# Supplementary material for: Whole-Transcriptome RNA Sequencing Uncovers the Global Expression Changes and RNA Regulatory Networks in Duck Embryonic Myogenesis
Source: Int J Mol Sci. 2023 Nov 16;24(22):16387. doi: 10.3390/ijms242216387 (PMC10671564; doi:10.3390/ijms242216387)
Supplement: Supplementary file 1 [file ijms-24-16387-s001.zip]

Archive with 13 entries (13 files):
- Supplementary Figure S1. Heatmaps of DE-mRNAs, DE-lncRNAs, DE-circRNAs, DE-miRNAs.pdf
- Supplementary Figure S2. Pearsoní»s Correlation and Principal Component Analysis of the miRNA-seq data.pdf
- Supplementary Table S1. Summary of the RNA-seq data.pdf
- Supplementary Table S10. List of GO and KEGG analysis ceRNA regulatory network.xlsx
- Supplementary Table S11. The primers used for qRT-qPCR.pdf
- Supplementary Table S2. List of mRNAs, circRNAs, lncRNAs, and miRNAs during duck primary myoblast differentiation.xlsx
- Supplementary Table S3. List of DE-mRNAs, GO and KEGG analysis during duck primary myoblast differentiation.xlsx
- Supplementary Table S4. List of DE-lncRNAs, GO and KEGG analysis during duck primary myoblasts differentiation.xlsx
- Supplementary Table S5. List of DE-circRNAs, GO and KEGG analysis during duck primary myoblast differentiation.xlsx
- Supplementary Table S6. List of potential target genes of differentially expressed trans-acting lncRNAs during duck primary myoblast differentiation.xlsx
- Supplementary Table S7. Summary of the miRNA-seq data.pdf
- Supplementary Table S8. List of DE-miRNAs, GO and KEGG analysis during duck primary myoblasts differentiation.xlsx
- Supplementary Table S9. List of ceRNA regulatory networks.xlsx
