# Supplementary material for: Whole-Transcriptome RNA Sequencing Uncovers the Global Expression Changes and RNA Regulatory Networks in Duck Embryonic Myogenesis
Source: Int J Mol Sci. 2023 Nov 16;24(22):16387. doi: 10.3390/ijms242216387 (PMC10671564; doi:10.3390/ijms242216387)
Supplement: Supplementary file 1 [file ijms-24-16387-s001.zip › Supplementary Table S10. List of GO and KEGG analysis ceRNA regulatory network.xlsx]

## Sheet: GO
GO_ID	GO_Term	S gene number	TS gene number	B gene number	TB gene number	pvalue
GO:0046983	protein dimerization activity	22	830	79	6149	0.000543144
GO:0004714	transmembrane receptor protein tyrosine kinase activity	6	830	15	6149	0.0100548
GO:0031012	extracellular matrix	5	830	11	6149	0.0101203
GO:0007169	transmembrane receptor protein tyrosine kinase signaling pathway	8	830	25	6149	0.0138729
GO:0015293	symporter activity	4	830	8	6149	0.0147027
GO:0006935	chemotaxis	5	830	12	6149	0.0154508
GO:0004713	protein tyrosine kinase activity	13	830	51	6149	0.0154943
GO:0005026	transforming growth factor beta receptor activity, type II	2	830	2	6149	0.018201
GO:0008170	N-methyltransferase activity	2	830	2	6149	0.018201
GO:0030593	neutrophil chemotaxis	2	830	2	6149	0.018201
GO:0043235	receptor complex	2	830	2	6149	0.018201
GO:0097503	sialylation	2	830	2	6149	0.018201
GO:0005153	interleukin-8 receptor binding	2	830	2	6149	0.018201
GO:0045786	negative regulation of cell cycle	2	830	2	6149	0.018201
GO:0042119	neutrophil activation	2	830	2	6149	0.018201
GO:0006937	regulation of muscle contraction	2	830	2	6149	0.018201
GO:0043547	positive regulation of GTPase activity	8	830	28	6149	0.0276416
GO:0000978	RNA polymerase II cis-regulatory region sequence-specific DNA binding	4	830	10	6149	0.0353272
GO:0000159	protein phosphatase type 2A complex	4	830	10	6149	0.0353272
GO:0005615	extracellular space	12	830	51	6149	0.0355832
GO:0043015	gamma-tubulin binding	3	830	6	6149	0.0357249
GO:0008195	phosphatidate phosphatase activity	3	830	6	6149	0.0357249
GO:0004930	G protein-coupled receptor activity	22	830	112	6149	0.0424159
GO:0007186	G protein-coupled receptor signaling pathway	26	830	137	6149	0.0427338
GO:0022008	neurogenesis	2	830	3	6149	0.0496995
GO:0031262	Ndc80 complex	2	830	3	6149	0.0496995
GO:0001764	neuron migration	2	830	3	6149	0.0496995
GO:0018108	peptidyl-tyrosine phosphorylation	2	830	3	6149	0.0496995
GO:0006751	glutathione catabolic process	2	830	3	6149	0.0496995
GO:0007517	muscle organ development	2	830	3	6149	0.0496995
GO:0000812	Swr1 complex	2	830	3	6149	0.0496995
GO:0019432	triglyceride biosynthetic process	2	830	3	6149	0.0496995
GO:0009062	fatty acid catabolic process	2	830	3	6149	0.0496995
GO:0048008	platelet-derived growth factor receptor signaling pathway	2	830	3	6149	0.0496995
GO:0019905	syntaxin binding	2	830	3	6149	0.0496995
GO:0030018	Z disc	2	830	3	6149	0.0496995
GO:0005161	platelet-derived growth factor receptor binding	2	830	3	6149	0.0496995
GO:0006260	DNA replication	7	830	26	6149	0.0517308
GO:0006665	sphingolipid metabolic process	3	830	7	6149	0.056352
GO:0006164	purine nucleotide biosynthetic process	3	830	7	6149	0.056352
GO:0003785	actin monomer binding	3	830	7	6149	0.056352
GO:0005887	integral component of plasma membrane	14	830	67	6149	0.0605477
GO:0051056	regulation of small GTPase mediated signal transduction	4	830	12	6149	0.0668713
GO:0008009	chemokine activity	5	830	17	6149	0.0681636
GO:0005886	plasma membrane	18	830	93	6149	0.0700482
GO:0005576	extracellular region	27	830	152	6149	0.0788
GO:0006836	neurotransmitter transport	2	830	4	6149	0.0905821
GO:0045182	translation regulator activity	2	830	4	6149	0.0905821
GO:0019229	regulation of vasoconstriction	2	830	4	6149	0.0905821
GO:0015012	heparan sulfate proteoglycan biosynthetic process	2	830	4	6149	0.0905821
GO:0042043	neurexin family protein binding	2	830	4	6149	0.0905821
GO:0016742	hydroxymethyl-, formyl- and related transferase activity	2	830	4	6149	0.0905821
GO:0016702	oxidoreductase activity, acting on single donors with incorporation of molecular oxygen, incorporation of two atoms of oxygen	2	830	4	6149	0.0905821
GO:0003730	mRNA 3'-UTR binding	2	830	4	6149	0.0905821
GO:0046578	regulation of Ras protein signal transduction	2	830	4	6149	0.0905821
GO:0032956	regulation of actin cytoskeleton organization	2	830	4	6149	0.0905821
GO:0006189	'de novo' IMP biosynthetic process	2	830	4	6149	0.0905821
GO:0007020	microtubule nucleation	2	830	4	6149	0.0905821
GO:0006954	inflammatory response	4	830	14	6149	0.108899
GO:0004089	carbonate dehydratase activity	3	830	9	6149	0.110174
GO:0009982	pseudouridine synthase activity	3	830	9	6149	0.110174
GO:0009451	RNA modification	3	830	9	6149	0.110174
GO:0030215	semaphorin receptor binding	5	830	20	6149	0.12202
GO:0019888	protein phosphatase regulator activity	4	830	15	6149	0.133404
GO:0050861	positive regulation of B cell receptor signaling pathway	1	830	1	6149	0.134981
GO:0030210	heparin biosynthetic process	1	830	1	6149	0.134981
GO:0005031	tumor necrosis factor receptor activity	1	830	1	6149	0.134981
GO:0003839	gamma-glutamylcyclotransferase activity	1	830	1	6149	0.134981
GO:0004937	alpha1-adrenergic receptor activity	1	830	1	6149	0.134981
GO:0052331	obsolete hemolysis in other organism involved in symbiotic interaction	1	830	1	6149	0.134981
GO:0005030	neurotrophin receptor activity	1	830	1	6149	0.134981
GO:0004821	histidine-tRNA ligase activity	1	830	1	6149	0.134981
GO:0050501	hyaluronan synthase activity	1	830	1	6149	0.134981
GO:0034755	iron ion transmembrane transport	1	830	1	6149	0.134981
GO:0050673	epithelial cell proliferation	1	830	1	6149	0.134981
GO:0005499	vitamin D binding	1	830	1	6149	0.134981
GO:0017064	fatty acid amide hydrolase activity	1	830	1	6149	0.134981
GO:0046718	viral entry into host cell	1	830	1	6149	0.134981
GO:0009013	succinate-semialdehyde dehydrogenase [NAD(P)+] activity	1	830	1	6149	0.134981
GO:0003937	IMP cyclohydrolase activity	1	830	1	6149	0.134981
GO:1902936	phosphatidylinositol bisphosphate binding	1	830	1	6149	0.134981
GO:0047804	cysteine-S-conjugate beta-lyase activity	1	830	1	6149	0.134981
GO:0046930	pore complex	1	830	1	6149	0.134981
GO:1990426	mitotic recombination-dependent replication fork processing	1	830	1	6149	0.134981
GO:0060076	excitatory synapse	1	830	1	6149	0.134981
GO:0071951	conversion of methionyl-tRNA to N-formyl-methionyl-tRNA	1	830	1	6149	0.134981
GO:0016521	pituitary adenylate cyclase activating polypeptide activity	1	830	1	6149	0.134981
GO:0016494	C-X-C chemokine receptor activity	1	830	1	6149	0.134981
GO:0031390	Ctf18 RFC-like complex	1	830	1	6149	0.134981
GO:0031858	pituitary adenylate cyclase-activating polypeptide receptor binding	1	830	1	6149	0.134981
GO:0055117	regulation of cardiac muscle contraction	1	830	1	6149	0.134981
GO:0006564	L-serine biosynthetic process	1	830	1	6149	0.134981
GO:0000086	G2/M transition of mitotic cell cycle	1	830	1	6149	0.134981
GO:0016722	oxidoreductase activity, acting on metal ions	1	830	1	6149	0.134981
GO:0004748	ribonucleoside-diphosphate reductase activity, thioredoxin disulfide as acceptor	1	830	1	6149	0.134981
GO:0070476	rRNA (guanine-N7)-methylation	1	830	1	6149	0.134981
GO:0071900	regulation of protein serine/threonine kinase activity	1	830	1	6149	0.134981
GO:0048278	vesicle docking	1	830	1	6149	0.134981
GO:0042612	MHC class I protein complex	1	830	1	6149	0.134981
GO:0003875	ADP-ribosylarginine hydrolase activity	1	830	1	6149	0.134981
GO:0033204	ribonuclease P RNA binding	1	830	1	6149	0.134981
GO:0019956	chemokine binding	1	830	1	6149	0.134981
GO:0016435	rRNA (guanine) methyltransferase activity	1	830	1	6149	0.134981
GO:1902412	regulation of mitotic cytokinesis	1	830	1	6149	0.134981
GO:0046931	pore complex assembly	1	830	1	6149	0.134981
GO:0006515	protein quality control for misfolded or incompletely synthesized proteins	1	830	1	6149	0.134981
GO:0035658	Mon1-Ccz1 complex	1	830	1	6149	0.134981
GO:0072488	ammonium transmembrane transport	1	830	1	6149	0.134981
GO:0008386	cholesterol monooxygenase (side-chain-cleaving) activity	1	830	1	6149	0.134981
GO:0017116	single-stranded DNA helicase activity	1	830	1	6149	0.134981
GO:0007416	synapse assembly	1	830	1	6149	0.134981
GO:0015812	gamma-aminobutyric acid transport	1	830	1	6149	0.134981
GO:0051725	protein de-ADP-ribosylation	1	830	1	6149	0.134981
GO:0016176	superoxide-generating NADPH oxidase activator activity	1	830	1	6149	0.134981
GO:0047150	betaine-homocysteine S-methyltransferase activity	1	830	1	6149	0.134981
GO:0006427	histidyl-tRNA aminoacylation	1	830	1	6149	0.134981
GO:0071222	cellular response to lipopolysaccharide	1	830	1	6149	0.134981
GO:0050900	leukocyte migration	1	830	1	6149	0.134981
GO:0035312	5'-3' exodeoxyribonuclease activity	1	830	1	6149	0.134981
GO:0004733	pyridoxamine-phosphate oxidase activity	1	830	1	6149	0.134981
GO:0006575	cellular modified amino acid metabolic process	1	830	1	6149	0.134981
GO:0031119	tRNA pseudouridine synthesis	1	830	1	6149	0.134981
GO:0070325	lipoprotein particle receptor binding	1	830	1	6149	0.134981
GO:0032496	response to lipopolysaccharide	1	830	1	6149	0.134981
GO:0007568	aging	1	830	1	6149	0.134981
GO:0046922	peptide-O-fucosyltransferase activity	1	830	1	6149	0.134981
GO:0007276	gamete generation	1	830	1	6149	0.134981
GO:0000172	ribonuclease MRP complex	1	830	1	6149	0.134981
GO:0006309	apoptotic DNA fragmentation	1	830	1	6149	0.134981
GO:0048147	negative regulation of fibroblast proliferation	1	830	1	6149	0.134981
GO:0070548	L-glutamine aminotransferase activity	1	830	1	6149	0.134981
GO:0030071	regulation of mitotic metaphase/anaphase transition	1	830	1	6149	0.134981
GO:0006526	arginine biosynthetic process	1	830	1	6149	0.134981
GO:0004643	phosphoribosylaminoimidazolecarboxamide formyltransferase activity	1	830	1	6149	0.134981
GO:0036446	myofibroblast differentiation	1	830	1	6149	0.134981
GO:0002467	germinal center formation	1	830	1	6149	0.134981
GO:0000815	ESCRT III complex	1	830	1	6149	0.134981
GO:0000811	GINS complex	1	830	1	6149	0.134981
GO:0035499	carnosine biosynthetic process	1	830	1	6149	0.134981
GO:0097485	neuron projection guidance	1	830	1	6149	0.134981
GO:0045577	regulation of B cell differentiation	1	830	1	6149	0.134981
GO:0017108	5'-flap endonuclease activity	1	830	1	6149	0.134981
GO:0045730	respiratory burst	1	830	1	6149	0.134981
GO:0010457	centriole-centriole cohesion	1	830	1	6149	0.134981
GO:0036066	protein O-linked fucosylation	1	830	1	6149	0.134981
GO:0038109	Kit signaling pathway	1	830	1	6149	0.134981
GO:0019213	deacetylase activity	1	830	1	6149	0.134981
GO:0048048	embryonic eye morphogenesis	1	830	1	6149	0.134981
GO:0043124	negative regulation of I-kappaB kinase/NF-kappaB signaling	1	830	1	6149	0.134981
GO:0019838	growth factor binding	1	830	1	6149	0.134981
GO:0070287	ferritin receptor activity	1	830	1	6149	0.134981
GO:0004479	methionyl-tRNA formyltransferase activity	1	830	1	6149	0.134981
GO:0006480	N-terminal protein amino acid methylation	1	830	1	6149	0.134981
GO:0005921	gap junction	1	830	1	6149	0.134981
GO:0006942	regulation of striated muscle contraction	1	830	1	6149	0.134981
GO:0016603	glutaminyl-peptide cyclotransferase activity	1	830	1	6149	0.134981
GO:0008381	mechanosensitive ion channel activity	1	830	1	6149	0.134981
GO:0015054	gastrin receptor activity	1	830	1	6149	0.134981
GO:0008156	negative regulation of DNA replication	1	830	1	6149	0.134981
GO:0004844	uracil DNA N-glycosylase activity	1	830	1	6149	0.134981
GO:0002548	monocyte chemotaxis	1	830	1	6149	0.134981
GO:0010921	regulation of phosphatase activity	1	830	1	6149	0.134981
GO:0010508	positive regulation of autophagy	1	830	1	6149	0.134981
GO:0008519	ammonium transmembrane transporter activity	1	830	1	6149	0.134981
GO:0009968	negative regulation of signal transduction	1	830	1	6149	0.134981
GO:0004956	prostaglandin D receptor activity	1	830	1	6149	0.134981
GO:0006700	C21-steroid hormone biosynthetic process	1	830	1	6149	0.134981
GO:0033567	DNA replication, Okazaki fragment processing	1	830	1	6149	0.134981
GO:0001570	vasculogenesis	1	830	1	6149	0.134981
GO:0006689	ganglioside catabolic process	1	830	1	6149	0.134981
GO:0048814	regulation of dendrite morphogenesis	1	830	1	6149	0.134981
GO:0097746	blood vessel diameter maintenance	1	830	1	6149	0.134981
GO:0030213	hyaluronan biosynthetic process	1	830	1	6149	0.134981
GO:0047730	carnosine synthase activity	1	830	1	6149	0.134981
GO:0033781	cholesterol 24-hydroxylase activity	1	830	1	6149	0.134981
GO:0010792	DNA double-strand break processing involved in repair via single-strand annealing	1	830	1	6149	0.134981
GO:0016638	oxidoreductase activity, acting on the CH-NH2 group of donors	1	830	1	6149	0.134981
GO:0038093	Fc receptor signaling pathway	1	830	1	6149	0.134981
GO:0016363	nuclear matrix	1	830	1	6149	0.134981
GO:0004055	argininosuccinate synthase activity	1	830	1	6149	0.134981
GO:0048246	macrophage chemotaxis	1	830	1	6149	0.134981
GO:0030021	extracellular matrix structural constituent conferring compression resistance	1	830	1	6149	0.134981
GO:0007064	mitotic sister chromatid cohesion	1	830	1	6149	0.134981
GO:0003796	lysozyme activity	1	830	1	6149	0.134981
GO:0070997	neuron death	1	830	1	6149	0.134981
GO:0030199	collagen fibril organization	1	830	1	6149	0.134981
GO:0030182	neuron differentiation	1	830	1	6149	0.134981
GO:0008615	pyridoxine biosynthetic process	1	830	1	6149	0.134981
GO:0004648	O-phospho-L-serine:2-oxoglutarate aminotransferase activity	1	830	1	6149	0.134981
GO:0030144	alpha-1,6-mannosylglycoprotein 6-beta-N-acetylglucosaminyltransferase activity	1	830	1	6149	0.134981
GO:0048856	anatomical structure development	1	830	1	6149	0.134981
GO:0016212	kynurenine-oxoglutarate transaminase activity	1	830	1	6149	0.134981
GO:0009450	gamma-aminobutyric acid catabolic process	1	830	1	6149	0.134981
GO:0048247	lymphocyte chemotaxis	1	830	1	6149	0.134981
GO:0010825	positive regulation of centrosome duplication	1	830	1	6149	0.134981
GO:0005815	microtubule organizing center	2	830	5	6149	0.137747
GO:0001784	phosphotyrosine residue binding	2	830	5	6149	0.137747
GO:0006270	DNA replication initiation	2	830	5	6149	0.137747
GO:0000922	spindle pole	2	830	5	6149	0.137747
GO:0050804	modulation of chemical synaptic transmission	2	830	5	6149	0.137747
GO:0008649	rRNA methyltransferase activity	2	830	5	6149	0.137747
GO:0002819	regulation of adaptive immune response	2	830	5	6149	0.137747
GO:0019894	kinesin binding	2	830	5	6149	0.137747
GO:0048010	vascular endothelial growth factor receptor signaling pathway	2	830	5	6149	0.137747
GO:0004826	phenylalanine-tRNA ligase activity	2	830	5	6149	0.137747
GO:0070652	HAUS complex	2	830	5	6149	0.137747
GO:0003823	antigen binding	2	830	5	6149	0.137747
GO:0016012	sarcoglycan complex	2	830	5	6149	0.137747
GO:0097320	plasma membrane tubulation	2	830	5	6149	0.137747
GO:0008273	calcium, potassium:sodium antiporter activity	2	830	5	6149	0.137747
GO:0005518	collagen binding	2	830	5	6149	0.137747
GO:0007596	blood coagulation	3	830	10	6149	0.142251
GO:0000976	transcription cis-regulatory region binding	3	830	10	6149	0.142251
GO:0007155	cell adhesion	19	830	109	6149	0.142672
GO:0007411	axon guidance	5	830	21	6149	0.143344
GO:0005667	transcription regulator complex	6	830	27	6149	0.147199
GO:0045202	synapse	4	830	16	6149	0.159911
GO:0004197	cysteine-type endopeptidase activity	4	830	16	6149	0.159911
GO:0004674	protein serine/threonine kinase activity	15	830	85	6149	0.165611
GO:0004181	metallocarboxypeptidase activity	3	830	11	6149	0.176946
GO:0007601	visual perception	3	830	11	6149	0.176946
GO:0005267	potassium channel activity	3	830	11	6149	0.176946
GO:0051225	spindle assembly	2	830	6	6149	0.188758
GO:0000776	kinetochore	2	830	6	6149	0.188758
GO:0008047	enzyme activator activity	2	830	6	6149	0.188758
GO:0006879	cellular iron ion homeostasis	2	830	6	6149	0.188758
GO:0050808	synapse organization	2	830	6	6149	0.188758
GO:0001525	angiogenesis	2	830	6	6149	0.188758
GO:0005021	vascular endothelial growth factor receptor activity	2	830	6	6149	0.188758
GO:0003690	double-stranded DNA binding	2	830	6	6149	0.188758
GO:0005764	lysosome	2	830	6	6149	0.188758
GO:0004683	calmodulin-dependent protein kinase activity	2	830	6	6149	0.188758
GO:0006417	regulation of translation	2	830	6	6149	0.188758
GO:0006468	protein phosphorylation	43	830	279	6149	0.191301
GO:0007166	cell surface receptor signaling pathway	6	830	30	6149	0.210621
GO:0035023	regulation of Rho protein signal transduction	3	830	12	6149	0.213637
GO:0001522	pseudouridine synthesis	3	830	12	6149	0.213637
GO:0005179	hormone activity	5	830	24	6149	0.215503
GO:0006357	regulation of transcription by RNA polymerase II	14	830	83	6149	0.223547
GO:0007264	small GTPase mediated signal transduction	7	830	37	6149	0.225164
GO:0030036	actin cytoskeleton organization	6	830	31	6149	0.233614
GO:0016021	integral component of membrane	95	830	656	6149	0.234181
GO:0016758	hexosyltransferase activity	2	830	7	6149	0.241721
GO:0019829	ATPase-coupled cation transmembrane transporter activity	2	830	7	6149	0.241721
GO:0046658	anchored component of plasma membrane	2	830	7	6149	0.241721
GO:0005882	intermediate filament	2	830	7	6149	0.241721
GO:0035267	NuA4 histone acetyltransferase complex	2	830	7	6149	0.241721
GO:0007059	chromosome segregation	2	830	7	6149	0.241721
GO:0004518	nuclease activity	2	830	7	6149	0.241721
GO:0006807	nitrogen compound metabolic process	2	830	7	6149	0.241721
GO:0006887	exocytosis	5	830	25	6149	0.241727
GO:0004672	protein kinase activity	42	830	279	6149	0.24226
GO:0003724	RNA helicase activity	4	830	19	6149	0.248601
GO:0004896	cytokine receptor activity	3	830	13	6149	0.251734
GO:0051988	regulation of attachment of spindle microtubules to kinetochore	1	830	2	6149	0.251762
GO:0008556	P-type potassium transmembrane transporter activity	1	830	2	6149	0.251762
GO:0042060	wound healing	1	830	2	6149	0.251762
GO:0030855	epithelial cell differentiation	1	830	2	6149	0.251762
GO:1901137	carbohydrate derivative biosynthetic process	1	830	2	6149	0.251762
GO:0004644	phosphoribosylglycinamide formyltransferase activity	1	830	2	6149	0.251762
GO:0004792	thiosulfate sulfurtransferase activity	1	830	2	6149	0.251762
GO:0035673	oligopeptide transmembrane transporter activity	1	830	2	6149	0.251762
GO:0008188	neuropeptide receptor activity	1	830	2	6149	0.251762
GO:0031532	actin cytoskeleton reorganization	1	830	2	6149	0.251762
GO:0006487	protein N-linked glycosylation	1	830	2	6149	0.251762
GO:0030335	positive regulation of cell migration	1	830	2	6149	0.251762
GO:0001503	ossification	1	830	2	6149	0.251762
GO:0006167	AMP biosynthetic process	1	830	2	6149	0.251762
GO:0004639	phosphoribosylaminoimidazolesuccinocarboxamide synthase activity	1	830	2	6149	0.251762
GO:0031167	rRNA methylation	1	830	2	6149	0.251762
GO:0090482	vitamin transmembrane transporter activity	1	830	2	6149	0.251762
GO:0043020	NADPH oxidase complex	1	830	2	6149	0.251762
GO:0005528	FK506 binding	1	830	2	6149	0.251762
GO:0008327	methyl-CpG binding	1	830	2	6149	0.251762
GO:0038161	prolactin signaling pathway	1	830	2	6149	0.251762
GO:0045930	negative regulation of mitotic cell cycle	1	830	2	6149	0.251762
GO:0070679	inositol 1,4,5 trisphosphate binding	1	830	2	6149	0.251762
GO:0000940	outer kinetochore	1	830	2	6149	0.251762
GO:0048821	erythrocyte development	1	830	2	6149	0.251762
GO:0004925	prolactin receptor activity	1	830	2	6149	0.251762
GO:0042132	fructose 1,6-bisphosphate 1-phosphatase activity	1	830	2	6149	0.251762
GO:0004000	adenosine deaminase activity	1	830	2	6149	0.251762
GO:0140021	mitochondrial ADP transmembrane transport	1	830	2	6149	0.251762
GO:0005112	Notch binding	1	830	2	6149	0.251762
GO:0036374	glutathione hydrolase activity	1	830	2	6149	0.251762
GO:0004520	endodeoxyribonuclease activity	1	830	2	6149	0.251762
GO:0006707	cholesterol catabolic process	1	830	2	6149	0.251762
GO:0031032	actomyosin structure organization	1	830	2	6149	0.251762
GO:0004019	adenylosuccinate synthase activity	1	830	2	6149	0.251762
GO:0036064	ciliary basal body	1	830	2	6149	0.251762
GO:0047464	heparosan-N-sulfate-glucuronate 5-epimerase activity	1	830	2	6149	0.251762
GO:0006826	iron ion transport	1	830	2	6149	0.251762
GO:0030574	collagen catabolic process	1	830	2	6149	0.251762
GO:0050811	GABA receptor binding	1	830	2	6149	0.251762
GO:0006658	phosphatidylserine metabolic process	1	830	2	6149	0.251762
GO:0007163	establishment or maintenance of cell polarity	1	830	2	6149	0.251762
GO:0048568	embryonic organ development	1	830	2	6149	0.251762
GO:0042578	phosphoric ester hydrolase activity	1	830	2	6149	0.251762
GO:0034751	aryl hydrocarbon receptor complex	1	830	2	6149	0.251762
GO:0010898	positive regulation of triglyceride catabolic process	1	830	2	6149	0.251762
GO:0000070	mitotic sister chromatid segregation	1	830	2	6149	0.251762
GO:0004692	cGMP-dependent protein kinase activity	1	830	2	6149	0.251762
GO:0070507	regulation of microtubule cytoskeleton organization	1	830	2	6149	0.251762
GO:0051638	barbed-end actin filament uncapping	1	830	2	6149	0.251762
GO:0004641	phosphoribosylformylglycinamidine cyclo-ligase activity	1	830	2	6149	0.251762
GO:0005332	gamma-aminobutyric acid:sodium:chloride symporter activity	1	830	2	6149	0.251762
GO:1902745	positive regulation of lamellipodium organization	1	830	2	6149	0.251762
GO:0001682	tRNA 5'-leader removal	1	830	2	6149	0.251762
GO:0051315	attachment of mitotic spindle microtubules to kinetochore	1	830	2	6149	0.251762
GO:0043014	alpha-tubulin binding	1	830	2	6149	0.251762
GO:0009374	biotin binding	1	830	2	6149	0.251762
GO:0030121	AP-1 adaptor complex	1	830	2	6149	0.251762
GO:0070286	axonemal dynein complex assembly	1	830	2	6149	0.251762
GO:0003865	3-oxo-5-alpha-steroid 4-dehydrogenase activity	1	830	2	6149	0.251762
GO:0051259	protein complex oligomerization	1	830	2	6149	0.251762
GO:0016799	hydrolase activity, hydrolyzing N-glycosyl compounds	1	830	2	6149	0.251762
GO:0005548	phospholipid transporter activity	1	830	2	6149	0.251762
GO:0000902	cell morphogenesis	1	830	2	6149	0.251762
GO:0016581	NuRD complex	1	830	2	6149	0.251762
GO:0005471	ATP:ADP antiporter activity	1	830	2	6149	0.251762
GO:0007043	cell-cell junction assembly	1	830	2	6149	0.251762
GO:0004360	glutamine-fructose-6-phosphate transaminase (isomerizing) activity	1	830	2	6149	0.251762
GO:0016712	oxidoreductase activity, acting on paired donors, with incorporation or reduction of molecular oxygen, reduced flavin or flavoprotein as one donor, and incorporation of one atom of oxygen	1	830	2	6149	0.251762
GO:0045666	positive regulation of neuron differentiation	1	830	2	6149	0.251762
GO:0004308	exo-alpha-sialidase activity	1	830	2	6149	0.251762
GO:0008199	ferric iron binding	1	830	2	6149	0.251762
GO:0006851	mitochondrial calcium ion transmembrane transport	1	830	2	6149	0.251762
GO:2000813	negative regulation of barbed-end actin filament capping	1	830	2	6149	0.251762
GO:0035278	miRNA-mediated gene silencing by inhibition of translation	1	830	2	6149	0.251762
GO:1990544	mitochondrial ATP transmembrane transport	1	830	2	6149	0.251762
GO:0060255	regulation of macromolecule metabolic process	1	830	2	6149	0.251762
GO:0030314	junctional membrane complex	1	830	2	6149	0.251762
GO:0005871	kinesin complex	1	830	2	6149	0.251762
GO:0070098	chemokine-mediated signaling pathway	1	830	2	6149	0.251762
GO:0004637	phosphoribosylamine-glycine ligase activity	1	830	2	6149	0.251762
GO:1901135	carbohydrate derivative metabolic process	1	830	2	6149	0.251762
GO:0097367	carbohydrate derivative binding	1	830	2	6149	0.251762
GO:0004104	cholinesterase activity	1	830	2	6149	0.251762
GO:0061666	UFM1 ligase activity	1	830	2	6149	0.251762
GO:0034501	protein localization to kinetochore	1	830	2	6149	0.251762
GO:0030677	ribonuclease P complex	1	830	2	6149	0.251762
GO:0097250	mitochondrial respirasome assembly	1	830	2	6149	0.251762
GO:0033209	tumor necrosis factor-mediated signaling pathway	1	830	2	6149	0.251762
GO:0007340	acrosome reaction	1	830	2	6149	0.251762
GO:0031123	RNA 3'-end processing	1	830	2	6149	0.251762
GO:0032228	regulation of synaptic transmission, GABAergic	1	830	2	6149	0.251762
GO:0004703	G protein-coupled receptor kinase activity	1	830	2	6149	0.251762
GO:0050853	B cell receptor signaling pathway	1	830	2	6149	0.251762
GO:0046839	phospholipid dephosphorylation	1	830	2	6149	0.251762
GO:0006284	base-excision repair	1	830	2	6149	0.251762
GO:0031124	mRNA 3'-end processing	1	830	2	6149	0.251762
GO:0051180	vitamin transport	1	830	2	6149	0.251762
GO:0007599	hemostasis	1	830	2	6149	0.251762
GO:0007051	spindle organization	1	830	2	6149	0.251762
GO:0005794	Golgi apparatus	4	830	20	6149	0.280247
GO:0062023	collagen-containing extracellular matrix	4	830	20	6149	0.280247
GO:0006955	immune response	11	830	67	6149	0.289679
GO:0006413	translational initiation	3	830	14	6149	0.290689
GO:0007178	transmembrane receptor protein serine/threonine kinase signaling pathway	2	830	8	6149	0.295181
GO:0004675	transmembrane receptor protein serine/threonine kinase activity	2	830	8	6149	0.295181
GO:0006952	defense response	2	830	8	6149	0.295181
GO:0005248	voltage-gated sodium channel activity	2	830	8	6149	0.295181
GO:0006259	DNA metabolic process	2	830	8	6149	0.295181
GO:0000724	double-strand break repair via homologous recombination	2	830	8	6149	0.295181
GO:0030154	cell differentiation	2	830	8	6149	0.295181
GO:0032007	negative regulation of TOR signaling	2	830	8	6149	0.295181
GO:0005388	P-type calcium transporter activity	2	830	8	6149	0.295181
GO:0038023	signaling receptor activity	8	830	47	6149	0.296751
GO:0000981	DNA-binding transcription factor activity, RNA polymerase II-specific	15	830	96	6149	0.311457
GO:0006364	rRNA processing	4	830	21	6149	0.312459
GO:0004497	monooxygenase activity	5	830	28	6149	0.324419
GO:0009058	biosynthetic process	5	830	28	6149	0.324419
GO:0005085	guanyl-nucleotide exchange factor activity	14	830	90	6149	0.326354
GO:0016627	oxidoreductase activity, acting on the CH-CH group of donors	3	830	15	6149	0.33001
GO:0000145	exocyst	3	830	15	6149	0.33001
GO:0000226	microtubule cytoskeleton organization	3	830	15	6149	0.33001
GO:0007017	microtubule-based process	3	830	15	6149	0.33001
GO:0051260	protein homooligomerization	4	830	22	6149	0.344974
GO:0008234	cysteine-type peptidase activity	4	830	22	6149	0.344974
GO:0005730	nucleolus	2	830	9	6149	0.34804
GO:0051087	chaperone binding	2	830	9	6149	0.34804
GO:0033179	proton-transporting V-type ATPase, V0 domain	2	830	9	6149	0.34804
GO:0006869	lipid transport	2	830	9	6149	0.34804
GO:0006406	mRNA export from nucleus	2	830	9	6149	0.34804
GO:0005201	extracellular matrix structural constituent	2	830	9	6149	0.34804
GO:0016811	hydrolase activity, acting on carbon-nitrogen (but not peptide) bonds, in linear amides	2	830	9	6149	0.34804
GO:0016798	hydrolase activity, acting on glycosyl bonds	1	830	3	6149	0.352793
GO:0004336	galactosylceramidase activity	1	830	3	6149	0.352793
GO:0006683	galactosylceramide catabolic process	1	830	3	6149	0.352793
GO:0008154	actin polymerization or depolymerization	1	830	3	6149	0.352793
GO:0004935	adrenergic receptor activity	1	830	3	6149	0.352793
GO:0006595	polyamine metabolic process	1	830	3	6149	0.352793
GO:0006956	complement activation	1	830	3	6149	0.352793
GO:0006171	cAMP biosynthetic process	1	830	3	6149	0.352793
GO:0046513	ceramide biosynthetic process	1	830	3	6149	0.352793
GO:0017075	syntaxin-1 binding	1	830	3	6149	0.352793
GO:0061629	RNA polymerase II-specific DNA-binding transcription factor binding	1	830	3	6149	0.352793
GO:0051276	chromosome organization	1	830	3	6149	0.352793
GO:0030242	autophagy of peroxisome	1	830	3	6149	0.352793
GO:0006659	phosphatidylserine biosynthetic process	1	830	3	6149	0.352793
GO:0004634	phosphopyruvate hydratase activity	1	830	3	6149	0.352793
GO:0030123	AP-3 adaptor complex	1	830	3	6149	0.352793
GO:0008643	carbohydrate transport	1	830	3	6149	0.352793
GO:0004817	cysteine-tRNA ligase activity	1	830	3	6149	0.352793
GO:0004111	creatine kinase activity	1	830	3	6149	0.352793
GO:0048786	presynaptic active zone	1	830	3	6149	0.352793
GO:0005849	mRNA cleavage factor complex	1	830	3	6149	0.352793
GO:0000015	phosphopyruvate hydratase complex	1	830	3	6149	0.352793
GO:0016272	prefoldin complex	1	830	3	6149	0.352793
GO:0006275	regulation of DNA replication	1	830	3	6149	0.352793
GO:0032783	super elongation complex	1	830	3	6149	0.352793
GO:0006909	phagocytosis	1	830	3	6149	0.352793
GO:0004470	malic enzyme activity	1	830	3	6149	0.352793
GO:0031072	heat shock protein binding	1	830	3	6149	0.352793
GO:1901031	regulation of response to reactive oxygen species	1	830	3	6149	0.352793
GO:0008202	steroid metabolic process	1	830	3	6149	0.352793
GO:0004531	deoxyribonuclease II activity	1	830	3	6149	0.352793
GO:0001819	positive regulation of cytokine production	1	830	3	6149	0.352793
GO:0070189	kynurenine metabolic process	1	830	3	6149	0.352793
GO:0009410	response to xenobiotic stimulus	1	830	3	6149	0.352793
GO:0004348	glucosylceramidase activity	1	830	3	6149	0.352793
GO:0042813	Wnt receptor activity	1	830	3	6149	0.352793
GO:0055072	iron ion homeostasis	1	830	3	6149	0.352793
GO:0009113	purine nucleobase biosynthetic process	1	830	3	6149	0.352793
GO:0030027	lamellipodium	1	830	3	6149	0.352793
GO:0004176	ATP-dependent peptidase activity	1	830	3	6149	0.352793
GO:0008217	regulation of blood pressure	1	830	3	6149	0.352793
GO:0004952	dopamine neurotransmitter receptor activity	1	830	3	6149	0.352793
GO:0030097	hemopoiesis	1	830	3	6149	0.352793
GO:0070552	BRISC complex	1	830	3	6149	0.352793
GO:0044571	[2Fe-2S] cluster assembly	1	830	3	6149	0.352793
GO:0032502	developmental process	1	830	3	6149	0.352793
GO:0050291	sphingosine N-acyltransferase activity	1	830	3	6149	0.352793
GO:0006432	phenylalanyl-tRNA aminoacylation	1	830	3	6149	0.352793
GO:0016493	C-C chemokine receptor activity	1	830	3	6149	0.352793
GO:0016628	oxidoreductase activity, acting on the CH-CH group of donors, NAD or NADP as acceptor	1	830	3	6149	0.352793
GO:0009086	methionine biosynthetic process	1	830	3	6149	0.352793
GO:0051289	protein homotetramerization	1	830	3	6149	0.352793
GO:0007076	mitotic chromosome condensation	1	830	3	6149	0.352793
GO:0007195	adenylate cyclase-inhibiting dopamine receptor signaling pathway	1	830	3	6149	0.352793
GO:0006939	smooth muscle contraction	1	830	3	6149	0.352793
GO:0019955	cytokine binding	1	830	3	6149	0.352793
GO:0004370	glycerol kinase activity	1	830	3	6149	0.352793
GO:0106245	L-serine-phosphatidylethanolamine phosphatidyltransferase activity	1	830	3	6149	0.352793
GO:0004016	adenylate cyclase activity	1	830	3	6149	0.352793
GO:0015016	[heparan sulfate]-glucosamine N-sulfotransferase activity	1	830	3	6149	0.352793
GO:0017124	SH3 domain binding	1	830	3	6149	0.352793
GO:0032559	adenyl ribonucleotide binding	1	830	3	6149	0.352793
GO:0005861	troponin complex	1	830	3	6149	0.352793
GO:0050793	regulation of developmental process	1	830	3	6149	0.352793
GO:0007041	lysosomal transport	1	830	3	6149	0.352793
GO:0005184	neuropeptide hormone activity	1	830	3	6149	0.352793
GO:0046314	phosphocreatine biosynthetic process	1	830	3	6149	0.352793
GO:0071569	protein ufmylation	1	830	3	6149	0.352793
GO:0005149	interleukin-1 receptor binding	1	830	3	6149	0.352793
GO:0050896	response to stimulus	1	830	3	6149	0.352793
GO:0000150	DNA strand exchange activity	1	830	3	6149	0.352793
GO:0006423	cysteinyl-tRNA aminoacylation	1	830	3	6149	0.352793
GO:0050684	regulation of mRNA processing	1	830	3	6149	0.352793
GO:0019008	molybdopterin synthase complex	1	830	3	6149	0.352793
GO:0030195	negative regulation of blood coagulation	1	830	3	6149	0.352793
GO:0006986	response to unfolded protein	1	830	3	6149	0.352793
GO:1901842	negative regulation of high voltage-gated calcium channel activity	1	830	3	6149	0.352793
GO:0001527	microfibril	1	830	3	6149	0.352793
GO:0030073	insulin secretion	1	830	3	6149	0.352793
GO:0016197	endosomal transport	1	830	3	6149	0.352793
GO:0071805	potassium ion transmembrane transport	3	830	16	6149	0.369263
GO:0005125	cytokine activity	4	830	23	6149	0.377548
GO:0003774	cytoskeletal motor activity	4	830	23	6149	0.377548
GO:0008305	integrin complex	4	830	23	6149	0.377548
GO:0001518	voltage-gated sodium channel complex	2	830	10	6149	0.399487
GO:0003899	DNA-directed 5'-3' RNA polymerase activity	2	830	10	6149	0.399487
GO:0007229	integrin-mediated signaling pathway	2	830	10	6149	0.399487
GO:0005003	ephrin receptor activity	2	830	10	6149	0.399487
GO:0015267	channel activity	2	830	10	6149	0.399487
GO:0022848	acetylcholine-gated cation-selective channel activity	2	830	10	6149	0.399487
GO:0007034	vacuolar transport	2	830	10	6149	0.399487
GO:0005856	cytoskeleton	8	830	52	6149	0.403994
GO:0008289	lipid binding	7	830	45	6149	0.406185
GO:0006749	glutathione metabolic process	3	830	17	6149	0.408075
GO:0060271	cilium assembly	3	830	17	6149	0.408075
GO:0005096	GTPase activator activity	9	830	60	6149	0.42202
GO:0006508	proteolysis	23	830	162	6149	0.431026
GO:0005215	transporter activity	5	830	32	6149	0.437725
GO:0007099	centriole replication	1	830	4	6149	0.440196
GO:0007094	mitotic spindle assembly checkpoint signaling	1	830	4	6149	0.440196
GO:0005126	cytokine receptor binding	1	830	4	6149	0.440196
GO:0042742	defense response to bacterium	1	830	4	6149	0.440196
GO:0043631	RNA polyadenylation	1	830	4	6149	0.440196
GO:0006805	xenobiotic metabolic process	1	830	4	6149	0.440196
GO:0030163	protein catabolic process	1	830	4	6149	0.440196
GO:0015467	G-protein activated inward rectifier potassium channel activity	1	830	4	6149	0.440196
GO:0003678	DNA helicase activity	1	830	4	6149	0.440196
GO:0004864	protein phosphatase inhibitor activity	1	830	4	6149	0.440196
GO:0000179	rRNA (adenine-N6,N6-)-dimethyltransferase activity	1	830	4	6149	0.440196
GO:0000977	RNA polymerase II transcription regulatory region sequence-specific DNA binding	1	830	4	6149	0.440196
GO:0071339	MLL1 complex	1	830	4	6149	0.440196
GO:0004806	triglyceride lipase activity	1	830	4	6149	0.440196
GO:0043484	regulation of RNA splicing	1	830	4	6149	0.440196
GO:0030837	negative regulation of actin filament polymerization	1	830	4	6149	0.440196
GO:0005680	anaphase-promoting complex	1	830	4	6149	0.440196
GO:0005761	mitochondrial ribosome	1	830	4	6149	0.440196
GO:0051262	protein tetramerization	1	830	4	6149	0.440196
GO:0120009	intermembrane lipid transfer	1	830	4	6149	0.440196
GO:0016126	sterol biosynthetic process	1	830	4	6149	0.440196
GO:0004471	malate dehydrogenase (decarboxylating) (NAD+) activity	1	830	4	6149	0.440196
GO:0004652	polynucleotide adenylyltransferase activity	1	830	4	6149	0.440196
GO:0016462	pyrophosphatase activity	1	830	4	6149	0.440196
GO:0004983	neuropeptide Y receptor activity	1	830	4	6149	0.440196
GO:0005740	mitochondrial envelope	1	830	4	6149	0.440196
GO:0019903	protein phosphatase binding	1	830	4	6149	0.440196
GO:0023052	signaling	1	830	4	6149	0.440196
GO:0120013	lipid transfer activity	1	830	4	6149	0.440196
GO:0070531	BRCA1-A complex	1	830	4	6149	0.440196
GO:0010008	endosome membrane	1	830	4	6149	0.440196
GO:0043666	regulation of phosphoprotein phosphatase activity	1	830	4	6149	0.440196
GO:0005537	mannose binding	1	830	4	6149	0.440196
GO:0051092	positive regulation of NF-kappaB transcription factor activity	1	830	4	6149	0.440196
GO:0023051	regulation of signaling	1	830	4	6149	0.440196
GO:0019789	SUMO transferase activity	1	830	4	6149	0.440196
GO:0032482	Rab protein signal transduction	1	830	4	6149	0.440196
GO:0072583	clathrin-dependent endocytosis	1	830	4	6149	0.440196
GO:0035004	phosphatidylinositol 3-kinase activity	1	830	4	6149	0.440196
GO:0007417	central nervous system development	1	830	4	6149	0.440196
GO:0000154	rRNA modification	1	830	4	6149	0.440196
GO:0005922	connexin complex	1	830	4	6149	0.440196
GO:0010628	positive regulation of gene expression	1	830	4	6149	0.440196
GO:0001671	ATPase activator activity	1	830	4	6149	0.440196
GO:0007266	Rho protein signal transduction	1	830	4	6149	0.440196
GO:0004950	chemokine receptor activity	1	830	4	6149	0.440196
GO:0030054	cell junction	1	830	4	6149	0.440196
GO:0052689	carboxylic ester hydrolase activity	1	830	4	6149	0.440196
GO:0006857	oligopeptide transport	1	830	4	6149	0.440196
GO:0015379	potassium:chloride symporter activity	1	830	4	6149	0.440196
GO:0052745	inositol phosphate phosphatase activity	1	830	4	6149	0.440196
GO:0004386	helicase activity	4	830	25	6149	0.442001
GO:0005874	microtubule	3	830	18	6149	0.44613
GO:0005200	structural constituent of cytoskeleton	3	830	18	6149	0.44613
GO:0007160	cell-matrix adhesion	2	830	11	6149	0.448941
GO:0007219	Notch signaling pathway	2	830	11	6149	0.448941
GO:0005813	centrosome	2	830	11	6149	0.448941
GO:0022857	transmembrane transporter activity	11	830	76	6149	0.451588
GO:0006281	DNA repair	7	830	47	6149	0.452781
GO:0016740	transferase activity	6	830	40	6149	0.458799
GO:0004888	transmembrane signaling receptor activity	9	830	62	6149	0.462576
GO:0007156	homophilic cell adhesion via plasma membrane adhesion molecules	5	830	33	6149	0.465593
GO:0003777	microtubule motor activity	5	830	33	6149	0.465593
GO:0016459	myosin complex	4	830	26	6149	0.473503
GO:0035556	intracellular signal transduction	12	830	86	6149	0.498558
GO:0016055	Wnt signaling pathway	4	830	27	6149	0.50431
GO:0000290	deadenylation-dependent decapping of nuclear-transcribed mRNA	1	830	5	6149	0.515808
GO:0032549	ribonucleoside binding	1	830	5	6149	0.515808
GO:0004519	endonuclease activity	1	830	5	6149	0.515808
GO:0006072	glycerol-3-phosphate metabolic process	1	830	5	6149	0.515808
GO:0008093	cytoskeletal anchor activity	1	830	5	6149	0.515808
GO:0043085	positive regulation of catalytic activity	1	830	5	6149	0.515808
GO:0015377	cation:chloride symporter activity	1	830	5	6149	0.515808
GO:0008430	selenium binding	1	830	5	6149	0.515808
GO:0016051	carbohydrate biosynthetic process	1	830	5	6149	0.515808
GO:0005319	lipid transporter activity	1	830	5	6149	0.515808
GO:0015026	coreceptor activity	1	830	5	6149	0.515808
GO:0051694	pointed-end actin filament capping	1	830	5	6149	0.515808
GO:0034968	histone lysine methylation	1	830	5	6149	0.515808
GO:0005523	tropomyosin binding	1	830	5	6149	0.515808
GO:0008349	MAP kinase kinase kinase kinase activity	1	830	5	6149	0.515808
GO:0016538	cyclin-dependent protein serine/threonine kinase regulator activity	1	830	5	6149	0.515808
GO:0034454	microtubule anchoring at centrosome	1	830	5	6149	0.515808
GO:0071565	nBAF complex	1	830	5	6149	0.515808
GO:0070836	caveola assembly	1	830	5	6149	0.515808
GO:0051014	actin filament severing	1	830	5	6149	0.515808
GO:0007009	plasma membrane organization	1	830	5	6149	0.515808
GO:0005814	centriole	1	830	5	6149	0.515808
GO:0005977	glycogen metabolic process	1	830	5	6149	0.515808
GO:0000220	vacuolar proton-transporting V-type ATPase, V0 domain	1	830	5	6149	0.515808
GO:0071539	protein localization to centrosome	1	830	5	6149	0.515808
GO:0005579	membrane attack complex	1	830	5	6149	0.515808
GO:0051382	kinetochore assembly	1	830	5	6149	0.515808
GO:0014065	phosphatidylinositol 3-kinase signaling	1	830	5	6149	0.515808
GO:0045087	innate immune response	1	830	5	6149	0.515808
GO:0005044	scavenger receptor activity	3	830	20	6149	0.518976
GO:0008146	sulfotransferase activity	3	830	20	6149	0.518976
GO:0009966	regulation of signal transduction	3	830	20	6149	0.518976
GO:0004252	serine-type endopeptidase activity	7	830	50	6149	0.521075
GO:0016020	membrane	81	830	601	6149	0.526358
GO:0030170	pyridoxal phosphate binding	4	830	28	6149	0.534292
GO:0005540	hyaluronic acid binding	2	830	13	6149	0.540414
GO:0005261	cation channel activity	2	830	13	6149	0.540414
GO:0018024	histone-lysine N-methyltransferase activity	2	830	13	6149	0.540414
GO:0035091	phosphatidylinositol binding	7	830	51	6149	0.543155
GO:0016705	oxidoreductase activity, acting on paired donors, with incorporation or reduction of molecular oxygen	5	830	36	6149	0.546194
GO:0003723	RNA binding	33	830	247	6149	0.55519
GO:0008083	growth factor activity	6	830	45	6149	0.579209
GO:0001510	RNA methylation	1	830	6	6149	0.581218
GO:0006415	translational termination	1	830	6	6149	0.581218
GO:0004435	phosphatidylinositol phospholipase C activity	1	830	6	6149	0.581218
GO:0016810	hydrolase activity, acting on carbon-nitrogen (but not peptide) bonds	1	830	6	6149	0.581218
GO:0003747	translation release factor activity	1	830	6	6149	0.581218
GO:0030014	CCR4-NOT complex	1	830	6	6149	0.581218
GO:0004866	endopeptidase inhibitor activity	1	830	6	6149	0.581218
GO:0016772	transferase activity, transferring phosphorus-containing groups	1	830	6	6149	0.581218
GO:0008094	ATP-dependent activity, acting on DNA	1	830	6	6149	0.581218
GO:0008253	5'-nucleotidase activity	1	830	6	6149	0.581218
GO:0004697	protein kinase C activity	1	830	6	6149	0.581218
GO:0016830	carbon-carbon lyase activity	1	830	6	6149	0.581218
GO:0016298	lipase activity	1	830	6	6149	0.581218
GO:0005242	inward rectifier potassium channel activity	1	830	6	6149	0.581218
GO:0004869	cysteine-type endopeptidase inhibitor activity	1	830	6	6149	0.581218
GO:0006383	transcription by RNA polymerase III	1	830	6	6149	0.581218
GO:0007224	smoothened signaling pathway	1	830	6	6149	0.581218
GO:0003995	acyl-CoA dehydrogenase activity	1	830	6	6149	0.581218
GO:0006777	Mo-molybdopterin cofactor biosynthetic process	1	830	6	6149	0.581218
GO:0004553	hydrolase activity, hydrolyzing O-glycosyl compounds	2	830	14	6149	0.582035
GO:0051082	unfolded protein binding	2	830	14	6149	0.582035
GO:0046856	phosphatidylinositol dephosphorylation	2	830	14	6149	0.582035
GO:0008092	cytoskeletal protein binding	2	830	14	6149	0.582035
GO:0003697	single-stranded DNA binding	2	830	14	6149	0.582035
GO:0045892	negative regulation of DNA-templated transcription	3	830	22	6149	0.586304
GO:0061630	ubiquitin protein ligase activity	4	830	30	6149	0.591367
GO:0005524	ATP binding	83	830	629	6149	0.612178
GO:0030246	carbohydrate binding	3	830	23	6149	0.617617
GO:0006310	DNA recombination	2	830	15	6149	0.620809
GO:0046961	proton-transporting ATPase activity, rotational mechanism	2	830	15	6149	0.620809
GO:0008373	sialyltransferase activity	2	830	15	6149	0.620809
GO:0006629	lipid metabolic process	6	830	47	6149	0.623446
GO:0016887	ATP hydrolysis activity	12	830	94	6149	0.628995
GO:0005768	endosome	1	830	7	6149	0.637801
GO:0008201	heparin binding	1	830	7	6149	0.637801
GO:0016042	lipid catabolic process	1	830	7	6149	0.637801
GO:0006488	dolichol-linked oligosaccharide biosynthetic process	1	830	7	6149	0.637801
GO:0010181	FMN binding	1	830	7	6149	0.637801
GO:0043065	positive regulation of apoptotic process	1	830	7	6149	0.637801
GO:0050790	regulation of catalytic activity	1	830	7	6149	0.637801
GO:0008284	positive regulation of cell population proliferation	1	830	7	6149	0.637801
GO:0030983	mismatched DNA binding	1	830	7	6149	0.637801
GO:0008408	3'-5' exonuclease activity	1	830	7	6149	0.637801
GO:0048013	ephrin receptor signaling pathway	1	830	7	6149	0.637801
GO:0016831	carboxy-lyase activity	1	830	7	6149	0.637801
GO:0006298	mismatch repair	1	830	7	6149	0.637801
GO:0070403	NAD+ binding	1	830	7	6149	0.637801
GO:0005198	structural molecule activity	3	830	24	6149	0.647283
GO:0016310	phosphorylation	3	830	24	6149	0.647283
GO:0006355	regulation of DNA-templated transcription	52	830	401	6149	0.649325
GO:0008076	voltage-gated potassium channel complex	2	830	16	6149	0.656744
GO:0036211	protein modification process	2	830	16	6149	0.656744
GO:0007010	cytoskeleton organization	2	830	16	6149	0.656744
GO:0070588	calcium ion transmembrane transport	2	830	16	6149	0.656744
GO:0004842	ubiquitin-protein transferase activity	6	830	49	6149	0.664896
GO:0006813	potassium ion transport	5	830	41	6149	0.665832
GO:0005516	calmodulin binding	3	830	25	6149	0.675276
GO:0005249	voltage-gated potassium channel activity	3	830	25	6149	0.675276
GO:0004867	serine-type endopeptidase inhibitor activity	3	830	25	6149	0.675276
GO:0004222	metalloendopeptidase activity	6	830	50	6149	0.684508
GO:0008237	metallopeptidase activity	6	830	50	6149	0.684508
GO:0000062	fatty-acyl-CoA binding	1	830	8	6149	0.686747
GO:0015074	DNA integration	1	830	8	6149	0.686747
GO:0019843	rRNA binding	1	830	8	6149	0.686747
GO:0006366	transcription by RNA polymerase II	1	830	8	6149	0.686747
GO:0007218	neuropeptide signaling pathway	1	830	8	6149	0.686747
GO:0000723	telomere maintenance	1	830	8	6149	0.686747
GO:0042147	retrograde transport, endosome to Golgi	1	830	8	6149	0.686747
GO:0016514	SWI/SNF complex	1	830	8	6149	0.686747
GO:0004620	phospholipase activity	1	830	8	6149	0.686747
GO:0051539	4 iron, 4 sulfur cluster binding	1	830	8	6149	0.686747
GO:0004715	non-membrane spanning protein tyrosine kinase activity	1	830	8	6149	0.686747
GO:0005694	chromosome	1	830	8	6149	0.686747
GO:0045944	positive regulation of transcription by RNA polymerase II	1	830	8	6149	0.686747
GO:0106274	NAD+-protein-arginine ADP-ribosyltransferase activity	1	830	8	6149	0.686747
GO:0008374	O-acyltransferase activity	1	830	8	6149	0.686747
GO:0032012	regulation of ARF protein signal transduction	2	830	17	6149	0.689899
GO:0045211	postsynaptic membrane	2	830	17	6149	0.689899
GO:0003729	mRNA binding	2	830	17	6149	0.689899
GO:0007275	multicellular organism development	4	830	34	6149	0.692149
GO:0016787	hydrolase activity	10	830	83	6149	0.699539
GO:0000166	nucleotide binding	11	830	91	6149	0.700112
GO:0006915	apoptotic process	3	830	26	6149	0.701594
GO:0005743	mitochondrial inner membrane	2	830	18	6149	0.720371
GO:0042127	regulation of cell population proliferation	2	830	18	6149	0.720371
GO:0005506	iron ion binding	6	830	52	6149	0.721427
GO:0005230	extracellular ligand-gated ion channel activity	3	830	27	6149	0.726255
GO:0006486	protein glycosylation	3	830	27	6149	0.726255
GO:0005669	transcription factor TFIID complex	1	830	9	6149	0.729085
GO:0048015	phosphatidylinositol-mediated signaling	1	830	9	6149	0.729085
GO:0015631	tubulin binding	1	830	9	6149	0.729085
GO:0003950	NAD+ ADP-ribosyltransferase activity	1	830	9	6149	0.729085
GO:0005452	solute:inorganic anion antiporter activity	1	830	9	6149	0.729085
GO:0016849	phosphorus-oxygen lyase activity	1	830	9	6149	0.729085
GO:0015934	large ribosomal subunit	1	830	9	6149	0.729085
GO:0006471	protein ADP-ribosylation	1	830	9	6149	0.729085
GO:0003887	DNA-directed DNA polymerase activity	1	830	9	6149	0.729085
GO:0005923	bicellular tight junction	1	830	9	6149	0.729085
GO:0005515	protein binding	208	830	1593	6149	0.738276
GO:0003824	catalytic activity	24	830	197	6149	0.739263
GO:0003743	translation initiation factor activity	2	830	19	6149	0.748277
GO:0051287	NAD binding	2	830	19	6149	0.748277
GO:0006457	protein folding	3	830	28	6149	0.74929
GO:0007018	microtubule-based movement	5	830	46	6149	0.762831
GO:0019752	carboxylic acid metabolic process	1	830	10	6149	0.765707
GO:0032259	methylation	1	830	10	6149	0.765707
GO:0045010	actin nucleation	1	830	10	6149	0.765707
GO:0008033	tRNA processing	1	830	10	6149	0.765707
GO:0016788	hydrolase activity, acting on ester bonds	1	830	10	6149	0.765707
GO:0010468	regulation of gene expression	1	830	10	6149	0.765707
GO:0007154	cell communication	1	830	10	6149	0.765707
GO:0004890	GABA-A receptor activity	1	830	10	6149	0.765707
GO:0005802	trans-Golgi network	1	830	10	6149	0.765707
GO:0009190	cyclic nucleotide biosynthetic process	1	830	10	6149	0.765707
GO:0005509	calcium ion binding	34	830	279	6149	0.769459
GO:0006397	mRNA processing	3	830	29	6149	0.770746
GO:0042981	regulation of apoptotic process	3	830	29	6149	0.770746
GO:0140359	ABC-type transporter activity	2	830	20	6149	0.773755
GO:0030117	membrane coat	2	830	20	6149	0.773755
GO:0004725	protein tyrosine phosphatase activity	4	830	38	6149	0.773896
GO:0007165	signal transduction	32	830	264	6149	0.774169
GO:0000287	magnesium ion binding	6	830	56	6149	0.785941
GO:0003676	nucleic acid binding	39	830	321	6149	0.789292
GO:0008017	microtubule binding	7	830	65	6149	0.792835
GO:0007399	nervous system development	2	830	21	6149	0.796951
GO:0006814	sodium ion transport	2	830	21	6149	0.796951
GO:0004114	3',5'-cyclic-nucleotide phosphodiesterase activity	2	830	21	6149	0.796951
GO:0071949	FAD binding	1	830	11	6149	0.797384
GO:0016773	phosphotransferase activity, alcohol group as acceptor	1	830	11	6149	0.797384
GO:0030131	clathrin adaptor complex	1	830	11	6149	0.797384
GO:0015276	ligand-gated ion channel activity	1	830	11	6149	0.797384
GO:0006352	DNA-templated transcription initiation	1	830	11	6149	0.797384
GO:0043066	negative regulation of apoptotic process	1	830	11	6149	0.797384
GO:0004970	ionotropic glutamate receptor activity	1	830	11	6149	0.797384
GO:0008509	anion transmembrane transporter activity	1	830	11	6149	0.797384
GO:0000139	Golgi membrane	1	830	11	6149	0.797384
GO:0003779	actin binding	8	830	74	6149	0.799812
GO:0020037	heme binding	5	830	49	6149	0.809906
GO:0006812	cation transport	2	830	22	6149	0.818015
GO:1902600	proton transmembrane transport	2	830	22	6149	0.818015
GO:0008285	negative regulation of cell population proliferation	1	830	12	6149	0.824782
GO:0005507	copper ion binding	1	830	12	6149	0.824782
GO:0016620	oxidoreductase activity, acting on the aldehyde or oxo group of donors, NAD or NADP as acceptor	1	830	12	6149	0.824782
GO:0006820	anion transport	1	830	12	6149	0.824782
GO:0016477	cell migration	1	830	12	6149	0.824782
GO:0003700	DNA-binding transcription factor activity	24	830	208	6149	0.827083
GO:0006811	ion transport	12	830	112	6149	0.844219
GO:0140658	ATP-dependent chromatin remodeler activity	1	830	13	6149	0.84848
GO:0046854	phosphatidylinositol phosphate biosynthetic process	1	830	13	6149	0.84848
GO:0006644	phospholipid metabolic process	1	830	13	6149	0.84848
GO:0005544	calcium-dependent phospholipid binding	1	830	13	6149	0.84848
GO:0008081	phosphoric diester hydrolase activity	3	830	34	6149	0.856468
GO:0051015	actin filament binding	3	830	34	6149	0.856468
GO:0006396	RNA processing	3	830	34	6149	0.856468
GO:0006914	autophagy	1	830	14	6149	0.868976
GO:0006338	chromatin remodeling	1	830	14	6149	0.868976
GO:0034220	ion transmembrane transport	3	830	35	6149	0.869789
GO:0000398	mRNA splicing, via spliceosome	2	830	26	6149	0.883957
GO:0005634	nucleus	39	830	339	6149	0.884012
GO:0006351	DNA-templated transcription	4	830	46	6149	0.885434
GO:0006816	calcium ion transport	1	830	15	6149	0.886702
GO:0004879	nuclear receptor activity	1	830	15	6149	0.886702
GO:0007015	actin filament organization	1	830	15	6149	0.886702
GO:0006897	endocytosis	1	830	15	6149	0.886702
GO:0007268	chemical synaptic transmission	1	830	15	6149	0.886702
GO:0030198	extracellular matrix organization	1	830	15	6149	0.886702
GO:0006096	glycolytic process	1	830	15	6149	0.886702
GO:0003682	chromatin binding	1	830	15	6149	0.886702
GO:0051726	regulation of cell cycle	1	830	15	6149	0.886702
GO:0000413	protein peptidyl-prolyl isomerization	1	830	15	6149	0.886702
GO:0005975	carbohydrate metabolic process	6	830	65	6149	0.888877
GO:0005216	ion channel activity	9	830	92	6149	0.889928
GO:0046872	metal ion binding	17	830	161	6149	0.892365
GO:0016746	acyltransferase activity	2	830	27	6149	0.896573
GO:0008138	protein tyrosine/serine/threonine phosphatase activity	2	830	27	6149	0.896573
GO:0005737	cytoplasm	17	830	162	6149	0.897794
GO:0140326	ATPase-coupled intramembrane lipid transporter activity	1	830	16	6149	0.902032
GO:0016779	nucleotidyltransferase activity	1	830	16	6149	0.902032
GO:0006139	nucleobase-containing compound metabolic process	1	830	16	6149	0.902032
GO:0016791	phosphatase activity	8	830	86	6149	0.90993
GO:0015914	phospholipid transport	1	830	17	6149	0.915291
GO:0043087	regulation of GTPase activity	1	830	17	6149	0.915291
GO:0016301	kinase activity	5	830	59	6149	0.915306
GO:0050660	flavin adenine dinucleotide binding	2	830	29	6149	0.918062
GO:0008168	methyltransferase activity	3	830	40	6149	0.921257
GO:0016567	protein ubiquitination	3	830	40	6149	0.921257
GO:0016757	glycosyltransferase activity	2	830	30	6149	0.927161
GO:0016579	protein deubiquitination	3	830	41	6149	0.928999
GO:0016311	dephosphorylation	5	830	62	6149	0.934758
GO:0006470	protein dephosphorylation	5	830	62	6149	0.934758
GO:0005829	cytosol	1	830	19	6149	0.936672
GO:0051536	iron-sulfur cluster binding	1	830	20	6149	0.945247
GO:0005783	endoplasmic reticulum	1	830	21	6149	0.952661
GO:0016616	oxidoreductase activity, acting on the CH-OH group of donors, NAD or NADP as acceptor	1	830	21	6149	0.952661
GO:0043565	sequence-specific DNA binding	8	830	95	6149	0.954022
GO:0055085	transmembrane transport	22	830	223	6149	0.961555
GO:0004843	cysteine-type deubiquitinase activity	3	830	47	6149	0.962496
GO:0005102	signaling receptor binding	1	830	23	6149	0.964617
GO:0016192	vesicle-mediated transport	5	830	70	6149	0.968573
GO:0006418	tRNA aminoacylation for protein translation	1	830	24	6149	0.969411
GO:0008236	serine-type peptidase activity	1	830	24	6149	0.969411
GO:0006511	ubiquitin-dependent protein catabolic process	4	830	60	6149	0.970016
GO:0098609	cell-cell adhesion	1	830	25	6149	0.973556
GO:0046982	protein heterodimerization activity	1	830	25	6149	0.973556
GO:0003677	DNA binding	34	830	334	6149	0.975118
GO:0005739	mitochondrion	2	830	39	6149	0.975518
GO:0004812	aminoacyl-tRNA ligase activity	1	830	26	6149	0.97714
GO:0003755	peptidyl-prolyl cis-trans isomerase activity	1	830	26	6149	0.97714
GO:0003924	GTPase activity	12	830	144	6149	0.980412
GO:0005525	GTP binding	14	830	164	6149	0.982195
GO:0008270	zinc ion binding	27	830	285	6149	0.986337
GO:0015031	protein transport	1	830	33	6149	0.991759
GO:0031267	small GTPase binding	1	830	33	6149	0.991759
GO:0016491	oxidoreductase activity	11	830	147	6149	0.992652
GO:0005840	ribosome	5	830	85	6149	0.992853
GO:0003735	structural constituent of ribosome	6	830	100	6149	0.995196
GO:0006412	translation	5	830	94	6149	0.997219
GO:0006886	intracellular protein transport	4	830	93	6149	0.999201

## Sheet: KEGG
pathway_id	pathway_name	Genes	S gene number	TS gene number	B gene number	TB gene number	pvalue
ko00561	Glycerolipid metabolism	ENSAPLG00020001677;ENSAPLG00020002183;ENSAPLG00020005019;ENSAPLG00020010497;ENSAPLG00020017682	6	161	18	1130	0.0323069
ko00603	Glycosphingolipid biosynthesis - globo and isoglobo series	ENSAPLG00020013201	2	161	3	1130	0.0548828
ko00533	Glycosaminoglycan biosynthesis - keratan sulfate	ENSAPLG00020013201	2	161	4	1130	0.099578
ko00512	Mucin type O-glycan biosynthesis	ENSAPLG00020000133;ENSAPLG00020013201;ENSAPLG00020014388	4	161	13	1130	0.100596
ko04144	Endocytosis	ENSAPLG00020000445;ENSAPLG00020005529;ENSAPLG00020006900;ENSAPLG00020007427;ENSAPLG00020008421;ENSAPLG00020008430;ENSAPLG00020008993;ENSAPLG00020009054;ENSAPLG00020012025;ENSAPLG00020013639;ENSAPLG00020013991;ENSAPLG00020015655;ENSAPLG00020016033;ENSAPLG00020017712;IL2RG	16	161	82	1130	0.107949
ko04914	Progesterone-mediated oocyte maturation	ENSAPLG00020001124;ENSAPLG00020004158;ENSAPLG00020004215;ENSAPLG00020006198;ENSAPLG00020009212;ENSAPLG00020017466	6	161	24	1130	0.113542
ko00650	Butanoate metabolism	ENSAPLG00020010041;ENSAPLG00020013736;ENSAPLG00020016858	3	161	9	1130	0.124377
ko00750	Vitamin B6 metabolism	ENSAPLG00020008814	1	161	1	1130	0.142478
ko00604	Glycosphingolipid biosynthesis - ganglio series	ENSAPLG00020013201	2	161	5	1130	0.150757
ko00910	Nitrogen metabolism	ENSAPLG00020006668;ENSAPLG00020014820	2	161	5	1130	0.150757
ko04514	Cell adhesion molecules	ENSAPLG00020006327;ENSAPLG00020012062;ENSAPLG00020015576;ENSAPLG00020015818;ENSAPLG00020016751;ENSAPLG00020018384	6	161	26	1130	0.153133
ko04216	Ferroptosis	ENSAPLG00020007737;ENSAPLG00020017400;ENSAPLG00020018320;FTH1	4	161	15	1130	0.153477
ko04350	TGF-beta signaling pathway	ENSAPLG00020003701;ENSAPLG00020009556;ENSAPLG00020013732;ENSAPLG00020013867;ENSAPLG00020015655;ENSAPLG00020016685;ENSAPLG00020017525	7	161	32	1130	0.158446
ko03460	Fanconi anemia pathway	ENSAPLG00020001110;ENSAPLG00020005623;ENSAPLG00020016941	3	161	10	1130	0.159861
ko04530	Tight junction	ENSAPLG00020000584;ENSAPLG00020004470;ENSAPLG00020005177;ENSAPLG00020006894;ENSAPLG00020009054;ENSAPLG00020012062;ENSAPLG00020013281;ENSAPLG00020015182;ENSAPLG00020016033	10	161	52	1130	0.194101
ko04060	Cytokine-cytokine receptor interaction	ENSAPLG00020001836;ENSAPLG00020008421;ENSAPLG00020013867;ENSAPLG00020015655;ENSAPLG00020017850;IL10RB;IL2RG;IL-2;IL8	9	161	46	1130	0.196703
ko04261	Adrenergic signaling in cardiomyocytes	ENSAPLG00020003679;ENSAPLG00020005493;ENSAPLG00020006894;ENSAPLG00020013281;ENSAPLG00020014263;ENSAPLG00020015310;ENSAPLG00020015619	8	161	42	1130	0.239225
ko04620	Toll-like receptor signaling pathway	ENSAPLG00020008395;ENSAPLG00020011197;ENSAPLG00020017466;IL8	4	161	18	1130	0.247228
ko00511	Other glycan degradation	ENSAPLG00020017382	1	161	2	1130	0.264764
ko00760	Nicotinate and nicotinamide metabolism	ENSAPLG00020004851	1	161	2	1130	0.264764
ko00072	Synthesis and degradation of ketone bodies	ENSAPLG00020013736	1	161	2	1130	0.264764
ko04142	Lysosome	ENSAPLG00020006644;ENSAPLG00020007230;ENSAPLG00020008776;ENSAPLG00020011197;ENSAPLG00020013639;ENSAPLG00020018243	6	161	31	1130	0.272851
ko00600	Sphingolipid metabolism	ENSAPLG00020004024;ENSAPLG00020005330;ENSAPLG00020017382	3	161	13	1130	0.279155
ko00250	Alanine, aspartate and glutamate metabolism	ENSAPLG00020005577;ENSAPLG00020010114;ENSAPLG00020016858	3	161	13	1130	0.279155
ko04068	FoxO signaling pathway	ENSAPLG00020004158;ENSAPLG00020005126;ENSAPLG00020009556;ENSAPLG00020015655;ENSAPLG00020017466	5	161	26	1130	0.307595
ko00071	Fatty acid degradation	ENSAPLG00020007737;ENSAPLG00020017921	2	161	8	1130	0.318959
ko00260	Glycine, serine and threonine metabolism	ENSAPLG00020008814;ENSAPLG00020015325	2	161	8	1130	0.318959
ko04210	Apoptosis	ENSAPLG00020011197;ENSAPLG00020015182;ENSAPLG00020016293;ENSAPLG00020017466;ENSAPLG00020018077	5	161	28	1130	0.368121
ko04217	Necroptosis	ENSAPLG00020004528;ENSAPLG00020006900;ENSAPLG00020007427;ENSAPLG00020014263;FTH1	5	161	28	1130	0.368121
ko02010	ABC transporters	ENSAPLG00020002180	1	161	3	1130	0.369705
ko00534	Glycosaminoglycan biosynthesis - heparan sulfate / heparin	ENSAPLG00020003574;ENSAPLG00020014258	2	161	9	1130	0.374553
ko04114	Oocyte meiosis	ENSAPLG00020001124;ENSAPLG00020004158;ENSAPLG00020004215;ENSAPLG00020006198;ENSAPLG00020009212;ENSAPLG00020014263	6	161	35	1130	0.380699
ko01230	Biosynthesis of amino acids	ENO1;ENSAPLG00020008814;ENSAPLG00020010114;ENSAPLG00020015325	4	161	22	1130	0.38483
ko04110	Cell cycle	ENSAPLG00020001124;ENSAPLG00020004158;ENSAPLG00020004215;ENSAPLG00020009212;ENSAPLG00020009556;ENSAPLG00020017531	6	161	36	1130	0.408117
ko03440	Homologous recombination	ENSAPLG00020001110;ENSAPLG00020005581	2	161	10	1130	0.428226
ko04137	Mitophagy - animal	ENSAPLG00020006020;ENSAPLG00020009892;ENSAPLG00020014113	3	161	17	1130	0.444974
ko01200	Carbon metabolism	ENO1;ENSAPLG00020008814;ENSAPLG00020009589;ENSAPLG00020009878;ENSAPLG00020015325	5	161	31	1130	0.458844
ko00061	Fatty acid biosynthesis	ENSAPLG00020007737	1	161	4	1130	0.459747
ko04330	Notch signaling pathway	ENSAPLG00020005623;ENSAPLG00020006816	2	161	11	1130	0.479397
ko01212	Fatty acid metabolism	ENSAPLG00020007737;ENSAPLG00020017921	2	161	11	1130	0.479397
ko00480	Glutathione metabolism	ENSAPLG00020000441;ENSAPLG00020000772;ENSAPLG00020014830	3	161	18	1130	0.484523
ko00270	Cysteine and methionine metabolism	ENSAPLG00020008814;ENSAPLG00020009454;ENSAPLG00020015325	3	161	18	1130	0.484523
ko00564	Glycerophospholipid metabolism	ENSAPLG00020001677;ENSAPLG00020005019;ENSAPLG00020014908	4	161	25	1130	0.486955
ko04145	Phagosome	ENSAPLG00020000445;ENSAPLG00020006644;ENSAPLG00020007606;ENSAPLG00020015182;ENSAPLG00020018243;ENSAPLG00020018384;PLA2R1	7	161	46	1130	0.490047
ko04520	Adherens junction	ENSAPLG00020004470;ENSAPLG00020006020;ENSAPLG00020009054;ENSAPLG00020011382;ENSAPLG00020015655	5	161	33	1130	0.517375
ko03015	mRNA surveillance pathway	ENSAPLG00020006894;ENSAPLG00020013281	3	161	19	1130	0.522695
ko00982	Drug metabolism - cytochrome P450	ENSAPLG00020000772;ENSAPLG00020014830	2	161	12	1130	0.527686
ko00240	Pyrimidine metabolism	ENSAPLG00020016802;ENSAPLG00020017300	2	161	12	1130	0.527686
ko00430	Taurine and hypotaurine metabolism	ENSAPLG00020009454	1	161	5	1130	0.536994
ko04080	Neuroactive ligand-receptor interaction	ENSAPLG00020002178;ENSAPLG00020006790;ENSAPLG00020009054;ENSAPLG00020010936;ENSAPLG00020012079;ENSAPLG00020013730;ENSAPLG00020015619;ENSAPLG00020015990;ENSAPLG00020016963;ENSAPLG00020017348	10	161	70	1130	0.551848
ko04810	Regulation of actin cytoskeleton	ENSAPLG00020000079;ENSAPLG00020003924;ENSAPLG00020004470;ENSAPLG00020005177;ENSAPLG00020006201;ENSAPLG00020017466;ENSAPLG00020018245;ENSAPLG00020018384	8	161	56	1130	0.55793
ko04150	mTOR signaling pathway	ENSAPLG00020001677;ENSAPLG00020004619;ENSAPLG00020006884;ENSAPLG00020007242;ENSAPLG00020017466	6	161	42	1130	0.566828
ko04020	Calcium signaling pathway	ENSAPLG00020001562;ENSAPLG00020002857;ENSAPLG00020003924;ENSAPLG00020013730;ENSAPLG00020014263;ENSAPLG00020014352;ENSAPLG00020014358;ENSAPLG00020015619	8	161	57	1130	0.579577
ko04218	Cellular senescence	ENSAPLG00020001124;ENSAPLG00020009556;ENSAPLG00020014195;ENSAPLG00020015655;ENSAPLG00020017466;IL8	6	161	43	1130	0.591407
ko03040	Spliceosome	ENSAPLG00020003023;ENSAPLG00020009033;ENSAPLG00020010312;ENSAPLG00020013292;ENSAPLG00020015893	6	161	43	1130	0.591407
ko04540	Gap junction	ENSAPLG00020001124;ENSAPLG00020003924;ENSAPLG00020007606;ENSAPLG00020015182;ENSAPLG00020017613	5	161	36	1130	0.599772
ko00120	Primary bile acid biosynthesis	ENSAPLG00020006716	1	161	6	1130	0.603256
ko03410	Base excision repair	ENSAPLG00020004528	1	161	6	1130	0.603256
ko00770	Pantothenate and CoA biosynthesis	ENSAPLG00020006908	1	161	6	1130	0.603256
ko00230	Purine metabolism	ENSAPLG00020005577;ENSAPLG00020016802;ENSAPLG00020017300	3	161	22	1130	0.627215
ko00514	Other types of O-glycan biosynthesis	ENSAPLG00020000133;ENSAPLG00020014388	2	161	15	1130	0.653631
ko00980	Metabolism of xenobiotics by cytochrome P450	ENSAPLG00020000772;ENSAPLG00020014830	2	161	15	1130	0.653631
ko04260	Cardiac muscle contraction	ENSAPLG00020003679;ENSAPLG00020005493	2	161	15	1130	0.653631
ko03320	PPAR signaling pathway	ENSAPLG00020007737;ENSAPLG00020009878	2	161	15	1130	0.653631
ko00620	Pyruvate metabolism	ENSAPLG00020009878	1	161	7	1130	0.660085
ko04130	SNARE interactions in vesicular transport	ENSAPLG00020015639	1	161	7	1130	0.660085
ko00280	Valine, leucine and isoleucine degradation	ENSAPLG00020017921	1	161	7	1130	0.660085
ko00340	Histidine metabolism	ENSAPLG00020011640	1	161	7	1130	0.660085
ko04012	ErbB signaling pathway	ENSAPLG00020006201;ENSAPLG00020014263;ENSAPLG00020017466	3	161	24	1130	0.687657
ko03430	Mismatch repair	ENSAPLG00020005981	1	161	8	1130	0.708817
ko00220	Arginine biosynthesis	ENSAPLG00020010114	1	161	8	1130	0.708817
ko03020	RNA polymerase	ENSAPLG00020014322	1	161	8	1130	0.708817
ko00310	Lysine degradation	ENSAPLG00020005252	1	161	8	1130	0.708817
ko05164	Influenza A	ENSAPLG00020001026;ENSAPLG00020017466;IL8	3	161	25	1130	0.715026
ko03008	Ribosome biogenesis in eukaryotes	ENSAPLG00020006020;ENSAPLG00020009058	2	161	17	1130	0.721819
ko04510	Focal adhesion	ENSAPLG00020001562;ENSAPLG00020003924;ENSAPLG00020004470;ENSAPLG00020006201;ENSAPLG00020012730;ENSAPLG00020017466	6	161	49	1130	0.722061
ko04910	Insulin signaling pathway	ENSAPLG00020006201;ENSAPLG00020007242;ENSAPLG00020009589;ENSAPLG00020014358;ENSAPLG00020017466	5	161	42	1130	0.73825
ko04672	Intestinal immune network for IgA production	IL-2	1	161	9	1130	0.7506
ko04136	Autophagy - other	ENSAPLG00020017450	1	161	9	1130	0.7506
ko04115	p53 signaling pathway	ENSAPLG00020001124;ENSAPLG00020005126	2	161	18	1130	0.751481
ko04625	C-type lectin receptor signaling pathway	ENSAPLG00020002396;ENSAPLG00020017466;IL-2	3	161	27	1130	0.764187
ko00010	Glycolysis / Gluconeogenesis	ENO1;ENSAPLG00020009589	2	161	19	1130	0.778397
ko04140	Autophagy - animal	ENSAPLG00020004528;ENSAPLG00020006884;ENSAPLG00020017450;ENSAPLG00020017466	4	161	36	1130	0.778686
ko04623	Cytosolic DNA-sensing pathway	ENSAPLG00020014322	1	161	10	1130	0.786419
ko00051	Fructose and mannose metabolism	ENSAPLG00020009589	1	161	10	1130	0.786419
ko00970	Aminoacyl-tRNA biosynthesis	ENSAPLG00020006160	1	161	10	1130	0.786419
ko03030	DNA replication	ENSAPLG00020010965	1	161	10	1130	0.786419
ko04912	GnRH signaling pathway	ENSAPLG00020014263;ENSAPLG00020016366	2	161	20	1130	0.802743
ko01100	Metabolic pathways	ENO1;ENSAPLG00020000133;ENSAPLG00020000441;ENSAPLG00020000772;ENSAPLG00020001677;ENSAPLG00020002183;ENSAPLG00020003574;ENSAPLG00020004024;ENSAPLG00020004851;ENSAPLG00020005252;ENSAPLG00020005330;ENSAPLG00020005577;ENSAPLG00020005796;ENSAPLG00020006644;ENSAPLG00020006668;ENSAPLG00020007737;ENSAPLG00020008814;ENSAPLG00020009454;ENSAPLG00020009589;ENSAPLG00020009878;ENSAPLG00020010041;ENSAPLG0002001…	42	161	327	1130	0.830096
ko00790	Folate biosynthesis	ENSAPLG00020005796	1	161	12	1130	0.843434
ko04920	Adipocytokine signaling pathway	ENSAPLG00020007737	1	161	12	1130	0.843434
ko00030	Pentose phosphate pathway	ENSAPLG00020009589	1	161	12	1130	0.843434
ko00983	Drug metabolism - other enzymes	ENSAPLG00020014830	1	161	12	1130	0.843434
ko01240	Biosynthesis of cofactors	ENSAPLG00020005577;ENSAPLG00020005796;ENSAPLG00020008814	3	161	32	1130	0.85753
ko04622	RIG-I-like receptor signaling pathway	IL8	1	161	13	1130	0.86598
ko00190	Oxidative phosphorylation	ENSAPLG00020006644;ENSAPLG00020017086;ENSAPLG00020018243	3	161	33	1130	0.871782
ko00590	Arachidonic acid metabolism	ENSAPLG00020000772	1	161	14	1130	0.885297
ko04010	MAPK signaling pathway	ENSAPLG00020001562;ENSAPLG00020003924;ENSAPLG00020006201;ENSAPLG00020008395;ENSAPLG00020012730;ENSAPLG00020015655	6	161	62	1130	0.898926
ko04916	Melanogenesis	ENSAPLG00020004619;ENSAPLG00020014113;ENSAPLG00020014263	3	161	37	1130	0.917004
ko04370	VEGF signaling pathway	ENSAPLG00020017466	1	161	17	1130	0.928156
ko05168	Herpes simplex virus 1 infection	ENSAPLG00020009033;ENSAPLG00020017466	2	161	29	1130	0.934975
ko04141	Protein processing in endoplasmic reticulum	ENSAPLG00020001152;ENSAPLG00020007041	2	161	29	1130	0.934975
ko03018	RNA degradation	ENO1;ENSAPLG00020004290	2	161	30	1130	0.94284
ko04310	Wnt signaling pathway	ENSAPLG00020002732;ENSAPLG00020004619;ENSAPLG00020006020;ENSAPLG00020014263;SFRP2	5	161	60	1130	0.94655
ko04070	Phosphatidylinositol signaling system	ENSAPLG00020017466	1	161	19	1130	0.947445
ko04146	Peroxisome	ENSAPLG00020007737	1	161	23	1130	0.971929
ko04120	Ubiquitin mediated proteolysis	ENSAPLG00020007041;ENSAPLG00020009212	2	161	38	1130	0.980226
ko04621	NOD-like receptor signaling pathway	IL8	1	161	26	1130	0.98249
ko05132	Salmonella infection	ENSAPLG00020000445;ENSAPLG00020007606;ENSAPLG00020008430;ENSAPLG00020015182;IL8	5	161	78	1130	0.992203
ko04270	Vascular smooth muscle contraction	ENSAPLG00020015619	1	161	32	1130	0.993215
ko04371	Apelin signaling pathway	ENSAPLG00020003679	1	161	34	1130	0.99506
ko03010	Ribosome	ENSAPLG00020018148;ENSAPLG00020018300	2	161	50	1130	0.996281
ko03013	RNA transport	ENSAPLG00020007242	1	161	38	1130	0.997386
