# Supplementary material for: Whole-Transcriptome RNA Sequencing Uncovers the Global Expression Changes and RNA Regulatory Networks in Duck Embryonic Myogenesis
Source: Int J Mol Sci. 2023 Nov 16;24(22):16387. doi: 10.3390/ijms242216387 (PMC10671564; doi:10.3390/ijms242216387)
Supplement: Supplementary file 1 [file ijms-24-16387-s001.zip › Supplementary Table S2. List of mRNAs, circRNAs, lncRNAs, and miRNAs during duck primary myoblast differentiation.xlsx]

## Sheet: mRNA
gene_id	gene_name	transcript_id	GO	KEGG	KO_ENTRY	EC	Description	trans_type	FPKM.DM1	FPKM.DM2	FPKM.DM3	FPKM.GM1	FPKM.GM2	FPKM.GM3	fc	log2(fc)	pval	qval	regulation	significant
MSTRG.5047	ENSAPLG00020016366	ENSAPLT00020025441	GO:0004222(metalloendopeptidase activity);GO:0006508(proteolysis);GO:0008237(metallopeptidase activity);GO:0008270(zinc ion binding);GO:0031012(extracellular matrix)	04912(GnRH signaling pathway)	K01398	EC:3.4.24.24	matrix metallopeptidase 2 [Source:NCBI gene;Acc:101802059]	protein_coding	271.523	235.96	255.254	25.6372	28.9202	28.3818	9.19634	3.20106	0	0	up	yes
MSTRG.9109	ENSAPLG00020003679	ENSAPLT00020005377	GO:0005509(calcium ion binding)	04260(Cardiac muscle contraction);04261(Adrenergic signaling in cardiomyocytes);04371(Apelin signaling pathway)	NA	NA	myosin light chain 3 [Source:NCBI gene;Acc:101804464]	protein_coding	17.2158	16.41	17.8931	1.78028	1.87908	1.85684	9.33957	3.22336	0	0	up	yes
MSTRG.11963	ENSAPLG00020006908	ENSAPLT00020010172;ENSAPLT00020010088;ENSAPLT00020010100	GO:0006807(nitrogen compound metabolic process);GO:0016811(hydrolase activity, acting on carbon-nitrogen (but not peptide) bonds, in linear amides);GO:0016811(hydrolase activity, acting on carbon-nitrogen (but not peptide) bonds, in linear amides)	00770(Pantothenate and CoA biosynthesis);00770(Pantothenate and CoA biosynthesis)	K08069	EC:3.5.1.92	pantetheinase [Source:NCBI gene;Acc:101798228]	protein_coding	19.1839	18.1073	21.9899	0.242152	0.392532	0.330792	61.4009	5.94019	0	0	up	yes
MSTRG.17308	ENSAPLG00020012062	ENSAPLT00020018118	GO:0005198(structural molecule activity);GO:0005923(bicellular tight junction);GO:0016021(integral component of membrane)	04514(Cell adhesion molecules);04530(Tight junction)	NA	NA	claudin 1 [Source:NCBI gene;Acc:101797741]	protein_coding	83.2549	76.0397	85.0884	9.04344	8.26638	7.82246	9.72387	3.28153	0	0	up	yes
MSTRG.3541	ENSAPLG00020002717	ENSAPLT00020003957	GO:0004222(metalloendopeptidase activity);GO:0006508(proteolysis);GO:0008237(metallopeptidase activity);GO:0008270(zinc ion binding);GO:0031012(extracellular matrix)	NA	NA	NA	matrix metallopeptidase 27 [Source:HGNC Symbol;Acc:HGNC:14250]	protein_coding	21.7746	22.0057	25.0958	0.361844	0.378621	0.425753	59.0594	5.88409	0	0	up	yes
MSTRG.17382	ENSAPLG00020017400	ENSAPLT00020027284;ENSAPLT00020027286	GO:0005576(extracellular region);GO:0005615(extracellular space);GO:0005615(extracellular space)	04216(Ferroptosis);04216(Ferroptosis)	NA	NA	transferrin [Source:NCBI gene;Acc:101795303]	protein_coding	10.7097	10.7488	10.7506	0.379071	0.374888	0.323793	29.8855	4.90137	0	0	up	yes
MSTRG.11357	ENSAPLG00020015023	ENSAPLT00020023503;ENSAPLT00020023508;ENSAPLT00020023502	GO:0004222(metalloendopeptidase activity);GO:0006508(proteolysis);GO:0008237(metallopeptidase activity);GO:0030198(extracellular matrix organization);GO:0030198(extracellular matrix organization)	NA	NA	NA	ADAM metallopeptidase with thrombospondin type 1 motif 10 [Source:HGNC Symbol;Acc:HGNC:13201]	protein_coding	4.17234	3.93681	4.2384	0.330835	0.267033	0.256802	14.4472	3.85271	0	0	up	yes
MSTRG.4136	ENSAPLG00020016121	ENSAPLT00020025059;ENSAPLT00020025062	GO:0008270(zinc ion binding);GO:0008270(zinc ion binding)	NA	NA	NA	LIM and cysteine rich domains 1 [Source:HGNC Symbol;Acc:HGNC:6633]	protein_coding	3.06335	2.88247	2.46581	34.3183	32.6161	34.7664	0.0827096	-3.5958	0	0	down	yes
MSTRG.8845	ENSAPLG00020007048	ENSAPLT00020010313	GO:0004867(serine-type endopeptidase inhibitor activity);GO:0005576(extracellular region);GO:0010466(negative regulation of peptidase activity);GO:0030414(peptidase inhibitor activity)	NA	NA	NA	tissue factor pathway inhibitor 2 [Source:HGNC Symbol;Acc:HGNC:11761]	protein_coding	33.6903	34.0986	36.7852	3.39399	3.36926	3.01143	10.6985	3.41933	6.0705e-292	1.06674e-288	up	yes
MSTRG.17460	ENSAPLG00020005367	ENSAPLT00020007860	GO:0001540(amyloid-beta binding);GO:0005509(calcium ion binding);GO:0007156(homophilic cell adhesion via plasma membrane adhesion molecules);GO:0016020(membrane);GO:0019894(kinesin binding);GO:0042988(X11-like protein binding)	NA	NA	NA	calsyntenin 2 [Source:HGNC Symbol;Acc:HGNC:17448]	protein_coding	3.78788	3.66422	3.95085	0.145484	0.220626	0.161884	21.5968	4.43274	1.7658e-269	2.86427e-266	up	yes
MSTRG.13204	ENSAPLG00020010391	ENSAPLT00020015365	NA	NA	NA	NA		protein_coding	9.62831	10.0255	10.6338	0.491957	0.32102	0.388727	25.2039	4.65557	1.2317e-254	1.8552e-251	up	yes
MSTRG.566	ENSAPLG00020008855	ENSAPLT00020012978	GO:0009374(biotin binding)	NA	NA	NA		protein_coding	60.2037	59.3696	63.9354	3.2363	3.30873	2.59691	20.0733	4.32721	6.45452e-249	9.07377e-246	up	yes
MSTRG.2609	ENSAPLG00020010659	ENSAPLT00020016002;ENSAPLT00020015929;ENSAPLT00020015986;ENSAPLT00020015994;ENSAPLT00020015916	GO:0003774(cytoskeletal motor activity);GO:0005515(protein binding);GO:0005524(ATP binding);GO:0016459(myosin complex);GO:0051015(actin filament binding);GO:0051015(actin filament binding)	NA	NA	NA	myosin heavy chain, cardiac muscle isoform [Source:NCBI gene;Acc:101802274]	protein_coding	70.0564	68.6674	67.6874	13.0194	15.049	14.6234	4.83492	2.27349	3.82073e-235	5.03548e-232	up	yes
MSTRG.591	ENSAPLG00020009225	ENSAPLT00020013540	GO:0005515(protein binding)	NA	NA	NA	C1q and TNF related 3 [Source:NCBI gene;Acc:101799364]	protein_coding	2.29456	2.22075	2.74125	21.8879	25.8227	24.6444	0.100291	-3.31773	5.45049e-227	6.76085e-224	down	yes
MSTRG.11203	ENSAPLG00020009384	ENSAPLT00020018514;ENSAPLT00020018661;ENSAPLT00020018516;ENSAPLT00020018614;ENSAPLT00020018496;ENSAPLT00020018611	GO:0005509(calcium ion binding);GO:0005576(extracellular region);GO:0007155(cell adhesion);GO:0007155(cell adhesion)	NA	NA	NA		protein_coding	13.2054	12.9075	13.5641	3.01509	2.77448	2.97859	4.52512	2.17796	7.66044e-209	8.9742e-206	up	yes
MSTRG.13809	SFRP2	ENSAPLT00020006439	GO:0005515(protein binding);GO:0005576(extracellular region);GO:0016055(Wnt signaling pathway);GO:0030154(cell differentiation)	04310(Wnt signaling pathway)	NA	NA	secreted frizzled related protein 2 [Source:NCBI gene;Acc:101794947]	protein_coding	75.1694	72.6234	75.7971	12.2426	14.4417	14.3941	5.44301	2.4444	4.19833e-208	4.65948e-205	up	yes
MSTRG.6071	ENSAPLG00020002077	ENSAPLT00020003076	GO:0030514(negative regulation of BMP signaling pathway);GO:0045596(negative regulation of cell differentiation)	04350(TGF-beta signaling pathway)	NA	NA	noggin-2-like [Source:NCBI gene;Acc:113845281]	protein_coding	1.16008	1.29217	2.01157	58.0059	49.4104	50.2729	0.0283076	-5.14267	2.66095e-204	2.80557e-201	down	yes
MSTRG.3732	ENSAPLG00020003925	ENSAPLT00020005860;ENSAPLT00020005989;ENSAPLT00020006174;ENSAPLT00020005870;ENSAPLT00020005933	GO:0004114(3',5'-cyclic-nucleotide phosphodiesterase activity);GO:0005515(protein binding);GO:0007165(signal transduction);GO:0008081(phosphoric diester hydrolase activity);GO:0008081(phosphoric diester hydrolase activity)	NA	NA	NA		protein_coding	2.67256	2.82798	2.90318	0.066605	0.0812775	0.0668248	39.1404	5.29059	2.05221e-200	2.06071e-197	up	yes
MSTRG.5466	ENSAPLG00020017669	ENSAPLT00020027844;ENSAPLT00020027850	GO:0004360(glutamine-fructose-6-phosphate transaminase (isomerizing) activity);GO:0097367(carbohydrate derivative binding);GO:1901135(carbohydrate derivative metabolic process);GO:1901137(carbohydrate derivative biosynthetic process);GO:1901137(carbohydrate derivative biosynthetic process)	NA	NA	NA	glutamine-fructose-6-phosphate transaminase 2 [Source:HGNC Symbol;Acc:HGNC:4242]	protein_coding	26.895	26.3635	27.3496	5.34154	5.99082	6.07856	4.62974	2.21093	2.17222e-192	2.08207e-189	up	yes
MSTRG.3823	ENSAPLG00020018288	ENSAPLT00020028990	GO:0005509(calcium ion binding);GO:0005515(protein binding);GO:0005576(extracellular region);GO:0030198(extracellular matrix organization);GO:0062023(collagen-containing extracellular matrix)	NA	NA	NA	fibulin 2 [Source:HGNC Symbol;Acc:HGNC:3601]	protein_coding	36.2146	33.5112	37.4079	7.76409	8.93317	8.35501	4.2764	2.0964	8.60024e-191	7.88493e-188	up	yes
MSTRG.7594	ENSAPLG00020001603	ENSAPLT00020002344	NA	NA	NA	NA		protein_coding	50.3671	49.8009	50.9516	13.9171	12.3051	13.3304	3.82073	1.93385	1.19555e-177	1.05044e-174	up	yes
MSTRG.8066	ENSAPLG00020016901	ENSAPLT00020026449;ENSAPLT00020026447	GO:0005515(protein binding);GO:0005515(protein binding)	NA	NA	NA	myomesin 1 [Source:HGNC Symbol;Acc:HGNC:7613]	protein_coding	25.3638	25.5734	25.4992	4.59194	5.55211	5.45812	4.89909	2.29251	1.37679e-175	1.11663e-172	up	yes
MSTRG.1908	ENSAPLG00020016685	ENSAPLT00020026004	GO:0005515(protein binding);GO:0005518(collagen binding);GO:0005576(extracellular region);GO:0010508(positive regulation of autophagy);GO:0030021(extracellular matrix structural constituent conferring compression resistance)	04350(TGF-beta signaling pathway)	NA	NA	decorin [Source:NCBI gene;Acc:101801962]	protein_coding	702.143	639.051	682.698	146.192	174.056	159.888	4.21525	2.07562	3.95246e-175	2.97663e-172	up	yes
MSTRG.4772	ENSAPLG00020009415	ENSAPLT00020013833;ENSAPLT00020013830	GO:0006955(immune response);GO:0042612(MHC class I protein complex);GO:0042612(MHC class I protein complex)	NA	NA	NA	telomere repeat binding bouquet formation protein 2 [Source:HGNC Symbol;Acc:HGNC:28520]	protein_coding	63.1359	63.6287	66.0651	16.8296	15.3185	15.7315	4.02739	2.00985	1.93095e-172	1.40407e-169	up	yes
MSTRG.1635	ENSAPLG00020006606	ENSAPLT00020009637	GO:0005509(calcium ion binding);GO:0005515(protein binding)	NA	NA	NA	neural EGFL like 2 [Source:HGNC Symbol;Acc:HGNC:7751]	protein_coding	9.3311	7.40779	9.35702	0.254491	0.42748	0.333899	25.6882	4.68304	1.35689e-171	9.53758e-169	up	yes
MSTRG.16068	ENSAPLG00020017945	ENSAPLT00020028288	GO:0004252(serine-type endopeptidase activity);GO:0005515(protein binding);GO:0005576(extracellular region);GO:0006508(proteolysis)	NA	NA	NA	HtrA serine peptidase 1 [Source:NCBI gene;Acc:101793219]	protein_coding	46.9994	44.7867	49.4277	9.15186	10.6515	10.2051	4.7058	2.23444	1.03775e-170	7.05903e-168	up	yes
MSTRG.9603	ENSAPLG00020016443	ENSAPLT00020025578	GO:0000981(DNA-binding transcription factor activity, RNA polymerase II-specific);GO:0003677(DNA binding);GO:0006355(regulation of DNA-templated transcription)	NA	NA	NA	paired box 7 [Source:NCBI gene;Acc:101797547]	protein_coding	0.930001	1.07191	1.17536	7.94475	7.80598	7.86628	0.134533	-2.89397	1.1783e-170	7.76464e-168	down	yes
MSTRG.4011	ENSAPLG00020010497	ENSAPLT00020015513;ENSAPLT00020015518;ENSAPLT00020015528;ENSAPLT00020015524	NA	00561(Glycerolipid metabolism);01100(Metabolic pathways);01100(Metabolic pathways)	K01054	EC:3.1.1.23	monoglyceride lipase [Source:NCBI gene;Acc:101802983]	protein_coding	8.43769	8.16464	8.09121	1.32743	1.33635	1.40533	6.06851	2.60134	2.05739e-169	1.31467e-166	up	yes
MSTRG.13070	ENSAPLG00020002476;ENSAPLG00020014628;ENSAPLG00020002434	ENSAPLT00020003657;ENSAPLT00020022474;ENSAPLT00020003566	GO:0045095(keratin filament);GO:0045095(keratin filament)	NA	NA	NA		protein_coding	0.611747	0.567703	0.575836	5.93583	5.62041	6.3966	0.0977721	-3.35443	1.13628e-167	7.04726e-165	down	yes
MSTRG.9697	ENSAPLG00020007461	ENSAPLT00020010944	GO:0005515(protein binding)	NA	NA	NA	C1q and TNF related 12 [Source:HGNC Symbol;Acc:HGNC:32308]	protein_coding	0.637378	0.713744	0.702998	6.28293	6.99504	7.18115	0.100401	-3.31615	5.59363e-163	3.37008e-160	down	yes
MSTRG.14330	ENSAPLG00020012352	ENSAPLT00020018612;ENSAPLT00020018609;ENSAPLT00020018606;ENSAPLT00020018607	NA	NA	NA	NA	receptor accessory protein 1 [Source:HGNC Symbol;Acc:HGNC:25786]	protein_coding	29.5705	31.0457	27.9828	6.53267	6.50659	7.44472	4.32528	2.11279	1.24457e-160	7.29007e-158	up	yes
MSTRG.7985	ENSAPLG00020005063	ENSAPLT00020017271;ENSAPLT00020017100;ENSAPLT00020017232;ENSAPLT00020016860;ENSAPLT00020017246;ENSAPLT00020017407	GO:0005509(calcium ion binding);GO:0005886(plasma membrane);GO:0007155(cell adhesion);GO:0007156(homophilic cell adhesion via plasma membrane adhesion molecules);GO:0009966(regulation of signal transduction);GO:0016020(membrane);GO:0098609(cell-cell adhesion);GO:0098609(cell-cell adhesion)	NA	NA	NA	cadherin 2 [Source:HGNC Symbol;Acc:HGNC:1759]	protein_coding	72.7614	72.694	72.7902	21.346	23.3894	22.7406	3.23442	1.69351	3.75975e-159	2.14275e-156	up	yes
MSTRG.13239	ENSAPLG00020003255	ENSAPLT00020004736	GO:0005515(protein binding);GO:0008430(selenium binding)	NA	NA	NA		protein_coding	7.86078	7.26766	7.89235	0.490408	0.472866	0.589613	14.8245	3.88991	3.11799e-157	1.68587e-154	up	yes
MSTRG.5525	ENSAPLG00020007727	ENSAPLT00020011291	GO:0016012(sarcoglycan complex);GO:0016021(integral component of membrane)	NA	NA	NA	sarcoglycan delta [Source:HGNC Symbol;Acc:HGNC:10807]	protein_coding	21.8785	21.1777	22.0076	5.97144	6.76815	6.08428	3.45645	1.78929	2.97717e-156	1.56949e-153	up	yes
MSTRG.11308	ENSAPLG00020012959	ENSAPLT00020019638	GO:0015293(symporter activity);GO:0016021(integral component of membrane)	NA	NA	NA	excitatory amino acid transporter 1-like [Source:NCBI gene;Acc:101789766]	protein_coding	11.6552	11.502	11.4113	2.6829	2.33955	2.4729	4.61199	2.20539	8.01022e-154	4.11979e-151	up	yes
MSTRG.13231	ENSAPLG00020011197	ENSAPLT00020016689	GO:0006508(proteolysis);GO:0008234(cysteine-type peptidase activity)	04142(Lysosome);04210(Apoptosis);04620(Toll-like receptor signaling pathway)	K01371	EC:3.4.22.38	cathepsin K [Source:NCBI gene;Acc:101794155]	protein_coding	27.3753	28.3215	28.3461	6.13254	6.09751	6.5713	4.47005	2.16029	3.63716e-153	1.82611e-150	up	yes
MSTRG.13905	ENSAPLG00020002994	ENSAPLT00020004345;ENSAPLT00020004354	GO:0005509(calcium ion binding);GO:0005886(plasma membrane);GO:0007155(cell adhesion);GO:0007156(homophilic cell adhesion via plasma membrane adhesion molecules);GO:0016020(membrane);GO:0016020(membrane)	NA	NA	NA	protocadherin 10 [Source:HGNC Symbol;Acc:HGNC:13404]	protein_coding	2.14501	2.00672	2.18178	7.98187	8.36126	8.22167	0.257829	-1.95552	1.55582e-149	7.62967e-147	down	yes
MSTRG.1477	ENSAPLG00020001963	ENSAPLT00020003215	GO:0001764(neuron migration);GO:0007417(central nervous system development);GO:0070325(lipoprotein particle receptor binding)	NA	NA	NA	reelin [Source:HGNC Symbol;Acc:HGNC:9957]	protein_coding	2.50634	2.58989	2.40657	0.235833	0.26878	0.293899	9.39596	3.23204	1.05854e-148	4.96032e-146	up	yes
MSTRG.15602	ENSAPLG00020018384	ENSAPLT00020029148	GO:0007155(cell adhesion);GO:0007160(cell-matrix adhesion);GO:0007229(integrin-mediated signaling pathway);GO:0008305(integrin complex);GO:0038023(signaling receptor activity)	04145(Phagosome);04514(Cell adhesion molecules);04810(Regulation of actin cytoskeleton)	NA	NA	integrin subunit beta 2 [Source:NCBI gene;Acc:101796803]	protein_coding	32.2103	34.7352	35.4591	6.38944	7.66444	7.35353	4.78361	2.2581	1.87317e-148	8.58684e-146	up	yes
MSTRG.2607	ENSAPLG00020010618	ENSAPLT00020015732;ENSAPLT00020015726;ENSAPLT00020015723;ENSAPLT00020015728	NA	NA	NA	NA	HERV-H LTR-associating 2 [Source:HGNC Symbol;Acc:HGNC:4905]	protein_coding	11.4751	11.826	11.9505	3.25227	3.62015	3.25377	3.48123	1.7996	2.0505e-148	9.19977e-146	up	yes
MSTRG.6229	ENSAPLG00020010554;ENSAPLG00020010557	ENSAPLT00020015617;ENSAPLT00020015614;ENSAPLT00020015624	GO:0005515(protein binding);GO:0005576(extracellular region);GO:0007165(signal transduction);GO:0004930(G protein-coupled receptor activity);GO:0007186(G protein-coupled receptor signaling pathway);GO:0016021(integral component of membrane)	NA	NA	NA	cellular communication network factor 5 [Source:HGNC Symbol;Acc:HGNC:12770]	protein_coding	3.39034	3.30441	3.09401	24.2755	18.4725	21.9159	0.151379	-2.72376	3.73789e-147	1.6421e-144	down	yes
MSTRG.7621	ENSAPLG00020013206	ENSAPLT00020020091;ENSAPLT00020020096	GO:0032287(peripheral nervous system myelin maintenance);GO:0042127(regulation of cell population proliferation);GO:0045576(mast cell activation);GO:0045576(mast cell activation)	NA	NA	NA	N-myc downstream regulated 1 [Source:NCBI gene;Acc:101790965]	protein_coding	57.3668	56.376	62.3591	19.0587	19.4814	19.3573	3.04162	1.60484	2.24619e-142	9.66639e-140	up	yes
MSTRG.1358	ENSAPLG00020015182	ENSAPLT00020023415	GO:0003924(GTPase activity);GO:0005200(structural constituent of cytoskeleton);GO:0005525(GTP binding);GO:0005874(microtubule);GO:0007017(microtubule-based process)	04145(Phagosome);04210(Apoptosis);04530(Tight junction);04540(Gap junction);05132(Salmonella infection)	NA	NA	tubulin alpha-3 chain [Source:NCBI gene;Acc:101804924]	protein_coding	105.765	129.44	115.938	23.5627	24.836	26.0972	4.71359	2.23683	1.69189e-141	7.13538e-139	up	yes
MSTRG.16076	ENSAPLG00020017951	ENSAPLT00020028327	GO:0000781(chromosome, telomeric region);GO:0005634(nucleus);GO:0005694(chromosome);GO:0006281(DNA repair);GO:0006310(DNA recombination);GO:0006974(cellular response to DNA damage stimulus);GO:0030915(Smc5-Smc6 complex)	NA	NA	NA	NSE4 homolog A, SMC5-SMC6 complex component [Source:HGNC Symbol;Acc:HGNC:25935]	protein_coding	5.6469	5.77774	5.92079	1.47447	1.23747	1.27444	4.35117	2.1214	6.61266e-140	2.68156e-137	up	yes
MSTRG.657	ENSAPLG00020003521	ENSAPLT00020005141;ENSAPLT00020005133;ENSAPLT00020005125	GO:0005886(plasma membrane);GO:0006629(lipid metabolic process);GO:0006644(phospholipid metabolic process);GO:0008195(phosphatidate phosphatase activity);GO:0008195(phosphatidate phosphatase activity)	NA	NA	NA	phospholipid phosphatase 1 [Source:HGNC Symbol;Acc:HGNC:9228]	protein_coding	22.301	22.1802	23.4364	4.07435	4.37429	4.28296	5.33457	2.41537	1.31566e-138	5.23458e-136	up	yes
MSTRG.12494	ENSAPLG00020008451	ENSAPLT00020012343;ENSAPLT00020012347;ENSAPLT00020012355	GO:0005267(potassium channel activity);GO:0016020(membrane);GO:0071805(potassium ion transmembrane transport);GO:0071805(potassium ion transmembrane transport)	NA	NA	NA	potassium two pore domain channel subfamily K member 2 [Source:NCBI gene;Acc:101802542]	protein_coding	10.0122	9.49211	8.87432	1.94551	2.39225	2.04342	4.44724	2.15291	1.67422e-138	6.53783e-136	up	yes
MSTRG.12529	ENSAPLG00020010988;ENSAPLG00020010676	ENSAPLT00020028291;ENSAPLT00020028198;ENSAPLT00020028299;ENSAPLT00020028302;ENSAPLT00020028310;ENSAPLT00020015819	GO:0004854(xanthine dehydrogenase activity);GO:0004855(xanthine oxidase activity);GO:0005506(iron ion binding);GO:0016491(oxidoreductase activity);GO:0043546(molybdopterin cofactor binding);GO:0046872(metal ion binding);GO:0050660(flavin adenine dinucleotide binding);GO:0051536(iron-sulfur cluster binding);GO:0051537(2 iron, 2 sulfur cluster binding);GO:0071949(FAD binding);GO:0004674(protein ser…	NA	NA	NA	xanthine dehydrogenase [Source:HGNC Symbol;Acc:HGNC:12805]	protein_coding	24.229	24.8332	23.6138	5.66692	6.84822	5.807	3.96657	1.98789	5.06004e-138	1.94002e-135	up	yes
MSTRG.15234	ENSAPLG00020006827	ENSAPLT00020009972	GO:0004252(serine-type endopeptidase activity);GO:0006508(proteolysis)	NA	NA	NA	peptidase domain containing associated with muscle regeneration 1 [Source:HGNC Symbol;Acc:HGNC:24554]	protein_coding	2.08679	1.9674	2.00929	0.37146	0.351476	0.331906	5.74824	2.52312	8.55998e-134	3.16674e-131	up	yes
MSTRG.12705	ENSAPLG00020010457	ENSAPLT00020015459	GO:0005515(protein binding)	NA	NA	NA	leucine rich repeat neuronal 4 [Source:HGNC Symbol;Acc:HGNC:16208]	protein_coding	16.1236	16.2086	16.2393	50.2788	52.8218	55.0192	0.307182	-1.70283	2.12689e-132	7.73272e-130	down	yes
MSTRG.8647	ENSAPLG00020015655	ENSAPLT00020024248;ENSAPLT00020024244	GO:0004672(protein kinase activity);GO:0004674(protein serine/threonine kinase activity);GO:0004675(transmembrane receptor protein serine/threonine kinase activity);GO:0005026(transforming growth factor beta receptor activity, type II);GO:0005524(ATP binding);GO:0006468(protein phosphorylation);GO:0007178(transmembrane receptor protein serine/threonine kinase signaling pathway);GO:0016020(membran…	04010(MAPK signaling pathway);04060(Cytokine-cytokine receptor interaction);04068(FoxO signaling pathway);04144(Endocytosis);04218(Cellular senescence);04350(TGF-beta signaling pathway);04520(Adherens junction);04520(Adherens junction)	K04388	EC:2.7.11.30	transforming growth factor beta receptor 2 [Source:NCBI gene;Acc:101794795]	protein_coding	35.3246	35.7895	35.842	11.3944	11.4602	12.2154	3.0498	1.60871	2.30038e-131	8.08469e-129	up	yes
MSTRG.3725	ENSAPLG00020003195	ENSAPLT00020004657;ENSAPLT00020004751	GO:0004114(3',5'-cyclic-nucleotide phosphodiesterase activity);GO:0005515(protein binding);GO:0007165(signal transduction);GO:0008081(phosphoric diester hydrolase activity);GO:0008081(phosphoric diester hydrolase activity)	NA	NA	NA		protein_coding	3.88082	4.38806	3.75213	0.147552	0.0999741	0.105735	34.0287	5.08868	7.21201e-130	2.49311e-127	up	yes
MSTRG.5848	ENSAPLG00020013723	ENSAPLT00020020887	GO:0004497(monooxygenase activity);GO:0005506(iron ion binding);GO:0016705(oxidoreductase activity, acting on paired donors, with incorporation or reduction of molecular oxygen);GO:0020037(heme binding)	NA	NA	NA		protein_coding	11.3145	10.6921	13.6527	0.313714	0.642976	0.509258	24.3251	4.60437	7.94102e-129	2.70085e-126	up	yes
MSTRG.16455	ENSAPLG00020001124	ENSAPLT00020001635	GO:0004672(protein kinase activity);GO:0005524(ATP binding);GO:0006468(protein phosphorylation)	04110(Cell cycle);04114(Oocyte meiosis);04115(p53 signaling pathway);04218(Cellular senescence);04540(Gap junction);04914(Progesterone-mediated oocyte maturation)	K02087	EC:2.7.11.22;EC:2.7.11.23	cyclin dependent kinase 1 [Source:NCBI gene;Acc:101803686]	protein_coding	5.05984	4.40475	5.06974	22.6741	26.9029	23.4861	0.198929	-2.32968	3.66364e-128	1.22627e-125	down	yes
MSTRG.5069	ENSAPLG00020016608	ENSAPLT00020025868;ENSAPLT00020025867;ENSAPLT00020025866	GO:0004672(protein kinase activity);GO:0005524(ATP binding);GO:0006468(protein phosphorylation);GO:0042981(regulation of apoptotic process);GO:0042981(regulation of apoptotic process)	NA	NA	NA		protein_coding	10.152	9.60408	10.4938	2.09018	2.18519	2.00395	4.81739	2.26825	4.72174e-126	1.55574e-123	up	yes
MSTRG.7361	ENSAPLG00020003777;ENSAPLG00020003788	ENSAPLT00020005518;ENSAPLT00020005546	GO:0004222(metalloendopeptidase activity);GO:0006508(proteolysis);GO:0008237(metallopeptidase activity);GO:0030198(extracellular matrix organization)	NA	NA	NA	ADAM metallopeptidase with thrombospondin type 1 motif 13 [Source:HGNC Symbol;Acc:HGNC:1366]	protein_coding	24.1693	24.9786	25.6545	7.755	7.02945	6.47057	3.51928	1.81528	2.23599e-125	7.25391e-123	up	yes
MSTRG.9785	ENSAPLG00020015121	ENSAPLT00020023314	GO:0004222(metalloendopeptidase activity);GO:0006508(proteolysis);GO:0008233(peptidase activity);GO:0008237(metallopeptidase activity);GO:0008270(zinc ion binding);GO:0016020(membrane);GO:0016021(integral component of membrane);GO:0016787(hydrolase activity);GO:0031012(extracellular matrix);GO:0046872(metal ion binding)	NA	NA	NA	matrix metallopeptidase 23B [Source:NCBI gene;Acc:101804308]	protein_coding	9.83179	9.31889	10.5253	1.74007	2.18223	1.77578	5.20807	2.38075	2.79943e-125	8.94417e-123	up	yes
MSTRG.14317	ENSAPLG00020012313	ENSAPLT00020018537	NA	NA	NA	NA	spondin 2 [Source:NCBI gene;Acc:101804078]	protein_coding	9.0162	9.29885	11.5214	0.545662	0.872725	0.712684	14.0007	3.80743	2.19553e-124	6.91001e-122	up	yes
MSTRG.12805	ENSAPLG00020007533;ENSAPLG00020008378	ENSAPLT00020011388;ENSAPLT00020012180;ENSAPLT00020011410;ENSAPLT00020011575;ENSAPLT00020011564;ENSAPLT00020012135;ENSAPLT00020012262;ENSAPLT00020012357;ENSAPLT00020011858;ENSAPLT00020012172;ENSAPLT00020012185;ENSAPLT00020012184	NA	NA	NA	NA		protein_coding	5.31405	5.51821	5.49393	1.05284	0.853811	1.03977	5.54102	2.47015	1.10635e-121	3.43082e-119	up	yes
MSTRG.7230	ENSAPLG00020010191	ENSAPLT00020015064	GO:0036094(small molecule binding)	NA	NA	NA	extracellular fatty acid-binding protein-like [Source:NCBI gene;Acc:101800358]	protein_coding	49.223	64.1298	61.6676	4.22424	5.90384	6.06407	10.809	3.43416	2.7682e-121	8.45986e-119	up	yes
MSTRG.13614	ENSAPLG00020001618	ENSAPLT00020002451	GO:0001558(regulation of cell growth);GO:0005515(protein binding);GO:0005520(insulin-like growth factor binding);GO:0005576(extracellular region)	NA	NA	NA	insulin like growth factor binding protein 7 [Source:HGNC Symbol;Acc:HGNC:5476]	protein_coding	23.0162	22.7168	21.776	5.90814	6.10776	6.72193	3.60282	1.84913	1.22652e-120	3.69479e-118	up	yes
MSTRG.1742	ENSAPLG00020001368	ENSAPLT00020002018;ENSAPLT00020002006;ENSAPLT00020002010	NA	NA	NA	NA	cysteine and glycine rich protein 2 [Source:NCBI gene;Acc:101798356]	protein_coding	3.98992	4.13707	4.22087	20.5276	17.2073	20.4495	0.21222	-2.23637	1.90781e-118	5.66618e-116	down	yes
MSTRG.8844	ENSAPLG00020005980	ENSAPLT00020009618;ENSAPLT00020009588;ENSAPLT00020009640	GO:0005201(extracellular matrix structural constituent);GO:0005201(extracellular matrix structural constituent)	NA	NA	NA	collagen type I alpha 2 chain [Source:HGNC Symbol;Acc:HGNC:2198]	protein_coding	1565.9	1572.16	1560.1	499.279	415.328	493.519	3.33646	1.73832	1.91249e-117	5.60121e-115	up	yes
MSTRG.1717	ENSAPLG00020000694	ENSAPLT00020001001	GO:0004497(monooxygenase activity);GO:0004510(tryptophan 5-monooxygenase activity);GO:0005506(iron ion binding);GO:0009072(aromatic amino acid family metabolic process);GO:0016714(oxidoreductase activity, acting on paired donors, with incorporation or reduction of molecular oxygen, reduced pteridine as one donor, and incorporation of one atom of oxygen);GO:0042427(serotonin biosynthetic process)	00380(Tryptophan metabolism);00790(Folate biosynthesis);01100(Metabolic pathways)	K00502	EC:1.14.16.4	tryptophan hydroxylase 2 [Source:NCBI gene;Acc:101793780]	protein_coding	6.48416	6.11964	6.21574	1.9442	2.17415	2.01741	3.06719	1.61692	2.7003e-116	7.80016e-114	up	yes
MSTRG.12922	ENSAPLG00020010836;ENSAPLG00020010884	ENSAPLT00020016109;ENSAPLT00020016114;ENSAPLT00020016117;ENSAPLT00020016095;ENSAPLT00020016099;ENSAPLT00020016085;ENSAPLT00020016080;ENSAPLT00020016144;ENSAPLT00020016106	NA	NA	NA	NA		protein_coding	9.81395	9.50688	9.38125	3.19423	3.24057	3.20349	2.97792	1.57431	1.48771e-114	4.23936e-112	up	yes
MSTRG.6194	ENSAPLG00020011382	ENSAPLT00020016980	NA	04520(Adherens junction)	NA	NA	snail family transcriptional repressor 1 [Source:NCBI gene;Acc:101799544]	protein_coding	1.33209	1.36494	1.42987	9.60514	8.4161	8.79629	0.153888	-2.70005	1.07827e-111	2.99176e-109	down	yes
MSTRG.2422	ENSAPLG00020002212	ENSAPLT00020003255	GO:0004252(serine-type endopeptidase activity);GO:0005509(calcium ion binding);GO:0006508(proteolysis);GO:0006958(complement activation, classical pathway)	NA	NA	NA	complement C1s [Source:HGNC Symbol;Acc:HGNC:1247]	protein_coding	7.51601	6.51862	6.52468	0.427571	0.449047	0.225938	18.6469	4.22087	3.36863e-111	9.22524e-109	up	yes
MSTRG.10352	ENSAPLG00020012582	ENSAPLT00020019018	GO:0005634(nucleus);GO:0005737(cytoplasm);GO:0045892(negative regulation of DNA-templated transcription);GO:0046983(protein dimerization activity)	NA	NA	NA	inhibitor of DNA binding 3, HLH protein [Source:HGNC Symbol;Acc:HGNC:5362]	protein_coding	7.59475	8.18713	8.50777	40.7869	35.0167	40.955	0.208033	-2.26511	2.41925e-110	6.54034e-108	down	yes
MSTRG.6471	ENSAPLG00020006161	ENSAPLT00020008976	GO:0005819(spindle);GO:0005874(microtubule);GO:0032147(activation of protein kinase activity);GO:0060236(regulation of mitotic spindle organization)	NA	NA	NA	TPX2 microtubule nucleation factor [Source:HGNC Symbol;Acc:HGNC:1249]	protein_coding	1.98717	1.99024	2.10118	7.11174	7.16416	7.40593	0.280354	-1.83468	6.08763e-107	1.58481e-104	down	yes
MSTRG.610	ENSAPLG00020009484	ENSAPLT00020013935	GO:0004896(cytokine receptor activity);GO:0005515(protein binding);GO:0016020(membrane)	04060(Cytokine-cytokine receptor interaction)	NA	NA	LIF receptor alpha [Source:NCBI gene;Acc:101802159]	protein_coding	4.99464	4.90945	5.22478	13.6322	14.5406	14.4923	0.354597	-1.49575	8.99958e-107	2.31432e-104	down	yes
MSTRG.3622	ENSAPLG00020000246	ENSAPLT00020000353;ENSAPLT00020000331	GO:0016020(membrane);GO:0016491(oxidoreductase activity);GO:0016491(oxidoreductase activity)	NA	NA	NA	NADPH oxidase 4 [Source:HGNC Symbol;Acc:HGNC:7891]	protein_coding	1.60723	1.44394	1.52323	5.20425	6.27481	5.2897	0.272793	-1.87412	6.16189e-106	1.56549e-103	down	yes
MSTRG.5907	ENSAPLG00020003909	ENSAPLT00020005718	NA	NA	NA	NA	neuronal pentraxin 2 [Source:NCBI gene;Acc:101802944]	protein_coding	1.40649	1.39326	1.31634	7.96238	8.55641	7.92729	0.168374	-2.57026	6.46681e-105	1.6234e-102	down	yes
MSTRG.2549	ENSAPLG00020007786	ENSAPLT00020011365	GO:0005576(extracellular region);GO:0006955(immune response);GO:0008009(chemokine activity)	04060(Cytokine-cytokine receptor interaction)	NA	NA	lymphotactin [Source:NCBI gene;Acc:101802825]	protein_coding	2.37027	2.28186	2.09337	0.284143	0.375579	0.343379	6.72465	2.74946	1.10916e-103	2.75163e-101	up	yes
MSTRG.12365	ENSAPLG00020005273	ENSAPLT00020007967	GO:0003777(microtubule motor activity);GO:0005524(ATP binding);GO:0007018(microtubule-based movement);GO:0008017(microtubule binding)	NA	NA	NA	kinesin family member 26B [Source:HGNC Symbol;Acc:HGNC:25484]	protein_coding	10.7317	10.9656	11.0568	3.49675	3.90754	3.82092	2.9179	1.54493	2.7167e-103	6.66129e-101	up	yes
MSTRG.5441	ENSAPLG00020017590	ENSAPLT00020027646	GO:0005576(extracellular region);GO:0006955(immune response);GO:0008009(chemokine activity);GO:0060326(cell chemotaxis)	04060(Cytokine-cytokine receptor interaction)	NA	NA	C-X-C motif chemokine ligand 14 [Source:NCBI gene;Acc:101797425]	protein_coding	82.7357	85.077	86.942	13.0645	10.4059	15.0666	6.61065	2.72479	9.16225e-103	2.22074e-100	up	yes
MSTRG.14732	ENSAPLG00020011670	ENSAPLT00020017463	GO:0001937(negative regulation of endothelial cell proliferation);GO:0005737(cytoplasm);GO:0016525(negative regulation of angiogenesis);GO:0045765(regulation of angiogenesis)	NA	NA	NA	vasohibin 1 [Source:HGNC Symbol;Acc:HGNC:19964]	protein_coding	110.727	114.215	107.679	44.69	45.5461	46.825	2.42681	1.27906	3.71205e-102	8.89499e-100	up	yes
MSTRG.16682	ENSAPLG00020012886	ENSAPLT00020019507	NA	NA	NA	NA		protein_coding	32.0106	31.5117	30.3522	6.233	8.00747	7.98387	4.22395	2.07859	3.34508e-101	7.92559e-99	up	yes
MSTRG.2101	ENSAPLG00020018146	ENSAPLT00020028793;ENSAPLT00020028797;ENSAPLT00020028796;ENSAPLT00020028792	GO:0005515(protein binding);GO:0005515(protein binding)	NA	NA	NA	myosin binding protein C1 [Source:HGNC Symbol;Acc:HGNC:7549]	protein_coding	3.62694	2.87103	3.33766	0.297378	0.329993	0.286767	10.7595	3.42753	1.89507e-100	4.39136e-98	up	yes
MSTRG.6501	ENSAPLG00020008387	ENSAPLT00020012239	GO:0001503(ossification);GO:0004222(metalloendopeptidase activity);GO:0006508(proteolysis);GO:0008237(metallopeptidase activity);GO:0008270(zinc ion binding);GO:0030574(collagen catabolic process);GO:0031012(extracellular matrix);GO:0050900(leukocyte migration)	NA	NA	NA	matrix metallopeptidase 9 [Source:HGNC Symbol;Acc:HGNC:7176]	protein_coding	18.7566	20.6913	19.7369	3.24716	2.12628	2.95411	7.1071	2.82926	2.03355e-100	4.66103e-98	up	yes
MSTRG.2322	ENSAPLG00020007386	ENSAPLT00020010838;ENSAPLT00020010921	GO:0005524(ATP binding);GO:0006813(potassium ion transport);GO:0008281(sulfonylurea receptor activity);GO:0016020(membrane);GO:0016021(integral component of membrane);GO:0055085(transmembrane transport);GO:0140359(ABC-type transporter activity);GO:0140359(ABC-type transporter activity)	02010(ABC transporters);02010(ABC transporters)	NA	NA	ATP binding cassette subfamily C member 9 [Source:NCBI gene;Acc:101795664]	protein_coding	6.39501	6.24097	6.82401	1.09068	1.35098	1.32456	5.16698	2.36932	3.44486e-99	7.72786e-97	up	yes
MSTRG.11517	ENSAPLG00020000845	ENSAPLT00020001784	GO:0003777(microtubule motor activity);GO:0005515(protein binding);GO:0005524(ATP binding);GO:0007018(microtubule-based movement);GO:0008017(microtubule binding)	NA	NA	NA	kinesin family member 13B [Source:HGNC Symbol;Acc:HGNC:14405]	protein_coding	10.288	9.9249	10.2596	3.25288	3.27181	3.69866	2.98068	1.57564	8.56553e-99	1.90128e-96	up	yes
MSTRG.8870	ENSAPLG00020011467	ENSAPLT00020017117	NA	NA	NA	NA	STEAP4 metalloreductase [Source:HGNC Symbol;Acc:HGNC:21923]	protein_coding	4.12574	3.60606	4.18449	0.081971	0.158136	0.084957	36.6583	5.19607	1.03831e-98	2.28072e-96	up	yes
MSTRG.7120	ENSAPLG00020009401;ENSAPLG00020009387	ENSAPLT00020016783;ENSAPLT00020013774;ENSAPLT00020013772;ENSAPLT00020013777;ENSAPLT00020016914;ENSAPLT00020016966	GO:0004252(serine-type endopeptidase activity);GO:0016021(integral component of membrane);GO:0005506(iron ion binding);GO:0015671(oxygen transport);GO:0019825(oxygen binding);GO:0020037(heme binding);GO:0016021(integral component of membrane)	NA	NA	NA	rhomboid 5 homolog 2 [Source:HGNC Symbol;Acc:HGNC:20788];cytoglobin [Source:HGNC Symbol;Acc:HGNC:16505]	protein_coding	14.6992	15.9518	15.8792	5.1806	4.66025	5.30077	3.07301	1.61965	1.34469e-97	2.89342e-95	up	yes
MSTRG.14007	IL8	ENSAPLT00020016440	GO:0001525(angiogenesis);GO:0002548(monocyte chemotaxis);GO:0005125(cytokine activity);GO:0005153(interleukin-8 receptor binding);GO:0005576(extracellular region);GO:0005615(extracellular space);GO:0006935(chemotaxis);GO:0006952(defense response);GO:0006954(inflammatory response);GO:0006955(immune response);GO:0007165(signal transduction);GO:0008009(chemokine activity);GO:0010628(positive regulat…	04060(Cytokine-cytokine receptor interaction);04218(Cellular senescence);04620(Toll-like receptor signaling pathway);04621(NOD-like receptor signaling pathway);04622(RIG-I-like receptor signaling pathway);05132(Salmonella infection);05164(Influenza A)	NA	NA	Anas platyrhynchos interleukin 8 (IL8), mRNA. [Source:RefSeq mRNA;Acc:NM_001310420]	protein_coding	31.4733	37.1644	30.7941	5.77259	7.47889	7.0931	4.88739	2.28906	5.15588e-97	1.0982e-94	up	yes
MSTRG.530	ENSAPLG00020018303	ENSAPLT00020029009	GO:0003777(microtubule motor activity);GO:0005524(ATP binding);GO:0007018(microtubule-based movement);GO:0008017(microtubule binding)	NA	NA	NA	kinesin family member 24 [Source:HGNC Symbol;Acc:HGNC:19916]	protein_coding	8.14787	9.08479	8.87348	2.23298	2.59262	2.47433	3.57622	1.83844	7.72809e-97	1.62962e-94	up	yes
MSTRG.7657	ENSAPLG00020013620	ENSAPLT00020020729	GO:0005515(protein binding)	NA	NA	NA	F-box protein 32 [Source:HGNC Symbol;Acc:HGNC:16731]	protein_coding	10.4575	9.28393	10.3051	2.80295	2.85388	3.10261	3.43018	1.77829	8.16785e-97	1.7053e-94	up	yes
MSTRG.9098	ENSAPLG00020003192;ENSAPLG00020003236;ENSAPLG00020003246	ENSAPLT00020004681;ENSAPLT00020004708;ENSAPLT00020004720	NA	NA	NA	NA		protein_coding	6.37502	6.40099	6.49863	2.40437	2.62426	2.54936	2.5435	1.34682	1.16753e-96	2.41369e-94	up	yes
MSTRG.644	ENSAPLG00020003066	ENSAPLT00020004458	GO:0005515(protein binding)	NA	NA	NA	follistatin [Source:HGNC Symbol;Acc:HGNC:3971]	protein_coding	8.24886	8.38523	8.23478	27.755	33.6804	30.2943	0.27111	-1.88305	2.09965e-96	4.29858e-94	down	yes
MSTRG.12179	ENSAPLG00020002185	ENSAPLT00020003208	GO:0003924(GTPase activity);GO:0005525(GTP binding)	NA	NA	NA	ras homolog family member U [Source:NCBI gene;Acc:101803119]	protein_coding	18.3552	19.2079	20.1519	6.22666	6.89657	6.68522	2.91366	1.54283	2.50302e-96	5.07512e-94	up	yes
MSTRG.6465	ENSAPLG00020006129	ENSAPLT00020008939	GO:0005634(nucleus);GO:0005737(cytoplasm);GO:0045892(negative regulation of DNA-templated transcription);GO:0046983(protein dimerization activity)	NA	NA	NA		protein_coding	1.02911	0.68471	1.26371	15.2001	12.1794	14.9579	0.0703287	-3.82974	2.96302e-96	5.9506e-94	down	yes
MSTRG.10531	ENSAPLG00020018129	ENSAPLT00020028671	GO:0005520(insulin-like growth factor binding);GO:0005576(extracellular region)	NA	NA	NA	insulin like growth factor binding protein 4 [Source:NCBI gene;Acc:101789694]	protein_coding	0.908796	0.692558	0.760558	7.99917	6.60032	7.54502	0.106659	-3.22892	2.91005e-95	5.78909e-93	down	yes
MSTRG.2501	ENSAPLG00020006935	ENSAPLT00020010139	GO:0005509(calcium ion binding)	04020(Calcium signaling pathway);04260(Cardiac muscle contraction)	NA	NA	calsequestrin 2 [Source:NCBI gene;Acc:101794422]	protein_coding	63.5278	66.935	65.0302	23.7671	24.6272	26.458	2.61172	1.385	4.0864e-95	8.05326e-93	up	yes
MSTRG.5504	ENSAPLG00020006995	ENSAPLT00020010253;ENSAPLT00020010243	GO:0005509(calcium ion binding);GO:0005515(protein binding);GO:0005518(collagen binding);GO:0005615(extracellular space);GO:0062023(collagen-containing extracellular matrix);GO:0062023(collagen-containing extracellular matrix)	NA	NA	NA	secreted protein acidic and cysteine rich [Source:NCBI gene;Acc:101801300]	protein_coding	464.167	447.009	463.19	186.099	169.579	191.984	2.50952	1.32741	9.00764e-95	1.75874e-92	up	yes
MSTRG.2156	ENSAPLG00020002462	ENSAPLT00020003595	GO:0005515(protein binding)	NA	NA	NA	DENN domain containing 5B [Source:NCBI gene;Acc:101801809]	protein_coding	7.09091	7.47402	7.59631	1.44237	1.83323	1.78526	4.37896	2.13059	1.01023e-94	1.95438e-92	up	yes
MSTRG.13947	ENSAPLG00020003962;ENSAPLG00020003905;ENSAPLG00020003938	ENSAPLT00020005807;ENSAPLT00020005716;ENSAPLT00020005760	GO:0005216(ion channel activity);GO:0005262(calcium channel activity);GO:0005515(protein binding);GO:0006811(ion transport);GO:0016020(membrane);GO:0016021(integral component of membrane);GO:0055085(transmembrane transport);GO:0070588(calcium ion transmembrane transport);GO:0034464(BBSome);GO:1905515(non-motile cilium assembly)	04110(Cell cycle);04218(Cellular senescence);04914(Progesterone-mediated oocyte maturation)	NA	NA	cyclin A2 [Source:NCBI gene;Acc:101792368];transient receptor potential cation channel subfamily C member 3 [Source:NCBI gene;Acc:101792759];Bardet-Biedl syndrome 7 [Source:HGNC Symbol;Acc:HGNC:18758]	protein_coding	3.29968	3.04597	3.26347	9.19407	10.227	9.5486	0.331696	-1.59207	9.62712e-94	1.84552e-91	down	yes
MSTRG.4207	ENSAPLG00020009944	ENSAPLT00020014634;ENSAPLT00020014636	GO:0005576(extracellular region);GO:0005634(nucleus);GO:0005737(cytoplasm);GO:0005874(microtubule);GO:0007165(signal transduction);GO:0007399(nervous system development);GO:0008083(growth factor activity);GO:0030175(filopodium);GO:0030425(dendrite);GO:0030426(growth cone);GO:0042995(cell projection);GO:0051781(positive regulation of cell division);GO:0051781(positive regulation of cell division)	NA	NA	NA	fibroblast growth factor 13 [Source:NCBI gene;Acc:101804395]	protein_coding	7.51548	6.69769	7.10322	1.59404	2.04977	1.61063	4.05683	2.02035	1.01859e-93	1.93505e-91	up	yes
MSTRG.1392	ENSAPLG00020001184	ENSAPLT00020001730;ENSAPLT00020001754;ENSAPLT00020001743	GO:0004672(protein kinase activity);GO:0005524(ATP binding);GO:0006468(protein phosphorylation);GO:0006468(protein phosphorylation)	NA	NA	NA	calcium/calmodulin dependent protein kinase ID [Source:NCBI gene;Acc:101792047]	protein_coding	4.0001	3.82736	3.9605	1.00951	1.06188	1.07263	3.74932	1.90663	1.62485e-93	3.05921e-91	up	yes
MSTRG.16939	ENSAPLG00020017226	ENSAPLT00020027011	NA	NA	NA	NA	cell wall protein DAN4 [Source:NCBI gene;Acc:101803839]	protein_coding	14.0265	13.0848	13.0102	37.1372	39.364	40.201	0.343794	-1.54038	2.00584e-93	3.74311e-91	down	yes
MSTRG.908	ENSAPLG00020009152	ENSAPLT00020013439	GO:0016020(membrane)	NA	NA	NA	MAM domain containing 2 [Source:HGNC Symbol;Acc:HGNC:23673]	protein_coding	11.5341	11.4232	10.9936	3.88217	4.35552	3.90146	2.79681	1.48378	1.30645e-92	2.41658e-90	up	yes
MSTRG.10383	ENSAPLG00020014555	ENSAPLT00020022336	GO:0005634(nucleus);GO:0006355(regulation of DNA-templated transcription)	NA	NA	NA	Cbp/p300 interacting transactivator with Glu/Asp rich carboxy-terminal domain 4 [Source:NCBI gene;Acc:101792136]	protein_coding	40.7729	44.0096	41.5739	14.5254	14.4698	13.8786	2.94717	1.55933	1.48738e-91	2.72733e-89	up	yes
MSTRG.978	ENSAPLG00020002341	ENSAPLT00020003421	GO:0004930(G protein-coupled receptor activity);GO:0007186(G protein-coupled receptor signaling pathway);GO:0016021(integral component of membrane);GO:0038036(sphingosine-1-phosphate receptor activity)	NA	NA	NA	sphingosine-1-phosphate receptor 3 [Source:HGNC Symbol;Acc:HGNC:3167]	protein_coding	19.1918	17.905	18.0077	6.00426	6.66523	6.485	2.87685	1.52449	2.53678e-89	4.49521e-87	up	yes
MSTRG.12792	ENSAPLG00020002725;ENSAPLG00020002848	ENSAPLT00020004061;ENSAPLT00020003982;ENSAPLT00020003963;ENSAPLT00020004029;ENSAPLT00020004120	NA	NA	NA	NA	C-type lectin domain family 2 member B-like [Source:NCBI gene;Acc:113845377]	protein_coding	4.54152	4.09495	4.6007	1.06967	0.986212	0.996751	4.33632	2.11647	8.05769e-89	1.41594e-86	up	yes
MSTRG.16141	ENSAPLG00020011331	ENSAPLT00020016909;ENSAPLT00020016919;ENSAPLT00020016890;ENSAPLT00020016905	GO:0005515(protein binding);GO:0035091(phosphatidylinositol binding);GO:0035091(phosphatidylinositol binding)	NA	NA	NA	SH3 and PX domains 2A [Source:NCBI gene;Acc:101797504]	protein_coding	106.939	105.772	108.466	48.8174	52.0344	50.3045	2.12481	1.08733	8.7664e-89	1.52774e-86	up	yes
MSTRG.5748	ENSAPLG00020004158	ENSAPLT00020006099	GO:0004672(protein kinase activity);GO:0005515(protein binding);GO:0005524(ATP binding);GO:0006468(protein phosphorylation)	04068(FoxO signaling pathway);04110(Cell cycle);04114(Oocyte meiosis);04914(Progesterone-mediated oocyte maturation)	K06631	EC:2.7.11.21	polo like kinase 1 [Source:NCBI gene;Acc:101800116]	protein_coding	3.38313	2.78378	2.90592	14.9343	13.9338	13.6504	0.213385	-2.22847	9.86326e-89	1.70481e-86	down	yes
MSTRG.11205	ENSAPLG00020012385	ENSAPLT00020018674;ENSAPLT00020018673	GO:0005515(protein binding);GO:0005515(protein binding)	NA	NA	NA	cytokine receptor like factor 1 [Source:NCBI gene;Acc:101805357]	protein_coding	15.6686	19.1243	17.2123	3.52679	3.3565	2.74082	5.40363	2.43393	1.71331e-87	2.91359e-85	up	yes
MSTRG.7067	ENSAPLG00020008845	ENSAPLT00020012992	GO:0005515(protein binding);GO:0005737(cytoplasm);GO:0006606(protein import into nucleus);GO:0061608(nuclear import signal receptor activity)	NA	NA	NA	karyopherin subunit alpha 2 [Source:HGNC Symbol;Acc:HGNC:6395]	protein_coding	4.77701	4.34846	4.9325	14.1266	16.7276	16.3874	0.297576	-1.74867	1.7843e-87	3.01005e-85	down	yes
MSTRG.6992	ENSAPLG00020003394	ENSAPLT00020004940	GO:0005242(inward rectifier potassium channel activity);GO:0005244(voltage-gated ion channel activity);GO:0006811(ion transport);GO:0006813(potassium ion transport);GO:0016020(membrane);GO:0016021(integral component of membrane);GO:0034220(ion transmembrane transport);GO:0034765(regulation of ion transmembrane transport);GO:0071805(potassium ion transmembrane transport)	NA	NA	NA	potassium inwardly rectifying channel subfamily J member 2 [Source:HGNC Symbol;Acc:HGNC:6263]	protein_coding	11.1933	11.7402	11.4646	4.28899	3.88789	3.96857	2.83219	1.50192	3.18042e-87	5.32266e-85	up	yes
MSTRG.7935	ENSAPLG00020014784	ENSAPLT00020022726	GO:0004497(monooxygenase activity);GO:0005506(iron ion binding);GO:0016705(oxidoreductase activity, acting on paired donors, with incorporation or reduction of molecular oxygen);GO:0020037(heme binding)	NA	NA	NA	cytochrome P450 family 7 subfamily B member 1 [Source:HGNC Symbol;Acc:HGNC:2652]	protein_coding	15.5979	15.3453	15.7026	4.57497	5.55599	4.98541	3.08578	1.62564	8.53434e-87	1.41704e-84	up	yes
MSTRG.4355	ENSAPLG00020002404	ENSAPLT00020003510	GO:0005164(tumor necrosis factor receptor binding);GO:0005515(protein binding);GO:0006955(immune response);GO:0016020(membrane)	NA	NA	NA	ectodysplasin A [Source:HGNC Symbol;Acc:HGNC:3157]	protein_coding	5.0322	4.78239	5.40617	1.02579	1.13062	1.1101	4.65964	2.22022	8.73761e-87	1.43945e-84	up	yes
MSTRG.585	ENSAPLG00020009142	ENSAPLT00020013418;ENSAPLT00020013428	GO:0016021(integral component of membrane);GO:0016021(integral component of membrane)	NA	NA	NA	natriuretic peptide receptor 3 [Source:NCBI gene;Acc:101802126]	protein_coding	2.37255	2.32036	2.76176	8.62547	10.4358	9.6537	0.259609	-1.94559	8.94693e-87	1.46251e-84	down	yes
MSTRG.1813	ENSAPLG00020004213	ENSAPLT00020006225;ENSAPLT00020006214	GO:0004620(phospholipase activity);GO:0004620(phospholipase activity)	NA	NA	NA	phospholipase B domain containing 1 [Source:HGNC Symbol;Acc:HGNC:26215]	protein_coding	7.12819	7.03021	6.79935	17.943	20.091	19.0133	0.367375	-1.44467	9.26817e-87	1.50337e-84	down	yes
MSTRG.4518	ENSAPLG00020003782	ENSAPLT00020005527	GO:0005887(integral component of plasma membrane);GO:0015349(thyroid hormone transmembrane transporter activity);GO:0022857(transmembrane transporter activity);GO:0055085(transmembrane transport);GO:0070327(thyroid hormone transport)	NA	NA	NA	solute carrier family 16 member 2 [Source:HGNC Symbol;Acc:HGNC:10923]	protein_coding	14.8741	15.4318	15.9524	5.63804	5.01669	5.08582	2.9388	1.55523	1.76421e-86	2.81833e-84	up	yes
MSTRG.14653	ENSAPLG00020007314	ENSAPLT00020010734	GO:0005509(calcium ion binding);GO:0005615(extracellular space);GO:0048251(elastic fiber assembly)	NA	NA	NA	fibulin 5 [Source:NCBI gene;Acc:101799982]	protein_coding	12.4612	10.499	10.9324	3.01031	3.39603	2.96418	3.61694	1.85477	2.5778e-86	4.08707e-84	up	yes
MSTRG.16176	ENSAPLG00020005733	ENSAPLT00020008390;ENSAPLT00020008383	NA	NA	NA	NA	nucleophosmin/nucleoplasmin 3 [Source:NCBI gene;Acc:101798086]	protein_coding	3.23714	3.33829	3.47627	16.1171	13.3373	13.8577	0.232076	-2.10733	2.63994e-86	4.15435e-84	down	yes
MSTRG.4445	ENSAPLG00020017944	ENSAPLT00020028283	GO:0005515(protein binding)	NA	NA	NA	LON peptidase N-terminal domain and ring finger 3 [Source:HGNC Symbol;Acc:HGNC:21152]	protein_coding	2.03538	1.71866	1.82652	6.77705	8.3185	6.82745	0.254553	-1.97396	3.81139e-86	5.95339e-84	down	yes
MSTRG.10151	ENSAPLG00020013088	ENSAPLT00020019866	GO:0004222(metalloendopeptidase activity);GO:0006508(proteolysis);GO:0008237(metallopeptidase activity);GO:0008270(zinc ion binding);GO:0030198(extracellular matrix organization);GO:0062023(collagen-containing extracellular matrix)	NA	NA	NA	ADAM metallopeptidase with thrombospondin type 1 motif 8 [Source:HGNC Symbol;Acc:HGNC:224]	protein_coding	2.02417	2.00667	1.99377	8.93523	7.29427	8.19026	0.24671	-2.01911	4.40217e-86	6.82563e-84	down	yes
MSTRG.15860	ENSAPLG00020013890	ENSAPLT00020021199;ENSAPLT00020021187;ENSAPLT00020021200	GO:0005515(protein binding);GO:0005737(cytoplasm);GO:0030100(regulation of endocytosis);GO:0030100(regulation of endocytosis)	NA	NA	NA	bridging integrator 1 [Source:HGNC Symbol;Acc:HGNC:1052]	protein_coding	8.86613	8.94375	8.90945	4.20846	4.23907	4.14453	2.12192	1.08537	5.92037e-86	9.11262e-84	up	yes
MSTRG.2913	ENSAPLG00020000881	ENSAPLT00020001311	NA	NA	NA	NA	C2 calcium dependent domain containing 2 [Source:HGNC Symbol;Acc:HGNC:1266]	protein_coding	9.4324	8.75357	8.93486	22.5188	24.7336	23.5229	0.383196	-1.38384	1.96414e-85	3.00128e-83	down	yes
MSTRG.3306	ENSAPLG00020013920	ENSAPLT00020021254;ENSAPLT00020021255	GO:0005509(calcium ion binding);GO:0005886(plasma membrane);GO:0007155(cell adhesion);GO:0007156(homophilic cell adhesion via plasma membrane adhesion molecules);GO:0016020(membrane);GO:0016020(membrane)	NA	NA	NA	protocadherin 17 [Source:HGNC Symbol;Acc:HGNC:14267]	protein_coding	4.95813	4.78943	4.52124	1.44396	1.26023	1.32778	3.53892	1.82331	6.48338e-85	9.76535e-83	up	yes
MSTRG.3543	ENSAPLG00020002732	ENSAPLT00020003972	GO:0004222(metalloendopeptidase activity);GO:0006508(proteolysis);GO:0008237(metallopeptidase activity);GO:0008270(zinc ion binding);GO:0031012(extracellular matrix)	04310(Wnt signaling pathway)	K01397	EC:3.4.24.23	matrix metallopeptidase 7 [Source:NCBI gene;Acc:101793749]	protein_coding	35.5475	31.894	33.9465	8.41951	10.6628	8.94842	3.61702	1.8548	4.397e-84	6.57586e-82	up	yes
MSTRG.9227	ENSAPLG00020012257	ENSAPLT00020018440	GO:0005515(protein binding);GO:0035556(intracellular signal transduction)	NA	NA	NA	WD repeat and SOCS box containing 1 [Source:HGNC Symbol;Acc:HGNC:19221]	protein_coding	57.6619	53.909	60.1629	25.0353	26.007	25.9629	2.23016	1.15715	1.46864e-83	2.18094e-81	up	yes
MSTRG.8006	ENSAPLG00020012312	ENSAPLT00020020944	GO:0003677(DNA binding);GO:0003678(DNA helicase activity);GO:0005524(ATP binding);GO:0006260(DNA replication);GO:0006270(DNA replication initiation);GO:0032508(DNA duplex unwinding);GO:0042555(MCM complex)	NA	NA	NA	minichromosome maintenance complex component 4 [Source:HGNC Symbol;Acc:HGNC:6947]	protein_coding	17.5142	16.3721	16.1433	43.2786	44.5166	42.5364	0.383864	-1.38133	5.55702e-83	8.19447e-81	down	yes
MSTRG.16108	ENSAPLG00020007363	ENSAPLT00020010817	GO:0005737(cytoplasm);GO:0009966(regulation of signal transduction);GO:0035591(signaling adaptor activity)	NA	NA	NA	actin filament associated protein 1 like 2 [Source:HGNC Symbol;Acc:HGNC:25901]	protein_coding	3.50407	3.73343	3.30961	0.256581	0.269922	0.346866	12.0764	3.59411	1.15829e-82	1.69617e-80	up	yes
MSTRG.1677	ENSAPLG00020010817	ENSAPLT00020016042	NA	04310(Wnt signaling pathway)	NA	NA	WNT inhibitory factor 1 [Source:NCBI gene;Acc:101791290]	protein_coding	7.48313	8.18635	8.52304	0.605139	0.900629	0.918759	9.97824	3.31879	1.20237e-82	1.74858e-80	up	yes
MSTRG.1043	ENSAPLG00020003652	ENSAPLT00020005340	GO:0005524(ATP binding);GO:0016021(integral component of membrane);GO:0055085(transmembrane transport);GO:0140359(ABC-type transporter activity)	NA	NA	NA	ATP binding cassette subfamily A member 1 [Source:HGNC Symbol;Acc:HGNC:29]	protein_coding	13.9497	13.1917	14.7895	3.81772	4.55226	4.69226	3.21008	1.68261	5.17465e-82	7.42298e-80	up	yes
MSTRG.13887	ENSAPLG00020002724;ENSAPLG00020002740	ENSAPLT00020003961;ENSAPLT00020003991	GO:0005515(protein binding);GO:0005694(chromosome);GO:0006355(regulation of DNA-templated transcription);GO:0018024(histone-lysine N-methyltransferase activity);GO:0034968(histone lysine methylation);GO:0016021(integral component of membrane)	00310(Lysine degradation);01100(Metabolic pathways);04068(FoxO signaling pathway)	K11431	EC:2.1.1.364	SET domain containing 7, histone lysine methyltransferase [Source:NCBI gene;Acc:101800254]	protein_coding	54.695	55.0676	55.9517	25.8015	27.0635	26.1254	2.0979	1.06895	7.68277e-82	1.09464e-79	up	yes
MSTRG.7218	ENSAPLG00020002054	ENSAPLT00020003054	GO:0016787(hydrolase activity)	NA	NA	NA	ectonucleoside triphosphate diphosphohydrolase 2 [Source:HGNC Symbol;Acc:HGNC:3364]	protein_coding	6.94308	6.91247	6.97161	1.98916	1.88938	2.05804	3.50827	1.81076	1.25846e-81	1.78102e-79	up	yes
MSTRG.3102	ENSAPLG00020000187	ENSAPLT00020000210	GO:0016021(integral component of membrane)	NA	NA	NA	transmembrane protein 182 [Source:NCBI gene;Acc:101796978]	protein_coding	20.6064	20.6932	20.5503	6.15778	7.64757	6.25083	3.08383	1.62473	4.55657e-81	6.40563e-79	up	yes
MSTRG.16870	ENSAPLG00020006996	ENSAPLT00020010245;ENSAPLT00020010238	GO:0005515(protein binding);GO:0005576(extracellular region);GO:0007165(signal transduction);GO:0007165(signal transduction)	NA	NA	NA	cellular communication network factor 1 [Source:NCBI gene;Acc:101799001]	protein_coding	139.527	133.324	130.838	312.355	300.497	301.303	0.441598	-1.17919	1.19534e-80	1.66928e-78	down	yes
MSTRG.10532	ENSAPLG00020018117	ENSAPLT00020028658	GO:0003677(DNA binding);GO:0003918(DNA topoisomerase type II (double strand cut, ATP-hydrolyzing) activity);GO:0005524(ATP binding);GO:0006259(DNA metabolic process);GO:0006265(DNA topological change)	NA	K03164	EC:5.6.2.2	DNA topoisomerase II alpha [Source:NCBI gene;Acc:101792282]	protein_coding	5.8995	5.42914	5.91326	15.663	18.0336	17.7539	0.335117	-1.57726	5.68578e-80	7.88789e-78	down	yes
MSTRG.2513	ENSAPLG00020007070	ENSAPLT00020010332	NA	NA	NA	NA	limbic system associated membrane protein [Source:HGNC Symbol;Acc:HGNC:6705]	protein_coding	5.82586	5.76242	6.58271	1.61493	1.34992	1.61864	3.96444	1.98712	9.76219e-80	1.34546e-77	up	yes
MSTRG.12563	ENSAPLG00020003013	ENSAPLT00020004452;ENSAPLT00020004442	GO:0004869(cysteine-type endopeptidase inhibitor activity);GO:0004869(cysteine-type endopeptidase inhibitor activity)	NA	NA	NA	cystatin-like [Source:NCBI gene;Acc:101796096]	protein_coding	205.665	213.302	222.185	82.2256	69.3393	76.8653	2.80677	1.48891	1.33109e-79	1.82264e-77	up	yes
MSTRG.3511	ENSAPLG00020011243	ENSAPLT00020016752	GO:0007165(signal transduction)	NA	NA	NA		protein_coding	1.02092	0.85639	1.02771	5.39019	4.96129	5.54521	0.182744	-2.45211	3.65805e-79	4.9766e-77	down	yes
MSTRG.10207	ENSAPLG00020006512	ENSAPLT00020009579;ENSAPLT00020009607	GO:0005515(protein binding);GO:0005515(protein binding)	NA	NA	NA	myomesin 3 [Source:HGNC Symbol;Acc:HGNC:26679]	protein_coding	9.34061	9.93005	9.1383	2.80404	3.3081	3.03663	3.10522	1.63469	6.58307e-79	8.89854e-77	up	yes
MSTRG.6503	ENSAPLG00020008402	ENSAPLT00020012264	GO:0005887(integral component of plasma membrane);GO:0006811(ion transport);GO:0007268(chemical synaptic transmission);GO:0015377(cation:chloride symporter activity);GO:0015379(potassium:chloride symporter activity);GO:0016020(membrane);GO:0016021(integral component of membrane);GO:0022857(transmembrane transporter activity);GO:0055085(transmembrane transport);GO:1902476(chloride transmembrane tr…	NA	NA	NA	solute carrier family 12 member 5 [Source:HGNC Symbol;Acc:HGNC:13818]	protein_coding	1.91514	2.40655	2.28792	0.332581	0.338277	0.342172	6.5246	2.70589	1.05201e-78	1.41297e-76	up	yes
MSTRG.11593	ENSAPLG00020001326	ENSAPLT00020001947	GO:0016021(integral component of membrane)	NA	NA	NA	lysosomal protein transmembrane 4 alpha [Source:HGNC Symbol;Acc:HGNC:6924]	protein_coding	220.643	204.559	221.138	90.1724	98.9829	94.2915	2.28029	1.18922	1.46232e-78	1.95165e-76	up	yes
MSTRG.2191	ENSAPLG00020013877	ENSAPLT00020021165;ENSAPLT00020021145;ENSAPLT00020021157;ENSAPLT00020021150;ENSAPLT00020021148;ENSAPLT00020021167;ENSAPLT00020021160	GO:0016491(oxidoreductase activity);GO:0016491(oxidoreductase activity)	00040(Pentose and glucuronate interconversions);00051(Fructose and mannose metabolism);00052(Galactose metabolism);00561(Glycerolipid metabolism);00790(Folate biosynthesis);01100(Metabolic pathways);01100(Metabolic pathways)	K00011	EC:1.1.1.21	aldose reductase-like [Source:NCBI gene;Acc:113839620]	protein_coding	6.08581	5.45546	6.0629	15.1324	17.1481	16.1717	0.363331	-1.46064	1.49861e-78	1.9875e-76	down	yes
MSTRG.15595	ENSAPLG00020018286	ENSAPLT00020029002	NA	NA	NA	NA	collagen type VI alpha 1 chain [Source:HGNC Symbol;Acc:HGNC:2211]	protein_coding	121.467	118.2	132.125	47.5765	49.8598	53.8191	2.45804	1.29751	2.1292e-78	2.78872e-76	up	yes
MSTRG.14189	ENSAPLG00020006359	ENSAPLT00020009378;ENSAPLT00020009347;ENSAPLT00020009314;ENSAPLT00020009296	NA	NA	NA	NA	chromosome 20 open reading frame 194 [Source:HGNC Symbol;Acc:HGNC:17721]	protein_coding	22.0559	19.6721	21.913	5.68678	7.33283	5.63982	3.41066	1.77005	1.95241e-77	2.54139e-75	up	yes
MSTRG.16640	ENSAPLG00020016000;ENSAPLG00020004692	ENSAPLT00020024854;ENSAPLT00020006895	GO:0005201(extracellular matrix structural constituent)	NA	NA	NA		protein_coding	88.6767	86.9988	87.4395	43.7933	40.6602	41.8032	2.08397	1.05933	2.64765e-77	3.42522e-75	up	yes
MSTRG.3598	ENSAPLG00020004301	ENSAPLT00020006336	GO:0005634(nucleus);GO:0005668(RNA polymerase transcription factor SL1 complex);GO:0006355(regulation of DNA-templated transcription)	NA	NA	NA	TATA-box binding protein associated factor, RNA polymerase I subunit D [Source:HGNC Symbol;Acc:HGNC:28759]	protein_coding	5.58078	4.97789	5.6218	15.1608	14.6336	13.637	0.372553	-1.42448	5.32091e-77	6.80012e-75	down	yes
MSTRG.8626	ENSAPLG00020014647	ENSAPLT00020022505	GO:0016787(hydrolase activity)	NA	NA	NA	ectonucleoside triphosphate diphosphohydrolase 3 [Source:HGNC Symbol;Acc:HGNC:3365]	protein_coding	4.71722	5.02294	4.19203	0.559725	0.463385	0.645348	8.35034	3.06183	1.68591e-76	2.14161e-74	up	yes
MSTRG.8321	ENSAPLG00020011496	ENSAPLT00020017159	GO:0015114(phosphate ion transmembrane transporter activity);GO:0016021(integral component of membrane);GO:0035435(phosphate ion transmembrane transport)	NA	NA	NA	ANKH inorganic pyrophosphate transport regulator [Source:HGNC Symbol;Acc:HGNC:15492]	protein_coding	16.4658	14.6881	15.3461	5.37644	5.99799	5.38972	2.77378	1.47185	2.6339e-76	3.30957e-74	up	yes
MSTRG.6426	ENSAPLG00020008946	ENSAPLT00020013136	GO:0005515(protein binding)	NA	NA	NA		protein_coding	2.93464	2.87727	3.07757	0.55597	0.567762	0.489597	5.51002	2.46206	2.63673e-76	3.30957e-74	up	yes
MSTRG.16910	ENSAPLG00020001665	ENSAPLT00020002447	GO:0005515(protein binding);GO:0010997(anaphase-promoting complex binding);GO:0097027(ubiquitin-protein transferase activator activity);GO:1904668(positive regulation of ubiquitin protein ligase activity)	04110(Cell cycle);04114(Oocyte meiosis);04120(Ubiquitin mediated proteolysis)	NA	NA	cell division cycle 20 [Source:NCBI gene;Acc:101795751]	protein_coding	3.70355	3.56737	3.5444	16.1095	16.1376	20.5945	0.204674	-2.2886	3.11041e-76	3.88102e-74	down	yes
MSTRG.7618	ENSAPLG00020013201	ENSAPLT00020020072;ENSAPLT00020020077	GO:0005794(Golgi apparatus);GO:0006486(protein glycosylation);GO:0008373(sialyltransferase activity);GO:0016020(membrane);GO:0016021(integral component of membrane);GO:0016740(transferase activity);GO:0016757(glycosyltransferase activity);GO:0097503(sialylation);GO:0097503(sialylation)	00512(Mucin type O-glycan biosynthesis);00533(Glycosaminoglycan biosynthesis - keratan sulfate);00603(Glycosphingolipid biosynthesis - globo and isoglobo series);00604(Glycosphingolipid biosynthesis - ganglio series);01100(Metabolic pathways);01100(Metabolic pathways)	K00780	EC:2.4.99.4	ST3 beta-galactoside alpha-2,3-sialyltransferase 1 [Source:NCBI gene;Acc:101790636]	protein_coding	5.4354	5.35013	5.62207	13.9601	15.5198	14.1946	0.375679	-1.41243	7.60634e-76	9.43499e-74	down	yes
MSTRG.9091	ENSAPLG00020002936	ENSAPLT00020004247	GO:0005515(protein binding);GO:0031397(negative regulation of protein ubiquitination);GO:0048741(skeletal muscle fiber development)	NA	NA	NA	kelch like family member 40 [Source:HGNC Symbol;Acc:HGNC:30372]	protein_coding	16.8593	18.45	17.0237	5.99976	5.34306	6.00536	3.01662	1.59294	2.53775e-75	3.12944e-73	up	yes
MSTRG.13071	ENSAPLG00020006537	ENSAPLT00020009531	GO:0005509(calcium ion binding)	NA	NA	NA	S100 calcium binding protein A12 [Source:HGNC Symbol;Acc:HGNC:10489]	protein_coding	15.3246	19.3896	21.6024	1.45517	1.32182	1.2398	14.0203	3.80944	3.08428e-75	3.7813e-73	up	yes
MSTRG.13623	ENSAPLG00020001802	ENSAPLT00020021790;ENSAPLT00020021789;ENSAPLT00020021432;ENSAPLT00020021525;ENSAPLT00020021321;ENSAPLT00020021791;ENSAPLT00020021431;ENSAPLT00020021690	GO:0004888(transmembrane signaling receptor activity);GO:0004930(G protein-coupled receptor activity);GO:0007166(cell surface receptor signaling pathway);GO:0007186(G protein-coupled receptor signaling pathway);GO:0016020(membrane);GO:0016021(integral component of membrane);GO:0030246(carbohydrate binding);GO:0030246(carbohydrate binding)	NA	NA	NA	adhesion G protein-coupled receptor L3 [Source:HGNC Symbol;Acc:HGNC:20974]	protein_coding	5.84493	5.47224	5.73411	1.98981	2.4144	2.13534	2.60741	1.38262	2.01516e-74	2.44217e-72	up	yes
MSTRG.17284	ENSAPLG00020010976	ENSAPLT00020016305	GO:0003676(nucleic acid binding);GO:0003723(RNA binding)	NA	NA	NA		protein_coding	28.5993	26.8428	27.7521	66.5757	65.4709	61.2615	0.430372	-1.21635	3.85919e-73	4.6238e-71	down	yes
MSTRG.12936	ENSAPLG00020009542	ENSAPLT00020014035;ENSAPLT00020014027	GO:0003872(6-phosphofructokinase activity);GO:0005524(ATP binding);GO:0005737(cytoplasm);GO:0006002(fructose 6-phosphate metabolic process);GO:0006096(glycolytic process);GO:0006096(glycolytic process)	NA	NA	NA	phosphofructokinase, muscle [Source:HGNC Symbol;Acc:HGNC:8877]	protein_coding	16.7066	20.2146	17.2847	4.67208	3.66525	3.51891	4.57193	2.1928	9.60767e-72	1.12554e-69	up	yes
MSTRG.8584	ENSAPLG00020006419;ENSAPLG00020006429	ENSAPLT00020009373;ENSAPLT00020009407	GO:0006355(regulation of DNA-templated transcription);GO:0045892(negative regulation of DNA-templated transcription);GO:0045892(negative regulation of DNA-templated transcription)	NA	NA	NA		protein_coding	19.3021	18.5468	18.7175	43.9131	40.6399	44.1404	0.439544	-1.18592	1.73847e-71	2.02537e-69	down	yes
MSTRG.5860	ENSAPLG00020013747	ENSAPLT00020020994;ENSAPLT00020020982;ENSAPLT00020020999;ENSAPLT00020020978	GO:0005515(protein binding);GO:0005515(protein binding)	NA	NA	NA	sidekick cell adhesion molecule 1 [Source:HGNC Symbol;Acc:HGNC:19307]	protein_coding	3.56812	3.23659	3.58628	0.548308	0.828921	0.574074	5.32516	2.41282	2.79619e-71	3.23974e-69	up	yes
MSTRG.8037	ENSAPLG00020013928	ENSAPLT00020021269	GO:0008381(mechanosensitive ion channel activity);GO:0016021(integral component of membrane)	NA	NA	NA	piezo type mechanosensitive ion channel component 2 [Source:HGNC Symbol;Acc:HGNC:26270]	protein_coding	6.56743	5.99118	6.06173	1.88072	2.25856	2.05028	3.00834	1.58897	3.50026e-71	4.03334e-69	up	yes
MSTRG.11800	ENSAPLG00020012475	ENSAPLT00020018845	NA	NA	NA	NA	proline rich nuclear receptor coactivator 1 [Source:HGNC Symbol;Acc:HGNC:17278]	protein_coding	25.9196	29.7356	26.5212	10.144	8.81807	9.21819	2.91609	1.54404	4.25867e-71	4.88057e-69	up	yes
MSTRG.15189	ENSAPLG00020017686	ENSAPLT00020027821;ENSAPLT00020027822;ENSAPLT00020027820	GO:0016021(integral component of membrane);GO:0016021(integral component of membrane)	NA	NA	NA	tetraspanin 4 [Source:NCBI gene;Acc:101792143]	protein_coding	9.78844	9.6079	9.04638	2.75452	2.77806	1.94109	3.80572	1.92817	4.53501e-71	5.16917e-69	up	yes
MSTRG.9133	ENSAPLG00020011641	ENSAPLT00020017420	GO:0004725(protein tyrosine phosphatase activity);GO:0006470(protein dephosphorylation);GO:1902751(positive regulation of cell cycle G2/M phase transition)	NA	NA	NA	cell division cycle 25A [Source:HGNC Symbol;Acc:HGNC:1725]	protein_coding	3.78454	4.57279	4.32663	16.5032	14.0258	15.1461	0.2777	-1.8484	1.25312e-70	1.42068e-68	down	yes
MSTRG.2994	ENSAPLG00020016645	ENSAPLT00020025925	GO:0005247(voltage-gated chloride channel activity);GO:0006811(ion transport);GO:0006821(chloride transport);GO:0016020(membrane);GO:0016021(integral component of membrane);GO:0055085(transmembrane transport);GO:1902476(chloride transmembrane transport)	NA	NA	NA	chloride voltage-gated channel 4 [Source:NCBI gene;Acc:101796224]	protein_coding	5.88517	5.21178	6.02011	1.20402	1.28687	1.58801	4.19649	2.06918	3.11599e-70	3.51373e-68	up	yes
MSTRG.13745	ENSAPLG00020009916	ENSAPLT00020014584;ENSAPLT00020014588	GO:0005515(protein binding);GO:0016020(membrane);GO:0016021(integral component of membrane);GO:0016567(protein ubiquitination);GO:0035556(intracellular signal transduction);GO:0035556(intracellular signal transduction)	NA	NA	NA	ankyrin repeat and SOCS box containing 5 [Source:NCBI gene;Acc:101793972]	protein_coding	21.9995	23.0098	25.0255	5.80167	7.18148	6.75606	3.548	1.82701	3.25449e-70	3.6504e-68	up	yes
MSTRG.1022	ENSAPLG00020003409	ENSAPLT00020004978	GO:0005515(protein binding)	NA	NA	NA	multiple EGF like domains 10 [Source:HGNC Symbol;Acc:HGNC:29634]	protein_coding	8.84156	8.85705	9.36368	20.8658	23.3554	22.677	0.40453	-1.30568	2.31371e-69	2.56785e-67	down	yes
MSTRG.11543	ENSAPLG00020001719	ENSAPLT00020002531	GO:0005515(protein binding);GO:0007165(signal transduction)	NA	NA	NA	TNF receptor superfamily member 21 [Source:HGNC Symbol;Acc:HGNC:13469]	protein_coding	12.8663	14.3517	13.122	5.07415	5.13348	5.36179	2.59097	1.37349	4.48281e-69	4.94917e-67	up	yes
MSTRG.12386	ENSAPLG00020005981	ENSAPLT00020008747	GO:0003677(DNA binding);GO:0003824(catalytic activity);GO:0004518(nuclease activity);GO:0006281(DNA repair);GO:0016788(hydrolase activity, acting on ester bonds);GO:0035312(5'-3' exodeoxyribonuclease activity)	03430(Mismatch repair)	NA	NA	exonuclease 1 [Source:NCBI gene;Acc:101793164]	protein_coding	1.12309	1.06708	1.10675	4.50469	5.6942	5.08244	0.215747	-2.21258	5.29206e-69	5.81217e-67	down	yes
MSTRG.8202	ENSAPLG00020000792	ENSAPLT00020001236;ENSAPLT00020001247;ENSAPLT00020001203;ENSAPLT00020001210	NA	NA	NA	NA	formin homology 2 domain containing 3 [Source:HGNC Symbol;Acc:HGNC:26178]	protein_coding	20.6331	19.9859	20.0057	8.37205	9.58599	9.05231	2.2445	1.16639	6.29313e-69	6.87582e-67	up	yes
MSTRG.13661	ENSAPLG00020005126	ENSAPLT00020007537	GO:0051726(regulation of cell cycle)	04068(FoxO signaling pathway);04115(p53 signaling pathway)	NA	NA	cyclin G2 [Source:NCBI gene;Acc:101791789]	protein_coding	76.2442	69.8857	69.8353	33.7738	33.564	33.9944	2.13126	1.09171	1.19512e-68	1.29904e-66	up	yes
MSTRG.1176	ENSAPLG00020009603	ENSAPLT00020014105;ENSAPLT00020014116	GO:0003951(NAD+ kinase activity);GO:0004143(diacylglycerol kinase activity);GO:0007165(signal transduction);GO:0007205(protein kinase C-activating G protein-coupled receptor signaling pathway);GO:0016301(kinase activity);GO:0016301(kinase activity)	NA	NA	NA	diacylglycerol kinase theta [Source:HGNC Symbol;Acc:HGNC:2856]	protein_coding	4.54066	4.03243	4.20792	12.9311	14.7348	14.2081	0.305226	-1.71205	1.31719e-68	1.42438e-66	down	yes
MSTRG.16270	ENSAPLG00020013493	ENSAPLT00020020547	GO:0016021(integral component of membrane);GO:0038023(signaling receptor activity)	04621(NOD-like receptor signaling pathway)	NA	NA	ANTXR like [Source:NCBI gene;Acc:101794618]	protein_coding	15.148	14.577	15.4163	5.78896	6.58516	6.55993	2.38413	1.25346	1.87013e-68	2.01201e-66	up	yes
MSTRG.11964	ENSAPLG00020006958	ENSAPLT00020010185	GO:0006807(nitrogen compound metabolic process);GO:0016811(hydrolase activity, acting on carbon-nitrogen (but not peptide) bonds, in linear amides)	NA	NA	NA		protein_coding	10.2011	11.0227	11.869	2.06359	1.96793	2.49482	5.07065	2.34217	2.40905e-68	2.57867e-66	up	yes
MSTRG.10484	ENSAPLG00020009631	ENSAPLT00020014153;ENSAPLT00020014149	GO:0003700(DNA-binding transcription factor activity);GO:0005634(nucleus);GO:0006355(regulation of DNA-templated transcription);GO:0043565(sequence-specific DNA binding);GO:0043565(sequence-specific DNA binding)	NA	NA	NA	ETS variant transcription factor 4 [Source:NCBI gene;Acc:101804847]	protein_coding	36.6745	41.8324	39.6271	15.0576	12.5814	14.3457	2.81373	1.49249	2.84841e-68	3.03356e-66	up	yes
MSTRG.14006	ENSAPLG00020011064	ENSAPLT00020016439	GO:0005576(extracellular region);GO:0006935(chemotaxis);GO:0006952(defense response);GO:0006955(immune response);GO:0008009(chemokine activity)	NA	NA	NA		protein_coding	44.5311	56.083	41.0167	11.1139	10.2355	10.784	4.40758	2.13999	3.19594e-68	3.38657e-66	up	yes
MSTRG.16710	ENSAPLG00020015325	ENSAPLT00020023665	GO:0016616(oxidoreductase activity, acting on the CH-OH group of donors, NAD or NADP as acceptor);GO:0051287(NAD binding)	00260(Glycine, serine and threonine metabolism);00270(Cysteine and methionine metabolism);01100(Metabolic pathways);01200(Carbon metabolism);01230(Biosynthesis of amino acids)	K00058	EC:1.1.1.399;EC:1.1.1.95	phosphoglycerate dehydrogenase [Source:NCBI gene;Acc:101800594]	protein_coding	40.9784	39.3127	41.9441	14.6788	12.2526	14.585	2.94426	1.55791	4.08669e-68	4.3088e-66	up	yes
MSTRG.4857	ENSAPLG00020002907	ENSAPLT00020004208	GO:0004181(metallocarboxypeptidase activity);GO:0006508(proteolysis);GO:0008270(zinc ion binding)	NA	NA	NA	ATP/GTP binding protein like 1 [Source:HGNC Symbol;Acc:HGNC:26504]	protein_coding	3.50363	3.61081	3.64421	0.484419	0.679605	0.600156	6.09839	2.60843	6.01835e-68	6.28262e-66	up	yes
MSTRG.12033	ENSAPLG00020005177	ENSAPLT00020007598	GO:0003779(actin binding);GO:0005856(cytoskeleton);GO:0008092(cytoskeletal protein binding)	04530(Tight junction);04810(Regulation of actin cytoskeleton)	NA	NA	ezrin [Source:NCBI gene;Acc:101796544]	protein_coding	6.86589	6.4775	7.39444	19.0372	22.6809	21.7058	0.326972	-1.61276	9.85496e-68	1.0237e-65	down	yes
MSTRG.2715	ENSAPLG00020000981;ENSAPLG00020001005	ENSAPLT00020001439;ENSAPLT00020001475	GO:0007399(nervous system development);GO:0008201(heparin binding);GO:0016021(integral component of membrane);GO:0046914(transition metal ion binding);GO:0004867(serine-type endopeptidase inhibitor activity)	NA	NA	NA	amyloid beta precursor protein [Source:HGNC Symbol;Acc:HGNC:620]	protein_coding	91.8353	83.6141	88.7188	39.566	42.8357	41.407	2.13368	1.09334	3.2811e-67	3.3916e-65	up	yes
MSTRG.5581	ENSAPLG00020006198;ENSAPLG00020006192	ENSAPLT00020009028;ENSAPLT00020009022;ENSAPLT00020009013	GO:0003676(nucleic acid binding);GO:0003723(RNA binding);GO:0003730(mRNA 3'-UTR binding);GO:0006417(regulation of translation);GO:0045182(translation regulator activity);GO:0007212(dopamine receptor signaling pathway);GO:0016021(integral component of membrane);GO:0032051(clathrin light chain binding);GO:0048268(clathrin coat assembly)	04114(Oocyte meiosis);04914(Progesterone-mediated oocyte maturation);04914(Progesterone-mediated oocyte maturation)	NA	NA	cytoplasmic polyadenylation element binding protein 4 [Source:NCBI gene;Acc:101802778];neuronal vesicle trafficking associated 2 [Source:HGNC Symbol;Acc:HGNC:24955]	protein_coding	13.7923	12.8594	14.3606	4.34153	5.48857	4.72903	2.81695	1.49414	3.3296e-67	3.42494e-65	up	yes
MSTRG.12566	ENSAPLG00020003121	ENSAPLT00020004540	GO:0003987(acetate-CoA ligase activity);GO:0016208(AMP binding);GO:0019427(acetyl-CoA biosynthetic process from acetate)	NA	NA	NA	acyl-CoA synthetase short chain family member 1 [Source:HGNC Symbol;Acc:HGNC:16091]	protein_coding	14.2476	12.9946	14.3029	5.73589	5.77865	6.11316	2.3568	1.23683	4.00277e-67	4.0974e-65	up	yes
MSTRG.12641	ENSAPLG00020012074	ENSAPLT00020018137	GO:0015293(symporter activity);GO:0016021(integral component of membrane)	NA	NA	NA	solute carrier family 1 member 4 [Source:HGNC Symbol;Acc:HGNC:10942]	protein_coding	40.0747	36.5325	40.3475	16.433	18.5027	17.3805	2.23554	1.16062	6.71653e-67	6.8421e-65	up	yes
MSTRG.1862	ENSAPLG00020004477	ENSAPLT00020006861;ENSAPLT00020006846	NA	NA	NA	NA	UTP20 small subunit processome component [Source:HGNC Symbol;Acc:HGNC:17897]	protein_coding	10.255	9.89647	9.29277	22.7469	24.7312	24.1414	0.41112	-1.28237	1.05059e-66	1.06509e-64	down	yes
MSTRG.3202	ENSAPLG00020011602	ENSAPLT00020017353;ENSAPLT00020017380;ENSAPLT00020017367;ENSAPLT00020017374;ENSAPLT00020017346	GO:0005085(guanyl-nucleotide exchange factor activity);GO:0005856(cytoskeleton);GO:0008092(cytoskeletal protein binding);GO:0008092(cytoskeletal protein binding)	NA	NA	NA	FERM, ARH/RhoGEF and pleckstrin domain protein 1 [Source:HGNC Symbol;Acc:HGNC:3591]	protein_coding	25.5914	24.895	24.9642	10.588	12.0026	11.1937	2.2333	1.15918	1.79606e-66	1.81213e-64	up	yes
MSTRG.14936	ENSAPLG00020001123	ENSAPLT00020001700;ENSAPLT00020001670	GO:0004497(monooxygenase activity);GO:0005506(iron ion binding);GO:0006805(xenobiotic metabolic process);GO:0008202(steroid metabolic process);GO:0016705(oxidoreductase activity, acting on paired donors, with incorporation or reduction of molecular oxygen);GO:0020037(heme binding);GO:0042572(retinol metabolic process);GO:0042572(retinol metabolic process)	NA	NA	NA		protein_coding	2.33485	2.28403	2.73152	0.0969563	0.147824	0.0808286	22.5743	4.49661	5.79525e-66	5.7373e-64	up	yes
MSTRG.14042	ENSAPLG00020011725	ENSAPLT00020017558	GO:0003924(GTPase activity);GO:0005525(GTP binding)	NA	NA	NA	RAS like family 11 member B [Source:NCBI gene;Acc:101805182]	protein_coding	2.5478	2.91066	2.55235	11.1854	10.484	11.2409	0.243413	-2.03852	7.57435e-66	7.46356e-64	down	yes
MSTRG.5900	ENSAPLG00020003810	ENSAPLT00020005567	NA	NA	NA	NA	FAM20C golgi associated secretory pathway kinase [Source:HGNC Symbol;Acc:HGNC:22140]	protein_coding	18.378	18.2994	19.1865	6.00323	7.13107	5.68613	2.96826	1.56962	8.13674e-66	7.98044e-64	up	yes
MSTRG.14660	ENSAPLG00020007353;ENSAPLG00020007397	ENSAPLT00020010831;ENSAPLT00020010820;ENSAPLT00020010852;ENSAPLT00020010823	GO:0005515(protein binding);GO:0016055(Wnt signaling pathway);GO:0004930(G protein-coupled receptor activity);GO:0007165(signal transduction);GO:0007186(G protein-coupled receptor signaling pathway);GO:0016020(membrane);GO:0016021(integral component of membrane);GO:0016055(Wnt signaling pathway)	NA	NA	NA	coiled-coil domain containing 88C [Source:HGNC Symbol;Acc:HGNC:19967];G protein-coupled receptor 68 [Source:HGNC Symbol;Acc:HGNC:4519]	protein_coding	12.5003	12.2897	12.4343	6.08284	6.4916	6.20964	1.98169	0.986732	1.738e-65	1.6889e-63	up	no
MSTRG.985	ENSAPLG00020002551	ENSAPLT00020003715	GO:0003924(GTPase activity);GO:0005525(GTP binding);GO:0007165(signal transduction);GO:0016020(membrane)	NA	NA	NA	DIRAS family GTPase 2 [Source:HGNC Symbol;Acc:HGNC:19323]	protein_coding	3.49958	3.72968	3.67198	0.348926	0.583957	0.429856	7.99951	2.99991	1.95445e-65	1.89053e-63	up	yes
MSTRG.2772	ENSAPLG00020005042	ENSAPLT00020007527	GO:0006895(Golgi to endosome transport)	NA	NA	NA	DOP1 leucine zipper like protein B [Source:HGNC Symbol;Acc:HGNC:1291]	protein_coding	9.12079	8.65042	9.02287	4.13132	4.48341	4.19197	2.09219	1.06502	2.24467e-65	2.16134e-63	up	yes
MSTRG.12103	ENSAPLG00020013488	ENSAPLT00020020539	GO:0005515(protein binding)	NA	NA	NA	fibronectin type III domain containing 1 [Source:HGNC Symbol;Acc:HGNC:21184]	protein_coding	7.30175	5.77136	7.48627	1.53415	1.86581	1.82523	3.93466	1.97624	3.16535e-65	3.03398e-63	up	yes
MSTRG.6427	ENSAPLG00020012369	ENSAPLT00020018647	GO:0003746(translation elongation factor activity);GO:0003924(GTPase activity);GO:0005525(GTP binding);GO:0006414(translational elongation)	03013(RNA transport)	NA	NA	eukaryotic translation elongation factor 1 alpha 2 [Source:NCBI gene;Acc:101795161]	protein_coding	17.8791	19.0871	16.626	4.08995	3.63212	4.80477	4.2782	2.097	6.67689e-65	6.37084e-63	up	yes
MSTRG.6371	ENSAPLG00020016172	ENSAPLT00020025110	GO:0005886(plasma membrane);GO:0017147(Wnt-protein binding);GO:0030178(negative regulation of Wnt signaling pathway)	NA	NA	NA		protein_coding	0.0545466	0.049528	0.0200458	1.43774	0.814895	1.21322	0.0358124	-4.8034	8.37458e-65	7.95472e-63	down	yes
MSTRG.9490	ENSAPLG00020016178	ENSAPLT00020025123;ENSAPLT00020025127	NA	04150(mTOR signaling pathway);04150(mTOR signaling pathway)	NA	NA	cytosolic arginine sensor for mTORC1 subunit 2 [Source:NCBI gene;Acc:101803229]	protein_coding	16.0169	16.8727	16.704	7.5557	6.58632	7.29085	2.3139	1.21033	9.54137e-65	9.02237e-63	up	yes
MSTRG.11268	ENSAPLG00020008133	ENSAPLT00020011872;ENSAPLT00020011891;ENSAPLT00020011915	GO:0005515(protein binding);GO:0005515(protein binding)	NA	K10638	EC:2.3.2.27	ubiquitin like with PHD and ring finger domains 1 [Source:NCBI gene;Acc:101791751]	protein_coding	3.94309	3.85582	4.65157	11.9986	12.8077	11.6746	0.341287	-1.55094	2.97871e-64	2.80411e-62	down	yes
MSTRG.12347	ENSAPLG00020011214	ENSAPLT00020016715	GO:0016603(glutaminyl-peptide cyclotransferase activity)	NA	NA	NA	glutaminyl-peptide cyclotransferase [Source:HGNC Symbol;Acc:HGNC:9753]	protein_coding	14.5724	14.7876	14.1881	4.31052	4.92403	4.97732	3.0642	1.61551	7.86169e-64	7.33537e-62	up	yes
MSTRG.15217	ENSAPLG00020005689	ENSAPLT00020008314	GO:0001971(negative regulation of activation of membrane attack complex)	NA	NA	NA		protein_coding	31.7885	31.6829	36.0583	11.2492	12.7963	12.2053	2.74559	1.45712	1.06356e-63	9.83654e-62	up	yes
MSTRG.2540	ENSAPLG00020007771	ENSAPLT00020011344	GO:0005576(extracellular region)	NA	NA	NA	dermatopontin [Source:NCBI gene;Acc:101802641]	protein_coding	2.24891	1.81904	2.12787	0.268912	0.283358	0.36593	6.74779	2.75442	1.25276e-63	1.15358e-61	up	yes
MSTRG.1968	ENSAPLG00020007147	ENSAPLT00020010465	GO:0003830(beta-1,4-mannosylglycoprotein 4-beta-N-acetylglucosaminyltransferase activity);GO:0006487(protein N-linked glycosylation);GO:0016020(membrane)	00510(N-Glycan biosynthesis);01100(Metabolic pathways)	K00737	EC:2.4.1.144	beta-1,4-mannosyl-glycoprotein 4-beta-N-acetylglucosaminyltransferase [Source:NCBI gene;Acc:101794219]	protein_coding	13.8495	15.5645	14.742	5.88285	5.58255	6.12775	2.50984	1.32759	1.50001e-63	1.3693e-61	up	yes
MSTRG.6997	ENSAPLG00020003527	ENSAPLT00020005580;ENSAPLT00020005526;ENSAPLT00020005603	GO:0005524(ATP binding);GO:0016021(integral component of membrane);GO:0055085(transmembrane transport);GO:0140359(ABC-type transporter activity);GO:0140359(ABC-type transporter activity)	NA	NA	NA		protein_coding	6.43407	5.87484	6.76891	2.03996	1.96467	1.68144	3.35518	1.74639	1.78472e-63	1.62217e-61	up	yes
MSTRG.8646	ENSAPLG00020014808	ENSAPLT00020024000	GO:0003824(catalytic activity);GO:0016830(carbon-carbon lyase activity);GO:0016831(carboxy-lyase activity);GO:0019752(carboxylic acid metabolic process);GO:0030170(pyridoxal phosphate binding)	NA	NA	NA	glutamate decarboxylase like 1 [Source:HGNC Symbol;Acc:HGNC:27949]	protein_coding	1.64459	1.5457	1.94332	0.104382	0.103775	0.0458108	20.2136	4.33726	2.5583e-63	2.31532e-61	up	yes
MSTRG.11765	ENSAPLG00020009630	ENSAPLT00020014147	NA	NA	NA	NA	SH3 domain binding glutamate rich protein like 2 [Source:NCBI gene;Acc:101789719]	protein_coding	4.99566	4.47122	4.90393	1.48644	1.52697	1.47301	3.20318	1.67951	2.82416e-63	2.545e-61	up	yes
MSTRG.509	ENSAPLG00020018232	ENSAPLT00020028858	GO:0006887(exocytosis);GO:0016020(membrane)	NA	NA	NA		protein_coding	0.080035	0.091609	0.022276	1.90689	2.29208	2.24013	0.030116	-5.05333	3.68099e-63	3.30302e-61	down	yes
MSTRG.3413	ENSAPLG00020001816	ENSAPLT00020002692;ENSAPLT00020002734;ENSAPLT00020002754;ENSAPLT00020002682;ENSAPLT00020002780;ENSAPLT00020002742	GO:0005515(protein binding);GO:0005515(protein binding)	NA	NA	NA	periostin [Source:HGNC Symbol;Acc:HGNC:16953]	protein_coding	26.175	23.2102	25.531	58.4188	69.6628	63.7979	0.390433	-1.35685	3.79476e-63	3.39068e-61	down	yes
MSTRG.16010	ENSAPLG00020016652	ENSAPLT00020026846;ENSAPLT00020026778;ENSAPLT00020026818	GO:0003824(catalytic activity);GO:0004349(glutamate 5-kinase activity);GO:0004350(glutamate-5-semialdehyde dehydrogenase activity);GO:0006561(proline biosynthetic process);GO:0016491(oxidoreductase activity);GO:0016620(oxidoreductase activity, acting on the aldehyde or oxo group of donors, NAD or NADP as acceptor);GO:0016620(oxidoreductase activity, acting on the aldehyde or oxo group of donors, …	NA	NA	NA	aldehyde dehydrogenase 18 family member A1 [Source:HGNC Symbol;Acc:HGNC:9722]	protein_coding	83.9046	76.9856	82.8867	38.0277	40.5343	40.1257	2.05394	1.03839	5.98857e-63	5.30593e-61	up	yes
MSTRG.14453	ENSAPLG00020017357	ENSAPLT00020027261;ENSAPLT00020027251;ENSAPLT00020027264;ENSAPLT00020027226	GO:0005783(endoplasmic reticulum);GO:0015035(protein-disulfide reductase activity);GO:0016972(thiol oxidase activity);GO:0034975(protein folding in endoplasmic reticulum);GO:0071949(FAD binding);GO:0071949(FAD binding)	NA	NA	NA	endoplasmic reticulum oxidoreductase 1 alpha [Source:HGNC Symbol;Acc:HGNC:13280]	protein_coding	26.5757	27.2655	29.0039	8.7382	7.63836	9.75652	3.17012	1.66454	6.06456e-63	5.35077e-61	up	yes
MSTRG.16504	ENSAPLG00020004430	ENSAPLT00020006518	GO:0003676(nucleic acid binding);GO:0003723(RNA binding);GO:0004386(helicase activity);GO:0005524(ATP binding)	NA	K16911	EC:3.6.4.13	nucleolar RNA helicase 2 [Source:NCBI gene;Acc:101800344]	protein_coding	17.0137	18.2536	16.4928	42.0124	45.768	45.1118	0.38949	-1.36034	6.30914e-63	5.54337e-61	down	yes
MSTRG.7593	ENSAPLG00020001588	ENSAPLT00020002322;ENSAPLT00020002327	NA	NA	NA	NA	lymphocyte antigen 6 family member D [Source:NCBI gene;Acc:101792370]	protein_coding	44.4954	43.0832	46.512	14.9905	16.4755	16.6478	2.78695	1.47869	7.08629e-63	6.20036e-61	up	yes
MSTRG.4035	ENSAPLG00020012489	ENSAPLT00020018878;ENSAPLT00020018882	GO:0005515(protein binding);GO:0030159(signaling receptor complex adaptor activity);GO:0030159(signaling receptor complex adaptor activity)	NA	NA	NA	glutamate receptor interacting protein 2 [Source:HGNC Symbol;Acc:HGNC:23841]	protein_coding	0.995605	1.00472	1.18497	3.9172	3.97536	3.8337	0.271638	-1.88024	3.54099e-62	3.07279e-60	down	yes
MSTRG.10716	ENSAPLG00020007464	ENSAPLT00020010954	GO:0005515(protein binding)	NA	NA	NA	WD repeat domain 77 [Source:HGNC Symbol;Acc:HGNC:29652]	protein_coding	17.8392	16.1854	17.5095	40.8659	37.0274	39.6315	0.438495	-1.18937	4.66501e-62	4.01515e-60	down	yes
MSTRG.17025	ENSAPLG00020016342	ENSAPLT00020025393	NA	03013(RNA transport)	NA	NA	NDC1 transmembrane nucleoporin [Source:NCBI gene;Acc:101798080]	protein_coding	14.1533	13.2076	13.111	33.3857	37.478	35.687	0.379837	-1.39655	5.98991e-62	5.13452e-60	down	yes
MSTRG.3152	ENSAPLG00020004786	ENSAPLT00020007053;ENSAPLT00020007073	GO:0003774(cytoskeletal motor activity);GO:0005515(protein binding);GO:0005524(ATP binding);GO:0016459(myosin complex);GO:0016459(myosin complex)	NA	NA	NA	myosin XVI [Source:HGNC Symbol;Acc:HGNC:29822]	protein_coding	5.64695	5.7518	5.58715	1.52383	2.10834	1.75339	3.15397	1.65717	6.98632e-62	5.96439e-60	up	yes
MSTRG.17185	ENSAPLG00020006850	ENSAPLT00020010171;ENSAPLT00020010162	GO:0005515(protein binding);GO:0005524(ATP binding);GO:0005694(chromosome);GO:0016887(ATP hydrolysis activity);GO:0051276(chromosome organization);GO:0051276(chromosome organization)	NA	NA	NA	structural maintenance of chromosomes 4 [Source:NCBI gene;Acc:101803192]	protein_coding	3.16253	2.60679	2.98155	8.3722	11.0334	9.32617	0.304571	-1.71515	7.04998e-62	5.99448e-60	down	yes
MSTRG.7231	ENSAPLG00020010198;ENSAPLG00020010193	ENSAPLT00020015083;ENSAPLT00020015079;ENSAPLT00020015072;ENSAPLT00020015074	GO:0036094(small molecule binding);GO:0036094(small molecule binding)	NA	NA	NA	lipocalin-15-like [Source:NCBI gene;Acc:101800226]	protein_coding	2.13263	1.97524	2.25337	0.0490687	0.0555749	0.0136784	53.7621	5.74852	1.26358e-61	1.0658e-59	up	yes
MSTRG.4529	ENSAPLG00020010101	ENSAPLT00020014914	GO:0016409(palmitoyltransferase activity)	NA	NA	NA	zinc finger DHHC-type palmitoyltransferase 15 [Source:HGNC Symbol;Acc:HGNC:20342]	protein_coding	19.1254	18.1853	18.9817	8.04641	9.07037	8.42063	2.20432	1.14033	1.66978e-61	1.40282e-59	up	yes
MSTRG.10696	ENSAPLG00020011426	ENSAPLT00020017047	NA	NA	NA	NA		protein_coding	2.99338	3.3319	3.59101	0.413389	0.283428	0.520716	8.14457	3.02584	1.81828e-61	1.52151e-59	up	yes
MSTRG.14944	IFITM1	ENSAPLT00020002751	GO:0016020(membrane);GO:0016021(integral component of membrane)	NA	NA	NA	dispanin subfamily A member 2b-like [Source:NCBI gene;Acc:113843692]	protein_coding	25.9892	26.9497	29.2992	4.69654	4.10363	3.33209	6.77846	2.76096	2.07912e-61	1.7329e-59	up	yes
MSTRG.574	ENSAPLG00020009018	ENSAPLT00020013241	GO:0003774(cytoskeletal motor activity);GO:0005515(protein binding);GO:0005524(ATP binding);GO:0016459(myosin complex)	NA	NA	NA		protein_coding	6.10533	5.13978	5.95844	1.38075	1.01167	1.24984	4.72331	2.2398	6.90164e-61	5.70725e-59	up	yes
MSTRG.9226	ENSAPLG00020012244;NOS2	ENSAPLT00020018420;ENSAPLT00020018427	GO:0004517(nitric-oxide synthase activity);GO:0005516(calmodulin binding);GO:0006809(nitric oxide biosynthetic process);GO:0010181(FMN binding);GO:0016491(oxidoreductase activity);GO:0020037(heme binding);GO:0050660(flavin adenine dinucleotide binding);GO:0050661(NADP binding)	00220(Arginine biosynthesis);00330(Arginine and proline metabolism);01100(Metabolic pathways);04020(Calcium signaling pathway);04146(Peroxisome);04371(Apelin signaling pathway)	K13241	EC:1.14.13.39	LYR motif containing 9 [Source:NCBI gene;Acc:101803631];Anas platyrhynchos nitric oxide synthase 2 (NOS2), mRNA. [Source:RefSeq mRNA;Acc:NM_001310393]	protein_coding	3.34002	3.62151	3.75265	0.905788	0.897597	0.670385	4.33111	2.11474	7.31697e-61	6.02707e-59	up	yes
MSTRG.14954	ENSAPLG00020001974	ENSAPLT00020002931;ENSAPLT00020002929	GO:0005515(protein binding);GO:0016301(kinase activity);GO:0016310(phosphorylation);GO:0097320(plasma membrane tubulation);GO:0097320(plasma membrane tubulation)	NA	NA	NA	protein kinase C and casein kinase substrate in neurons 3 [Source:NCBI gene;Acc:101791266]	protein_coding	51.8975	55.2167	51.076	24.0504	20.8461	22.7938	2.33697	1.22464	7.7249e-61	6.33833e-59	up	yes
MSTRG.4638	ENSAPLG00020013690	ENSAPLT00020020840	NA	NA	NA	NA	cyclin B2 [Source:HGNC Symbol;Acc:HGNC:1580]	protein_coding	6.18882	6.01112	5.69106	17.3533	19.256	16.4719	0.33705	-1.56897	8.06891e-61	6.59493e-59	down	yes
MSTRG.10126	ENSAPLG00020010192	ENSAPLT00020015069;ENSAPLT00020015066	NA	NA	NA	NA	out at first homolog [Source:HGNC Symbol;Acc:HGNC:28752]	protein_coding	64.4263	74.71	77.023	24.7999	18.2792	21.7556	3.334	1.73726	1.0766e-60	8.76535e-59	up	yes
MSTRG.12410	ENSAPLG00020017757	ENSAPLT00020027950;ENSAPLT00020027949	GO:0030246(carbohydrate binding);GO:0030246(carbohydrate binding)	NA	NA	NA	galectin 8 [Source:HGNC Symbol;Acc:HGNC:6569]	protein_coding	31.1214	27.9617	30.496	10.4564	12.1723	10.3988	2.71226	1.43949	2.06209e-60	1.67244e-58	up	yes
MSTRG.4821	ENSAPLG00020017714	ENSAPLT00020027865	GO:0004222(metalloendopeptidase activity);GO:0030198(extracellular matrix organization)	NA	NA	NA	ADAMTS like 3 [Source:HGNC Symbol;Acc:HGNC:14633]	protein_coding	7.44759	6.31015	7.35844	2.27026	2.52174	2.53082	2.88361	1.52788	2.4421e-60	1.97305e-58	up	yes
MSTRG.5845	ACTB	ENSAPLT00020020679	GO:0005856(cytoskeleton);GO:0005886(plasma membrane);GO:0005925(focal adhesion);GO:0097433(dense body)	04145(Phagosome);04210(Apoptosis);04510(Focal adhesion);04520(Adherens junction);04530(Tight junction);04810(Regulation of actin cytoskeleton);05132(Salmonella infection);05164(Influenza A)	NA	NA	Anas platyrhynchos actin beta (ACTB), mRNA. [Source:RefSeq mRNA;Acc:NM_001310421]	protein_coding	1140.41	1115.69	1090.44	2212.66	2129.88	2169.22	0.513922	-0.960379	2.54224e-60	2.04612e-58	down	no
MSTRG.6556	ENSAPLG00020004257	ENSAPLT00020006248	GO:0046907(intracellular transport)	NA	NA	NA	RAN binding protein 1 [Source:HGNC Symbol;Acc:HGNC:9847]	protein_coding	10.5238	10.3857	10.2323	23.5225	28.1044	25.3651	0.404482	-1.30585	1.23966e-59	9.86443e-58	down	yes
MSTRG.13646	ENSAPLG00020014307;ENSAPLG00020014305;ENSAPLG00020014303	ENSAPLT00020021955;ENSAPLT00020021951;ENSAPLT00020021939;ENSAPLT00020021945;ENSAPLT00020021938	GO:0005452(solute:inorganic anion antiporter activity);GO:0006820(anion transport);GO:0008509(anion transmembrane transporter activity);GO:0016020(membrane);GO:0016021(integral component of membrane);GO:0016021(integral component of membrane)	NA	NA	NA	MOB kinase activator 1B [Source:NCBI gene;Acc:101799774];deoxycytidine kinase [Source:HGNC Symbol;Acc:HGNC:2704];solute carrier family 4 member 4 [Source:HGNC Symbol;Acc:HGNC:11030]	protein_coding	18.232	17.7316	17.517	8.07237	9.14963	8.03312	2.11761	1.08244	1.68533e-59	1.33604e-57	up	yes
MSTRG.11885	ENSAPLG00020008997;ENSAPLG00020012942	ENSAPLT00020019285;ENSAPLT00020019607;ENSAPLT00020019601;ENSAPLT00020019609;ENSAPLT00020019614;ENSAPLT00020019596	GO:0005102(signaling receptor binding);GO:0007155(cell adhesion);GO:0030155(regulation of cell adhesion);GO:0030334(regulation of cell migration);GO:0045995(regulation of embryonic development);GO:0045995(regulation of embryonic development)	NA	NA	NA	laminin subunit alpha 4 [Source:HGNC Symbol;Acc:HGNC:6484]	protein_coding	4.31462	4.06526	4.2555	1.38689	1.50532	1.29371	3.01854	1.59385	2.63861e-59	2.06279e-57	up	yes
MSTRG.8016	ENSAPLG00020013802	ENSAPLT00020021022	GO:0004719(protein-L-isoaspartate (D-aspartate) O-methyltransferase activity);GO:0006479(protein methylation);GO:0008168(methyltransferase activity);GO:0016740(transferase activity);GO:0032259(methylation);GO:0036211(protein modification process)	NA	NA	NA	protein-L-isoaspartate (D-aspartate) O-methyltransferase domain containing 1 [Source:HGNC Symbol;Acc:HGNC:30483]	protein_coding	8.96936	7.95934	8.09627	2.63849	3.04632	2.56312	3.03409	1.60126	3.53224e-59	2.72836e-57	up	yes
MSTRG.11643	ENSAPLG00020003701	ENSAPLT00020005410	GO:0003677(DNA binding);GO:0005634(nucleus);GO:0005737(cytoplasm);GO:0045892(negative regulation of DNA-templated transcription);GO:0046983(protein dimerization activity)	04350(TGF-beta signaling pathway)	NA	NA	inhibitor of DNA binding 2 [Source:NCBI gene;Acc:101800033]	protein_coding	2.5695	2.13083	2.3987	7.73663	7.10108	7.89923	0.312225	-1.67934	4.55122e-59	3.48988e-57	down	yes
MSTRG.8105	ENSAPLG00020007137	ENSAPLT00020010453;ENSAPLT00020010459	GO:0005515(protein binding);GO:0030512(negative regulation of transforming growth factor beta receptor signaling pathway);GO:0070412(R-SMAD binding);GO:0070412(R-SMAD binding)	NA	NA	NA	low density lipoprotein receptor class A domain containing 4 [Source:NCBI gene;Acc:101798858]	protein_coding	3.02868	2.88852	2.94368	6.42267	6.36433	6.00048	0.471637	-1.08425	7.25104e-59	5.53995e-57	down	yes
MSTRG.17480	ENSAPLG00020006788	ENSAPLT00020009906	GO:0004867(serine-type endopeptidase inhibitor activity);GO:0005615(extracellular space)	NA	NA	NA	serpin family E member 2 [Source:NCBI gene;Acc:101793728]	protein_coding	37.994	37.0368	37.587	17.0227	19.3905	17.5371	2.08743	1.06173	8.01558e-59	6.10197e-57	up	yes
MSTRG.10781	ENSAPLG00020015907;ENSAPLG00020015912;ENSAPLG00020015713	ENSAPLT00020024692;ENSAPLT00020024917;ENSAPLT00020024646;ENSAPLT00020024635;ENSAPLT00020024923;ENSAPLT00020024912;ENSAPLT00020024811;ENSAPLT00020024902;ENSAPLT00020024906	GO:0004553(hydrolase activity, hydrolyzing O-glycosyl compounds);GO:0005576(extracellular region);GO:0005975(carbohydrate metabolic process);GO:0008061(chitin binding);GO:0008061(chitin binding)	NA	NA	NA		protein_coding	1.94812	2.44673	1.78971	0.233006	0.253943	0.281791	8.04507	3.00811	1.21933e-58	9.24889e-57	up	yes
MSTRG.6568	ENSAPLG00020004496	ENSAPLT00020006614	GO:0005198(structural molecule activity);GO:0005923(bicellular tight junction);GO:0016021(integral component of membrane)	04514(Cell adhesion molecules);04530(Tight junction)	NA	NA	claudin 5 [Source:NCBI gene;Acc:101790688]	protein_coding	20.5333	21.4638	21.8783	4.24047	3.49073	4.30539	5.30677	2.40783	1.62449e-58	1.2278e-56	up	yes
MSTRG.15255	ENSAPLG00020006992	ENSAPLT00020010242	GO:0016021(integral component of membrane)	NA	NA	NA	tetraspanin 18 [Source:NCBI gene;Acc:101805142]	protein_coding	2.78075	2.85915	3.02146	0.330822	0.381949	0.533777	6.94828	2.79666	2.29761e-58	1.73035e-56	up	yes
MSTRG.7172	ENSAPLG00020009471	ENSAPLT00020013918	GO:0016020(membrane);GO:0016021(integral component of membrane)	NA	NA	NA	peripheral myelin protein 22 [Source:HGNC Symbol;Acc:HGNC:9118]	protein_coding	27.1769	29.6723	30.169	12.0965	11.371	10.8069	2.53887	1.34418	2.5086e-57	1.86922e-55	up	yes
MSTRG.5270	ENSAPLG00020012676	ENSAPLT00020019161	GO:0005576(extracellular region)	NA	NA	NA	cysteine rich secretory protein LCCL domain containing 2 [Source:HGNC Symbol;Acc:HGNC:25248]	protein_coding	19.9921	18.7569	20.2687	6.85994	8.35649	7.80713	2.56336	1.35804	3.02829e-57	2.24851e-55	up	yes
MSTRG.10751	ENSAPLG00020015611	ENSAPLT00020024164;ENSAPLT00020024180	GO:0005861(troponin complex);GO:0005861(troponin complex)	NA	NA	NA	troponin I1, slow skeletal type [Source:HGNC Symbol;Acc:HGNC:11945]	protein_coding	32.6323	37.4428	35.1478	13.6332	11.391	14.0644	2.69191	1.42863	3.06881e-57	2.2706e-55	up	yes
MSTRG.8148	ENSAPLG00020008254	ENSAPLT00020012046;ENSAPLT00020012133;ENSAPLT00020012065;ENSAPLT00020012096	GO:0007605(sensory perception of sound);GO:0048741(skeletal muscle fiber development);GO:0048741(skeletal muscle fiber development)	NA	NA	NA		protein_coding	108.841	112.684	107.585	55.9057	58.9743	58.2448	1.901	0.926759	3.61611e-57	2.66618e-55	up	no
MSTRG.15010	ENSAPLG00020001259	ENSAPLT00020001855	GO:0004620(phospholipase activity);GO:0009395(phospholipid catabolic process)	NA	NA	NA		protein_coding	0.453764	0.453338	0.304602	3.13053	3.41941	2.96781	0.12731	-2.97358	7.17657e-57	5.25459e-55	down	yes
MSTRG.7929	ENSAPLG00020014759	ENSAPLT00020022691;ENSAPLT00020022687	GO:0008270(zinc ion binding);GO:0008270(zinc ion binding)	NA	NA	NA	tripartite motif containing 55 [Source:NCBI gene;Acc:101799926]	protein_coding	5.05152	5.39655	4.80001	1.71966	2.06893	1.87594	2.69185	1.4286	9.79257e-57	7.14519e-55	up	yes
MSTRG.2573	ENSAPLG00020005001;ENSAPLG00020005022	ENSAPLT00020007356;ENSAPLT00020007403;ENSAPLT00020007446	GO:0004888(transmembrane signaling receptor activity);GO:0004930(G protein-coupled receptor activity);GO:0007166(cell surface receptor signaling pathway);GO:0007186(G protein-coupled receptor signaling pathway);GO:0016021(integral component of membrane);GO:0016021(integral component of membrane)	NA	NA	NA	transmembrane protein 45A [Source:NCBI gene;Acc:101794153];adhesion G protein-coupled receptor G7 [Source:HGNC Symbol;Acc:HGNC:19241]	protein_coding	34.0635	33.2124	34.979	15.0092	17.3968	15.49	2.13494	1.09419	1.18957e-56	8.64982e-55	up	yes
MSTRG.14295	ENSAPLG00020010679	ENSAPLT00020015828;ENSAPLT00020015822	GO:0046983(protein dimerization activity);GO:0046983(protein dimerization activity)	NA	NA	NA	MAX dimerization protein 4 [Source:NCBI gene;Acc:101789466]	protein_coding	6.83185	6.54636	6.87049	2.20703	2.54471	2.06711	2.96952	1.57023	2.40104e-56	1.73988e-54	up	yes
MSTRG.5901	ENSAPLG00020003798	ENSAPLT00020005549	GO:0008083(growth factor activity);GO:0016020(membrane)	NA	NA	NA	platelet derived growth factor subunit A [Source:HGNC Symbol;Acc:HGNC:8799]	protein_coding	2.26273	2.2517	2.04561	5.19966	5.32817	5.06526	0.420701	-1.24913	3.05917e-56	2.2092e-54	down	yes
MSTRG.5591	ENSAPLG00020006757	ENSAPLT00020009875	GO:0001654(eye development);GO:0005515(protein binding);GO:0007507(heart development);GO:0035091(phosphatidylinositol binding);GO:0060348(bone development);GO:0071800(podosome assembly)	NA	NA	NA	SH3 and PX domains 2B [Source:HGNC Symbol;Acc:HGNC:29242]	protein_coding	11.2592	10.9128	11.2137	5.1654	4.9291	5.58626	2.12909	1.09024	3.64128e-56	2.6206e-54	up	yes
MSTRG.6254	ENSAPLG00020013441	ENSAPLT00020020480;ENSAPLT00020020527;ENSAPLT00020020502;ENSAPLT00020020478;ENSAPLT00020020722	GO:0004725(protein tyrosine phosphatase activity);GO:0005515(protein binding);GO:0006470(protein dephosphorylation);GO:0016020(membrane);GO:0016311(dephosphorylation);GO:0016791(phosphatase activity);GO:0016791(phosphatase activity)	NA	NA	NA	protein tyrosine phosphatase receptor type T [Source:HGNC Symbol;Acc:HGNC:9682]	protein_coding	15.0898	15.3444	14.8457	6.94296	7.51944	7.59868	2.05248	1.03737	6.64399e-56	4.73317e-54	up	yes
MSTRG.12385	ENSAPLG00020005964	ENSAPLT00020008728	GO:0006914(autophagy)	04216(Ferroptosis)	NA	NA	microtubule associated protein 1 light chain 3 gamma [Source:NCBI gene;Acc:101793352]	protein_coding	0.842732	0.785536	0.991818	3.461	3.18515	2.84797	0.275969	-1.85742	6.95852e-56	4.94055e-54	down	yes
MSTRG.14157	ENSAPLG00020005252	ENSAPLT00020007693;ENSAPLT00020007703	GO:0005515(protein binding);GO:0018024(histone-lysine N-methyltransferase activity);GO:0034968(histone lysine methylation);GO:0034968(histone lysine methylation)	00310(Lysine degradation);01100(Metabolic pathways);01100(Metabolic pathways)	K11426	EC:2.1.1.354;EC:2.1.1.357	SET and MYND domain containing 1 [Source:NCBI gene;Acc:101800831]	protein_coding	46.4175	48.7497	48.6022	22.2092	19.5744	20.9809	2.29061	1.19573	8.55714e-56	6.03493e-54	up	yes
MSTRG.2753	ENSAPLG00020001922	ENSAPLT00020002852;ENSAPLT00020002849;ENSAPLT00020002853	GO:0003735(structural constituent of ribosome);GO:0005840(ribosome);GO:0006412(translation);GO:0019843(rRNA binding);GO:0019843(rRNA binding)	NA	NA	NA	mitochondrial ribosomal protein S6 [Source:HGNC Symbol;Acc:HGNC:14051]	protein_coding	5.10822	5.09234	5.41654	11.2635	11.8321	10.6164	0.463251	-1.11014	9.52634e-56	6.67382e-54	down	yes
MSTRG.14969	ENSAPLG00020014921	ENSAPLT00020022981	GO:0003700(DNA-binding transcription factor activity);GO:0006355(regulation of DNA-templated transcription);GO:0030968(endoplasmic reticulum unfolded protein response);GO:0035497(cAMP response element binding);GO:0045944(positive regulation of transcription by RNA polymerase II)	NA	NA	NA	cAMP responsive element binding protein 3 like 1 [Source:HGNC Symbol;Acc:HGNC:18856]	protein_coding	54.5478	51.1382	53.5698	27.4202	27.8584	25.8553	1.96288	0.972969	1.86748e-55	1.29965e-53	up	no
MSTRG.2907	ENSAPLG00020000745	ENSAPLT00020001062;ENSAPLT00020001068	GO:0016021(integral component of membrane);GO:0022857(transmembrane transporter activity);GO:0055085(transmembrane transport);GO:0055085(transmembrane transport)	NA	NA	NA	solute carrier family 37 member 1 [Source:HGNC Symbol;Acc:HGNC:11024]	protein_coding	3.98942	3.82156	3.2948	0.675858	0.67402	0.751366	5.28533	2.40199	1.99201e-55	1.38176e-53	up	yes
MSTRG.3965	ENSAPLG00020015795	ENSAPLT00020024487	GO:0001730(2'-5'-oligoadenylate synthetase activity);GO:0003725(double-stranded RNA binding);GO:0005515(protein binding);GO:0016779(nucleotidyltransferase activity);GO:0051607(defense response to virus)	NA	NA	NA	2'-5'-oligoadenylate synthetase like [Source:HGNC Symbol;Acc:HGNC:8090]	protein_coding	3.67884	3.89817	3.82096	0.296615	0.187091	0.261998	15.2848	3.93403	2.2906e-55	1.58367e-53	up	yes
MSTRG.11547	ENSAPLG00020000139	ENSAPLT00020000163;ENSAPLT00020000158	GO:0003676(nucleic acid binding);GO:0019722(calcium-mediated signaling);GO:0019722(calcium-mediated signaling)	NA	NA	NA	regulator of calcineurin 2 [Source:HGNC Symbol;Acc:HGNC:3041]	protein_coding	5.11265	4.85598	5.04775	10.9205	12.1918	11.4512	0.434459	-1.20271	3.08007e-55	2.11562e-53	down	yes
MSTRG.12246	ENSAPLG00020011063	ENSAPLT00020017924;ENSAPLT00020017763	GO:0003700(DNA-binding transcription factor activity);GO:0005515(protein binding);GO:0005634(nucleus);GO:0005667(transcription regulator complex);GO:0005737(cytoplasm);GO:0006355(regulation of DNA-templated transcription);GO:0046983(protein dimerization activity);GO:0046983(protein dimerization activity)	NA	NA	NA	endothelial PAS domain protein 1 [Source:HGNC Symbol;Acc:HGNC:3374]	protein_coding	26.5364	24.876	25.1921	10.4568	11.9668	10.3005	2.34092	1.22708	7.50667e-55	5.13939e-53	up	yes
MSTRG.5417	ENSAPLG00020006403	ENSAPLT00020009376;ENSAPLT00020009356	GO:0004656(procollagen-proline 4-dioxygenase activity);GO:0005506(iron ion binding);GO:0005515(protein binding);GO:0005783(endoplasmic reticulum);GO:0016705(oxidoreductase activity, acting on paired donors, with incorporation or reduction of molecular oxygen);GO:0031418(L-ascorbic acid binding);GO:0031418(L-ascorbic acid binding)	00330(Arginine and proline metabolism);01100(Metabolic pathways);01100(Metabolic pathways)	K00472	EC:1.14.11.2	prolyl 4-hydroxylase subunit alpha 2 [Source:NCBI gene;Acc:101792390]	protein_coding	18.9246	17.8892	19.1462	8.5843	9.55155	9.00737	2.06165	1.0438	7.59145e-55	5.18061e-53	up	yes
MSTRG.1079	ENSAPLG00020008389	ENSAPLT00020012243	GO:0005515(protein binding);GO:0016020(membrane);GO:0022857(transmembrane transporter activity);GO:0055085(transmembrane transport)	NA	NA	NA		protein_coding	2.90444	2.79975	3.64324	0.112441	0.230759	0.131416	19.6947	4.29974	1.40616e-54	9.56507e-53	up	yes
MSTRG.14067	ENSAPLG00020015562	ENSAPLT00020024090	GO:0005515(protein binding)	NA	NA	NA	LIM and calponin homology domains 1 [Source:HGNC Symbol;Acc:HGNC:29191]	protein_coding	5.43908	5.79723	5.56962	11.1322	11.4474	11.4751	0.493499	-1.01888	1.71365e-54	1.16192e-52	down	yes
MSTRG.7628	ENSAPLG00020013527	ENSAPLT00020020591	GO:0004016(adenylate cyclase activity);GO:0005886(plasma membrane);GO:0006171(cAMP biosynthetic process);GO:0009190(cyclic nucleotide biosynthetic process);GO:0016849(phosphorus-oxygen lyase activity);GO:0035556(intracellular signal transduction)	00230(Purine metabolism);01100(Metabolic pathways);04020(Calcium signaling pathway);04114(Oocyte meiosis);04261(Adrenergic signaling in cardiomyocytes);04270(Vascular smooth muscle contraction);04371(Apelin signaling pathway);04540(Gap junction);04912(GnRH signaling pathway);04914(Progesterone-mediated oocyte maturation);04916(Melanogenesis)	K08048	EC:4.6.1.1	adenylate cyclase 8 [Source:NCBI gene;Acc:101794043]	protein_coding	1.43037	1.25532	1.416	0.035282	0.068195	0.030546	30.6044	4.93567	2.18086e-54	1.46926e-52	up	yes
MSTRG.8593	ENSAPLG00020006840	ENSAPLT00020009987	GO:0004930(G protein-coupled receptor activity);GO:0004950(chemokine receptor activity);GO:0006935(chemotaxis);GO:0007186(G protein-coupled receptor signaling pathway);GO:0016021(integral component of membrane)	NA	NA	NA		protein_coding	7.83957	8.24587	7.95503	16.2971	16.8653	16.0842	0.488166	-1.03456	3.60162e-54	2.41103e-52	down	yes
MSTRG.4245	ENSAPLG00020017603	ENSAPLT00020027662	NA	NA	NA	NA		protein_coding	3.85979	3.27928	3.46707	10.2214	10.7768	10.644	0.33519	-1.57695	5.23065e-54	3.47945e-52	down	yes
MSTRG.17501	ENSAPLG00020013391	ENSAPLT00020020414;ENSAPLT00020020412	GO:0005509(calcium ion binding);GO:0005509(calcium ion binding)	NA	NA	NA	delta/notch like EGF repeat containing [Source:HGNC Symbol;Acc:HGNC:24456]	protein_coding	55.3494	51.4003	53.2792	24.4325	26.9421	23.6713	2.13242	1.09249	7.36728e-54	4.87003e-52	up	yes
MSTRG.11137	ENSAPLG00020008440	ENSAPLT00020012321	GO:0004252(serine-type endopeptidase activity);GO:0005615(extracellular space);GO:0006508(proteolysis);GO:0006957(complement activation, alternative pathway);GO:0007219(Notch signaling pathway)	NA	NA	NA	complement factor D [Source:HGNC Symbol;Acc:HGNC:2771]	protein_coding	4.72603	4.96462	5.45868	0.127162	0.270152	0.083758	31.4908	4.97686	1.34451e-53	8.8599e-52	up	yes
MSTRG.14757	ENSAPLG00020012799	ENSAPLT00020019341	GO:0032367(intracellular cholesterol transport)	NA	NA	NA	NPC intracellular cholesterol transporter 2 [Source:HGNC Symbol;Acc:HGNC:14537]	protein_coding	29.7468	30.9477	32.9284	12.062	11.5116	13.7652	2.50739	1.32619	1.35854e-53	8.92448e-52	up	yes
MSTRG.2310	ENSAPLG00020007299	ENSAPLT00020010714	GO:0005887(integral component of plasma membrane);GO:0016010(dystrophin-associated glycoprotein complex);GO:0016021(integral component of membrane)	NA	NA	NA	sarcospan [Source:NCBI gene;Acc:101792524]	protein_coding	8.46773	8.46158	8.64098	2.41913	2.94028	2.90697	3.09329	1.62914	1.85802e-53	1.21677e-51	up	yes
MSTRG.16260	ENSAPLG00020013459	ENSAPLT00020020476	NA	NA	NA	NA	chromosome 6 C10orf71 homolog [Source:NCBI gene;Acc:101791544]	protein_coding	14.1386	13.6316	13.9402	5.12433	6.15676	6.10427	2.39917	1.26254	2.14405e-53	1.39974e-51	up	yes
MSTRG.13851	ENSAPLG00020004804	ENSAPLT00020007071	GO:0004930(G protein-coupled receptor activity);GO:0004962(endothelin receptor activity);GO:0005886(plasma membrane);GO:0007165(signal transduction);GO:0007186(G protein-coupled receptor signaling pathway);GO:0008015(blood circulation);GO:0008217(regulation of blood pressure);GO:0016020(membrane);GO:0016021(integral component of membrane);GO:0035556(intracellular signal transduction);GO:0042310(v…	04020(Calcium signaling pathway);04080(Neuroactive ligand-receptor interaction);04270(Vascular smooth muscle contraction)	NA	NA	endothelin receptor type A [Source:NCBI gene;Acc:101796799]	protein_coding	24.159	22.3264	24.3985	7.79649	10.1062	8.99633	2.63519	1.39791	3.70071e-53	2.40855e-51	up	yes
MSTRG.2995	ENSAPLG00020000101	ENSAPLT00020000201;ENSAPLT00020000208	GO:0005515(protein binding);GO:0005515(protein binding)	NA	NA	NA	WWC family member 3 [Source:HGNC Symbol;Acc:HGNC:29237]	protein_coding	4.84022	4.72132	5.24072	10.3495	10.8226	10.1567	0.472482	-1.08167	3.90703e-53	2.535e-51	down	yes
MSTRG.16264	ENSAPLG00020013464;ENSAPLG00020013467	ENSAPLT00020020493;ENSAPLT00020020505	GO:0005515(protein binding)	NA	NA	NA		protein_coding	3.90528	3.64236	3.76274	1.50272	1.56185	1.41234	2.52638	1.33707	5.46494e-53	3.53495e-51	up	yes
MSTRG.14634	ENSAPLG00020007071	ENSAPLT00020010362;ENSAPLT00020010375	GO:0005515(protein binding);GO:0005515(protein binding)	NA	NA	NA	calmin [Source:HGNC Symbol;Acc:HGNC:19972]	protein_coding	1.74001	1.73278	1.67545	4.81251	5.72563	4.87464	0.334023	-1.58198	6.22419e-53	4.01374e-51	down	yes
MSTRG.7108	ENSAPLG00020009370	ENSAPLT00020013749	GO:0000381(regulation of alternative mRNA splicing, via spliceosome);GO:0003676(nucleic acid binding);GO:0003723(RNA binding)	03040(Spliceosome);05168(Herpes simplex virus 1 infection)	NA	NA	serine and arginine rich splicing factor 2 [Source:NCBI gene;Acc:110351759]	protein_coding	19.3078	19.3678	20.8542	48.1429	47.4407	43.0689	0.429345	-1.21979	6.42097e-53	4.12802e-51	down	yes
MSTRG.12436	ENSAPLG00020017817	ENSAPLT00020028069;ENSAPLT00020028068	GO:0005515(protein binding);GO:0005515(protein binding)	NA	NA	NA	denticleless E3 ubiquitin protein ligase homolog [Source:HGNC Symbol;Acc:HGNC:30288]	protein_coding	1.5726	1.56605	1.29339	4.90308	5.01306	5.1458	0.294254	-1.76486	7.84213e-53	5.01112e-51	down	yes
MSTRG.8770	ENSAPLG00020001481	ENSAPLT00020002179	GO:0005125(cytokine activity);GO:0005138(interleukin-6 receptor binding);GO:0005576(extracellular region);GO:0005615(extracellular space);GO:0006955(immune response);GO:0072540(T-helper 17 cell lineage commitment)	NA	NA	NA	interleukin 6 [Source:HGNC Symbol;Acc:HGNC:6018]	protein_coding	4.38938	4.20302	4.35782	2.19881	2.05397	2.00398	2.06979	1.04949	8.16694e-53	5.20291e-51	up	yes
MSTRG.7494	ENSAPLG00020002859	ENSAPLT00020004136	NA	NA	NA	NA	olfactomedin like 2A [Source:HGNC Symbol;Acc:HGNC:27270]	protein_coding	34.7149	42.9461	38.6286	12.9887	10.9024	13.6554	3.09722	1.63097	1.15939e-52	7.34175e-51	up	yes
MSTRG.6454	ENSAPLG00020005918	ENSAPLT00020008658	GO:0030177(positive regulation of Wnt signaling pathway)	NA	NA	NA	R-spondin 4 [Source:HGNC Symbol;Acc:HGNC:16175]	protein_coding	0.411719	0.171118	0.379842	4.62953	3.54944	4.19554	0.0777953	-3.68417	1.27697e-52	8.06213e-51	down	yes
MSTRG.12980	ENSAPLG00020013647	ENSAPLT00020020765	NA	NA	NA	NA		protein_coding	17.1906	17.2294	18.0338	35.1773	36.1144	36.6355	0.486011	-1.04094	1.31499e-52	8.2774e-51	down	yes
MSTRG.12151	ENSAPLG00020000528	ENSAPLT00020000740	GO:0005509(calcium ion binding);GO:0005515(protein binding);GO:0062023(collagen-containing extracellular matrix)	NA	NA	NA	SPARC related modular calcium binding 2 [Source:NCBI gene;Acc:101802260]	protein_coding	4.02666	3.4849	3.97912	0.585201	0.933393	0.701676	5.17535	2.37166	1.62424e-52	1.01935e-50	up	yes
MSTRG.7149	ENSAPLG00020008761	ENSAPLT00020012818	NA	NA	NA	NA		protein_coding	670.921	694.31	670.763	375.697	380.866	378.596	1.79358	0.842839	2.12612e-52	1.33037e-50	up	no
MSTRG.3740	ENSAPLG00020009977	ENSAPLT00020014685	GO:0004748(ribonucleoside-diphosphate reductase activity, thioredoxin disulfide as acceptor);GO:0005524(ATP binding);GO:0006260(DNA replication)	NA	NA	NA	ribonucleotide reductase catalytic subunit M1 [Source:HGNC Symbol;Acc:HGNC:10451]	protein_coding	15.6595	15.4169	15.0112	31.946	33.7179	32.2407	0.47074	-1.087	4.21414e-52	2.6291e-50	down	yes
MSTRG.2343	ENSAPLG00020000479	ENSAPLT00020000665	GO:0016021(integral component of membrane)	NA	NA	NA	CD9 molecule [Source:NCBI gene;Acc:101800613]	protein_coding	17.5144	13.0083	18.5818	2.99679	3.60255	3.45601	4.88343	2.28789	5.2484e-52	3.26469e-50	up	yes
MSTRG.1602	ENSAPLG00020004382	ENSAPLT00020006443;ENSAPLT00020006517	NA	NA	NA	NA	interferon related developmental regulator 1 [Source:NCBI gene;Acc:101804431]	protein_coding	35.4653	35.701	33.7946	79.2501	71.996	79.4646	0.454946	-1.13623	8.84296e-52	5.48446e-50	down	yes
MSTRG.2321	ENSAPLG00020007163	ENSAPLT00020010674;ENSAPLT00020010668;ENSAPLT00020010705;ENSAPLT00020010691;ENSAPLT00020010687;ENSAPLT00020010681;ENSAPLT00020010651;ENSAPLT00020010662;ENSAPLT00020010655;ENSAPLT00020010700	GO:0005216(ion channel activity);GO:0005220(inositol 1,4,5-trisphosphate-sensitive calcium-release channel activity);GO:0005262(calcium channel activity);GO:0005783(endoplasmic reticulum);GO:0006811(ion transport);GO:0006816(calcium ion transport);GO:0016020(membrane);GO:0055085(transmembrane transport);GO:0070588(calcium ion transmembrane transport);GO:0070679(inositol 1,4,5 trisphosphate bindin…	NA	NA	NA	inositol 1,4,5-trisphosphate receptor type 2 [Source:HGNC Symbol;Acc:HGNC:6181]	protein_coding	4.78498	4.58908	4.8229	1.87273	2.22063	1.97556	2.33929	1.22607	9.40313e-52	5.81478e-50	up	yes
MSTRG.9290	ENSAPLG00020016989	ENSAPLT00020026586	NA	NA	NA	NA	yippee like 2 [Source:NCBI gene;Acc:101794593]	protein_coding	5.91255	6.56257	6.36475	2.66553	2.56051	2.73179	2.36746	1.24334	1.34567e-51	8.27296e-50	up	yes
MSTRG.12353	ENSAPLG00020011270	ENSAPLT00020016799	GO:0003865(3-oxo-5-alpha-steroid 4-dehydrogenase activity);GO:0006629(lipid metabolic process);GO:0008202(steroid metabolic process);GO:0016020(membrane);GO:0016627(oxidoreductase activity, acting on the CH-CH group of donors)	NA	NA	NA	steroid 5 alpha-reductase 2 [Source:HGNC Symbol;Acc:HGNC:11285]	protein_coding	1.84804	2.13766	2.30408	9.32532	10.4668	9.70717	0.213218	-2.2296	1.61e-51	9.86919e-50	down	yes
MSTRG.3577	ENSAPLG00020004015	ENSAPLT00020005900	GO:0005634(nucleus);GO:1901031(regulation of response to reactive oxygen species)	04115(p53 signaling pathway)	NA	NA	sestrin 3 [Source:NCBI gene;Acc:101804011]	protein_coding	18.9196	18.1118	19.5914	7.26118	8.89842	8.141	2.3301	1.22039	2.44047e-51	1.49166e-49	up	yes
MSTRG.1397	ENSAPLG00020001216	ENSAPLT00020001786	GO:0003690(double-stranded DNA binding);GO:0003697(single-stranded DNA binding);GO:0005634(nucleus);GO:0006260(DNA replication);GO:0006270(DNA replication initiation)	NA	NA	NA	minichromosome maintenance 10 replication initiation factor [Source:HGNC Symbol;Acc:HGNC:18043]	protein_coding	1.71985	1.80889	1.57949	5.55928	5.64157	5.48712	0.306102	-1.70791	2.6958e-51	1.64296e-49	down	yes
MSTRG.9241	ENSAPLG00020014129	ENSAPLT00020021635	GO:0003676(nucleic acid binding);GO:0003723(RNA binding)	NA	NA	NA		protein_coding	21.5032	20.0013	19.6735	45.9745	52.9216	46.0694	0.422018	-1.24462	3.54273e-51	2.14056e-49	down	yes
MSTRG.1124	ENSAPLG00020003793	ENSAPLT00020005545	NA	NA	NA	NA	zinc finger protein 608 [Source:NCBI gene;Acc:101790436]	protein_coding	4.89106	4.87696	4.9788	2.44578	2.6585	2.53644	1.93003	0.948623	5.87945e-51	3.54228e-49	up	no
MSTRG.3200	ENSAPLG00020011635	ENSAPLT00020017554;ENSAPLT00020017581	GO:0006606(protein import into nucleus);GO:0006886(intracellular protein transport);GO:0031267(small GTPase binding);GO:0031267(small GTPase binding)	NA	NA	NA	importin 5 [Source:HGNC Symbol;Acc:HGNC:6402]	protein_coding	56.3682	52.1796	50.669	111.859	132.745	124.267	0.431633	-1.21212	9.19569e-51	5.5088e-49	down	yes
MSTRG.6216	ENSAPLG00020010480	ENSAPLT00020015489	GO:0030314(junctional membrane complex)	NA	NA	NA		protein_coding	6.20197	7.00512	6.62556	2.22426	2.37994	2.05849	2.97667	1.5737	1.06627e-50	6.36953e-49	up	yes
MSTRG.16012	ENSAPLG00020016866	ENSAPLT00020026710;ENSAPLT00020026752;ENSAPLT00020026724	NA	NA	NA	NA	replication timing regulatory factor 1 [Source:HGNC Symbol;Acc:HGNC:23207]	protein_coding	3.59422	2.92029	3.36611	8.66241	9.97054	8.62193	0.362527	-1.46384	1.43556e-50	8.55133e-49	down	yes
MSTRG.1097	ENSAPLG00020003034	ENSAPLT00020004414	GO:0005515(protein binding);GO:0006364(rRNA processing);GO:0032040(small-subunit processome)	NA	NA	NA	WD repeat domain 36 [Source:HGNC Symbol;Acc:HGNC:30696]	protein_coding	6.86653	7.11676	6.80536	14.8518	16.8547	15.7815	0.437766	-1.19177	1.57357e-50	9.34699e-49	down	yes
MSTRG.9679	ENSAPLG00020018084	ENSAPLT00020028605;ENSAPLT00020028604	GO:0005639(integral component of nuclear inner membrane);GO:0005639(integral component of nuclear inner membrane)	NA	NA	NA		protein_coding	9.00824	8.53758	8.49468	17.6187	20.5915	19.1129	0.454276	-1.13836	2.44518e-50	1.4443e-48	down	yes
MSTRG.12001	ENSAPLG00020013092	ENSAPLT00020019875	NA	NA	NA	NA	NHS like 1 [Source:HGNC Symbol;Acc:HGNC:21021]	protein_coding	7.93761	7.95232	7.75935	3.13467	3.28335	3.64536	2.35003	1.23268	2.81094e-50	1.65356e-48	up	yes
MSTRG.8460	ENSAPLG00020005018	ENSAPLT00020007443;ENSAPLT00020007386	GO:0004842(ubiquitin-protein transferase activity);GO:0005515(protein binding);GO:0005515(protein binding)	NA	NA	NA	HECT, C2 and WW domain containing E3 ubiquitin protein ligase 1 [Source:HGNC Symbol;Acc:HGNC:22195]	protein_coding	8.15259	8.16161	8.48501	4.34449	4.49598	4.40948	1.87165	0.904307	2.81514e-50	1.65356e-48	up	no
MSTRG.8409	ENSAPLG00020016766	ENSAPLT00020026183;ENSAPLT00020026182	NA	NA	NA	NA	anillin actin binding protein [Source:NCBI gene;Acc:101795823]	protein_coding	9.17814	8.08049	8.00576	20.4082	26.3195	24.4559	0.354919	-1.49444	3.08958e-50	1.80972e-48	down	yes
MSTRG.10073	ENSAPLG00020015523	ENSAPLT00020024035	GO:0005515(protein binding);GO:0051015(actin filament binding)	NA	NA	NA	transgelin [Source:NCBI gene;Acc:113839853]	protein_coding	28.1918	26.0793	25.3483	64.669	56.8646	58.7572	0.441617	-1.17913	3.17734e-50	1.84574e-48	down	yes
MSTRG.12047	ENSAPLG00020007076	ENSAPLT00020010435;ENSAPLT00020010413;ENSAPLT00020010404;ENSAPLT00020010408;ENSAPLT00020010438	GO:0003676(nucleic acid binding);GO:0003723(RNA binding);GO:0003824(catalytic activity);GO:0016791(phosphatase activity);GO:0034595(phosphatidylinositol phosphate 5-phosphatase activity);GO:0046856(phosphatidylinositol dephosphorylation);GO:0046856(phosphatidylinositol dephosphorylation)	NA	NA	NA	synaptojanin 2 [Source:HGNC Symbol;Acc:HGNC:11504]	protein_coding	8.97648	8.84869	8.56762	4.06986	4.57139	4.25969	2.0458	1.03267	3.81435e-50	2.2097e-48	up	yes
MSTRG.5469	ENSAPLG00020017708	ENSAPLT00020027860	GO:0004222(metalloendopeptidase activity);GO:0006508(proteolysis);GO:0008237(metallopeptidase activity);GO:0008270(zinc ion binding);GO:0030198(extracellular matrix organization);GO:0062023(collagen-containing extracellular matrix)	NA	NA	NA	ADAM metallopeptidase with thrombospondin type 1 motif 2 [Source:HGNC Symbol;Acc:HGNC:218]	protein_coding	29.3976	29.1168	29.5834	15.2927	15.6708	16.4871	1.85662	0.892681	5.83521e-50	3.36194e-48	up	no
MSTRG.3222	ENSAPLG00020012256	ENSAPLT00020018437	GO:0009966(regulation of signal transduction);GO:0046658(anchored component of plasma membrane);GO:0062023(collagen-containing extracellular matrix)	NA	NA	NA	glypican 5 [Source:HGNC Symbol;Acc:HGNC:4453]	protein_coding	1.6778	1.44231	1.5778	4.6606	4.41142	3.71256	0.367466	-1.44432	6.16706e-50	3.54346e-48	down	yes
MSTRG.14591	ENSAPLG00020006142;ENSAPLG00020006151	ENSAPLT00020008955;ENSAPLT00020008962	GO:0005524(ATP binding);GO:0006457(protein folding);GO:0016887(ATP hydrolysis activity);GO:0051082(unfolded protein binding);GO:0051082(unfolded protein binding)	04141(Protein processing in endoplasmic reticulum);04217(Necroptosis);04621(NOD-like receptor signaling pathway);04914(Progesterone-mediated oocyte maturation);05132(Salmonella infection)	NA	NA	heat shock protein 90 alpha family class A member 1 [Source:NCBI gene;Acc:101800442]	protein_coding	85.7351	88.0187	85.8246	163.734	182.479	171.314	0.501575	-0.995463	8.65587e-50	4.95995e-48	down	no
MSTRG.13191	ENSAPLG00020009742	ENSAPLT00020014299	NA	NA	NA	NA	thioredoxin interacting protein [Source:HGNC Symbol;Acc:HGNC:16952]	protein_coding	65.2717	69.3377	66.4334	26.5385	22.447	29.2418	2.56998	1.36176	8.51735e-49	4.86736e-47	up	yes
MSTRG.6369	ENSAPLG00020016170	ENSAPLT00020025104;ENSAPLT00020025105	GO:0005789(endoplasmic reticulum membrane);GO:0005789(endoplasmic reticulum membrane)	NA	NA	NA	VAMP associated protein B and C [Source:NCBI gene;Acc:101804793]	protein_coding	7.72027	7.19068	7.5024	14.4263	15.7818	15.4347	0.49106	-1.02603	1.04956e-48	5.98166e-47	down	yes
MSTRG.13718	ENSAPLG00020007897	ENSAPLT00020011509	GO:0000166(nucleotide binding);GO:0001676(long-chain fatty acid metabolic process);GO:0004467(long-chain fatty acid-CoA ligase activity);GO:0005524(ATP binding);GO:0006629(lipid metabolic process);GO:0006631(fatty acid metabolic process);GO:0016020(membrane);GO:0016021(integral component of membrane);GO:0016874(ligase activity);GO:0043231(intracellular membrane-bounded organelle)	00061(Fatty acid biosynthesis);00071(Fatty acid degradation);01100(Metabolic pathways);01212(Fatty acid metabolism);03320(PPAR signaling pathway);04146(Peroxisome);04216(Ferroptosis);04920(Adipocytokine signaling pathway)	K01897	EC:6.2.1.3	acyl-CoA synthetase long chain family member 1 [Source:NCBI gene;Acc:101798039]	protein_coding	16.7621	16.5206	16.8928	7.23537	7.80433	8.12413	2.16611	1.11511	1.30151e-48	7.37767e-47	up	yes
MSTRG.17349	ENSAPLG00020014228	ENSAPLT00020021793;ENSAPLT00020021796	GO:0005515(protein binding);GO:2000312(regulation of kainate selective glutamate receptor activity);GO:2000312(regulation of kainate selective glutamate receptor activity)	NA	NA	NA	kelch like family member 24 [Source:NCBI gene;Acc:101800298]	protein_coding	17.9462	16.4379	17.7638	8.21836	9.23139	8.22558	2.03105	1.02223	1.39765e-48	7.90142e-47	up	yes
MSTRG.5489	ENSAPLG00020002411	ENSAPLT00020003522;ENSAPLT00020003567	GO:0004672(protein kinase activity);GO:0004683(calmodulin-dependent protein kinase activity);GO:0005516(calmodulin binding);GO:0005524(ATP binding);GO:0006468(protein phosphorylation);GO:0006468(protein phosphorylation)	NA	NA	NA		protein_coding	7.11721	8.20643	7.01164	2.94947	2.38995	2.5474	2.83197	1.50181	1.69293e-48	9.54512e-47	up	yes
MSTRG.13992	ENSAPLG00020009987;ENSAPLG00020009995	ENSAPLT00020014701;ENSAPLT00020014721;ENSAPLT00020014725	GO:0001649(osteoblast differentiation);GO:0008083(growth factor activity)	NA	NA	NA	bone morphogenetic protein 3 [Source:HGNC Symbol;Acc:HGNC:1070];cilia and flagella associated protein 299 [Source:HGNC Symbol;Acc:HGNC:28554]	protein_coding	2.49751	2.26093	2.37535	1.06606	0.972732	0.925507	2.40657	1.26698	1.72016e-48	9.67279e-47	up	yes
MSTRG.14132	ENSAPLG00020015911	ENSAPLT00020024709	GO:0000796(condensin complex);GO:0007076(mitotic chromosome condensation)	NA	NA	NA	non-SMC condensin I complex subunit G [Source:NCBI gene;Acc:101797409]	protein_coding	1.72452	1.76761	1.78864	5.67223	6.08915	6.42196	0.290418	-1.7838	1.77089e-48	9.9316e-47	down	yes
MSTRG.5693	ENSAPLG00020013160	ENSAPLT00020023794;ENSAPLT00020023872;ENSAPLT00020023829;ENSAPLT00020023835;ENSAPLT00020023799;ENSAPLT00020023800	GO:0005509(calcium ion binding);GO:0005887(integral component of plasma membrane);GO:0007165(signal transduction);GO:0016021(integral component of membrane);GO:0016021(integral component of membrane)	NA	NA	NA	teneurin transmembrane protein 2 [Source:HGNC Symbol;Acc:HGNC:29943]	protein_coding	1.07334	1.01777	1.31458	0.212861	0.197417	0.209823	5.49215	2.45737	1.81583e-48	1.01566e-46	up	yes
MSTRG.3025	ENSAPLG00020000663;ENSAPLG00020000585	ENSAPLT00020000952;ENSAPLT00020000894;ENSAPLT00020000887;ENSAPLT00020000849;ENSAPLT00020000857;ENSAPLT00020000867;ENSAPLT00020000831;ENSAPLT00020000873	GO:0005471(ATP:ADP antiporter activity);GO:0005743(mitochondrial inner membrane);GO:0055085(transmembrane transport);GO:0140021(mitochondrial ADP transmembrane transport);GO:1990544(mitochondrial ATP transmembrane transport);GO:1990544(mitochondrial ATP transmembrane transport)	NA	NA	NA	solute carrier family 25 member 6 [Source:HGNC Symbol;Acc:HGNC:10992]	protein_coding	61.4988	61.9718	61.396	122.454	112.405	121.556	0.518684	-0.947071	2.29508e-48	1.28033e-46	down	no
MSTRG.2319	ENSAPLG00020007366	ENSAPLT00020010805	GO:0003824(catalytic activity);GO:0004459(L-lactate dehydrogenase activity);GO:0005737(cytoplasm);GO:0016491(oxidoreductase activity);GO:0016616(oxidoreductase activity, acting on the CH-OH group of donors, NAD or NADP as acceptor);GO:0019752(carboxylic acid metabolic process)	00010(Glycolysis / Gluconeogenesis);00270(Cysteine and methionine metabolism);00620(Pyruvate metabolism);00640(Propanoate metabolism);01100(Metabolic pathways)	K00016	EC:1.1.1.27	lactate dehydrogenase B [Source:NCBI gene;Acc:101801152]	protein_coding	107.888	104.285	105.945	56.1554	55.592	58.9867	1.86324	0.89781	2.69786e-48	1.50105e-46	up	no
MSTRG.8238	ENSAPLG00020001484	ENSAPLT00020002184	GO:0005515(protein binding);GO:0030215(semaphorin receptor binding)	NA	NA	NA	semaphorin 5A [Source:NCBI gene;Acc:101800255]	protein_coding	5.92172	5.81286	5.42855	2.17664	2.58176	2.39883	2.39801	1.26184	2.97627e-48	1.6516e-46	up	yes
MSTRG.1207	ENSAPLG00020007860	ENSAPLT00020011468	GO:0004930(G protein-coupled receptor activity);GO:0007186(G protein-coupled receptor signaling pathway);GO:0016021(integral component of membrane);GO:0070915(lysophosphatidic acid receptor activity)	04080(Neuroactive ligand-receptor interaction);04540(Gap junction);04810(Regulation of actin cytoskeleton)	NA	NA	lysophosphatidic acid receptor 1 [Source:NCBI gene;Acc:101802482]	protein_coding	3.06153	3.05185	3.15078	1.5528	1.59955	1.41912	2.02652	1.019	3.23178e-48	1.78868e-46	up	yes
MSTRG.2043	ENSAPLG00020017994	ENSAPLT00020028436	GO:0005515(protein binding);GO:0008191(metalloendopeptidase inhibitor activity)	NA	NA	NA	TIMP metallopeptidase inhibitor 3 [Source:HGNC Symbol;Acc:HGNC:11822]	protein_coding	73.0636	69.866	65.2225	142.549	162.237	146.397	0.461348	-1.11607	3.25818e-48	1.79857e-46	down	yes
MSTRG.1357	ENSAPLG00020015181	ENSAPLT00020023413;ENSAPLT00020023408;ENSAPLT00020023414;ENSAPLT00020023411	GO:0005085(guanyl-nucleotide exchange factor activity);GO:0035556(intracellular signal transduction);GO:0035556(intracellular signal transduction)	NA	NA	NA	neuroepithelial cell transforming 1 [Source:HGNC Symbol;Acc:HGNC:14592]	protein_coding	12.5503	11.8613	11.8003	25.5707	26.1305	28.424	0.451942	-1.14579	3.58721e-48	1.97503e-46	down	yes
MSTRG.15254	ENSAPLG00020006983	ENSAPLT00020010225	GO:0016021(integral component of membrane)	NA	NA	NA	CD82 molecule [Source:HGNC Symbol;Acc:HGNC:6210]	protein_coding	19.2552	19.4306	20.9967	9.23087	8.43571	8.73921	2.26021	1.17645	4.21109e-48	2.31248e-46	up	yes
MSTRG.14921	ENSAPLG00020000863	ENSAPLT00020001260	GO:0004672(protein kinase activity);GO:0005524(ATP binding);GO:0006468(protein phosphorylation);GO:0007094(mitotic spindle assembly checkpoint signaling)	04110(Cell cycle)	K06637	EC:2.7.11.1	BUB1 mitotic checkpoint serine/threonine kinase B [Source:NCBI gene;Acc:101790286]	protein_coding	1.26542	1.33648	1.06973	4.5514	4.27401	4.99471	0.265673	-1.91228	4.66037e-48	2.55255e-46	down	yes
MSTRG.14262	ENSAPLG00020009861	ENSAPLT00020014563;ENSAPLT00020014549;ENSAPLT00020014521;ENSAPLT00020014496;ENSAPLT00020014525	GO:0003779(actin binding);GO:0006351(DNA-templated transcription);GO:0007010(cytoskeleton organization);GO:0030036(actin cytoskeleton organization);GO:0030036(actin cytoskeleton organization)	NA	NA	NA	actin binding LIM protein family member 2 [Source:HGNC Symbol;Acc:HGNC:19195]	protein_coding	4.18697	4.14441	4.28923	1.03152	1.3615	1.08045	3.63343	1.86133	5.61266e-48	3.06617e-46	up	yes
MSTRG.14568	ENSAPLG00020005143	ENSAPLT00020007587;ENSAPLT00020007563	GO:0003824(catalytic activity);GO:0004111(creatine kinase activity);GO:0016301(kinase activity);GO:0016772(transferase activity, transferring phosphorus-containing groups);GO:0046314(phosphocreatine biosynthetic process);GO:0046314(phosphocreatine biosynthetic process)	00330(Arginine and proline metabolism);01100(Metabolic pathways);01100(Metabolic pathways)	K00933	EC:2.7.3.2	creatine kinase B [Source:NCBI gene;Acc:101793249]	protein_coding	283.906	294.531	288.527	651.873	563.149	654.643	0.4637	-1.10874	7.42531e-48	4.04593e-46	down	yes
MSTRG.13508	ENSAPLG00020017529	ENSAPLT00020027527	GO:0005509(calcium ion binding)	NA	NA	NA	epidermal growth factor [Source:HGNC Symbol;Acc:HGNC:3229]	protein_coding	2.72221	2.65346	2.48702	0.372254	0.583003	0.535806	5.27321	2.39868	8.53592e-48	4.6391e-46	up	yes
MSTRG.13914	ENSAPLG00020003326	ENSAPLT00020004851	GO:0005524(ATP binding);GO:0016887(ATP hydrolysis activity)	04141(Protein processing in endoplasmic reticulum)	NA	NA	heat shock protein family A (Hsp70) member 4 like [Source:NCBI gene;Acc:101798984]	protein_coding	27.2684	25.799	26.2958	51.0158	52.9458	52.2258	0.508128	-0.976737	1.30423e-47	7.03385e-46	down	no
MSTRG.10143	ENSAPLG00020013043	ENSAPLT00020019790	GO:0007155(cell adhesion);GO:0042803(protein homodimerization activity);GO:0046982(protein heterodimerization activity)	NA	NA	NA	junctional adhesion molecule 3 [Source:HGNC Symbol;Acc:HGNC:15532]	protein_coding	165.302	170.727	169.061	91.9908	91.2679	96.0458	1.80839	0.854705	1.31827e-47	7.09144e-46	up	no
MSTRG.6948	ENSAPLG00020004871	ENSAPLT00020007221;ENSAPLT00020007218	GO:0004735(pyrroline-5-carboxylate reductase activity);GO:0006561(proline biosynthetic process);GO:0006561(proline biosynthetic process)	00330(Arginine and proline metabolism);01100(Metabolic pathways);01230(Biosynthesis of amino acids);01230(Biosynthesis of amino acids)	K00286	EC:1.5.1.2	pyrroline-5-carboxylate reductase 1 [Source:NCBI gene;Acc:101794049]	protein_coding	94.9093	93.2306	98.0357	54.869	50.0107	51.2024	1.83349	0.874596	1.41109e-47	7.57142e-46	up	no
MSTRG.4566	ENSAPLG00020003133	ENSAPLT00020004619;ENSAPLT00020004588;ENSAPLT00020004680;ENSAPLT00020004554	GO:0005515(protein binding);GO:0030215(semaphorin receptor binding);GO:0030215(semaphorin receptor binding)	NA	NA	NA	semaphorin 6D [Source:NCBI gene;Acc:101799302]	protein_coding	1.75052	1.60069	1.74502	4.06348	4.4529	4.22988	0.399821	-1.32257	2.13903e-47	1.14192e-45	down	yes
MSTRG.1946	ENSAPLG00020000756	ENSAPLT00020001202;ENSAPLT00020001078;ENSAPLT00020001097;ENSAPLT00020001136	GO:0005515(protein binding);GO:0045202(synapse);GO:0045202(synapse)	NA	NA	NA	PTPRF interacting protein alpha 2 [Source:NCBI gene;Acc:101795824]	protein_coding	1.91463	1.98392	1.91334	0.506832	0.465291	0.482914	3.99432	1.99795	2.36793e-47	1.26092e-45	up	yes
MSTRG.15359	ENSAPLG00020009555	ENSAPLT00020014047	GO:0006355(regulation of DNA-templated transcription);GO:0007517(muscle organ development);GO:0046983(protein dimerization activity)	NA	NA	NA	myogenic differentiation 1 [Source:HGNC Symbol;Acc:HGNC:7611]	protein_coding	65.5327	66.7161	68.9777	133.737	129.672	126.432	0.516177	-0.954063	2.84076e-47	1.5089e-45	down	no
MSTRG.3759	ENSAPLG00020004874	ENSAPLT00020007203	GO:0005509(calcium ion binding);GO:0005886(plasma membrane);GO:0007155(cell adhesion);GO:0007156(homophilic cell adhesion via plasma membrane adhesion molecules);GO:0016020(membrane)	NA	NA	NA		protein_coding	23.6012	24.4739	24.1579	11.8878	10.3296	12.1703	2.10054	1.07076	5.04471e-47	2.67281e-45	up	yes
MSTRG.8570	ENSAPLG00020016935	ENSAPLT00020026512;ENSAPLT00020026508;ENSAPLT00020026509	NA	NA	NA	NA	trafficking kinesin protein 1 [Source:HGNC Symbol;Acc:HGNC:29947]	protein_coding	6.6364	6.56255	6.95128	3.16137	3.58843	3.15869	2.03363	1.02406	7.04324e-47	3.72233e-45	up	yes
MSTRG.1181	ENSAPLG00020009634	ENSAPLT00020014156;ENSAPLT00020014151	GO:0005523(tropomyosin binding);GO:0051015(actin filament binding);GO:0051694(pointed-end actin filament capping);GO:0051694(pointed-end actin filament capping)	NA	NA	NA	tropomodulin 1 [Source:NCBI gene;Acc:101791455]	protein_coding	24.2002	26.038	24.6272	10.7344	10.3696	12.3113	2.24046	1.16379	7.2762e-47	3.83583e-45	up	yes
MSTRG.2720	ENSAPLG00020001054	ENSAPLT00020002205;ENSAPLT00020002309;ENSAPLT00020002260	GO:0004222(metalloendopeptidase activity);GO:0006508(proteolysis);GO:0008237(metallopeptidase activity);GO:0008270(zinc ion binding);GO:0030198(extracellular matrix organization);GO:0031012(extracellular matrix);GO:0062023(collagen-containing extracellular matrix);GO:0062023(collagen-containing extracellular matrix)	NA	NA	NA	ADAM metallopeptidase with thrombospondin type 1 motif 1 [Source:HGNC Symbol;Acc:HGNC:217]	protein_coding	6.0233	6.27036	5.55853	13.39	13.0654	13.1007	0.451313	-1.1478	1.28578e-46	6.7446e-45	down	yes
MSTRG.11147	ENSAPLG00020008716	ENSAPLT00020012744	GO:0003779(actin binding);GO:0005515(protein binding);GO:0005856(cytoskeleton);GO:0007010(cytoskeleton organization);GO:0031032(actomyosin structure organization)	NA	NA	NA	calponin 2 [Source:HGNC Symbol;Acc:HGNC:2156]	protein_coding	14.1824	13.6988	13.609	38.4039	31.7731	36.2552	0.389827	-1.35909	1.38565e-46	7.25044e-45	down	yes
MSTRG.12324	ENSAPLG00020009871	ENSAPLT00020014518;ENSAPLT00020014541	GO:0005515(protein binding);GO:0005515(protein binding)	NA	NA	NA	tetratricopeptide repeat domain 27 [Source:NCBI gene;Acc:101792263]	protein_coding	9.15141	9.00981	8.59079	20.2855	23.391	21.6394	0.409578	-1.28779	1.39362e-46	7.27407e-45	down	yes
MSTRG.10299	ENSAPLG00020010907	ENSAPLT00020016190	NA	NA	NA	NA	cell division cycle associated 8 [Source:HGNC Symbol;Acc:HGNC:14629]	protein_coding	4.23644	4.44695	3.80334	13.6872	13.875	13.9244	0.300983	-1.73225	1.48724e-46	7.74355e-45	down	yes
MSTRG.2800	ENSAPLG00020010922	ENSAPLT00020016213	GO:0006597(spermine biosynthetic process);GO:0016768(spermine synthase activity)	00270(Cysteine and methionine metabolism);00330(Arginine and proline metabolism);00480(Glutathione metabolism);01100(Metabolic pathways)	K00802	EC:2.5.1.22	spermine synthase [Source:NCBI gene;Acc:101791698]	protein_coding	5.72984	4.63434	5.22418	12.9822	14.1048	12.6054	0.392729	-1.3484	1.68919e-46	8.77338e-45	down	yes
MSTRG.9649	ENSAPLG00020012828	ENSAPLT00020019392	GO:0038166(angiotensin-activated signaling pathway)	NA	NA	NA	angiotensin II receptor associated protein [Source:HGNC Symbol;Acc:HGNC:13539]	protein_coding	15.3018	16.8148	17.1443	6.6122	6.1295	6.72177	2.53094	1.33967	1.79014e-46	9.27488e-45	up	yes
MSTRG.16871	ENSAPLG00020007016;ENSAPLG00020007008	ENSAPLT00020010272;ENSAPLT00020010259	GO:0006915(apoptotic process);GO:0042981(regulation of apoptotic process);GO:0051092(positive regulation of NF-kappaB transcription factor activity);GO:0000052(citrulline metabolic process);GO:0006527(arginine catabolic process);GO:0016403(dimethylargininase activity);GO:0045429(positive regulation of nitric oxide biosynthetic process)	04625(C-type lectin receptor signaling pathway)	NA	NA	BCL10 immune signaling adaptor [Source:NCBI gene;Acc:101798813];dimethylarginine dimethylaminohydrolase 1 [Source:HGNC Symbol;Acc:HGNC:2715]	protein_coding	10.7942	9.90365	10.0991	21.0992	23.4388	20.1153	0.476341	-1.06993	1.97441e-46	1.02045e-44	down	yes
MSTRG.11030	ENSAPLG00020002204	ENSAPLT00020003237;ENSAPLT00020003244	GO:0005179(hormone activity);GO:0005576(extracellular region);GO:0005576(extracellular region)	NA	NA	NA	stanniocalcin 1 [Source:HGNC Symbol;Acc:HGNC:11373]	protein_coding	3.1946	2.8125	3.15716	0.993227	1.04733	0.88123	3.13653	1.64917	2.78444e-46	1.43559e-44	up	yes
MSTRG.5578	ENSAPLG00020006156	ENSAPLT00020008988	GO:0000281(mitotic cytokinesis);GO:0003777(microtubule motor activity);GO:0005524(ATP binding);GO:0005794(Golgi apparatus);GO:0005874(microtubule);GO:0007018(microtubule-based movement);GO:0008017(microtubule binding)	NA	NA	NA	kinesin family member 20A [Source:HGNC Symbol;Acc:HGNC:9787]	protein_coding	3.33996	2.65891	3.33002	9.01374	9.77179	9.51892	0.329591	-1.60125	3.40381e-46	1.74638e-44	down	yes
MSTRG.730	ENSAPLG00020007653	ENSAPLT00020011202	GO:0008270(zinc ion binding);GO:0009086(methionine biosynthetic process);GO:0047150(betaine-homocysteine S-methyltransferase activity)	NA	NA	NA		protein_coding	11.0387	12.1555	10.456	26.7037	28.5329	30.7459	0.39136	-1.35343	3.41415e-46	1.74743e-44	down	yes
MSTRG.13189	ENSAPLG00020009735	ENSAPLT00020014289	GO:0015026(coreceptor activity);GO:0030509(BMP signaling pathway);GO:0036122(BMP binding);GO:0055072(iron ion homeostasis);GO:1990712(HFE-transferrin receptor complex)	NA	NA	NA	hemojuvelin BMP co-receptor [Source:HGNC Symbol;Acc:HGNC:4887]	protein_coding	7.16827	8.69225	7.71699	2.69079	1.92134	2.28663	3.41765	1.773	3.56297e-46	1.81919e-44	up	yes
MSTRG.10734	ENSAPLG00020008056	ENSAPLT00020011763;ENSAPLT00020011753	NA	NA	NA	NA	nuclear casein kinase and cyclin dependent kinase substrate 1 [Source:NCBI gene;Acc:101801629]	protein_coding	25.8487	24.1346	25.4608	49.763	56.939	50.3052	0.480514	-1.05735	4.56794e-46	2.32667e-44	down	yes
MSTRG.5962	ENSAPLG00020012927	ENSAPLT00020019573	GO:0004930(G protein-coupled receptor activity);GO:0007186(G protein-coupled receptor signaling pathway);GO:0016021(integral component of membrane)	NA	NA	NA	G protein-coupled receptor class C group 5 member B [Source:HGNC Symbol;Acc:HGNC:13308]	protein_coding	22.4616	20.617	23.1361	8.62129	10.3415	8.40837	2.41914	1.2745	4.78763e-46	2.43269e-44	up	yes
MSTRG.7220	ENSAPLG00020018398	ENSAPLT00020029166	GO:0006508(proteolysis);GO:0008236(serine-type peptidase activity)	NA	NA	NA	dipeptidyl peptidase 7 [Source:HGNC Symbol;Acc:HGNC:14892]	protein_coding	5.56886	5.82561	5.91581	2.13992	2.01381	2.41674	2.63456	1.39756	4.96678e-46	2.51765e-44	up	yes
MSTRG.15436	ENSAPLG00020010147	ENSAPLT00020014995	GO:0005576(extracellular region);GO:0007275(multicellular organism development);GO:0030178(negative regulation of Wnt signaling pathway)	NA	NA	NA	dickkopf WNT signaling pathway inhibitor 3 [Source:HGNC Symbol;Acc:HGNC:2893]	protein_coding	41.3479	39.2655	38.5952	13.7729	13.4716	16.9098	2.69981	1.43286	5.21104e-46	2.63514e-44	up	yes
MSTRG.16149	ENSAPLG00020011411	ENSAPLT00020018136;ENSAPLT00020018109;ENSAPLT00020018141	GO:0003676(nucleic acid binding);GO:0005515(protein binding);GO:0005634(nucleus);GO:0006396(RNA processing);GO:0006396(RNA processing)	NA	NA	NA	programmed cell death 11 [Source:HGNC Symbol;Acc:HGNC:13408]	protein_coding	6.2047	6.20003	6.20788	12.702	13.6946	14.7343	0.452521	-1.14394	7.04326e-46	3.54466e-44	down	yes
MSTRG.16322	ENSAPLG00020005770	ENSAPLT00020008433	GO:0030018(Z disc)	NA	NA	NA	myozenin 1 [Source:HGNC Symbol;Acc:HGNC:13752]	protein_coding	3.6847	4.76282	4.94929	0.5783	0.559255	0.588814	7.76011	2.95608	9.07195e-46	4.55477e-44	up	yes
MSTRG.17304	ENSAPLG00020011976	ENSAPLT00020017977	GO:0005515(protein binding)	NA	NA	NA	BCL6 transcription repressor [Source:HGNC Symbol;Acc:HGNC:1001]	protein_coding	15.8809	16.0964	15.2506	7.87294	6.82064	7.34464	2.143	1.09963	1.04904e-45	5.25443e-44	up	yes
MSTRG.10804	ENSAPLG00020015273	ENSAPLT00020024122;ENSAPLT00020024228;ENSAPLT00020024313	GO:0005216(ion channel activity);GO:0005245(voltage-gated calcium channel activity);GO:0005891(voltage-gated calcium channel complex);GO:0006811(ion transport);GO:0016020(membrane);GO:0055085(transmembrane transport);GO:0070588(calcium ion transmembrane transport);GO:0070588(calcium ion transmembrane transport)	NA	NA	NA	calcium voltage-gated channel subunit alpha1 S [Source:HGNC Symbol;Acc:HGNC:1397]	protein_coding	17.3396	18.789	19.1918	8.29821	7.21606	8.65923	2.28847	1.19439	2.46935e-45	1.23391e-43	up	yes
MSTRG.10083	ENSAPLG00020015818	ENSAPLT00020024549;ENSAPLT00020024540;ENSAPLT00020024543	NA	04514(Cell adhesion molecules);04514(Cell adhesion molecules)	NA	NA	cell adhesion molecule 1 [Source:NCBI gene;Acc:101797730]	protein_coding	23.2021	23.664	22.2018	12.5728	12.7625	12.3699	1.83179	0.873253	3.85809e-45	1.9233e-43	up	no
MSTRG.14267	ENSAPLG00020009822	ENSAPLT00020014463	GO:0009966(regulation of signal transduction);GO:0051493(regulation of cytoskeleton organization)	NA	NA	NA	actin filament associated protein 1 [Source:HGNC Symbol;Acc:HGNC:24017]	protein_coding	9.6759	9.19512	9.64662	17.8653	20.2993	18.6891	0.501597	-0.995398	4.64456e-45	2.3099e-43	down	no
MSTRG.11861	ENSAPLG00020008173	ENSAPLT00020011928	GO:0003700(DNA-binding transcription factor activity);GO:0006355(regulation of DNA-templated transcription);GO:0043565(sequence-specific DNA binding)	NA	NA	NA		protein_coding	25.9218	25.9696	26.9195	13.871	14.1556	15.0215	1.83076	0.872445	4.66417e-45	2.3142e-43	up	no
MSTRG.11997	ENSAPLG00020013021	ENSAPLT00020019747	GO:0003677(DNA binding);GO:0008270(zinc ion binding);GO:0016567(protein ubiquitination);GO:0016579(protein deubiquitination)	NA	NA	NA	TNF alpha induced protein 3 [Source:HGNC Symbol;Acc:HGNC:11896]	protein_coding	9.02459	8.22778	8.03783	2.58783	3.20469	3.16057	2.82475	1.49812	5.81735e-45	2.87284e-43	up	yes
MSTRG.2510	ENSAPLG00020007026	ENSAPLT00020010282	GO:0007165(signal transduction)	NA	NA	NA	Rho GTPase activating protein 31 [Source:HGNC Symbol;Acc:HGNC:29216]	protein_coding	21.4629	22.7926	22.3692	11.5056	11.8883	12.4113	1.86075	0.895888	8.88424e-45	4.37715e-43	up	no
MSTRG.7754	ENSAPLG00020003901	ENSAPLT00020005713;ENSAPLT00020005720	GO:0000172(ribonuclease MRP complex);GO:0001682(tRNA 5'-leader removal);GO:0005655(nucleolar ribonuclease P complex);GO:0005655(nucleolar ribonuclease P complex)	NA	NA	NA	POP1 homolog, ribonuclease P/MRP subunit [Source:HGNC Symbol;Acc:HGNC:30129]	protein_coding	1.88121	2.09124	2.11825	5.39448	6.16084	5.86434	0.349645	-1.51604	9.77547e-45	4.80502e-43	down	yes
MSTRG.9110	ENSAPLG00020003692	ENSAPLT00020005405	GO:0004888(transmembrane signaling receptor activity);GO:0004930(G protein-coupled receptor activity);GO:0004991(parathyroid hormone receptor activity);GO:0007166(cell surface receptor signaling pathway);GO:0007186(G protein-coupled receptor signaling pathway);GO:0016020(membrane);GO:0016021(integral component of membrane)	04080(Neuroactive ligand-receptor interaction)	NA	NA	parathyroid hormone 1 receptor [Source:NCBI gene;Acc:101804278]	protein_coding	3.02004	3.0251	3.21006	6.4253	6.32164	6.5602	0.479367	-1.0608	1.07558e-44	5.26234e-43	down	yes
MSTRG.15709	ENSAPLG00020005782	ENSAPLT00020008444	GO:0006355(regulation of DNA-templated transcription);GO:0042127(regulation of cell population proliferation)	NA	NA	NA	cell division cycle associated 7 [Source:HGNC Symbol;Acc:HGNC:14628]	protein_coding	1.64824	2.01691	2.10967	7.40275	6.758	7.2966	0.26913	-1.89362	1.20689e-44	5.89111e-43	down	yes
MSTRG.732	ENSAPLG00020007712	ENSAPLT00020011866;ENSAPLT00020011834;ENSAPLT00020011534	GO:0003824(catalytic activity);GO:0008484(sulfuric ester hydrolase activity);GO:0008484(sulfuric ester hydrolase activity)	NA	NA	NA	arylsulfatase B [Source:HGNC Symbol;Acc:HGNC:714]	protein_coding	9.11689	9.7038	10.8915	3.28093	3.34774	3.86155	2.83237	1.50201	2.07572e-44	1.01087e-42	up	yes
MSTRG.4939	ENSAPLG00020003668	ENSAPLT00020005479;ENSAPLT00020005415;ENSAPLT00020005387;ENSAPLT00020005361	GO:0003777(microtubule motor activity);GO:0005524(ATP binding);GO:0007018(microtubule-based movement);GO:0008017(microtubule binding);GO:0008017(microtubule binding)	NA	NA	NA	kinesin family member 23 [Source:NCBI gene;Acc:101793632]	protein_coding	2.37454	2.67501	2.25774	6.95031	7.43505	7.67587	0.331228	-1.59411	2.2359e-44	1.08637e-42	down	yes
MSTRG.15528	MYL1	ENSAPLT00020009134;ENSAPLT00020009145;ENSAPLT00020009139	GO:0005509(calcium ion binding);GO:0005509(calcium ion binding)	NA	NA	NA	Anas platyrhynchos myosin light chain 1 (MYL1), mRNA. [Source:RefSeq mRNA;Acc:NM_001310359]	protein_coding	17.3721	18.4469	18.0141	6.79458	8.51808	8.12992	2.29638	1.19936	2.33593e-44	1.13236e-42	up	yes
MSTRG.2228	ENSAPLG00020005866	ENSAPLT00020008592	GO:0006470(protein dephosphorylation);GO:0008138(protein tyrosine/serine/threonine phosphatase activity);GO:0016311(dephosphorylation);GO:0016791(phosphatase activity);GO:0017017(MAP kinase tyrosine/serine/threonine phosphatase activity)	04010(MAPK signaling pathway)	K04459	EC:3.1.3.16;EC:3.1.3.48	dual specificity phosphatase 16 [Source:NCBI gene;Acc:101790899]	protein_coding	8.29518	7.96458	8.13952	4.21451	4.64733	4.29059	1.85512	0.891509	3.07691e-44	1.48473e-42	up	no
MSTRG.9662	ENSAPLG00020012870	ENSAPLT00020019474	GO:0003824(catalytic activity);GO:0006595(polyamine metabolic process)	NA	NA	NA	spermidine synthase [Source:HGNC Symbol;Acc:HGNC:11296]	protein_coding	7.88169	7.96993	7.81173	22.7764	18.4622	21.3278	0.378212	-1.40273	4.59201e-44	2.20574e-42	down	yes
MSTRG.13768	ENSAPLG00020000851	ENSAPLT00020001237	GO:0004222(metalloendopeptidase activity);GO:0005509(calcium ion binding);GO:0006508(proteolysis);GO:0008237(metallopeptidase activity);GO:0008270(zinc ion binding)	NA	NA	NA	tolloid like 1 [Source:HGNC Symbol;Acc:HGNC:11843]	protein_coding	1.50858	1.24336	1.29973	4.03347	4.74498	4.24891	0.311013	-1.68495	4.7693e-44	2.28569e-42	down	yes
MSTRG.8212	ENSAPLG00020000953	ENSAPLT00020001414;ENSAPLT00020001399	GO:0005158(insulin receptor binding);GO:0007165(signal transduction);GO:0046627(negative regulation of insulin receptor signaling pathway);GO:0046627(negative regulation of insulin receptor signaling pathway)	NA	NA	NA	growth factor receptor bound protein 10 [Source:HGNC Symbol;Acc:HGNC:4564]	protein_coding	20.2155	20.0692	20.3527	10.5464	11.6807	10.1578	1.87239	0.904883	7.17941e-44	3.43293e-42	up	no
MSTRG.1493	ENSAPLG00020002976	ENSAPLT00020004317	GO:0003723(RNA binding);GO:0005515(protein binding);GO:0006355(regulation of DNA-templated transcription)	NA	NA	NA	HMG-box transcription factor 1 [Source:NCBI gene;Acc:101797453]	protein_coding	8.71648	8.05194	8.62989	3.76757	4.07174	3.46177	2.24742	1.16827	7.53902e-44	3.59673e-42	up	yes
MSTRG.2173	ENSAPLG00020004898;ENSAPLG00020004884	ENSAPLT00020007230;ENSAPLT00020007243;ENSAPLT00020007208	GO:0004672(protein kinase activity);GO:0005524(ATP binding);GO:0006468(protein phosphorylation)	NA	NA	NA		protein_coding	23.9196	23.6268	23.8471	14.2683	14.3667	14.3232	1.66193	0.732857	7.67454e-44	3.65312e-42	up	no
MSTRG.14707	ENSAPLG00020006373	ENSAPLT00020009725;ENSAPLT00020010041;ENSAPLT00020010045	NA	NA	NA	NA	neurexin 3 [Source:HGNC Symbol;Acc:HGNC:8010]	protein_coding	1.44476	1.52301	1.75436	0.141831	0.206093	0.180878	8.92986	3.15864	7.78976e-44	3.69961e-42	up	yes
MSTRG.4637	ENSAPLG00020013730	ENSAPLT00020020896	GO:0004888(transmembrane signaling receptor activity);GO:0005216(ion channel activity);GO:0005230(extracellular ligand-gated ion channel activity);GO:0006811(ion transport);GO:0016021(integral component of membrane);GO:0022848(acetylcholine-gated cation-selective channel activity);GO:0034220(ion transmembrane transport);GO:0045211(postsynaptic membrane)	04020(Calcium signaling pathway);04080(Neuroactive ligand-receptor interaction)	NA	NA	cholinergic receptor nicotinic alpha 7 subunit [Source:NCBI gene;Acc:101795859]	protein_coding	0.17238	0.278179	0.349428	3.06239	3.1496	2.47658	0.0920735	-3.44107	9.85527e-44	4.6596e-42	down	yes
MSTRG.10439	ENSAPLG00020005161	ENSAPLT00020007581	GO:0005515(protein binding);GO:0006606(protein import into nucleus);GO:0006886(intracellular protein transport);GO:0031267(small GTPase binding)	NA	NA	NA	karyopherin subunit beta 1 [Source:HGNC Symbol;Acc:HGNC:6400]	protein_coding	38.1513	39.4056	38.3878	72.1211	70.1402	73.5349	0.537288	-0.896232	1.44955e-43	6.83817e-42	down	no
MSTRG.10485	ENSAPLG00020009639	ENSAPLT00020014162	GO:0000981(DNA-binding transcription factor activity, RNA polymerase II-specific);GO:0003677(DNA binding);GO:0003700(DNA-binding transcription factor activity);GO:0006355(regulation of DNA-templated transcription);GO:0045944(positive regulation of transcription by RNA polymerase II)	NA	NA	NA	mesenchyme homeobox 1 [Source:NCBI gene;Acc:101804661]	protein_coding	4.15308	4.54097	4.75898	1.43531	1.34983	1.26037	3.32541	1.73353	1.48629e-43	6.99583e-42	up	yes
MSTRG.12534	ENSAPLG00020017990	ENSAPLT00020028432	GO:0005515(protein binding)	NA	NA	NA	WD repeat domain 43 [Source:HGNC Symbol;Acc:HGNC:28945]	protein_coding	16.3633	15.541	15.5937	29.9392	32.0815	31.7237	0.506675	-0.980867	3.78212e-43	1.77625e-41	down	no
MSTRG.16524	ENSAPLG00020006380	ENSAPLT00020009313	GO:0006729(tetrahydrobiopterin biosynthetic process);GO:0008124(4-alpha-hydroxytetrahydrobiopterin dehydratase activity)	00790(Folate biosynthesis);01100(Metabolic pathways)	K01724	EC:4.2.1.96	pterin-4 alpha-carbinolamine dehydratase 1 [Source:NCBI gene;Acc:101800658]	protein_coding	13.9223	14.8555	14.864	4.20055	3.64295	4.03235	3.67484	1.87768	4.09469e-43	1.91877e-41	up	yes
MSTRG.10688	ENSAPLG00020010801	ENSAPLT00020016019	NA	NA	NA	NA		protein_coding	8.66699	8.2201	7.21585	22.4651	22.5991	20.8395	0.36573	-1.45115	5.18324e-43	2.41812e-41	down	yes
MSTRG.3431	ENSAPLG00020003821	ENSAPLT00020005602	GO:0005515(protein binding);GO:0007165(signal transduction);GO:0008289(lipid binding)	NA	NA	NA	StAR related lipid transfer domain containing 13 [Source:HGNC Symbol;Acc:HGNC:19164]	protein_coding	1.4937	1.36299	1.40066	3.033	3.82472	3.43541	0.413611	-1.27365	5.29456e-43	2.4646e-41	down	yes
MSTRG.7605	ENSAPLG00020013166	ENSAPLT00020020010	GO:0005267(potassium channel activity);GO:0016020(membrane);GO:0016021(integral component of membrane);GO:0071805(potassium ion transmembrane transport)	NA	NA	NA	potassium two pore domain channel subfamily K member 9 [Source:NCBI gene;Acc:101791102]	protein_coding	1.17697	1.29272	1.20139	3.03555	3.73891	3.31889	0.363713	-1.45913	6.49559e-43	3.01702e-41	down	yes
MSTRG.8577	ENSAPLG00020005002	ENSAPLT00020009150;ENSAPLT00020009117;ENSAPLT00020009137	GO:0003777(microtubule motor activity);GO:0005524(ATP binding);GO:0007018(microtubule-based movement);GO:0008017(microtubule binding);GO:0008017(microtubule binding)	NA	NA	NA	kinesin family member 15 [Source:HGNC Symbol;Acc:HGNC:17273]	protein_coding	1.21225	1.15233	1.43226	3.89103	4.39228	4.5293	0.296336	-1.75469	6.79651e-43	3.14985e-41	down	yes
MSTRG.606	ENSAPLG00020009447	ENSAPLT00020013880	GO:0005643(nuclear pore);GO:0006913(nucleocytoplasmic transport);GO:0017056(structural constituent of nuclear pore)	NA	NA	NA	nucleoporin 155 [Source:HGNC Symbol;Acc:HGNC:8063]	protein_coding	10.431	9.90048	9.69929	20.5933	23.9958	21.3622	0.455347	-1.13496	8.26047e-43	3.81992e-41	down	yes
MSTRG.11628	ENSAPLG00020002263	ENSAPLT00020003325	GO:0005509(calcium ion binding);GO:0046872(metal ion binding)	NA	NA	NA	hippocalcin like 1 [Source:NCBI gene;Acc:101789457]	protein_coding	5.17228	5.28928	5.51272	2.66834	2.47253	2.7737	2.01834	1.01317	8.67607e-43	4.00333e-41	up	yes
MSTRG.10586	ENSAPLG00020014407	ENSAPLT00020022122	GO:0005178(integrin binding);GO:0007155(cell adhesion);GO:0007229(integrin-mediated signaling pathway);GO:0008305(integrin complex);GO:0070527(platelet aggregation)	NA	NA	NA		protein_coding	7.07559	6.99681	6.11356	16.1989	15.8257	16.3821	0.417007	-1.26185	9.52965e-43	4.38759e-41	down	yes
MSTRG.6362	ENSAPLG00020016148	ENSAPLT00020025073	GO:0010991(negative regulation of SMAD protein complex assembly);GO:0030512(negative regulation of transforming growth factor beta receptor signaling pathway);GO:0070412(R-SMAD binding)	NA	NA	NA	prostate transmembrane protein, androgen induced 1 [Source:HGNC Symbol;Acc:HGNC:14107]	protein_coding	10.2581	10.3057	9.78781	5.21686	4.87026	5.22337	1.9824	0.987251	1.02126e-42	4.69177e-41	up	no
MSTRG.10754	ENSAPLG00020015626	ENSAPLT00020024192;ENSAPLT00020024193;ENSAPLT00020024191	GO:0005861(troponin complex);GO:0006937(regulation of muscle contraction);GO:0006937(regulation of muscle contraction)	NA	NA	NA	troponin T2, cardiac type [Source:HGNC Symbol;Acc:HGNC:11949]	protein_coding	18.1414	20.2674	19.5037	9.3988	7.76174	8.97686	2.21569	1.14776	1.34053e-42	6.14518e-41	up	yes
MSTRG.2432	ENSAPLG00020002931	ENSAPLT00020004240	NA	NA	NA	NA		protein_coding	7.11243	5.99028	6.333	26.8355	20.7826	23.4671	0.273414	-1.87084	1.51595e-42	6.93424e-41	down	yes
MSTRG.8394	ENSAPLG00020016025	ENSAPLT00020024892	GO:0005576(extracellular region);GO:0019229(regulation of vasoconstriction)	04080(Neuroactive ligand-receptor interaction);04270(Vascular smooth muscle contraction);04916(Melanogenesis)	NA	NA	endothelin 1 [Source:NCBI gene;Acc:101803012]	protein_coding	1.83864	1.68111	1.66835	5.2322	7.14837	5.42719	0.291339	-1.77923	2.70895e-42	1.22847e-40	down	yes
MSTRG.1506	ENSAPLG00020015793	ENSAPLT00020024485	NA	NA	NA	NA	copine 8 [Source:HGNC Symbol;Acc:HGNC:23498]	protein_coding	5.69517	4.64266	5.2782	1.01617	1.42297	1.00419	4.53516	2.18115	2.79557e-42	1.26503e-40	up	yes
MSTRG.10448	ENSAPLG00020005807	ENSAPLT00020008574	GO:0030334(regulation of cell migration);GO:0034446(substrate adhesion-dependent cell spreading);GO:0061001(regulation of dendritic spine morphogenesis)	NA	NA	NA	SRC kinase signaling inhibitor 1 [Source:HGNC Symbol;Acc:HGNC:29506]	protein_coding	2.39566	2.87348	2.79988	0.601919	0.431854	0.49453	5.27973	2.40046	1.23449e-41	5.53868e-40	up	yes
MSTRG.11793	ENSAPLG00020012460	ENSAPLT00020018818	GO:0004930(G protein-coupled receptor activity);GO:0004949(cannabinoid receptor activity);GO:0007186(G protein-coupled receptor signaling pathway);GO:0016021(integral component of membrane)	NA	NA	NA	cannabinoid receptor 1 [Source:HGNC Symbol;Acc:HGNC:2159]	protein_coding	1.41808	1.37499	1.6161	4.14467	4.88241	4.54166	0.32495	-1.62171	1.50999e-41	6.75445e-40	down	yes
MSTRG.763	ENSAPLG00020009058	ENSAPLT00020013298	GO:0005515(protein binding);GO:0005730(nucleolus);GO:0006364(rRNA processing)	03008(Ribosome biogenesis in eukaryotes)	NA	NA	UTP15 small subunit processome component [Source:NCBI gene;Acc:101793513]	protein_coding	14.0468	13.1744	13.7201	28.071	27.5532	28.0926	0.489044	-1.03196	1.51188e-41	6.75445e-40	down	yes
MSTRG.15090	ENSAPLG00020001063	ENSAPLT00020001549	GO:0005509(calcium ion binding);GO:0005515(protein binding);GO:0005576(extracellular region);GO:0005615(extracellular space);GO:0007155(cell adhesion);GO:0008201(heparin binding);GO:0016525(negative regulation of angiogenesis);GO:0050840(extracellular matrix binding)	04115(p53 signaling pathway);04145(Phagosome);04350(TGF-beta signaling pathway);04510(Focal adhesion);04512(ECM-receptor interaction)	NA	NA	thrombospondin 1 [Source:NCBI gene;Acc:101793322]	protein_coding	1353.91	1334.01	1289.79	2298.92	2323.24	2405.51	0.566006	-0.82111	1.7313e-41	7.71838e-40	down	no
MSTRG.15607	ENSAPLG00020018391	ENSAPLT00020029161	GO:0007165(signal transduction);GO:0060090(molecular adaptor activity)	NA	NA	NA	pericentrin [Source:HGNC Symbol;Acc:HGNC:16068]	protein_coding	1.73287	1.51544	1.68132	3.35688	3.93152	3.70722	0.448326	-1.15738	1.82054e-41	8.08206e-40	down	yes
MSTRG.7010	ENSAPLG00020004629	ENSAPLT00020006799	GO:0005245(voltage-gated calcium channel activity);GO:0005891(voltage-gated calcium channel complex);GO:0006816(calcium ion transport);GO:0016020(membrane);GO:0016021(integral component of membrane);GO:0070588(calcium ion transmembrane transport)	NA	NA	NA	calcium voltage-gated channel auxiliary subunit gamma 1 [Source:HGNC Symbol;Acc:HGNC:1405]	protein_coding	13.4612	14.1468	12.9974	5.25822	5.13027	4.85189	2.66433	1.41377	1.87644e-41	8.31271e-40	up	yes
MSTRG.4254	ENSAPLG00020017626	ENSAPLT00020027706	GO:0005515(protein binding)	NA	NA	NA	interleukin 13 receptor subunit alpha 2 [Source:HGNC Symbol;Acc:HGNC:5975]	protein_coding	6.94525	7.84161	6.78647	2.23766	2.15451	1.58369	3.61008	1.85203	2.39394e-41	1.0583e-39	up	yes
MSTRG.1682	ENSAPLG00020010832	ENSAPLT00020016066;ENSAPLT00020016070	GO:0000785(chromatin);GO:0003677(DNA binding);GO:0005634(nucleus);GO:0006355(regulation of DNA-templated transcription);GO:0006355(regulation of DNA-templated transcription)	NA	NA	NA	high mobility group AT-hook 2 [Source:NCBI gene;Acc:101790934]	protein_coding	0.373466	0.415229	0.430062	1.0719	1.28652	1.10821	0.351569	-1.50812	2.42641e-41	1.07041e-39	down	yes
MSTRG.6511	ENSAPLG00020011789	ENSAPLT00020017648;ENSAPLT00020017663	GO:0005739(mitochondrion);GO:0005739(mitochondrion)	NA	NA	NA	BRI3 binding protein [Source:NCBI gene;Acc:101803406]	protein_coding	15.8166	15.2458	16.4743	30.1602	33.2308	30.5514	0.50602	-0.982732	2.4402e-41	1.07425e-39	down	no
MSTRG.4845	ENSAPLG00020002288	ENSAPLT00020003398	GO:0005634(nucleus);GO:0006260(DNA replication);GO:0010212(response to ionizing radiation);GO:0033314(mitotic DNA replication checkpoint signaling)	NA	NA	NA	TOPBP1 interacting checkpoint and replication regulator [Source:HGNC Symbol;Acc:HGNC:28704]	protein_coding	3.47079	3.55326	3.21738	7.54705	7.89105	7.67918	0.443021	-1.17455	3.0577e-41	1.34329e-39	down	yes
MSTRG.4718	ENSAPLG00020016105	ENSAPLT00020025017	GO:0005515(protein binding)	NA	NA	NA	leucine rich repeat and Ig domain containing 1 [Source:HGNC Symbol;Acc:HGNC:21205]	protein_coding	5.53551	4.94851	4.97574	13.6014	12.1459	13.4817	0.39409	-1.3434	3.37328e-41	1.47884e-39	down	yes
MSTRG.14965	ENSAPLG00020003053	ENSAPLT00020004438;ENSAPLT00020004472	GO:0000045(autophagosome assembly);GO:0006914(autophagy);GO:1990316(Atg1/ULK1 kinase complex);GO:1990316(Atg1/ULK1 kinase complex)	04136(Autophagy - other);04140(Autophagy - animal);04140(Autophagy - animal)	NA	NA	autophagy related 13 [Source:NCBI gene;Acc:101793818]	protein_coding	26.5885	24.4443	25.3434	14.6523	14.1874	14.4117	1.76587	0.820378	3.60906e-41	1.57566e-39	up	no
MSTRG.4288	ENSAPLG00020016707	ENSAPLT00020026039	GO:0005507(copper ion binding);GO:0016491(oxidoreductase activity)	NA	NA	NA	coagulation factor VIII [Source:HGNC Symbol;Acc:HGNC:3546]	protein_coding	1.12349	0.975202	1.16557	3.0909	3.23318	3.40647	0.335464	-1.57577	3.82907e-41	1.66826e-39	down	yes
MSTRG.8582	ENSAPLG00020006360	ENSAPLT00020009308;ENSAPLT00020009304	NA	NA	NA	NA	CUB domain containing protein 1 [Source:HGNC Symbol;Acc:HGNC:24357]	protein_coding	5.29945	5.16594	5.74759	11.2705	11.8734	11.0655	0.473933	-1.07724	4.35782e-41	1.89471e-39	down	yes
MSTRG.7868	ENSAPLG00020007034	ENSAPLT00020010291	GO:0004862(cAMP-dependent protein kinase inhibitor activity);GO:0006469(negative regulation of protein kinase activity);GO:0016301(kinase activity);GO:0016310(phosphorylation);GO:0051338(regulation of transferase activity);GO:2000480(negative regulation of cAMP-dependent protein kinase activity)	NA	NA	NA	cAMP-dependent protein kinase inhibitor alpha [Source:NCBI gene;Acc:101800754]	protein_coding	21.0384	19.7338	20.1937	10.2438	11.5356	10.1632	1.90861	0.932523	5.11966e-41	2.22136e-39	up	no
MSTRG.14061	ENSAPLG00020000759	ENSAPLT00020023635;ENSAPLT00020023902;ENSAPLT00020024004;ENSAPLT00020023343;ENSAPLT00020023934;ENSAPLT00020023711;ENSAPLT00020023933	GO:0000166(nucleotide binding);GO:0000287(magnesium ion binding);GO:0005215(transporter activity);GO:0005524(ATP binding);GO:0015914(phospholipid transport);GO:0016021(integral component of membrane);GO:0016887(ATP hydrolysis activity);GO:0140326(ATPase-coupled intramembrane lipid transporter activity);GO:0140326(ATPase-coupled intramembrane lipid transporter activity)	NA	NA	NA	ATPase phospholipid transporting 8A1 [Source:HGNC Symbol;Acc:HGNC:13531]	protein_coding	0.7057	0.649951	0.694627	2.00264	2.53658	2.26582	0.301288	-1.73079	5.23166e-41	2.2653e-39	down	yes
MSTRG.14192	ENSAPLG00020006526	ENSAPLT00020014804;ENSAPLT00020014798	GO:0005515(protein binding);GO:0005515(protein binding)	NA	NA	NA	attractin [Source:HGNC Symbol;Acc:HGNC:885]	protein_coding	19.7424	19.0893	19.0828	9.47281	10.8415	10.103	1.904	0.929035	5.38716e-41	2.32785e-39	up	no
MSTRG.3474	ENSAPLG00020005664	ENSAPLT00020011639;ENSAPLT00020011341;ENSAPLT00020011531;ENSAPLT00020011572;ENSAPLT00020011668;ENSAPLT00020011626	GO:0000166(nucleotide binding);GO:0000287(magnesium ion binding);GO:0005215(transporter activity);GO:0005524(ATP binding);GO:0015914(phospholipid transport);GO:0016021(integral component of membrane);GO:0016887(ATP hydrolysis activity);GO:0140326(ATPase-coupled intramembrane lipid transporter activity);GO:0140326(ATPase-coupled intramembrane lipid transporter activity)	NA	NA	NA	ATPase phospholipid transporting 8A2 [Source:HGNC Symbol;Acc:HGNC:13533]	protein_coding	2.13552	2.4333	2.3599	0.769056	0.791298	0.850335	2.87417	1.52314	6.77777e-41	2.91679e-39	up	yes
MSTRG.10829	ENSAPLG00020016651	ENSAPLT00020025936;ENSAPLT00020025937	GO:0016787(hydrolase activity);GO:0016787(hydrolase activity)	NA	K07766	EC:3.6.1.52	nudix hydrolase 3 [Source:NCBI gene;Acc:101792327]	protein_coding	11.8812	11.1372	11.2328	5.05824	5.71988	5.81014	2.06478	1.04599	8.53341e-41	3.6574e-39	up	yes
MSTRG.952	ENSAPLG00020009573	ENSAPLT00020014069	GO:0006508(proteolysis);GO:0008234(cysteine-type peptidase activity)	NA	NA	NA		protein_coding	28.5002	30.7989	27.6499	15.7416	15.554	15.2506	1.86802	0.901508	1.99418e-40	8.49522e-39	up	no
MSTRG.15185	ENSAPLG00020017682	ENSAPLT00020027812	GO:0004806(triglyceride lipase activity);GO:0006629(lipid metabolic process);GO:0010898(positive regulation of triglyceride catabolic process);GO:0016042(lipid catabolic process);GO:0016787(hydrolase activity)	00561(Glycerolipid metabolism);01100(Metabolic pathways)	K16816	EC:3.1.1.3	patatin like phospholipase domain containing 2 [Source:NCBI gene;Acc:101796497]	protein_coding	12.1803	13.1407	12.8573	6.44805	5.87392	6.39662	2.03959	1.02828	1.99975e-40	8.50177e-39	up	yes
MSTRG.1215	ENSAPLG00020008176	ENSAPLT00020011927	GO:0005834(heterotrimeric G-protein complex);GO:0007186(G protein-coupled receptor signaling pathway);GO:0031681(G-protein beta-subunit binding)	04371(Apelin signaling pathway)	NA	NA	G protein subunit gamma 10 [Source:NCBI gene;Acc:113840116]	protein_coding	23.6181	23.078	22.6724	9.00625	9.90437	8.91266	2.49318	1.31799	2.23286e-40	9.47369e-39	up	yes
MSTRG.12550	ENSAPLG00020018041;ENSAPLG00020018039;ENSAPLG00020018043	ENSAPLT00020028528;ENSAPLT00020028522;ENSAPLT00020028530	NA	04514(Cell adhesion molecules)	NA	NA	neurexin 1 [Source:HGNC Symbol;Acc:HGNC:8008];neurexin 1 [Source:NCBI gene;Acc:101800673]	protein_coding	0.861434	0.868394	0.841144	2.62961	2.63732	2.51146	0.330527	-1.59716	2.39719e-40	1.01505e-38	down	yes
MSTRG.16142	ENSAPLG00020011351	ENSAPLT00020016927;ENSAPLT00020016924	NA	NA	NA	NA	neuralized E3 ubiquitin protein ligase 1 [Source:HGNC Symbol;Acc:HGNC:7761]	protein_coding	0.963843	0.799479	0.878928	2.95042	3.50931	3.53233	0.264435	-1.91902	2.54897e-40	1.07716e-38	down	yes
MSTRG.539	ENSAPLG00020007552	ENSAPLT00020011115;ENSAPLT00020011056;ENSAPLT00020011071	GO:0004896(cytokine receptor activity);GO:0005515(protein binding);GO:0016020(membrane);GO:0016020(membrane)	NA	NA	NA		protein_coding	0.889873	0.923058	0.894675	3.95032	3.13329	3.49378	0.25598	-1.9659	2.64941e-40	1.11736e-38	down	yes
MSTRG.17126	ENSAPLG00020002467;ENSAPLG00020002347	ENSAPLT00020005811;ENSAPLT00020005830;ENSAPLT00020003431	GO:0005524(ATP binding);GO:0006298(mismatch repair);GO:0030983(mismatched DNA binding);GO:0003824(catalytic activity);GO:0004663(Rab geranylgeranyltransferase activity);GO:0018344(protein geranylgeranylation)	NA	K05956	EC:2.5.1.60	mutS homolog 4 [Source:HGNC Symbol;Acc:HGNC:7327];Rab geranylgeranyltransferase subunit beta [Source:NCBI gene;Acc:101796884]	protein_coding	6.03305	5.60615	5.73215	11.4722	13.0196	11.2427	0.486123	-1.04061	4.30617e-40	1.81246e-38	down	yes
MSTRG.15019	ENSAPLG00020001662	ENSAPLT00020002564	GO:0003676(nucleic acid binding);GO:0003723(RNA binding);GO:0005515(protein binding);GO:0008270(zinc ion binding)	NA	NA	NA	zinc finger protein 106 [Source:HGNC Symbol;Acc:HGNC:12886]	protein_coding	32.667	31.9855	32.4405	12.3921	16.4304	14.5253	2.23986	1.16341	5.53358e-40	2.32443e-38	up	yes
MSTRG.1013	ENSAPLG00020002996	ENSAPLT00020004348	NA	NA	NA	NA	isochorismatase domain containing 1 [Source:HGNC Symbol;Acc:HGNC:24254]	protein_coding	10.7629	10.1021	11.4124	23.5686	24.6344	22.7369	0.454997	-1.13607	9.48278e-40	3.95967e-38	down	yes
MSTRG.5791	ENSAPLG00020005561	ENSAPLT00020008136	GO:0000981(DNA-binding transcription factor activity, RNA polymerase II-specific);GO:0006355(regulation of DNA-templated transcription)	NA	NA	NA	SRY-box transcription factor 8 [Source:HGNC Symbol;Acc:HGNC:11203]	protein_coding	3.72662	4.04191	3.82093	8.72926	9.52295	9.24993	0.421403	-1.24673	1.05977e-39	4.41649e-38	down	yes
MSTRG.15155	ENSAPLG00020017660	ENSAPLT00020027783	NA	NA	NA	NA	egl-9 family hypoxia inducible factor 3 [Source:HGNC Symbol;Acc:HGNC:14661]	protein_coding	17.7917	17.4475	17.7811	10.283	10.6307	9.99783	1.71523	0.778402	1.21241e-39	5.04261e-38	up	no
MSTRG.6204	ENSAPLG00020005752	ENSAPLT00020008413	GO:0005515(protein binding);GO:0006886(intracellular protein transport);GO:0031267(small GTPase binding)	05132(Salmonella infection)	NA	NA	chromosome segregation 1 like [Source:NCBI gene;Acc:101803491]	protein_coding	9.10476	8.44213	8.48779	17.2285	20.0205	17.3927	0.476462	-1.06957	1.21724e-39	5.05276e-38	down	yes
MSTRG.6529	ENSAPLG00020002050;ENSAPLG00020002091	ENSAPLT00020003035;ENSAPLT00020003180;ENSAPLT00020003129;ENSAPLT00020003095	GO:0003924(GTPase activity);GO:0005525(GTP binding);GO:0006913(nucleocytoplasmic transport);GO:0004888(transmembrane signaling receptor activity);GO:0004930(G protein-coupled receptor activity);GO:0007166(cell surface receptor signaling pathway);GO:0007186(G protein-coupled receptor signaling pathway);GO:0016021(integral component of membrane);GO:0016021(integral component of membrane)	03008(Ribosome biogenesis in eukaryotes);03013(RNA transport)	NA	NA	RAN, member RAS oncogene family [Source:NCBI gene;Acc:101794739];adhesion G protein-coupled receptor D1 [Source:NCBI gene;Acc:101794938]	protein_coding	11.6803	11.9592	11.4401	21.0519	21.1283	21.6409	0.549655	-0.863401	1.60644e-39	6.64436e-38	down	no
MSTRG.4447	ENSAPLG00020002317	ENSAPLT00020003404;ENSAPLT00020003380	NA	NA	K10629	EC:2.3.2.27	ring finger protein 128 [Source:NCBI gene;Acc:101801390]	protein_coding	11.3417	11.1541	11.9569	5.20557	5.3165	4.78364	2.25097	1.17055	1.65381e-39	6.82464e-38	up	yes
MSTRG.15802	ENSAPLG00020005593	ENSAPLT00020008175	GO:0005882(intermediate filament)	NA	NA	NA	desmin [Source:HGNC Symbol;Acc:HGNC:2770]	protein_coding	157.082	194.73	164.066	73.1543	56.2588	70.1543	2.58498	1.37016	2.21143e-39	9.09012e-38	up	yes
MSTRG.7445	ENSAPLG00020013991	ENSAPLT00020021368;ENSAPLT00020021372;ENSAPLT00020021374	GO:0003924(GTPase activity);GO:0005525(GTP binding);GO:0005525(GTP binding)	04144(Endocytosis);04144(Endocytosis)	K01528	EC:3.6.5.5	dynamin 1 [Source:NCBI gene;Acc:101792324]	protein_coding	7.1607	6.404	7.19238	3.30497	3.23347	3.484	2.07106	1.05037	2.48581e-39	1.01981e-37	up	yes
MSTRG.8937	ENSAPLG00020000877	ENSAPLT00020001295;ENSAPLT00020001278;ENSAPLT00020001370;ENSAPLT00020001329	GO:0048706(embryonic skeletal system development);GO:0048706(embryonic skeletal system development)	NA	NA	NA	KIAA1217 [Source:HGNC Symbol;Acc:HGNC:25428]	protein_coding	2.19007	2.10819	2.10503	3.84994	4.14386	3.79346	0.543238	-0.880343	3.47768e-39	1.42396e-37	down	no
MSTRG.8068	ENSAPLG00020016911	ENSAPLT00020026482;ENSAPLT00020026489;ENSAPLT00020026479	GO:0005515(protein binding);GO:0005515(protein binding)	NA	NA	NA	elastin microfibril interfacer 2 [Source:HGNC Symbol;Acc:HGNC:19881]	protein_coding	39.6918	42.3896	39.4947	22.5243	22.9349	23.6631	1.75885	0.814636	3.68308e-39	1.50514e-37	up	no
MSTRG.15621	ENSAPLG00020000879	ENSAPLT00020001285	NA	NA	NA	NA	NOP58 ribonucleoprotein [Source:HGNC Symbol;Acc:HGNC:29926]	protein_coding	4.37497	4.07799	4.33491	7.98755	8.16582	8.16376	0.525879	-0.927197	5.17913e-39	2.10835e-37	down	no
MSTRG.12710	ENSAPLG00020011118	ENSAPLT00020016539	GO:0001671(ATPase activator activity);GO:0051087(chaperone binding);GO:0051879(Hsp90 protein binding)	NA	NA	NA		protein_coding	2.14879	2.1635	1.9855	5.78003	5.79337	5.1607	0.376344	-1.40988	5.34576e-39	2.17199e-37	down	yes
MSTRG.10888	ENSAPLG00020004188	ENSAPLT00020006138;ENSAPLT00020006145	GO:0003676(nucleic acid binding);GO:0003723(RNA binding);GO:0003723(RNA binding)	NA	NA	NA	serine and arginine rich splicing factor 3 [Source:HGNC Symbol;Acc:HGNC:10785]	protein_coding	6.49018	6.37468	6.50656	11.6822	11.8603	11.7455	0.548953	-0.865246	6.31767e-39	2.56194e-37	down	no
MSTRG.16397	ENSAPLG00020014385	ENSAPLT00020022089	NA	NA	NA	NA	SH2 domain containing 4B [Source:HGNC Symbol;Acc:HGNC:31440]	protein_coding	0.205299	0.222974	0.283647	1.71518	2.35583	1.84535	0.120331	-3.05492	6.50832e-39	2.63418e-37	down	yes
MSTRG.16099	ENSAPLG00020006002	ENSAPLT00020008790;ENSAPLT00020008774	NA	NA	NA	NA	shootin 1 [Source:HGNC Symbol;Acc:HGNC:29319]	protein_coding	6.37152	6.02037	6.87044	1.43653	2.15051	1.50484	3.78295	1.91951	6.97393e-39	2.81723e-37	up	yes
MSTRG.1904	ENSAPLG00020016684	ENSAPLT00020026003	GO:0008285(negative regulation of cell population proliferation)	03018(RNA degradation)	NA	NA	protein BTG1 [Source:NCBI gene;Acc:113841361]	protein_coding	233.126	221.19	232.214	132.854	137.408	139.694	1.67464	0.743855	6.99361e-39	2.81978e-37	up	no
MSTRG.723	ENSAPLG00020007572	ENSAPLT00020011082	GO:0005515(protein binding)	NA	NA	NA		protein_coding	1.26779	1.39326	1.31762	0.279358	0.318933	0.412027	3.93803	1.97747	7.11346e-39	2.86262e-37	up	yes
MSTRG.12892	ENSAPLG00020010623	ENSAPLT00020015730	GO:0016491(oxidoreductase activity)	NA	NA	NA		protein_coding	2.70973	3.17606	3.5523	0.437922	0.466524	0.290389	7.89907	2.98168	8.6632e-39	3.47964e-37	up	yes
MSTRG.6516	ENSAPLG00020011802	ENSAPLT00020017671;ENSAPLT00020017675	GO:0006629(lipid metabolic process);GO:0030729(acetoacetate-CoA ligase activity);GO:0030729(acetoacetate-CoA ligase activity)	00280(Valine, leucine and isoleucine degradation);00650(Butanoate metabolism);01100(Metabolic pathways);01100(Metabolic pathways)	K01907	EC:6.2.1.16	acetoacetyl-CoA synthetase [Source:NCBI gene;Acc:101804002]	protein_coding	2.1633	2.18339	2.16343	4.17092	4.27763	4.34706	0.508777	-0.974893	9.16357e-39	3.67362e-37	down	no
MSTRG.6496	ENSAPLG00020008265	ENSAPLT00020012060;ENSAPLT00020012051	GO:0004185(serine-type carboxypeptidase activity);GO:0006508(proteolysis);GO:0006508(proteolysis)	NA	NA	NA		protein_coding	70.5733	78.4976	77.2765	37.9389	30.6992	35.058	2.1828	1.12618	9.22416e-39	3.69089e-37	up	yes
MSTRG.15055	ENSAPLG00020004128	ENSAPLT00020006068;ENSAPLT00020006056	GO:0005432(calcium:sodium antiporter activity);GO:0006816(calcium ion transport);GO:0007154(cell communication);GO:0016020(membrane);GO:0016021(integral component of membrane);GO:0055085(transmembrane transport);GO:0055085(transmembrane transport)	NA	NA	NA	solute carrier family 8 member A3 [Source:HGNC Symbol;Acc:HGNC:11070]	protein_coding	4.13755	4.34432	3.97019	1.57133	1.3671	1.49434	2.80909	1.49011	9.98388e-39	3.98731e-37	up	yes
MSTRG.17366	ENSAPLG00020017154	ENSAPLT00020026963;ENSAPLT00020026956	GO:0005509(calcium ion binding);GO:0005515(protein binding);GO:0007160(cell-matrix adhesion);GO:0007160(cell-matrix adhesion)	NA	NA	NA	sushi, nidogen and EGF like domains 1 [Source:HGNC Symbol;Acc:HGNC:24696]	protein_coding	8.1377	7.64988	7.67337	3.69114	2.99138	3.37488	2.33271	1.222	1.05727e-38	4.20655e-37	up	yes
MSTRG.14241	ENSAPLG00020014074	ENSAPLT00020021527;ENSAPLT00020021576;ENSAPLT00020021581;ENSAPLT00020021560;ENSAPLT00020021524;ENSAPLT00020021586;ENSAPLT00020021547;ENSAPLT00020021590	GO:0003677(DNA binding);GO:0003700(DNA-binding transcription factor activity);GO:0006355(regulation of DNA-templated transcription);GO:0006355(regulation of DNA-templated transcription)	NA	NA	NA	EBF family member 4 [Source:HGNC Symbol;Acc:HGNC:29278]	protein_coding	3.16116	3.37065	3.31928	1.05251	1.12998	1.01723	3.07874	1.62234	1.26264e-38	5.0142e-37	up	yes
MSTRG.17305	ENSAPLG00020011979	ENSAPLT00020017980	NA	NA	NA	NA	LIM domain containing preferred translocation partner in lipoma [Source:NCBI gene;Acc:101797556]	protein_coding	15.6175	13.9518	14.2756	26.9335	30.3773	27.6662	0.515963	-0.954659	2.25195e-38	8.89266e-37	down	no
MSTRG.8966	ENSAPLG00020008395	ENSAPLT00020012251	GO:0004672(protein kinase activity);GO:0005524(ATP binding);GO:0006468(protein phosphorylation)	04010(MAPK signaling pathway);04620(Toll-like receptor signaling pathway)	K04415	EC:2.7.11.25	mitogen-activated protein kinase kinase kinase 8 [Source:NCBI gene;Acc:101791769]	protein_coding	9.27401	8.29333	8.87204	3.7524	3.10001	3.60426	2.52847	1.33826	2.51459e-38	9.89982e-37	up	yes
MSTRG.8855	ENSAPLG00020011320;ENSAPLG00020011315	ENSAPLT00020016880;ENSAPLT00020016864	GO:0004497(monooxygenase activity);GO:0005506(iron ion binding);GO:0016705(oxidoreductase activity, acting on paired donors, with incorporation or reduction of molecular oxygen);GO:0020037(heme binding);GO:0005515(protein binding)	00100(Steroid biosynthesis);01100(Metabolic pathways)	K05917	EC:1.14.14.154;EC:1.14.15.36	lanosterol 14-alpha demethylase [Source:NCBI gene;Acc:101791330]	protein_coding	25.4395	25.3822	24.6114	46.0443	48.6629	47.2452	0.531397	-0.912137	2.51639e-38	9.89982e-37	down	no
MSTRG.2144	ENSAPLG00020001906	ENSAPLT00020002825	GO:0005515(protein binding);GO:0098609(cell-cell adhesion)	NA	NA	NA	plakophilin 2 [Source:HGNC Symbol;Acc:HGNC:9024]	protein_coding	9.09124	6.6353	7.8194	20.3259	25.0297	21.6655	0.351321	-1.50914	2.6668e-38	1.0472e-36	down	yes
MSTRG.15267	ENSAPLG00020014600	ENSAPLT00020022427	GO:0000070(mitotic sister chromatid segregation);GO:1902412(regulation of mitotic cytokinesis)	NA	NA	NA		protein_coding	3.40308	2.91376	3.64635	9.81126	8.68588	9.74716	0.352751	-1.50328	2.80946e-38	1.10117e-36	down	yes
MSTRG.3635	ENSAPLG00020000630	ENSAPLT00020001090;ENSAPLT00020001077;ENSAPLT00020000969	GO:0006508(proteolysis);GO:0008236(serine-type peptidase activity);GO:0008236(serine-type peptidase activity)	NA	NA	NA	prolylcarboxypeptidase [Source:HGNC Symbol;Acc:HGNC:9344]	protein_coding	14.0172	13.9619	14.6019	8.32331	8.19498	8.04583	1.73346	0.793655	4.66394e-38	1.82465e-36	up	no
MSTRG.14918	ENSAPLG00020000837	ENSAPLT00020001220	GO:0004930(G protein-coupled receptor activity);GO:0004952(dopamine neurotransmitter receptor activity);GO:0005887(integral component of plasma membrane);GO:0007186(G protein-coupled receptor signaling pathway);GO:0007195(adenylate cyclase-inhibiting dopamine receptor signaling pathway);GO:0016021(integral component of membrane)	NA	NA	NA	dopamine receptor D4 [Source:HGNC Symbol;Acc:HGNC:3025]	protein_coding	2.78187	3.09352	3.11759	0.495753	0.660855	0.436531	5.64481	2.49693	6.45529e-38	2.52079e-36	up	yes
MSTRG.540	ENSAPLG00020007684	ENSAPLT00020011242	GO:0006457(protein folding);GO:0051082(unfolded protein binding)	NA	NA	NA	DnaJ heat shock protein family (Hsp40) member B5 [Source:NCBI gene;Acc:110352698]	protein_coding	25.6269	28.8103	25.407	13.4572	13.3441	13.7192	1.97047	0.978538	1.12674e-37	4.38368e-36	up	no
MSTRG.5479	ENSAPLG00020017746	ENSAPLT00020027929;ENSAPLT00020027932;ENSAPLT00020027934	GO:0005515(protein binding);GO:0008270(zinc ion binding);GO:0008270(zinc ion binding)	NA	NA	NA	sequestosome 1 [Source:HGNC Symbol;Acc:HGNC:11280]	protein_coding	54.898	63.3869	56.6349	26.8077	20.7579	24.4668	2.42835	1.27998	1.27746e-37	4.96091e-36	up	yes
MSTRG.10268	ENSAPLG00020002416	ENSAPLT00020003523	NA	NA	NA	NA	collagen type IX alpha 2 chain [Source:HGNC Symbol;Acc:HGNC:2218]	protein_coding	7.57451	7.71923	8.30789	2.93438	2.28385	2.70326	2.97944	1.57504	1.69456e-37	6.56862e-36	up	yes
MSTRG.12107	ENSAPLG00020013503	ENSAPLT00020020557	GO:0005524(ATP binding);GO:0006457(protein folding);GO:0016887(ATP hydrolysis activity);GO:0051082(unfolded protein binding)	NA	NA	NA	t-complex 1 [Source:NCBI gene;Acc:101792703]	protein_coding	99.5923	103.546	93.6294	184.636	183.93	193.432	0.528058	-0.921231	2.47537e-37	9.56011e-36	down	no
MSTRG.17211	ENSAPLG00020016746	ENSAPLT00020026131;ENSAPLT00020026129	GO:0005085(guanyl-nucleotide exchange factor activity);GO:0005096(GTPase activator activity);GO:0005634(nucleus);GO:0005737(cytoplasm);GO:0035556(intracellular signal transduction);GO:0043547(positive regulation of GTPase activity);GO:2000431(regulation of cytokinesis, actomyosin contractile ring assembly);GO:2000431(regulation of cytokinesis, actomyosin contractile ring assembly)	NA	NA	NA	epithelial cell transforming 2 [Source:HGNC Symbol;Acc:HGNC:3155]	protein_coding	2.22274	1.82541	2.1919	5.68512	7.36047	6.83983	0.3138	-1.67208	3.05035e-37	1.17592e-35	down	yes
MSTRG.16673	ENSAPLG00020012616;ENSAPLG00020012885	ENSAPLT00020019324;ENSAPLT00020019472;ENSAPLT00020019501;ENSAPLT00020019367;ENSAPLT00020019170;ENSAPLT00020019492;ENSAPLT00020019489;ENSAPLT00020019485;ENSAPLT00020019122	NA	NA	NA	NA		protein_coding	2.02445	1.94983	1.49024	0.422266	0.415398	0.440169	4.27639	2.09639	4.69779e-37	1.80113e-35	up	yes
MSTRG.5531	ENSAPLG00020011677	ENSAPLT00020017472	GO:0004222(metalloendopeptidase activity);GO:0005794(Golgi apparatus);GO:0006508(proteolysis);GO:0006509(membrane protein ectodomain proteolysis);GO:0008237(metallopeptidase activity);GO:0016021(integral component of membrane);GO:0017124(SH3 domain binding)	NA	NA	NA	ADAM metallopeptidase domain 19 [Source:HGNC Symbol;Acc:HGNC:197]	protein_coding	4.83259	4.8612	4.52285	0.104048	0.219878	0.262818	24.2297	4.59871	4.9901e-37	1.90973e-35	up	yes
MSTRG.16526	ENSAPLG00020006394	ENSAPLT00020009379	GO:0003824(catalytic activity);GO:0016830(carbon-carbon lyase activity);GO:0019752(carboxylic acid metabolic process);GO:0030170(pyridoxal phosphate binding)	NA	NA	NA	sphingosine-1-phosphate lyase 1 [Source:HGNC Symbol;Acc:HGNC:10817]	protein_coding	27.9999	30.2584	29.2344	17.2056	16.0867	16.1893	1.76818	0.822269	6.21963e-37	2.37597e-35	up	no
MSTRG.4012	ENSAPLG00020010509	ENSAPLT00020015535	GO:0005515(protein binding)	NA	NA	NA	ankyrin repeat and BTB domain containing 1 [Source:NCBI gene;Acc:101803156]	protein_coding	10.8746	10.166	10.9677	5.59539	5.29199	5.34897	1.9714	0.979217	6.54484e-37	2.49568e-35	up	no
MSTRG.7809	ENSAPLG00020006553	ENSAPLT00020009559	GO:0004222(metalloendopeptidase activity);GO:0006508(proteolysis);GO:0008237(metallopeptidase activity);GO:0008270(zinc ion binding);GO:0031012(extracellular matrix)	NA	NA	NA	matrix metallopeptidase 16 [Source:HGNC Symbol;Acc:HGNC:7162]	protein_coding	12.1587	10.5692	12.5122	4.21989	5.66375	4.63463	2.42729	1.27935	7.43671e-37	2.83065e-35	up	yes
MSTRG.12000	ENSAPLG00020013035	ENSAPLT00020019853;ENSAPLT00020019863;ENSAPLT00020019864;ENSAPLT00020019857	GO:0005085(guanyl-nucleotide exchange factor activity);GO:0032012(regulation of ARF protein signal transduction);GO:0032012(regulation of ARF protein signal transduction)	NA	NA	NA	ARFGEF family member 3 [Source:HGNC Symbol;Acc:HGNC:21213]	protein_coding	1.77688	1.65019	1.78893	0.579043	0.586779	0.66529	2.84854	1.51022	1.35356e-36	5.10599e-35	up	yes
MSTRG.8237	ENSAPLG00020001517	ENSAPLT00020002224	GO:0005524(ATP binding);GO:0006457(protein folding);GO:0016887(ATP hydrolysis activity);GO:0051082(unfolded protein binding)	NA	NA	NA	chaperonin containing TCP1 subunit 5 [Source:NCBI gene;Acc:101803390]	protein_coding	77.8565	78.2433	78.5007	146.941	136.362	153.252	0.537389	-0.895961	1.75077e-36	6.58082e-35	down	no
ENSAPLG00020001025	ENSAPLG00020001025	ENSAPLT00020017711;ENSAPLT00020017901;ENSAPLT00020018899;ENSAPLT00020018535;ENSAPLT00020018627	GO:0005515(protein binding);GO:0005515(protein binding)	04510(Focal adhesion);04512(ECM-receptor interaction);04512(ECM-receptor interaction)	NA	NA	von Willebrand factor [Source:NCBI gene;Acc:101800806]	protein_coding	0.520877	0.619675	0.621442	0.065833	0.0438438	0.0325309	12.3903	3.63114	1.87352e-36	7.0297e-35	up	yes
MSTRG.7831	ENSAPLG00020006944	ENSAPLT00020010152	GO:0005886(plasma membrane);GO:0035556(intracellular signal transduction);GO:0045121(membrane raft);GO:0050868(negative regulation of T cell activation)	NA	NA	NA	phosphoprotein membrane anchor with glycosphingolipid microdomains 1 [Source:HGNC Symbol;Acc:HGNC:30043]	protein_coding	6.69208	7.29689	7.19513	13.6212	15.3875	15.6526	0.474328	-1.07604	2.06411e-36	7.73105e-35	down	yes
MSTRG.9394	ENSAPLG00020004310	ENSAPLT00020006344	GO:0004867(serine-type endopeptidase inhibitor activity);GO:0005615(extracellular space)	NA	NA	NA		protein_coding	7.79383	7.06729	8.05711	2.82276	2.86764	3.45122	2.50702	1.32597	2.13036e-36	7.96354e-35	up	yes
MSTRG.11630	ENSAPLG00020002289	ENSAPLT00020003366;ENSAPLT00020003346	GO:0009263(deoxyribonucleotide biosynthetic process);GO:0016491(oxidoreductase activity);GO:0016491(oxidoreductase activity)	NA	NA	NA	ribonucleotide reductase regulatory subunit M2 [Source:HGNC Symbol;Acc:HGNC:10452]	protein_coding	9.75401	9.32155	10.4717	23.1529	26.4234	22.1216	0.412108	-1.27891	2.13373e-36	7.96354e-35	down	yes
MSTRG.13787	ENSAPLG00020003871	ENSAPLT00020005653	NA	NA	NA	NA	golgi associated kinase 1B [Source:HGNC Symbol;Acc:HGNC:25312]	protein_coding	5.76865	4.94619	4.94906	11.4504	14.7931	12.7538	0.401667	-1.31593	2.41191e-36	8.98587e-35	down	yes
MSTRG.9092	ENSAPLG00020002961	ENSAPLT00020004444;ENSAPLT00020004496	GO:0060262(negative regulation of N-terminal protein palmitoylation);GO:0060262(negative regulation of N-terminal protein palmitoylation)	NA	NA	NA	hedgehog acyltransferase like [Source:HGNC Symbol;Acc:HGNC:13242]	protein_coding	1.3271	1.44468	1.44435	0.151147	0.104037	0.126326	11.0511	3.46612	2.53148e-36	9.39811e-35	up	yes
MSTRG.11129	ENSAPLG00020008218	ENSAPLT00020011993	GO:0005515(protein binding);GO:0005886(plasma membrane);GO:0007155(cell adhesion);GO:0007411(axon guidance)	NA	NA	NA	basigin (Ok blood group) [Source:HGNC Symbol;Acc:HGNC:1116]	protein_coding	188.588	192.255	189.476	104.167	95.9637	111.672	1.8291	0.87113	2.84002e-36	1.0525e-34	up	no
MSTRG.14326	ENSAPLG00020012325	ENSAPLT00020018568	GO:0003677(DNA binding);GO:0003899(DNA-directed 5'-3' RNA polymerase activity);GO:0006351(DNA-templated transcription);GO:0008270(zinc ion binding)	NA	NA	NA	RNA polymerase I subunit A [Source:HGNC Symbol;Acc:HGNC:17264]	protein_coding	8.52557	8.54473	8.5228	16.1384	15.4443	16.0508	0.537292	-0.896222	3.16362e-36	1.17037e-34	down	no
MSTRG.17397	ENSAPLG00020000970	ENSAPLT00020001421	GO:0004672(protein kinase activity);GO:0004713(protein tyrosine kinase activity);GO:0005003(ephrin receptor activity);GO:0005515(protein binding);GO:0005524(ATP binding);GO:0005887(integral component of plasma membrane);GO:0006468(protein phosphorylation);GO:0007169(transmembrane receptor protein tyrosine kinase signaling pathway);GO:0016021(integral component of membrane)	NA	K05110	EC:2.7.10.1	ephrin type-B receptor 1 [Source:NCBI gene;Acc:101793891]	protein_coding	4.09921	4.27872	4.27604	1.60689	1.77421	1.90397	2.39429	1.2596	8.53747e-36	3.13641e-34	up	yes
MSTRG.2640	ENSAPLG00020015564	ENSAPLT00020024092	GO:0006470(protein dephosphorylation);GO:0008138(protein tyrosine/serine/threonine phosphatase activity);GO:0016311(dephosphorylation);GO:0016791(phosphatase activity)	NA	NA	NA		protein_coding	13.5771	14.0961	13.5717	5.22784	6.95729	6.28263	2.23334	1.15921	1.29155e-35	4.72828e-34	up	yes
MSTRG.13970	ENSAPLG00020004606	ENSAPLT00020006770	GO:0006629(lipid metabolic process);GO:0016717(oxidoreductase activity, acting on paired donors, with oxidation of a pair of donors resulting in the reduction of molecular oxygen to two molecules of water)	01040(Biosynthesis of unsaturated fatty acids);01100(Metabolic pathways);01212(Fatty acid metabolism);03320(PPAR signaling pathway)	K00507	EC:1.14.19.1	stearoyl-CoA desaturase 5 [Source:NCBI gene;Acc:101790208]	protein_coding	12.8985	13.0014	12.6202	6.08555	6.03952	6.31052	2.08944	1.06312	1.99703e-35	7.29833e-34	up	yes
MSTRG.12305	ENSAPLG00020009166	ENSAPLT00020013516;ENSAPLT00020013470;ENSAPLT00020013454;ENSAPLT00020013463	GO:0008083(growth factor activity);GO:0008201(heparin binding);GO:0016020(membrane);GO:0016020(membrane)	NA	NA	NA	vascular endothelial growth factor A [Source:HGNC Symbol;Acc:HGNC:12680]	protein_coding	12.1983	12.896	13.9383	7.06304	5.92694	6.443	2.00858	1.00617	2.0126e-35	7.34251e-34	up	yes
MSTRG.4369	ENSAPLG00020002705	ENSAPLT00020003969;ENSAPLT00020003993	GO:0004930(G protein-coupled receptor activity);GO:0004983(neuropeptide Y receptor activity);GO:0007186(G protein-coupled receptor signaling pathway);GO:0016021(integral component of membrane);GO:0016021(integral component of membrane)	NA	NA	NA		protein_coding	4.84663	4.38597	4.40529	8.89568	9.09903	9.27267	0.500154	-0.999555	2.4418e-35	8.87764e-34	down	no
MSTRG.15274	ENSAPLG00020014632	ENSAPLT00020022478	GO:0004867(serine-type endopeptidase inhibitor activity);GO:0005615(extracellular space);GO:0030193(regulation of blood coagulation);GO:0045916(negative regulation of complement activation)	NA	NA	NA	serpin family G member 1 [Source:HGNC Symbol;Acc:HGNC:1228]	protein_coding	3.34342	3.82924	3.56973	0.547372	0.692929	0.698841	5.53976	2.46982	3.22433e-35	1.16824e-33	up	yes
MSTRG.3992	ENSAPLG00020003139	ENSAPLT00020004564;ENSAPLT00020004818;ENSAPLT00020004904;ENSAPLT00020004689;ENSAPLT00020004853;ENSAPLT00020004647;ENSAPLT00020004608	GO:0005515(protein binding);GO:0006936(muscle contraction);GO:0006936(muscle contraction)	NA	NA	NA	sarcolemma associated protein [Source:HGNC Symbol;Acc:HGNC:16643]	protein_coding	9.20494	8.72016	8.49695	16.053	18.3669	16.4261	0.519649	-0.944392	5.06495e-35	1.82572e-33	down	no
MSTRG.5583	ENSAPLG00020006669	ENSAPLT00020009737;ENSAPLT00020009743	GO:0005179(hormone activity);GO:0005576(extracellular region);GO:0005576(extracellular region)	NA	NA	NA	stanniocalcin 2 [Source:HGNC Symbol;Acc:HGNC:11374]	protein_coding	12.7741	15.2479	14.1723	29.3173	28.976	30.2548	0.476513	-1.06941	7.88767e-35	2.83352e-33	down	yes
MSTRG.11966	ENSAPLG00020006972	ENSAPLT00020010208	GO:0003735(structural constituent of ribosome);GO:0005840(ribosome);GO:0006412(translation)	03010(Ribosome)	NA	NA	ribosomal protein S12 [Source:NCBI gene;Acc:101797875]	protein_coding	7.20628	6.81819	6.71134	13.5857	13.8487	12.2723	0.522224	-0.93726	8.14012e-35	2.91923e-33	down	no
MSTRG.12311	ENSAPLG00020009257	ENSAPLT00020013584	GO:0003924(GTPase activity);GO:0005525(GTP binding)	NA	NA	NA	GTP binding protein 2 [Source:HGNC Symbol;Acc:HGNC:4670]	protein_coding	3.25784	3.09945	3.34517	1.19728	1.21454	1.07364	2.78369	1.477	1.86476e-34	6.61988e-33	up	yes
MSTRG.4070	ENSAPLG00020002269;ENSAPLG00020002191;ENSAPLG00020002240	ENSAPLT00020003320;ENSAPLT00020003218;ENSAPLT00020003287	GO:0001932(regulation of protein phosphorylation);GO:0005952(cAMP-dependent protein kinase complex);GO:0008603(cAMP-dependent protein kinase regulator activity);GO:0001682(tRNA 5'-leader removal);GO:0030677(ribonuclease P complex)	03013(RNA transport)	K14529	EC:3.1.26.5	hydroxyacyl-thioester dehydratase type 2 [Source:HGNC Symbol;Acc:HGNC:53111];protein kinase cAMP-dependent type II regulatory subunit alpha [Source:HGNC Symbol;Acc:HGNC:9391];ribonuclease P/MRP subunit p14 [Source:NCBI gene;Acc:113839604]	protein_coding	7.63143	7.27733	7.62388	13.06	14.1404	13.8857	0.548425	-0.866633	1.91044e-34	6.77066e-33	down	no
MSTRG.5338	ENSAPLG00020008113	ENSAPLT00020011846	GO:0005515(protein binding)	NA	NA	NA	UTP4 small subunit processome component [Source:HGNC Symbol;Acc:HGNC:1983]	protein_coding	10.0319	11.5659	10.9349	32.3578	24.5841	29.5919	0.375954	-1.41137	1.93578e-34	6.84898e-33	down	yes
MSTRG.3544	ENSAPLG00020000797	ENSAPLT00020001179;ENSAPLT00020001154;ENSAPLT00020001211;ENSAPLT00020001171;ENSAPLT00020001191;ENSAPLT00020001161	GO:0005161(platelet-derived growth factor receptor binding);GO:0008083(growth factor activity);GO:0016020(membrane);GO:0048008(platelet-derived growth factor receptor signaling pathway);GO:0048008(platelet-derived growth factor receptor signaling pathway)	NA	NA	NA	platelet derived growth factor D [Source:HGNC Symbol;Acc:HGNC:30620]	protein_coding	4.37395	3.59798	4.04193	8.23236	10.1326	8.60909	0.445385	-1.16687	2.06262e-34	7.28551e-33	down	yes
MSTRG.1578	ENSAPLG00020016327	ENSAPLT00020025577;ENSAPLT00020025585;ENSAPLT00020025587	GO:0004672(protein kinase activity);GO:0004713(protein tyrosine kinase activity);GO:0004714(transmembrane receptor protein tyrosine kinase activity);GO:0005515(protein binding);GO:0005524(ATP binding);GO:0006468(protein phosphorylation);GO:0007169(transmembrane receptor protein tyrosine kinase signaling pathway);GO:0016021(integral component of membrane);GO:0017154(semaphorin receptor activity);G…	NA	NA	NA	MET proto-oncogene, receptor tyrosine kinase [Source:HGNC Symbol;Acc:HGNC:7029]	protein_coding	2.48029	2.38699	2.30867	5.40146	6.57875	5.74497	0.404845	-1.30456	2.33776e-34	8.24353e-33	down	yes
MSTRG.14024	ENSAPLG00020011245	ENSAPLT00020016754	GO:0004044(amidophosphoribosyltransferase activity);GO:0009113(purine nucleobase biosynthetic process)	NA	NA	NA	phosphoribosyl pyrophosphate amidotransferase [Source:HGNC Symbol;Acc:HGNC:9238]	protein_coding	10.3343	10.5867	11.2086	20.5465	21.5765	21.3966	0.505824	-0.983294	2.35458e-34	8.28898e-33	down	no
MSTRG.13624	ENSAPLG00020001678	ENSAPLT00020002477	GO:0004672(protein kinase activity);GO:0005524(ATP binding);GO:0006468(protein phosphorylation)	NA	NA	NA	homeodomain interacting protein kinase 4 [Source:HGNC Symbol;Acc:HGNC:19007]	protein_coding	4.15261	3.3613	3.74173	1.30873	1.66946	1.60875	2.45385	1.29504	2.96765e-34	1.04125e-32	up	yes
MSTRG.8051	ENSAPLG00020013961	ENSAPLT00020021319;ENSAPLT00020021317;ENSAPLT00020021320	GO:0004725(protein tyrosine phosphatase activity);GO:0005515(protein binding);GO:0006470(protein dephosphorylation);GO:0016020(membrane);GO:0016311(dephosphorylation);GO:0016791(phosphatase activity);GO:0016791(phosphatase activity)	04514(Cell adhesion molecules);04520(Adherens junction);04520(Adherens junction)	K05693	EC:3.1.3.48	protein tyrosine phosphatase receptor type M [Source:NCBI gene;Acc:101803609]	protein_coding	8.51817	7.63351	7.91209	3.02261	3.81686	3.15581	2.40751	1.26754	3.22337e-34	1.12722e-32	up	yes
MSTRG.10107	ENSAPLG00020017110	ENSAPLT00020026836;ENSAPLT00020026833	GO:0005524(ATP binding);GO:0016887(ATP hydrolysis activity);GO:0016887(ATP hydrolysis activity)	03040(Spliceosome);04010(MAPK signaling pathway);04141(Protein processing in endoplasmic reticulum);04144(Endocytosis);04144(Endocytosis)	NA	NA	heat shock protein family A (Hsp70) member 8 [Source:NCBI gene;Acc:101801738]	protein_coding	152.011	160.308	153.6	274.214	262.425	284.103	0.567681	-0.816849	3.22952e-34	1.1275e-32	down	no
MSTRG.1743	ENSAPLG00020001381	ENSAPLT00020002032;ENSAPLT00020002039	GO:0000978(RNA polymerase II cis-regulatory region sequence-specific DNA binding);GO:0005667(transcription regulator complex);GO:0006355(regulation of DNA-templated transcription);GO:0006357(regulation of transcription by RNA polymerase II);GO:0006357(regulation of transcription by RNA polymerase II)	NA	NA	NA	E2F transcription factor 7 [Source:HGNC Symbol;Acc:HGNC:23820]	protein_coding	0.722176	0.529861	0.695722	2.39631	2.53057	2.20903	0.272952	-1.87328	3.67996e-34	1.28244e-32	down	yes
MSTRG.1651	ENSAPLG00020009846	ENSAPLT00020014468	NA	NA	NA	NA	solute carrier family 38 member 4 [Source:HGNC Symbol;Acc:HGNC:14679]	protein_coding	2.47554	2.00011	2.69917	0.241281	0.403329	0.189709	8.59961	3.10427	3.68547e-34	1.28244e-32	up	yes
MSTRG.13590	ENSAPLG00020000772	ENSAPLT00020001113;ENSAPLT00020001109	GO:0005515(protein binding);GO:0006749(glutathione metabolic process);GO:0006749(glutathione metabolic process)	00480(Glutathione metabolism);00590(Arachidonic acid metabolism);00980(Metabolism of xenobiotics by cytochrome P450);00982(Drug metabolism - cytochrome P450);01100(Metabolic pathways);01100(Metabolic pathways)	K04097	EC:2.5.1.18;EC:5.3.99.2	hematopoietic prostaglandin D synthase [Source:NCBI gene;Acc:101796320]	protein_coding	11.3862	12.0168	12.2769	4.33658	4.48545	4.58912	2.66046	1.41168	4.3953e-34	1.52691e-32	up	yes
MSTRG.15208	ENSAPLG00020004992	ENSAPLT00020007350	GO:0005886(plasma membrane);GO:0034605(cellular response to heat);GO:0035774(positive regulation of insulin secretion involved in cellular response to glucose stimulus);GO:0046983(protein dimerization activity);GO:1902476(chloride transmembrane transport)	NA	NA	NA	anoctamin 1 [Source:NCBI gene;Acc:101801151]	protein_coding	4.50076	4.96644	4.77522	1.7188	2.08809	1.92971	2.48273	1.31193	4.50245e-34	1.559e-32	up	yes
MSTRG.11839	ENSAPLG00020005034	ENSAPLT00020007765	GO:0004842(ubiquitin-protein transferase activity);GO:0005515(protein binding)	NA	NA	NA	HECT domain and ankyrin repeat containing E3 ubiquitin protein ligase 1 [Source:HGNC Symbol;Acc:HGNC:21033]	protein_coding	22.2015	20.7433	21.6221	11.6191	12.4924	11.5211	1.81202	0.857599	4.89148e-34	1.69093e-32	up	no
MSTRG.549	ENSAPLG00020008162	ENSAPLT00020011914;ENSAPLT00020011991	GO:0005515(protein binding);GO:0005515(protein binding)	NA	NA	NA		protein_coding	10.9365	11.5074	11.3365	5.78944	5.74688	6.29217	1.89474	0.922003	5.22123e-34	1.79902e-32	up	no
MSTRG.13953	ENSAPLG00020004215	ENSAPLT00020006181	NA	04110(Cell cycle);04114(Oocyte meiosis);04914(Progesterone-mediated oocyte maturation)	NA	NA	mitotic arrest deficient 2 like 1 [Source:NCBI gene;Acc:101798731]	protein_coding	5.91878	5.78984	6.38605	16.4138	19.0997	16.6784	0.346696	-1.52826	6.93293e-34	2.38491e-32	down	yes
MSTRG.4863	ENSAPLG00020003077	ENSAPLT00020005316;ENSAPLT00020007373;ENSAPLT00020006610;ENSAPLT00020007409	GO:0004691(cAMP-dependent protein kinase activity);GO:0005085(guanyl-nucleotide exchange factor activity);GO:0035023(regulation of Rho protein signal transduction);GO:0035023(regulation of Rho protein signal transduction)	NA	NA	NA	A-kinase anchoring protein 13 [Source:HGNC Symbol;Acc:HGNC:371]	protein_coding	27.7668	26.8978	27.494	16.1151	16.3528	17.5249	1.64341	0.716693	7.75909e-34	2.66475e-32	up	no
MSTRG.12565	ENSAPLG00020003102	ENSAPLT00020004507	GO:0009058(biosynthetic process);GO:0016844(strictosidine synthase activity)	NA	NA	NA	adipocyte plasma membrane associated protein [Source:NCBI gene;Acc:101798068]	protein_coding	18.6066	17.7646	18.4955	9.84482	9.08188	10.0388	1.89421	0.921596	8.19832e-34	2.81102e-32	up	no
MSTRG.627	ENSAPLG00020002361	ENSAPLT00020003455	GO:0004421(hydroxymethylglutaryl-CoA synthase activity);GO:0006084(acetyl-CoA metabolic process);GO:0008299(isoprenoid biosynthetic process);GO:0010142(farnesyl diphosphate biosynthetic process, mevalonate pathway);GO:0016746(acyltransferase activity)	NA	NA	NA	3-hydroxy-3-methylglutaryl-CoA synthase 1 [Source:HGNC Symbol;Acc:HGNC:5007]	protein_coding	15.7617	14.3183	14.489	26.2507	28.5957	26.6156	0.547113	-0.870088	8.23218e-34	2.81437e-32	down	no
MSTRG.3009	ENSAPLG00020000392	ENSAPLT00020000517	GO:0005515(protein binding)	NA	NA	NA	matrix remodeling associated 5 [Source:HGNC Symbol;Acc:HGNC:7539]	protein_coding	61.8495	58.341	60.8505	24.9103	32.9377	29.2144	2.07944	1.05619	8.23478e-34	2.81437e-32	up	yes
MSTRG.11799	ENSAPLG00020012473	ENSAPLT00020018843	NA	NA	NA	NA	BLOC-1 related complex subunit 6 [Source:HGNC Symbol;Acc:HGNC:25939]	protein_coding	26.0776	27.1755	30.5378	9.16567	7.0526	9.41189	3.26923	1.70895	1.00501e-33	3.41817e-32	up	yes
MSTRG.3926	ENSAPLG00020015217	ENSAPLT00020023479	GO:0005525(GTP binding)	NA	NA	NA	G protein nucleolar 3 [Source:HGNC Symbol;Acc:HGNC:29931]	protein_coding	5.9131	6.33631	6.84383	14.4833	14.0284	14.8325	0.440503	-1.18278	1.05167e-33	3.57109e-32	down	yes
MSTRG.16250	ENSAPLG00020013433	ENSAPLT00020020438	GO:0005515(protein binding)	NA	NA	NA	interferon-induced protein with tetratricopeptide repeats 5 [Source:NCBI gene;Acc:101797569]	protein_coding	1.61192	1.48038	1.78808	0.008459	0.077595	0.046788	36.7382	5.19921	1.47207e-33	4.9906e-32	up	yes
MSTRG.456	ENSAPLG00020002526	ENSAPLT00020003687	GO:0004674(protein serine/threonine kinase activity);GO:0005524(ATP binding);GO:0006468(protein phosphorylation)	NA	NA	NA	alpha kinase 2 [Source:NCBI gene;Acc:101801866]	protein_coding	1.00886	0.752867	1.02655	2.54024	2.97775	2.70299	0.339166	-1.55994	1.48095e-33	5.01266e-32	down	yes
MSTRG.11028	ENSAPLG00020017379;ENSAPLG00020017370	ENSAPLT00020027337;ENSAPLT00020027338;ENSAPLT00020027336;ENSAPLT00020027340;ENSAPLT00020027339;ENSAPLT00020027242	GO:0005085(guanyl-nucleotide exchange factor activity);GO:0005096(GTPase activator activity);GO:0005515(protein binding);GO:0007264(small GTPase mediated signal transduction);GO:0016477(cell migration);GO:0016477(cell migration)	NA	NA	NA	dedicator of cytokinesis 5 [Source:HGNC Symbol;Acc:HGNC:23476]	protein_coding	1.56508	1.45785	1.59839	3.29313	3.50103	3.05883	0.469028	-1.09225	1.62469e-33	5.49037e-32	down	yes
MSTRG.4342	ENSAPLG00020017271	ENSAPLT00020027074	NA	NA	NA	NA	SH3 domain binding glutamate rich protein like [Source:NCBI gene;Acc:101801958]	protein_coding	41.4086	40.7778	41.8594	22.712	25.3822	24.78	1.70219	0.767394	1.70016e-33	5.73619e-32	up	no
MSTRG.8441	ENSAPLG00020016867	ENSAPLT00020026387;ENSAPLT00020026382;ENSAPLT00020026390;ENSAPLT00020026383	GO:0006355(regulation of DNA-templated transcription);GO:0006355(regulation of DNA-templated transcription)	NA	NA	NA	LRR binding FLII interacting protein 2 [Source:HGNC Symbol;Acc:HGNC:6703]	protein_coding	3.17111	2.87134	3.14402	6.1136	7.26926	6.28316	0.467124	-1.09812	1.89029e-33	6.36749e-32	down	yes
MSTRG.15492	ENSAPLG00020014807	ENSAPLT00020022854;ENSAPLT00020022852;ENSAPLT00020022831;ENSAPLT00020022830;ENSAPLT00020022821	GO:0003774(cytoskeletal motor activity);GO:0005515(protein binding);GO:0005524(ATP binding);GO:0016459(myosin complex);GO:0016459(myosin complex)	NA	NA	NA	myosin IB [Source:HGNC Symbol;Acc:HGNC:7596]	protein_coding	8.19405	7.83809	7.69112	13.4844	14.3504	13.815	0.56959	-0.812005	2.15979e-33	7.25214e-32	down	no
MSTRG.2444	ENSAPLG00020007639	ENSAPLT00020011193	GO:0000278(mitotic cell cycle);GO:0005634(nucleus);GO:0007076(mitotic chromosome condensation);GO:0030261(chromosome condensation)	NA	NA	NA	non-SMC condensin I complex subunit D2 [Source:HGNC Symbol;Acc:HGNC:24305]	protein_coding	6.21571	6.77798	7.14288	15.3627	13.4562	14.5565	0.464239	-1.10706	2.30113e-33	7.71447e-32	down	yes
MSTRG.12175	ENSAPLG00020002125	ENSAPLT00020003143	NA	NA	NA	NA	actin alpha 1, skeletal muscle [Source:NCBI gene;Acc:101802755]	protein_coding	2.27752	1.86076	1.79563	7.62758	6.81869	7.75178	0.267317	-1.90338	2.34502e-33	7.84912e-32	down	yes
MSTRG.15495	ENSAPLG00020014861	ENSAPLT00020023341;ENSAPLT00020023328;ENSAPLT00020023338;ENSAPLT00020023327	GO:0004359(glutaminase activity);GO:0005515(protein binding);GO:0006541(glutamine metabolic process);GO:0006541(glutamine metabolic process)	NA	NA	NA	glutaminase [Source:HGNC Symbol;Acc:HGNC:4331]	protein_coding	19.9591	18.6309	18.1518	32.5709	35.3003	33.1822	0.561502	-0.832636	3.01127e-33	1.00632e-31	down	no
MSTRG.1920	ENSAPLG00020016692	ENSAPLT00020026011;ENSAPLT00020026010	GO:0000166(nucleotide binding);GO:0005215(transporter activity);GO:0005388(P-type calcium transporter activity);GO:0005524(ATP binding);GO:0016020(membrane);GO:0016021(integral component of membrane);GO:0016887(ATP hydrolysis activity);GO:0070588(calcium ion transmembrane transport);GO:0070588(calcium ion transmembrane transport)	NA	NA	NA	ATPase plasma membrane Ca2+ transporting 1 [Source:HGNC Symbol;Acc:HGNC:814]	protein_coding	11.1868	10.3152	10.6402	18.4987	20.3143	19.397	0.552178	-0.856795	3.09779e-33	1.03359e-31	down	no
MSTRG.7001	ENSAPLG00020003873	ENSAPLT00020005658	GO:0005515(protein binding);GO:0006914(autophagy);GO:0032266(phosphatidylinositol-3-phosphate binding)	NA	NA	NA	WD repeat domain, phosphoinositide interacting 1 [Source:HGNC Symbol;Acc:HGNC:25471]	protein_coding	18.6475	19.0452	18.6795	8.56253	8.74665	9.57461	2.09688	1.06825	3.14902e-33	1.04903e-31	up	yes
MSTRG.12315	ENSAPLG00020009303	ENSAPLT00020013964;ENSAPLT00020013955;ENSAPLT00020013966	GO:0006886(intracellular protein transport);GO:0031267(small GTPase binding);GO:0051168(nuclear export);GO:0051168(nuclear export)	NA	NA	NA	exportin 5 [Source:HGNC Symbol;Acc:HGNC:17675]	protein_coding	18.3667	17.9562	18.4078	33.5786	30.9203	33.8006	0.556775	-0.844833	3.44848e-33	1.14697e-31	down	no
MSTRG.7957	ENSAPLG00020014889	ENSAPLT00020022933;ENSAPLT00020022927	NA	NA	NA	NA	coiled-coil-helix-coiled-coil-helix domain containing 7 [Source:NCBI gene;Acc:101805051]	protein_coding	3.29902	3.42109	3.78532	8.12953	8.60358	7.63587	0.431098	-1.21391	4.36679e-33	1.44556e-31	down	yes
MSTRG.4517	ENSAPLG00020003744	ENSAPLT00020005474	GO:0005515(protein binding);GO:0046872(metal ion binding)	NA	K10692	EC:2.3.2.27	ligand of Numb protein X 2 [Source:NCBI gene;Acc:101795745]	protein_coding	1.87252	1.89138	2.0426	4.82611	5.4911	4.97916	0.3796	-1.39745	4.71025e-33	1.55682e-31	down	yes
MSTRG.16743	ENSAPLG00020001445	ENSAPLT00020002127	GO:0005524(ATP binding);GO:0016301(kinase activity);GO:0019206(nucleoside kinase activity)	NA	NA	NA	uridine-cytidine kinase 2 [Source:HGNC Symbol;Acc:HGNC:12562]	protein_coding	8.87177	9.74154	8.8276	22.5401	19.4689	21.3036	0.433419	-1.20616	4.94681e-33	1.63245e-31	down	yes
MSTRG.4350	ENSAPLG00020002010	ENSAPLT00020003004;ENSAPLT00020002984	GO:0003777(microtubule motor activity);GO:0005524(ATP binding);GO:0007018(microtubule-based movement);GO:0008017(microtubule binding);GO:0008017(microtubule binding)	NA	NA	NA	kinesin family member 4A [Source:HGNC Symbol;Acc:HGNC:13339]	protein_coding	0.929768	1.07502	1.06013	3.16672	3.0374	3.0222	0.332193	-1.58991	4.97223e-33	1.63827e-31	down	yes
MSTRG.499	ENSAPLG00020018192	ENSAPLT00020028788;ENSAPLT00020028787	NA	NA	NA	NA	chromosome Z C18orf25 homolog [Source:NCBI gene;Acc:101795462]	protein_coding	10.0032	9.86859	10.48	5.25096	6.07278	5.52655	1.80126	0.849009	5.74406e-33	1.88668e-31	up	no
MSTRG.17024	LRP8	ENSAPLT00020025386;ENSAPLT00020025380	GO:0005509(calcium ion binding);GO:0005515(protein binding);GO:0005515(protein binding)	NA	NA	NA	Anas platyrhynchos LDL receptor related protein 8 (LRP8), mRNA. [Source:RefSeq mRNA;Acc:NM_001310356]	protein_coding	3.04811	2.63796	2.55248	6.56136	7.41684	6.39665	0.404349	-1.30633	6.12766e-33	2.00955e-31	down	yes
MSTRG.10939	ENSAPLG00020011142	ENSAPLT00020016580	GO:0016021(integral component of membrane);GO:0038023(signaling receptor activity)	NA	NA	NA	ANTXR cell adhesion molecule 1 [Source:HGNC Symbol;Acc:HGNC:21014]	protein_coding	4.47065	3.78645	4.17854	1.99628	2.28647	2.02374	1.97188	0.979573	6.39817e-33	2.095e-31	up	no
MSTRG.4366	ENSAPLG00020002761	ENSAPLT00020004014	GO:0004930(G protein-coupled receptor activity);GO:0004983(neuropeptide Y receptor activity);GO:0007186(G protein-coupled receptor signaling pathway);GO:0016021(integral component of membrane)	NA	NA	NA		protein_coding	0.726231	0.970343	0.708945	4.69009	4.49008	3.73595	0.186242	-2.42475	6.55763e-33	2.14389e-31	down	yes
MSTRG.4893	ENSAPLG00020014302	ENSAPLT00020021949;ENSAPLT00020021946	GO:0004222(metalloendopeptidase activity);GO:0006508(proteolysis);GO:0008237(metallopeptidase activity);GO:0030198(extracellular matrix organization);GO:0030198(extracellular matrix organization)	NA	NA	NA	ADAM metallopeptidase with thrombospondin type 1 motif 17 [Source:HGNC Symbol;Acc:HGNC:17109]	protein_coding	1.25654	1.48189	1.31611	2.89472	3.06898	2.94077	0.455338	-1.13499	1.01738e-32	3.31074e-31	down	yes
MSTRG.8072	ENSAPLG00020016955	ENSAPLT00020026541	GO:0031262(Ndc80 complex);GO:0051315(attachment of mitotic spindle microtubules to kinetochore)	NA	NA	NA	NDC80 kinetochore complex component [Source:NCBI gene;Acc:101796476]	protein_coding	1.9792	1.81123	2.50667	6.35782	8.51459	6.3087	0.297298	-1.75002	1.21467e-32	3.94059e-31	down	yes
MSTRG.9530	ENSAPLG00020016462	ENSAPLT00020025607	NA	NA	NA	NA		protein_coding	7.58334	8.22821	7.88258	19.8212	15.6535	17.4232	0.447922	-1.15868	1.21784e-32	3.94478e-31	down	yes
MSTRG.13532	ENSAPLG00020017550	ENSAPLT00020027562	GO:0005576(extracellular region);GO:0007275(multicellular organism development);GO:0030178(negative regulation of Wnt signaling pathway)	04310(Wnt signaling pathway)	NA	NA	dickkopf WNT signaling pathway inhibitor 2 [Source:NCBI gene;Acc:101790422]	protein_coding	1.7402	1.72008	1.66676	3.34504	3.86241	3.49088	0.479237	-1.06119	1.53655e-32	4.9619e-31	down	yes
MSTRG.12753	ENSAPLG00020011927	ENSAPLT00020017906;ENSAPLT00020017944;ENSAPLT00020017940	GO:0005216(ion channel activity);GO:0006811(ion transport);GO:0016020(membrane);GO:0055085(transmembrane transport);GO:0055085(transmembrane transport)	NA	NA	NA		protein_coding	3.48353	3.31899	3.67409	6.82199	6.90214	6.94608	0.506846	-0.980381	1.723e-32	5.547e-31	down	no
MSTRG.1190	ENSAPLG00020009767	ENSAPLT00020014341	GO:0005524(ATP binding);GO:0006457(protein folding);GO:0009408(response to heat);GO:0031072(heat shock protein binding);GO:0051082(unfolded protein binding)	NA	NA	NA	DnaJ heat shock protein family (Hsp40) member A1 [Source:HGNC Symbol;Acc:HGNC:5229]	protein_coding	8.03402	7.6481	7.8749	14.6469	14.7309	14.2817	0.539562	-0.89014	2.73441e-32	8.77012e-31	down	no
MSTRG.11351	OAZ1	ENSAPLT00020023149	GO:0005829(cytosol);GO:0006595(polyamine metabolic process);GO:0008073(ornithine decarboxylase inhibitor activity);GO:0043086(negative regulation of catalytic activity)	NA	NA	NA	Anas platyrhynchos ornithine decarboxylase antizyme 1 (OAZ1), mRNA. [Source:RefSeq mRNA;Acc:NM_001289841]	protein_coding	703.236	729.931	711.124	447.737	437.557	461.789	1.5918	0.670663	3.0465e-32	9.74833e-31	up	no
MSTRG.14275	ENSAPLG00020010508	ENSAPLT00020015532	GO:0019901(protein kinase binding);GO:0061098(positive regulation of protein tyrosine kinase activity)	NA	NA	NA	docking protein 7 [Source:HGNC Symbol;Acc:HGNC:26594]	protein_coding	8.34171	9.05845	8.63983	4.57325	5.12079	4.47943	1.83724	0.877536	3.36432e-32	1.0749e-30	up	no
MSTRG.11956	ENSAPLG00020006819	ENSAPLT00020009958	GO:0005515(protein binding);GO:0005576(extracellular region);GO:0007165(signal transduction)	NA	NA	NA	cellular communication network factor 2 [Source:HGNC Symbol;Acc:HGNC:2500]	protein_coding	66.4732	64.0617	63.2457	121.998	107.089	118.668	0.557235	-0.843643	3.58928e-32	1.14331e-30	down	no
MSTRG.17099	ENSAPLG00020000992	ENSAPLT00020001458;ENSAPLT00020001454	GO:0016055(Wnt signaling pathway);GO:0017147(Wnt-protein binding);GO:0017147(Wnt-protein binding)	NA	NA	NA	Wnt ligand secretion mediator [Source:HGNC Symbol;Acc:HGNC:30238]	protein_coding	315.014	325.963	316.823	198.166	174.724	191.887	1.69589	0.762043	4.97898e-32	1.5812e-30	up	no
MSTRG.16299	ENSAPLG00020013681	ENSAPLT00020020834	GO:0005515(protein binding)	NA	NA	NA		protein_coding	11.6274	13.0909	11.7873	23.4346	25.7856	24.1308	0.497685	-1.0067	5.80198e-32	1.83703e-30	down	yes
MSTRG.3960	ENSAPLG00020015773	ENSAPLT00020024460;ENSAPLT00020024445;ENSAPLT00020024454	GO:0005085(guanyl-nucleotide exchange factor activity);GO:0005515(protein binding);GO:0007264(small GTPase mediated signal transduction);GO:0007264(small GTPase mediated signal transduction)	NA	NA	NA	dedicator of cytokinesis 3 [Source:HGNC Symbol;Acc:HGNC:2989]	protein_coding	2.94429	2.54693	2.50874	0.851718	1.12083	0.869596	2.81476	1.49301	6.09806e-32	1.92788e-30	up	yes
MSTRG.1232	ENSAPLG00020008770	ENSAPLT00020013818;ENSAPLT00020013968;ENSAPLT00020013790;ENSAPLT00020013699;ENSAPLT00020013941	GO:0005085(guanyl-nucleotide exchange factor activity);GO:0005515(protein binding);GO:0007264(small GTPase mediated signal transduction);GO:0035023(regulation of Rho protein signal transduction);GO:0046578(regulation of Ras protein signal transduction);GO:0046578(regulation of Ras protein signal transduction)	NA	NA	NA	Ras protein specific guanine nucleotide releasing factor 2 [Source:HGNC Symbol;Acc:HGNC:9876]	protein_coding	0.378336	0.454513	0.249152	2.05108	2.45164	2.01794	0.165934	-2.59132	6.11385e-32	1.92998e-30	down	yes
MSTRG.9666	ENSAPLG00020012879	ENSAPLT00020019505;ENSAPLT00020019506	GO:0006355(regulation of DNA-templated transcription);GO:0006355(regulation of DNA-templated transcription)	NA	NA	NA	castor zinc finger 1 [Source:HGNC Symbol;Acc:HGNC:26002]	protein_coding	10.7135	11.4621	10.4841	5.81202	6.11634	6.25965	1.79568	0.844527	6.27445e-32	1.97772e-30	up	no
MSTRG.15882	ENSAPLG00020014222	ENSAPLT00020021774	GO:0003676(nucleic acid binding);GO:0005524(ATP binding)	NA	NA	NA	DEAD-box helicase 18 [Source:HGNC Symbol;Acc:HGNC:2741]	protein_coding	7.14461	6.98041	7.00337	14.6848	18.7761	18.0931	0.40983	-1.2869	6.33006e-32	1.99227e-30	down	yes
MSTRG.7343	ENSAPLG00020002958;ENSAPLG00020002917	ENSAPLT00020004377;ENSAPLT00020004285;ENSAPLT00020004225	GO:0005201(extracellular matrix structural constituent)	NA	NA	NA	collagen type V alpha 1 chain [Source:HGNC Symbol;Acc:HGNC:2209]	protein_coding	267.467	273.091	273.367	165.466	163.313	177.73	1.60693	0.684307	8.4091e-32	2.63873e-30	up	no
MSTRG.516	ENSAPLG00020018250	ENSAPLT00020028923;ENSAPLT00020028909	NA	NA	NA	NA	nucleolar protein 6 [Source:HGNC Symbol;Acc:HGNC:19910]	protein_coding	9.76641	10.4699	9.45845	21.4117	18.8389	21.0642	0.484301	-1.04602	8.68208e-32	2.72034e-30	down	yes
MSTRG.11179	ENSAPLG00020007641	ENSAPLT00020011176	GO:0003824(catalytic activity)	NA	NA	NA	abhydrolase domain containing 8 [Source:NCBI gene;Acc:101791498]	protein_coding	2.1587	2.1961	2.63577	0.485094	0.41124	0.278928	5.9481	2.57243	9.96037e-32	3.11624e-30	up	yes
MSTRG.3414	ENSAPLG00020001982	ENSAPLT00020002948	GO:0003677(DNA binding);GO:0005515(protein binding);GO:0005634(nucleus);GO:0005667(transcription regulator complex);GO:0005737(cytoplasm);GO:0006355(regulation of DNA-templated transcription);GO:0007179(transforming growth factor beta receptor signaling pathway);GO:0046872(metal ion binding)	04350(TGF-beta signaling pathway)	NA	NA	SMAD family member 9 [Source:NCBI gene;Acc:101800239]	protein_coding	7.83933	7.40976	7.81069	13.5562	15.0963	13.509	0.54694	-0.870547	1.18192e-31	3.69233e-30	down	no
MSTRG.8598	ENSAPLG00020006880	ENSAPLT00020010342;ENSAPLT00020010333;ENSAPLT00020010374	NA	NA	NA	NA	DNA topoisomerase II binding protein 1 [Source:HGNC Symbol;Acc:HGNC:17008]	protein_coding	5.06417	4.75126	4.83364	9.12506	10.1057	9.87161	0.503364	-0.990325	1.32024e-31	4.11833e-30	down	no
MSTRG.10305	ENSAPLG00020013337	ENSAPLT00020020292;ENSAPLT00020020290	GO:0046872(metal ion binding);GO:0046872(metal ion binding)	NA	NA	NA	four and a half LIM domains 3 [Source:NCBI gene;Acc:113839579]	protein_coding	12.9073	12.9739	13.277	7.78456	6.49283	7.30804	1.81411	0.859261	1.32514e-31	4.12749e-30	up	no
MSTRG.11559	ENSAPLG00020000452	ENSAPLT00020000623;ENSAPLT00020000612	GO:0005515(protein binding);GO:0005515(protein binding)	NA	NA	NA	CD2 associated protein [Source:NCBI gene;Acc:101790207]	protein_coding	1.91478	1.81943	2.03326	4.11191	5.25426	4.27959	0.422657	-1.24244	1.42551e-31	4.43358e-30	down	yes
MSTRG.926	ENSAPLG00020009379	ENSAPLT00020013761;ENSAPLT00020013764	GO:0005856(cytoskeleton);GO:0008092(cytoskeletal protein binding);GO:0008092(cytoskeletal protein binding)	NA	NA	NA	FERM domain containing 3 [Source:HGNC Symbol;Acc:HGNC:24125]	protein_coding	8.66179	8.80131	8.56881	3.53066	4.38043	3.50343	2.2806	1.18941	1.46597e-31	4.55272e-30	up	yes
MSTRG.2102	ENSAPLG00020018200	ENSAPLT00020028803	GO:0003950(NAD+ ADP-ribosyltransferase activity);GO:0046872(metal ion binding)	NA	K15259	EC:2.4.2.30	poly [ADP-ribose] polymerase 12 [Source:NCBI gene;Acc:101802866]	protein_coding	11.4163	10.0432	9.83262	5.16146	5.35379	4.77364	2.04673	1.03332	1.59392e-31	4.9428e-30	up	yes
MSTRG.16132	ENSAPLG00020008309	ENSAPLT00020012120	GO:0005856(cytoskeleton)	NA	NA	NA	adducin 3 [Source:HGNC Symbol;Acc:HGNC:245]	protein_coding	8.42309	7.57506	7.50213	3.6986	3.95298	3.99131	2.01842	1.01323	1.73081e-31	5.35943e-30	up	yes
MSTRG.15018	ENSAPLG00020001556	ENSAPLT00020002382;ENSAPLT00020002283;ENSAPLT00020002363;ENSAPLT00020002335;ENSAPLT00020002304	GO:0004198(calcium-dependent cysteine-type endopeptidase activity);GO:0005509(calcium ion binding);GO:0006508(proteolysis);GO:0045214(sarcomere organization);GO:0045214(sarcomere organization)	NA	K08573	EC:3.4.22.54	calpain 3 [Source:NCBI gene;Acc:101792647]	protein_coding	5.32325	5.1971	4.99848	1.75029	2.26137	1.61601	2.7576	1.46341	2.07126e-31	6.40421e-30	up	yes
MSTRG.9013	ENSAPLG00020009713	ENSAPLT00020014265;ENSAPLT00020014278	NA	NA	NA	NA	disco interacting protein 2 homolog C [Source:NCBI gene;Acc:101802073]	protein_coding	4.7584	4.69962	5.89526	2.37842	2.69429	2.53755	2.01745	1.01253	2.23307e-31	6.88432e-30	up	yes
MSTRG.4031	ENSAPLG00020012483	ENSAPLT00020018868;ENSAPLT00020018865;ENSAPLT00020018862	GO:0005369(taurine:sodium symporter activity);GO:0005887(integral component of plasma membrane);GO:0006836(neurotransmitter transport);GO:0016020(membrane);GO:0016021(integral component of membrane);GO:0016021(integral component of membrane)	NA	NA	NA	solute carrier family 6 member 6 [Source:NCBI gene;Acc:101798943]	protein_coding	8.18376	8.01863	8.26818	13.2216	13.9596	13.5374	0.600968	-0.734641	2.43352e-31	7.49132e-30	down	no
MSTRG.14934	ENSAPLG00020001095	ENSAPLT00020001588	GO:0008608(attachment of spindle microtubules to kinetochore);GO:0034501(protein localization to kinetochore);GO:0051301(cell division)	NA	NA	NA	kinetochore scaffold 1 [Source:HGNC Symbol;Acc:HGNC:24054]	protein_coding	1.87545	1.70556	2.16424	4.42135	5.7098	5.17259	0.375414	-1.41345	2.63306e-31	8.09377e-30	down	yes
MSTRG.7778	ENSAPLG00020004872	ENSAPLT00020007189	GO:0005634(nucleus);GO:0005737(cytoplasm);GO:0005776(autophagosome);GO:0005829(cytosol);GO:0006355(regulation of DNA-templated transcription);GO:0008285(negative regulation of cell population proliferation);GO:0010506(regulation of autophagy);GO:0016605(PML body)	NA	NA	NA	tumor protein p53 inducible nuclear protein 1 [Source:NCBI gene;Acc:101792353]	protein_coding	24.1202	22.7837	23.099	14.0043	13.8987	13.4472	1.69293	0.759521	2.75951e-31	8.47014e-30	up	no
MSTRG.6440	ENSAPLG00020013036	ENSAPLT00020019771	GO:0005515(protein binding)	NA	NA	NA		protein_coding	6.83265	7.67795	6.50506	15.5838	14.6338	15.759	0.457094	-1.12944	3.12158e-31	9.56754e-30	down	yes
MSTRG.14700	ENSAPLG00020006319	ENSAPLT00020009225	GO:0004800(thyroxine 5'-deiodinase activity)	NA	NA	NA	iodothyronine deiodinase 2 [Source:HGNC Symbol;Acc:HGNC:2884]	protein_coding	10.7104	10.9239	11.4768	4.76423	5.94312	5.16631	2.08591	1.06068	3.3455e-31	1.0239e-29	up	yes
MSTRG.15605	ENSAPLG00020018385	ENSAPLT00020029150	GO:0004502(kynurenine 3-monooxygenase activity);GO:0006569(tryptophan catabolic process);GO:0019805(quinolinate biosynthetic process);GO:0071949(FAD binding)	00380(Tryptophan metabolism);01100(Metabolic pathways);01240(Biosynthesis of cofactors)	K00486	EC:1.14.13.9	kynurenine 3-monooxygenase [Source:NCBI gene;Acc:101796606]	protein_coding	4.74913	4.39169	3.71736	0.943339	0.765386	0.99269	4.75979	2.2509	3.39785e-31	1.03841e-29	up	yes
MSTRG.4865	ENSAPLG00020014254	ENSAPLT00020021843	GO:0010975(regulation of neuron projection development);GO:0015026(coreceptor activity);GO:0030509(BMP signaling pathway);GO:0048681(negative regulation of axon regeneration)	04350(TGF-beta signaling pathway)	NA	NA	repulsive guidance molecule BMP co-receptor a [Source:NCBI gene;Acc:101799588]	protein_coding	15.0947	15.5808	15.0878	8.58894	7.90061	8.43632	1.83598	0.876549	3.9555e-31	1.20709e-29	up	no
MSTRG.9019	ENSAPLG00020009806;ENSAPLG00020009795	ENSAPLT00020014425;ENSAPLT00020014377;ENSAPLT00020014413	GO:0005634(nucleus)	NA	NA	NA		protein_coding	0.976253	0.817216	1.15254	3.17067	2.87828	2.79618	0.333065	-1.58612	3.9627e-31	1.20754e-29	down	yes
MSTRG.7265	ENSAPLG00020010747	ENSAPLT00020015928	NA	NA	NA	NA	zinc finger MYND-type containing 19 [Source:NCBI gene;Acc:101792396]	protein_coding	2.42206	2.16063	2.3352	4.73997	4.88784	4.80488	0.479321	-1.06094	4.33192e-31	1.31814e-29	down	yes
MSTRG.13461	ENSAPLG00020003223	ENSAPLT00020004825	GO:0004721(phosphoprotein phosphatase activity);GO:0004722(protein serine/threonine phosphatase activity);GO:0016787(hydrolase activity);GO:0016791(phosphatase activity);GO:0043169(cation binding);GO:0046872(metal ion binding)	NA	K17505	EC:3.1.3.16	protein phosphatase, Mg2+/Mn2+ dependent 1K [Source:NCBI gene;Acc:101793256]	protein_coding	4.57255	4.24186	4.73709	2.51014	2.50976	2.61885	1.77404	0.827042	5.48928e-31	1.6655e-29	up	no
MSTRG.2155	ENSAPLG00020002583	ENSAPLT00020003763	NA	NA	NA	NA	SIN3-HDAC complex associated factor [Source:NCBI gene;Acc:101801608]	protein_coding	8.49072	8.54756	8.12027	16.5073	19.8325	18.3494	0.460027	-1.12021	5.57815e-31	1.69004e-29	down	yes
MSTRG.13015	ENSAPLG00020003960	ENSAPLT00020005800;ENSAPLT00020005804;ENSAPLT00020005813	GO:0007165(signal transduction);GO:0007165(signal transduction)	NA	NA	NA	Rac GTPase activating protein 1 [Source:HGNC Symbol;Acc:HGNC:9804]	protein_coding	2.48477	2.59379	2.68449	6.40909	6.3745	6.88585	0.394675	-1.34126	6.29321e-31	1.90122e-29	down	yes
MSTRG.16535	ENSAPLG00020006884	ENSAPLT00020010052	GO:0005737(cytoplasm);GO:0009968(negative regulation of signal transduction)	04140(Autophagy - animal);04150(mTOR signaling pathway)	NA	NA	DNA damage inducible transcript 4 [Source:NCBI gene;Acc:101790553]	protein_coding	120.455	145.893	134.512	64.7065	45.8385	52.2296	2.46266	1.30022	6.3591e-31	1.91837e-29	up	yes
MSTRG.5784	ENSAPLG00020016987	ENSAPLT00020026583	GO:0004416(hydroxyacylglutathione hydrolase activity);GO:0019243(methylglyoxal catabolic process to D-lactate via S-lactoyl-glutathione)	00620(Pyruvate metabolism);01100(Metabolic pathways)	K01069	EC:3.1.2.6	hydroxyacylglutathione hydrolase [Source:NCBI gene;Acc:101795084]	protein_coding	10.4322	9.55329	10.8252	4.78217	4.82218	4.24663	2.22445	1.15345	7.36465e-31	2.21538e-29	up	yes
MSTRG.14755	ENSAPLG00020012778	ENSAPLT00020019338	GO:0005509(calcium ion binding)	NA	NA	NA	latent transforming growth factor beta binding protein 2 [Source:HGNC Symbol;Acc:HGNC:6715]	protein_coding	29.2961	32.0325	32.7484	14.823	10.8131	14.7464	2.32965	1.22011	7.42929e-31	2.22847e-29	up	yes
MSTRG.15929	ENSAPLG00020011523	ENSAPLT00020017197;ENSAPLT00020017201	GO:0005520(insulin-like growth factor binding);GO:0005576(extracellular region);GO:0005576(extracellular region)	NA	NA	NA	insulin like growth factor binding protein 2 [Source:NCBI gene;Acc:101803606]	protein_coding	9.13339	8.00229	8.33693	18.3529	15.7949	17.348	0.494654	-1.01551	8.28805e-31	2.47901e-29	down	yes
MSTRG.17486	ENSAPLG00020013313	ENSAPLT00020020351;ENSAPLT00020020313	NA	NA	NA	NA	SPHK1 interactor, AKAP domain containing [Source:HGNC Symbol;Acc:HGNC:30619]	protein_coding	1.69347	1.53133	1.41841	0.391334	0.503995	0.463693	3.41657	1.77255	8.44085e-31	2.52114e-29	up	yes
MSTRG.14207	ENSAPLG00020010185	ENSAPLT00020015050;ENSAPLT00020015054;ENSAPLT00020015060	GO:0005044(scavenger receptor activity);GO:0005507(copper ion binding);GO:0016020(membrane);GO:0016641(oxidoreductase activity, acting on the CH-NH2 group of donors, oxygen as acceptor);GO:0016641(oxidoreductase activity, acting on the CH-NH2 group of donors, oxygen as acceptor)	NA	NA	NA	lysyl oxidase like 3 [Source:HGNC Symbol;Acc:HGNC:13869]	protein_coding	6.6657	7.6918	7.5138	3.55865	2.9557	3.6445	2.15293	1.1063	9.83469e-31	2.92916e-29	up	yes
MSTRG.17317	ENSAPLG00020005659	ENSAPLT00020008258	GO:0005515(protein binding)	NA	NA	NA	leucine rich repeat containing 15 [Source:HGNC Symbol;Acc:HGNC:20818]	protein_coding	13.3019	15.2864	13.5818	7.02659	5.6952	6.13708	2.23608	1.16097	1.00043e-30	2.97547e-29	up	yes
MSTRG.11929	ENSAPLG00020005376	ENSAPLT00020007865	GO:0030177(positive regulation of Wnt signaling pathway)	NA	NA	NA	R-spondin 3 [Source:HGNC Symbol;Acc:HGNC:20866]	protein_coding	4.62734	4.75489	5.23291	10.5396	10.7319	11.0906	0.451613	-1.14684	1.07725e-30	3.19943e-29	down	yes
MSTRG.13497	ENSAPLG00020005140	ENSAPLT00020027344;ENSAPLT00020027490;ENSAPLT00020027494;ENSAPLT00020027350;ENSAPLT00020027343	GO:0005515(protein binding);GO:0007165(signal transduction);GO:0007165(signal transduction)	NA	NA	NA		protein_coding	4.37091	4.21317	3.98321	2.14367	2.45647	2.32099	1.81579	0.860594	1.20132e-30	3.56289e-29	up	no
MSTRG.7275	ENSAPLG00020016147	ENSAPLT00020025071	GO:0003924(GTPase activity);GO:0005200(structural constituent of cytoskeleton);GO:0005525(GTP binding);GO:0005874(microtubule);GO:0007017(microtubule-based process)	04145(Phagosome);04540(Gap junction);05132(Salmonella infection)	NA	NA	tubulin beta 4B class IVb [Source:NCBI gene;Acc:101795300]	protein_coding	35.4501	32.8381	32.3107	66.193	59.6632	63.0438	0.532551	-0.909009	1.46644e-30	4.337e-29	down	no
ENSAPLG00020011668	ENSAPLG00020011668	ENSAPLT00020017503	GO:0005509(calcium ion binding);GO:0005515(protein binding)	NA	NA	NA	LDL receptor related protein 2 [Source:HGNC Symbol;Acc:HGNC:6694]	protein_coding	0.63643	0.575642	0.591598	0.139934	0.135938	0.092542	4.89577	2.29154	1.6669e-30	4.91607e-29	up	yes
MSTRG.12408	ENSAPLG00020017756	ENSAPLT00020027947;ENSAPLT00020027946;ENSAPLT00020027945;ENSAPLT00020027944;ENSAPLT00020027948	NA	NA	NA	NA	HEAT repeat containing 1 [Source:HGNC Symbol;Acc:HGNC:25517]	protein_coding	16.899	16.3747	16.9117	28.2723	33.3613	31.3023	0.54	-0.888968	1.76304e-30	5.17789e-29	down	no
MSTRG.15289	FTH1	ENSAPLT00020007293;ENSAPLT00020007285	GO:0006826(iron ion transport);GO:0006879(cellular iron ion homeostasis);GO:0008199(ferric iron binding);GO:0046872(metal ion binding);GO:0046872(metal ion binding)	04216(Ferroptosis);04217(Necroptosis);04217(Necroptosis)	K00522	EC:1.16.3.2	Anas platyrhynchos ferritin heavy chain 1 (FTH1), mRNA. [Source:RefSeq mRNA;Acc:NM_001310377]	protein_coding	2323.47	2506.54	2515.96	1210.48	1018.32	1355.78	2.04933	1.03515	1.95249e-30	5.71835e-29	up	yes
MSTRG.2585	ENSAPLG00020005855	ENSAPLT00020008575	GO:0005515(protein binding)	NA	NA	NA	NFKB inhibitor zeta [Source:NCBI gene;Acc:101792607]	protein_coding	8.49773	7.49814	9.06463	3.78151	3.74472	3.25919	2.32355	1.21633	2.20548e-30	6.44676e-29	up	yes
MSTRG.4085	ENSAPLG00020013087	ENSAPLT00020020355;ENSAPLT00020020317	GO:0004222(metalloendopeptidase activity);GO:0006508(proteolysis);GO:0008237(metallopeptidase activity);GO:0008270(zinc ion binding);GO:0030198(extracellular matrix organization);GO:0030198(extracellular matrix organization)	NA	NA	NA	ADAM metallopeptidase with thrombospondin type 1 motif 9 [Source:HGNC Symbol;Acc:HGNC:13202]	protein_coding	2.86902	2.98712	2.99516	1.24412	1.22466	1.38444	2.29711	1.19982	2.20731e-30	6.44676e-29	up	yes
MSTRG.3449	ENSAPLG00020004528	ENSAPLT00020006659	GO:0003677(DNA binding);GO:0005634(nucleus)	03410(Base excision repair);04140(Autophagy - animal);04217(Necroptosis)	NA	NA	high mobility group box 1 [Source:NCBI gene;Acc:101797353]	protein_coding	5.36403	5.32999	5.17235	9.97723	11.1729	10.2591	0.505151	-0.985214	2.58226e-30	7.521e-29	down	no
MSTRG.1155	ENSAPLG00020009454	ENSAPLT00020013892	GO:0005506(iron ion binding);GO:0016702(oxidoreductase activity, acting on single donors with incorporation of molecular oxygen, incorporation of two atoms of oxygen)	00270(Cysteine and methionine metabolism);00430(Taurine and hypotaurine metabolism);01100(Metabolic pathways)	K00456	EC:1.13.11.20	cysteine dioxygenase type 1 [Source:NCBI gene;Acc:101795836]	protein_coding	4.38396	4.86072	4.82587	1.77203	1.23757	1.36799	3.21422	1.68447	2.60006e-30	7.5624e-29	up	yes
MSTRG.2892	ENSAPLG00020000346	ENSAPLT00020000455	GO:0006364(rRNA processing);GO:0030688(preribosome, small subunit precursor)	NA	NA	NA		protein_coding	6.82427	6.45404	7.08274	12.5249	14.9994	13.2955	0.498802	-1.00346	2.74952e-30	7.97512e-29	down	yes
MSTRG.14223	ENSAPLG00020006194	ENSAPLT00020009021	GO:0005515(protein binding)	NA	NA	NA	WD repeat domain 1 [Source:HGNC Symbol;Acc:HGNC:12754]	protein_coding	78.1441	75.5684	72.3369	127.544	124.374	128.306	0.594515	-0.750214	3.48819e-30	1.01038e-28	down	no
MSTRG.6308	ENSAPLG00020015951	ENSAPLT00020024772	GO:0006751(glutathione catabolic process);GO:0036374(glutathione hydrolase activity)	NA	NA	NA	gamma-glutamyltransferase 7 [Source:HGNC Symbol;Acc:HGNC:4259]	protein_coding	4.66802	4.92584	4.96829	1.91217	1.70129	1.7403	2.71999	1.4436	3.66782e-30	1.06095e-28	up	yes
MSTRG.10627	ENSAPLG00020012067	ENSAPLT00020018128	NA	NA	NA	NA	family with sequence similarity 171 member A2 [Source:NCBI gene;Acc:113840016]	protein_coding	16.5574	20.4081	17.2696	7.87655	6.27685	7.32152	2.52551	1.33657	3.9279e-30	1.13462e-28	up	yes
MSTRG.3138	ENSAPLG00020003949	ENSAPLT00020005785	GO:0016020(membrane)	NA	NA	NA	lysosomal associated membrane protein 1 [Source:HGNC Symbol;Acc:HGNC:6499]	protein_coding	118.924	117.456	120.105	53.2429	68.3742	61.6436	1.94524	0.959947	4.1505e-30	1.19729e-28	up	no
MSTRG.5322	ENSAPLG00020007606	ENSAPLT00020011132	GO:0003924(GTPase activity);GO:0005200(structural constituent of cytoskeleton);GO:0005525(GTP binding);GO:0005874(microtubule);GO:0007017(microtubule-based process)	04145(Phagosome);04540(Gap junction);05132(Salmonella infection)	NA	NA	tubulin beta 3 class III [Source:NCBI gene;Acc:113844802]	protein_coding	0.923701	0.964452	1.03342	5.58258	3.94066	5.47785	0.194757	-2.36025	4.23489e-30	1.2183e-28	down	yes
MSTRG.895	ENSAPLG00020008814	ENSAPLT00020012915	GO:0003824(catalytic activity);GO:0004648(O-phospho-L-serine:2-oxoglutarate aminotransferase activity);GO:0006564(L-serine biosynthetic process)	00260(Glycine, serine and threonine metabolism);00270(Cysteine and methionine metabolism);00750(Vitamin B6 metabolism);01100(Metabolic pathways);01200(Carbon metabolism);01230(Biosynthesis of amino acids);01240(Biosynthesis of cofactors)	K00831	EC:2.6.1.52	phosphoserine aminotransferase 1 [Source:NCBI gene;Acc:101794860]	protein_coding	24.5458	20.3374	22.6113	7.83844	10.8599	8.40018	2.49071	1.31656	4.44994e-30	1.27842e-28	up	yes
MSTRG.9704	ENSAPLG00020018133	ENSAPLT00020028677;ENSAPLT00020028679	GO:0005515(protein binding);GO:0016055(Wnt signaling pathway);GO:0035556(intracellular signal transduction);GO:0035556(intracellular signal transduction)	04150(mTOR signaling pathway);04310(Wnt signaling pathway);04330(Notch signaling pathway);04916(Melanogenesis);04916(Melanogenesis)	NA	NA	dishevelled segment polarity protein 1 [Source:NCBI gene;Acc:101795365]	protein_coding	5.95903	5.82658	5.75947	3.5038	3.60881	3.36645	1.6743	0.743557	4.97258e-30	1.42662e-28	up	no
MSTRG.12500	ENSAPLG00020008552	ENSAPLT00020012508	GO:0005737(cytoplasm);GO:0045765(regulation of angiogenesis)	NA	NA	NA	vasohibin 2 [Source:HGNC Symbol;Acc:HGNC:25723]	protein_coding	13.209	13.2344	12.3624	7.39122	6.79791	7.4293	1.79503	0.84401	5.08725e-30	1.45754e-28	up	no
MSTRG.5695	ENSAPLG00020015448	ENSAPLT00020023877	GO:0005540(hyaluronic acid binding)	NA	NA	NA	hyaluronan mediated motility receptor [Source:HGNC Symbol;Acc:HGNC:5012]	protein_coding	1.82612	1.17389	1.66734	5.23179	5.44398	6.50443	0.27167	-1.88007	5.1735e-30	1.48024e-28	down	yes
MSTRG.12193	ENSAPLG00020003934	ENSAPLT00020005842;ENSAPLT00020005885;ENSAPLT00020005822;ENSAPLT00020006021;ENSAPLT00020006031	GO:0005096(GTPase activator activity);GO:0005515(protein binding);GO:0051056(regulation of small GTPase mediated signal transduction);GO:0051056(regulation of small GTPase mediated signal transduction)	NA	NA	NA	signal induced proliferation associated 1 like 2 [Source:HGNC Symbol;Acc:HGNC:23800]	protein_coding	6.57135	6.86913	6.72766	2.35784	3.40306	2.65984	2.39506	1.26006	6.85259e-30	1.958e-28	up	yes
MSTRG.16315	ENSAPLG00020005069	ENSAPLT00020007453	GO:0005524(ATP binding);GO:0140658(ATP-dependent chromatin remodeler activity)	NA	NA	NA	helicase, lymphoid specific [Source:HGNC Symbol;Acc:HGNC:4861]	protein_coding	3.40373	3.16037	3.26164	6.44921	7.74883	6.90878	0.465524	-1.10307	7.63562e-30	2.17879e-28	down	yes
MSTRG.11728	ENSAPLG00020014818	ENSAPLT00020022799;ENSAPLT00020022806;ENSAPLT00020022816;ENSAPLT00020022828;ENSAPLT00020022824;ENSAPLT00020022826;ENSAPLT00020022829	GO:0005515(protein binding);GO:0006886(intracellular protein transport);GO:0006887(exocytosis);GO:0016020(membrane);GO:0031267(small GTPase binding);GO:0031267(small GTPase binding)	NA	NA	NA	regulating synaptic membrane exocytosis 1 [Source:HGNC Symbol;Acc:HGNC:17282]	protein_coding	0.775843	0.708877	0.777227	2.10298	2.51359	1.91765	0.346169	-1.53045	8.62526e-30	2.45785e-28	down	yes
MSTRG.2188	ENSAPLG00020013873	ENSAPLT00020021141	GO:0004843(cysteine-type deubiquitinase activity);GO:0006511(ubiquitin-dependent protein catabolic process);GO:0016579(protein deubiquitination)	NA	K11846	EC:3.4.19.12	ubiquitin specific peptidase 18 [Source:NCBI gene;Acc:101803806]	protein_coding	3.47774	3.22119	3.0988	0.489386	0.526982	0.772141	5.47816	2.45369	9.17421e-30	2.60764e-28	up	yes
MSTRG.15477	ENSAPLG00020013207	ENSAPLT00020020086	GO:0005524(ATP binding);GO:0016887(ATP hydrolysis activity);GO:0042026(protein refolding)	NA	NA	NA	heat shock protein family D (Hsp60) member 1 [Source:HGNC Symbol;Acc:HGNC:5261]	protein_coding	26.2008	26.5345	25.881	44.718	49.8397	52.3834	0.535019	-0.902337	9.95956e-30	2.82661e-28	down	no
MSTRG.15484	ENSAPLG00020013778	ENSAPLT00020021114;ENSAPLT00020021116;ENSAPLT00020021092;ENSAPLT00020021090	GO:0004842(ubiquitin-protein transferase activity);GO:0005515(protein binding);GO:0005515(protein binding)	NA	NA	NA	HECT, C2 and WW domain containing E3 ubiquitin protein ligase 2 [Source:HGNC Symbol;Acc:HGNC:29853]	protein_coding	4.90971	4.46755	4.90361	2.06819	2.57187	2.39926	2.02873	1.02058	1.01179e-29	2.86769e-28	up	yes
MSTRG.14984	ENSAPLG00020000441	ENSAPLT00020000589	GO:0003839(gamma-glutamylcyclotransferase activity);GO:0006751(glutathione catabolic process)	00480(Glutathione metabolism);01100(Metabolic pathways)	K07232	EC:4.3.2.7	ChaC glutathione specific gamma-glutamylcyclotransferase 1 [Source:NCBI gene;Acc:101792211]	protein_coding	10.9503	9.3658	10.9304	4.21292	4.38494	4.56161	2.37445	1.24759	1.03651e-29	2.93381e-28	up	yes
MSTRG.3128	ENSAPLG00020002628	ENSAPLT00020003843	GO:0005515(protein binding)	04110(Cell cycle);04114(Oocyte meiosis);04120(Ubiquitin mediated proteolysis);04914(Progesterone-mediated oocyte maturation)	NA	NA	cell division cycle 16 [Source:NCBI gene;Acc:101796312]	protein_coding	10.1516	9.82687	10.9039	18.8481	21.2269	20.6384	0.508657	-0.975234	1.0434e-29	2.94934e-28	down	no
MSTRG.490	ENSAPLG00020018158	ENSAPLT00020028734	GO:0005515(protein binding);GO:0005667(transcription regulator complex);GO:0006355(regulation of DNA-templated transcription);GO:0007179(transforming growth factor beta receptor signaling pathway)	NA	NA	NA		protein_coding	3.32853	3.6225	3.51304	9.14474	7.82214	8.6944	0.407776	-1.29415	1.18978e-29	3.34964e-28	down	yes
MSTRG.7728	ENSAPLG00020001806	ENSAPLT00020002671	GO:0005515(protein binding)	NA	NA	NA	DDB1 and CUL4 associated factor 13 [Source:NCBI gene;Acc:101797214]	protein_coding	18.0894	17.0125	16.9367	34.5053	33.242	33.4736	0.514108	-0.959856	1.30917e-29	3.68087e-28	down	no
MSTRG.15671	ENSAPLG00020006115	ENSAPLT00020009144;ENSAPLT00020009140	GO:0007165(signal transduction);GO:0007165(signal transduction)	NA	NA	NA	Ras association (RalGDS/AF-6) and pleckstrin homology domains 1 [Source:HGNC Symbol;Acc:HGNC:14436]	protein_coding	7.90927	7.06771	7.23736	13.031	15.13	13.5794	0.532202	-0.909953	1.31958e-29	3.70519e-28	down	no
MSTRG.4838	ENSAPLG00020017775	ENSAPLT00020027994;ENSAPLT00020027993	GO:0003677(DNA binding);GO:0008270(zinc ion binding);GO:0046872(metal ion binding);GO:0046872(metal ion binding)	NA	NA	NA	zinc finger AN1-type containing 6 [Source:NCBI gene;Acc:101800972]	protein_coding	62.116	64.252	60.781	32.4966	37.8565	31.5577	1.8364	0.87688	1.51288e-29	4.24231e-28	up	no
MSTRG.17179	ENSAPLG00020006364	ENSAPLT00020009926	GO:0005515(protein binding)	NA	NA	NA	intraflagellar transport 80 [Source:HGNC Symbol;Acc:HGNC:29262]	protein_coding	8.71176	7.98714	8.35926	14.6614	16.1362	16.0972	0.534349	-0.904146	1.5472e-29	4.33276e-28	down	no
MSTRG.15897	ENSAPLG00020001096	ENSAPLT00020001591	GO:0003950(NAD+ ADP-ribosyltransferase activity)	NA	NA	NA		protein_coding	5.06856	4.40673	4.56932	2.00522	2.2354	2.19839	2.18118	1.12511	2.05256e-29	5.73276e-28	up	yes
MSTRG.5663	ENSAPLG00020011573	ENSAPLT00020017288;ENSAPLT00020017285;ENSAPLT00020017276;ENSAPLT00020017287	GO:0003676(nucleic acid binding);GO:0005104(fibroblast growth factor receptor binding);GO:0005576(extracellular region);GO:0008083(growth factor activity);GO:0008543(fibroblast growth factor receptor signaling pathway);GO:0008543(fibroblast growth factor receptor signaling pathway)	04010(MAPK signaling pathway);04020(Calcium signaling pathway);04810(Regulation of actin cytoskeleton);04810(Regulation of actin cytoskeleton)	NA	NA	fibroblast growth factor 18 [Source:NCBI gene;Acc:101798153]	protein_coding	45.455	44.5794	45.5007	73.791	78.8645	80.1453	0.582193	-0.78043	2.11172e-29	5.8902e-28	down	no
MSTRG.1213	ENSAPLG00020008065	ENSAPLT00020011771	GO:0005515(protein binding);GO:0005524(ATP binding);GO:0005694(chromosome);GO:0016887(ATP hydrolysis activity);GO:0051276(chromosome organization)	NA	NA	NA	structural maintenance of chromosomes 2 [Source:HGNC Symbol;Acc:HGNC:14011]	protein_coding	2.73171	2.21678	2.98106	7.22708	6.27116	6.91277	0.388493	-1.36404	2.2677e-29	6.3169e-28	down	yes
MSTRG.13585	ENSAPLG00020000676	ENSAPLT00020000971;ENSAPLT00020000990	GO:0005096(GTPase activator activity);GO:0005515(protein binding);GO:0043547(positive regulation of GTPase activity);GO:0043547(positive regulation of GTPase activity)	NA	NA	NA	Rap1 GTPase-GDP dissociation stimulator 1 [Source:HGNC Symbol;Acc:HGNC:9859]	protein_coding	2.88293	2.89985	3.22977	5.4695	6.43669	6.06507	0.501498	-0.995685	2.49374e-29	6.91915e-28	down	no
MSTRG.660	ENSAPLG00020003590	ENSAPLT00020005226;ENSAPLT00020005235	GO:0005515(protein binding);GO:0005515(protein binding)	NA	NA	NA	interleukin 31 receptor A [Source:HGNC Symbol;Acc:HGNC:18969]	protein_coding	2.41026	2.01156	2.25864	5.28925	6.48368	5.40141	0.388979	-1.36224	2.62509e-29	7.27402e-28	down	yes
MSTRG.8398	ENSAPLG00020016037	ENSAPLT00020024911	GO:0003779(actin binding);GO:0008157(protein phosphatase 1 binding);GO:0019888(protein phosphatase regulator activity);GO:0031532(actin cytoskeleton reorganization)	NA	NA	NA	phosphatase and actin regulator 1 [Source:HGNC Symbol;Acc:HGNC:20990]	protein_coding	1.06524	1.23018	0.988048	0.289177	0.236099	0.234718	4.32038	2.11116	2.67245e-29	7.39553e-28	up	yes
MSTRG.6408	ENSAPLG00020008534	ENSAPLT00020012494	GO:0016020(membrane);GO:0022857(transmembrane transporter activity);GO:0055085(transmembrane transport)	NA	NA	NA	solute carrier organic anion transporter family member 4A1 [Source:HGNC Symbol;Acc:HGNC:10953]	protein_coding	3.10196	3.26275	3.03636	0.709461	0.59509	0.91378	4.23791	2.08335	2.85872e-29	7.90064e-28	up	yes
MSTRG.13991	ENSAPLG00020009983	ENSAPLT00020014693	GO:0005085(guanyl-nucleotide exchange factor activity);GO:0007264(small GTPase mediated signal transduction)	NA	NA	NA	RasGEF domain family member 1B [Source:NCBI gene;Acc:101789707]	protein_coding	2.70132	2.83275	2.87126	1.34817	1.33128	1.319	2.10215	1.07187	3.12331e-29	8.62059e-28	up	yes
MSTRG.14530	ENSAPLG00020016522	ENSAPLT00020025707	GO:0005515(protein binding)	NA	NA	NA	BTB domain containing 6 [Source:NCBI gene;Acc:101795919]	protein_coding	5.94378	5.60441	6.2663	2.8179	2.82622	2.88152	2.08952	1.06317	3.58837e-29	9.89123e-28	up	yes
MSTRG.2545	ATP1B1	ENSAPLT00020011335	GO:0005890(sodium:potassium-exchanging ATPase complex);GO:0006813(potassium ion transport);GO:0006814(sodium ion transport)	04260(Cardiac muscle contraction);04261(Adrenergic signaling in cardiomyocytes)	NA	NA	Anas platyrhynchos ATPase Na+/K+ transporting subunit beta 1 (ATP1B1), mRNA. [Source:RefSeq mRNA;Acc:NM_001310386]	protein_coding	16.7448	18.9977	17.1585	9.27361	8.08367	9.46345	1.97239	0.979947	4.07623e-29	1.12213e-27	up	no
MSTRG.3141	ENSAPLG00020004010	ENSAPLT00020005903	GO:0004252(serine-type endopeptidase activity);GO:0005509(calcium ion binding);GO:0005576(extracellular region);GO:0006508(proteolysis);GO:0007596(blood coagulation)	NA	NA	NA		protein_coding	12.7121	13.2863	12.3138	4.31811	4.45374	5.28193	2.72611	1.44685	4.24121e-29	1.16603e-27	up	yes
MSTRG.10293	ENSAPLG00020010888	ENSAPLT00020016159	GO:0046872(metal ion binding)	NA	NA	NA	zinc finger CCCH-type containing 12A [Source:NCBI gene;Acc:101803646]	protein_coding	10.9348	11.2543	11.0425	6.26525	5.58476	5.92671	1.86939	0.902565	4.9606e-29	1.36203e-27	up	no
MSTRG.3188	ENSAPLG00020006914	ENSAPLT00020010128;ENSAPLT00020010192;ENSAPLT00020010155	GO:0005515(protein binding);GO:0005515(protein binding)	NA	NA	NA	transmembrane O-mannosyltransferase targeting cadherins 4 [Source:NCBI gene;Acc:101798125]	protein_coding	7.5309	6.77853	7.21015	13.3433	16.6239	14.7803	0.480911	-1.05616	5.36607e-29	1.47145e-27	down	yes
MSTRG.2217	ENSAPLG00020005715	ENSAPLT00020008349	GO:0005179(hormone activity);GO:0005576(extracellular region);GO:0030282(bone mineralization)	NA	NA	NA	parathyroid hormone like hormone [Source:NCBI gene;Acc:101793811]	protein_coding	0.55726	0.407068	0.719162	2.7741	2.91817	2.96416	0.194478	-2.36232	5.85906e-29	1.60455e-27	down	yes
MSTRG.11915	ENSAPLG00020013302	ENSAPLT00020020245	GO:0016787(hydrolase activity)	NA	NA	NA	sphingomyelin phosphodiesterase acid like 3A [Source:HGNC Symbol;Acc:HGNC:17389]	protein_coding	21.8052	18.0434	19.6029	5.93065	8.98027	7.81472	2.61605	1.38739	6.0549e-29	1.65388e-27	up	yes
MSTRG.8814	ENSAPLG00020000205	ENSAPLT00020000239	NA	NA	NA	NA	thrombospondin type 1 domain containing 7A [Source:HGNC Symbol;Acc:HGNC:22207]	protein_coding	1.67232	1.7178	1.7098	0.444857	0.474897	0.359104	3.98787	1.99562	6.58178e-29	1.79547e-27	up	yes
MSTRG.11229	ENSAPLG00020014870	ENSAPLT00020022900	GO:0003824(catalytic activity)	NA	NA	NA		protein_coding	2.11081	1.933	1.76739	0.372718	0.464828	0.299687	5.10995	2.35331	7.39564e-29	2.01488e-27	up	yes
MSTRG.12284	ENSAPLG00020006041	ENSAPLT00020008830	GO:0005267(potassium channel activity);GO:0016020(membrane);GO:0071805(potassium ion transmembrane transport)	NA	NA	NA	potassium two pore domain channel subfamily K member 5 [Source:HGNC Symbol;Acc:HGNC:6280]	protein_coding	5.4442	5.64313	5.02958	1.96348	2.52851	1.94131	2.50523	1.32494	7.52077e-29	2.04633e-27	up	yes
MSTRG.6809	ENSAPLG00020007214	ENSAPLT00020010573;ENSAPLT00020010583	GO:0000981(DNA-binding transcription factor activity, RNA polymerase II-specific);GO:0006355(regulation of DNA-templated transcription);GO:0046983(protein dimerization activity);GO:0046983(protein dimerization activity)	NA	NA	NA	MLX interacting protein [Source:HGNC Symbol;Acc:HGNC:17055]	protein_coding	3.9413	3.7244	3.73442	2.21138	2.20463	2.09737	1.75026	0.807571	8.17458e-29	2.22136e-27	up	no
MSTRG.17103	ENSAPLG00020001044	ENSAPLT00020001524	GO:0007165(signal transduction)	NA	NA	NA	DEP domain containing 1 [Source:HGNC Symbol;Acc:HGNC:22949]	protein_coding	0.560928	0.583298	0.570196	2.12966	2.53005	2.52343	0.238673	-2.06689	8.54894e-29	2.3201e-27	down	yes
MSTRG.8671	ENSAPLG00020015707	ENSAPLT00020024338;ENSAPLT00020024336	GO:0003677(DNA binding);GO:0003700(DNA-binding transcription factor activity);GO:0004879(nuclear receptor activity);GO:0005634(nucleus);GO:0006355(regulation of DNA-templated transcription);GO:0008270(zinc ion binding);GO:0043565(sequence-specific DNA binding);GO:0048384(retinoic acid receptor signaling pathway);GO:0048384(retinoic acid receptor signaling pathway)	NA	NA	NA	retinoic acid receptor beta [Source:NCBI gene;Acc:101793182]	protein_coding	5.64812	5.55122	6.12801	3.11308	3.37593	3.35482	1.76022	0.815759	1.12468e-28	3.04834e-27	up	no
MSTRG.6737	ENSAPLG00020009498	ENSAPLT00020013957	NA	NA	NA	NA	DiGeorge syndrome critical region gene 6 like [Source:NCBI gene;Acc:101789900]	protein_coding	8.20411	8.0922	7.95463	3.92671	3.87988	4.05555	2.0444	1.03168	1.34568e-28	3.64267e-27	up	yes
MSTRG.5199	ENSAPLG00020005230	ENSAPLT00020007669	GO:0008641(ubiquitin-like modifier activating enzyme activity);GO:0016925(protein sumoylation);GO:0019948(SUMO activating enzyme activity)	NA	NA	NA	ubiquitin like modifier activating enzyme 2 [Source:HGNC Symbol;Acc:HGNC:30661]	protein_coding	20.0357	21.0007	20.1118	35.6731	39.0171	38.5867	0.539812	-0.889471	1.49082e-28	4.03039e-27	down	no
MSTRG.10966	ENSAPLG00020007417	ENSAPLT00020010893	GO:0004181(metallocarboxypeptidase activity);GO:0006508(proteolysis);GO:0008270(zinc ion binding)	NA	NA	NA	AE binding protein 1 [Source:HGNC Symbol;Acc:HGNC:303]	protein_coding	18.2232	18.713	18.873	9.98619	8.94835	10.4204	1.90119	0.926902	1.7192e-28	4.64183e-27	up	no
MSTRG.8811	ENSAPLG00020000079	ENSAPLT00020000102	GO:0005509(calcium ion binding);GO:0051014(actin filament severing);GO:0051015(actin filament binding)	04810(Regulation of actin cytoskeleton)	NA	NA	scinderin [Source:NCBI gene;Acc:101801633]	protein_coding	3.46565	2.87393	3.46843	0.843492	1.07215	1.05729	3.29911	1.72208	1.81663e-28	4.89236e-27	up	yes
MSTRG.14811	ENSAPLG00020001271	ENSAPLT00020001865	GO:0005861(troponin complex);GO:0006937(regulation of muscle contraction);GO:0006942(regulation of striated muscle contraction)	NA	NA	NA	troponin T3, fast skeletal type [Source:HGNC Symbol;Acc:HGNC:11950]	protein_coding	13.8686	14.0703	12.8542	7.41536	7.37616	8.144	1.7786	0.830741	1.99733e-28	5.35848e-27	up	no
MSTRG.3095	ENSAPLG00020002899	ENSAPLT00020028326;ENSAPLT00020028333;ENSAPLT00020028306;ENSAPLT00020028338;ENSAPLT00020028293;ENSAPLT00020028182;ENSAPLT00020028294	GO:0004672(protein kinase activity);GO:0005524(ATP binding);GO:0006468(protein phosphorylation);GO:0006468(protein phosphorylation)	NA	NA	NA	mitogen-activated protein kinase kinase kinase kinase 4 [Source:HGNC Symbol;Acc:HGNC:6866]	protein_coding	35.2276	34.7494	36.7006	21.416	23.4673	22.1651	1.59106	0.669985	2.0791e-28	5.57077e-27	up	no
MSTRG.6572	ENSAPLG00020004506	ENSAPLT00020006628	GO:0006270(DNA replication initiation)	NA	NA	NA	cell division cycle 45 [Source:HGNC Symbol;Acc:HGNC:1739]	protein_coding	2.54223	2.20313	2.32496	5.87303	8.65902	7.25654	0.324497	-1.62372	2.36653e-28	6.33286e-27	down	yes
MSTRG.16691	ENSAPLG00020014659	ENSAPLT00020022523	GO:0005096(GTPase activator activity);GO:0007186(G protein-coupled receptor signaling pathway)	NA	NA	NA	regulator of G protein signaling 4 [Source:NCBI gene;Acc:101800349]	protein_coding	3.32532	3.96682	4.00008	0.894813	0.471747	0.754051	5.32499	2.41278	3.24607e-28	8.66453e-27	up	yes
MSTRG.5494	ENSAPLG00020002693	ENSAPLT00020008017;ENSAPLT00020008049;ENSAPLT00020007130	GO:0008146(sulfotransferase activity);GO:0015016([heparan sulfate]-glucosamine N-sulfotransferase activity);GO:0016787(hydrolase activity);GO:0016787(hydrolase activity)	NA	NA	NA	N-deacetylase and N-sulfotransferase 1 [Source:HGNC Symbol;Acc:HGNC:7680]	protein_coding	8.43205	8.85475	8.97706	17.055	15.3407	17.0473	0.531194	-0.912688	3.41251e-28	9.09729e-27	down	no
MSTRG.11635	ENSAPLG00020002466	ENSAPLT00020003594	NA	04110(Cell cycle);04114(Oocyte meiosis)	NA	NA	tyrosine 3-monooxygenase/tryptophan 5-monooxygenase activation protein theta [Source:NCBI gene;Acc:101804502]	protein_coding	101.22	91.7939	94.2894	167.287	210.925	183.027	0.511909	-0.966041	3.9096e-28	1.03962e-26	down	no
MSTRG.7233	ENSAPLG00020002420	ENSAPLT00020015027;ENSAPLT00020014729;ENSAPLT00020014237	GO:0005524(ATP binding);GO:0016021(integral component of membrane);GO:0055085(transmembrane transport);GO:0140359(ABC-type transporter activity);GO:0140359(ABC-type transporter activity)	NA	NA	NA	ATP binding cassette subfamily A member 2 [Source:HGNC Symbol;Acc:HGNC:32]	protein_coding	8.99419	9.7057	9.73319	5.38999	4.62003	5.35065	1.85103	0.888329	4.02168e-28	1.06405e-26	up	no
MSTRG.6347	ENSAPLG00020016114	ENSAPLT00020025031	GO:0004672(protein kinase activity);GO:0005524(ATP binding);GO:0006468(protein phosphorylation)	NA	NA	NA	aurora kinase A [Source:HGNC Symbol;Acc:HGNC:11393]	protein_coding	2.64786	2.08196	2.91093	7.28082	8.58945	8.60515	0.31218	-1.67955	4.13404e-28	1.09241e-26	down	yes
MSTRG.15071	ENSAPLG00020000770;ENSAPLG00020000739	ENSAPLT00020001110;ENSAPLT00020001088;ENSAPLT00020001095	GO:0003676(nucleic acid binding);GO:0003723(RNA binding);GO:0003743(translation initiation factor activity);GO:0005737(cytoplasm);GO:0006412(translation);GO:0006413(translational initiation);GO:0010494(cytoplasmic stress granule);GO:0035556(intracellular signal transduction);GO:0035556(intracellular signal transduction)	03013(RNA transport);04140(Autophagy - animal);04141(Protein processing in endoplasmic reticulum);04210(Apoptosis);05164(Influenza A);05168(Herpes simplex virus 1 infection)	NA	NA	eukaryotic translation initiation factor 2 subunit alpha [Source:NCBI gene;Acc:101803281];pleckstrin 2 [Source:HGNC Symbol;Acc:HGNC:19238]	protein_coding	5.07849	4.86468	4.9641	8.4315	9.23199	8.80675	0.563171	-0.828356	4.14495e-28	1.09392e-26	down	no
MSTRG.14714	ENSAPLG00020006936	ENSAPLT00020010138	NA	NA	NA	NA		protein_coding	1.31727	1.16709	1.13428	0.249426	0.27634	0.221432	4.84295	2.27589	4.24354e-28	1.11855e-26	up	yes
MSTRG.12444	ENSAPLG00020017827	ENSAPLT00020028087;ENSAPLT00020028089;ENSAPLT00020028090	GO:0016020(membrane);GO:0016126(sterol biosynthetic process);GO:0016628(oxidoreductase activity, acting on the CH-CH group of donors, NAD or NADP as acceptor);GO:0016628(oxidoreductase activity, acting on the CH-CH group of donors, NAD or NADP as acceptor)	NA	NA	NA	lamin B receptor [Source:HGNC Symbol;Acc:HGNC:6518]	protein_coding	10.3893	9.96582	9.60925	18.577	20.2599	18.2837	0.524581	-0.930762	5.35837e-28	1.40712e-26	down	no
MSTRG.12622	ENSAPLG00020009329	ENSAPLT00020013690	GO:0000139(Golgi membrane);GO:0005794(Golgi apparatus);GO:0006486(protein glycosylation);GO:0016020(membrane);GO:0016021(integral component of membrane);GO:0016740(transferase activity);GO:0016757(glycosyltransferase activity);GO:0016758(hexosyltransferase activity)	00533(Glycosaminoglycan biosynthesis - keratan sulfate);00601(Glycosphingolipid biosynthesis - lacto and neolacto series);01100(Metabolic pathways)	K00741	EC:2.4.1.149	UDP-GlcNAc:betaGal beta-1,3-N-acetylglucosaminyltransferase 2 [Source:NCBI gene;Acc:101793948]	protein_coding	12.4603	11.721	11.8743	22.385	25.238	22.4207	0.51476	-0.958029	5.4532e-28	1.43025e-26	down	no
MSTRG.10762	ENSAPLG00020015665;ENSAPLG00020015669;ENSAPLG00020015663;ENSAPLG00020015667	ENSAPLT00020024264;ENSAPLT00020024271;ENSAPLT00020024270;ENSAPLT00020024257;ENSAPLT00020024259;ENSAPLT00020024267	NA	NA	NA	NA		protein_coding	0.899687	0.951386	1.00825	0.289926	0.283052	0.287028	3.32477	1.73325	6.15804e-28	1.6131e-26	up	yes
MSTRG.10546	ENSAPLG00020018208	ENSAPLT00020028815	GO:0003677(DNA binding);GO:0005524(ATP binding);GO:0016787(hydrolase activity)	NA	NA	NA	DExH-box helicase 58 [Source:HGNC Symbol;Acc:HGNC:29517]	protein_coding	1.90976	1.59215	1.65913	0.17671	0.121566	0.289539	8.78005	3.13423	8.52067e-28	2.22646e-26	up	yes
MSTRG.8757	ENSAPLG00020001330	ENSAPLT00020001962	GO:0003676(nucleic acid binding);GO:0003723(RNA binding)	NA	NA	NA	insulin like growth factor 2 mRNA binding protein 3 [Source:HGNC Symbol;Acc:HGNC:28868]	protein_coding	7.96935	9.34464	8.42518	17.5284	16.7832	16.7906	0.50368	-0.98942	8.95773e-28	2.33777e-26	down	no
MSTRG.2320	ENSAPLG00020007371	ENSAPLT00020010811	GO:0005242(inward rectifier potassium channel activity);GO:0005244(voltage-gated ion channel activity);GO:0006811(ion transport);GO:0006813(potassium ion transport);GO:0015272(ATP-activated inward rectifier potassium channel activity);GO:0016020(membrane);GO:0016021(integral component of membrane);GO:0034220(ion transmembrane transport);GO:0034765(regulation of ion transmembrane transport);GO:007…	NA	NA	NA	potassium inwardly rectifying channel subfamily J member 8 [Source:NCBI gene;Acc:101795349]	protein_coding	3.37432	3.21621	3.23685	0.768591	0.790246	0.993899	3.84974	1.94476	9.57864e-28	2.49672e-26	up	yes
MSTRG.2599	ENSAPLG00020010794	ENSAPLT00020016018;ENSAPLT00020016022	NA	NA	NA	NA	cellular inhibitor of PP2A [Source:HGNC Symbol;Acc:HGNC:29302]	protein_coding	2.44319	2.77889	2.51485	6.00426	7.60075	6.48319	0.385148	-1.37652	9.72203e-28	2.53097e-26	down	yes
MSTRG.14103	ENSAPLG00020015742	ENSAPLT00020024409;ENSAPLT00020024408	GO:0005096(GTPase activator activity);GO:0005515(protein binding);GO:0005547(phosphatidylinositol-3,4,5-trisphosphate binding);GO:0007165(signal transduction);GO:0043547(positive regulation of GTPase activity);GO:0043547(positive regulation of GTPase activity)	NA	NA	NA	ArfGAP with RhoGAP domain, ankyrin repeat and PH domain 2 [Source:HGNC Symbol;Acc:HGNC:16924]	protein_coding	5.87803	4.78577	5.04333	10.0449	12.02	10.88	0.476769	-1.06864	1.00993e-27	2.62594e-26	down	yes
MSTRG.4292	ENSAPLG00020016720	ENSAPLT00020026054	GO:0000776(kinetochore);GO:0034508(centromere complex assembly)	NA	NA	NA	centromere protein I [Source:NCBI gene;Acc:101799449]	protein_coding	2.76488	2.41865	2.7721	6.82727	6.49389	5.84815	0.415019	-1.26875	1.06396e-27	2.76303e-26	down	yes
MSTRG.8061	ENSAPLG00020014215	ENSAPLT00020026101;ENSAPLT00020026185;ENSAPLT00020026103;ENSAPLT00020026152;ENSAPLT00020026398;ENSAPLT00020026295;ENSAPLT00020026288;ENSAPLT00020026331	GO:0001558(regulation of cell growth);GO:0003779(actin binding);GO:0005198(structural molecule activity);GO:0005856(cytoskeleton);GO:0005886(plasma membrane);GO:0005911(cell-cell junction);GO:0007010(cytoskeleton organization);GO:0008092(cytoskeletal protein binding);GO:0030866(cortical actin cytoskeleton organization);GO:0030866(cortical actin cytoskeleton organization)	NA	NA	NA	erythrocyte membrane protein band 4.1 like 3 [Source:HGNC Symbol;Acc:HGNC:3380]	protein_coding	3.18586	3.13252	3.24566	1.27935	1.63069	1.46614	2.18548	1.12795	1.37782e-27	3.57369e-26	up	yes
MSTRG.6539	ENSAPLG00020003707	ENSAPLT00020005437	GO:0042254(ribosome biogenesis)	NA	NA	NA	nucleolar complex associated 4 homolog [Source:HGNC Symbol;Acc:HGNC:28461]	protein_coding	9.12038	9.0853	8.24873	16.7475	16.7503	16.6084	0.527967	-0.92148	1.52087e-27	3.93504e-26	down	no
MSTRG.14442	ENSAPLG00020017317	ENSAPLT00020027159;ENSAPLT00020027157;ENSAPLT00020027162;ENSAPLT00020027160	GO:0005509(calcium ion binding);GO:0005813(centrosome);GO:0034454(microtubule anchoring at centrosome);GO:0034454(microtubule anchoring at centrosome)	NA	NA	NA	ninein [Source:HGNC Symbol;Acc:HGNC:14906]	protein_coding	5.8809	5.43071	5.30564	2.86327	2.8278	3.13292	1.88319	0.91318	1.70833e-27	4.41464e-26	up	no
MSTRG.10933	ENSAPLG00020011112	ENSAPLT00020016517	GO:0003677(DNA binding);GO:0006275(regulation of DNA replication);GO:0030337(DNA polymerase processivity factor activity)	NA	NA	NA	proliferating cell nuclear antigen [Source:HGNC Symbol;Acc:HGNC:8729]	protein_coding	25.3679	28.4715	25.97	55.1081	49.4366	54.6602	0.5013	-0.996254	1.94238e-27	5.01335e-26	down	no
MSTRG.2838	ENSAPLG00020011570	ENSAPLT00020017274	GO:0016020(membrane);GO:0016491(oxidoreductase activity)	04145(Phagosome);04216(Ferroptosis);04217(Necroptosis);04621(NOD-like receptor signaling pathway)	NA	NA	cytochrome b-245 heavy chain [Source:NCBI gene;Acc:101792171]	protein_coding	3.84235	4.36681	5.08326	1.01101	1.35523	1.29435	3.63123	1.86046	2.10491e-27	5.41957e-26	up	yes
MSTRG.9691	ENSAPLG00020018111	ENSAPLT00020028646;ENSAPLT00020028657;ENSAPLT00020028652;ENSAPLT00020028655	GO:0005515(protein binding);GO:0005515(protein binding)	NA	NA	NA	von Willebrand factor A domain containing 1 [Source:HGNC Symbol;Acc:HGNC:30910]	protein_coding	0.91422	0.835927	1.09469	2.88743	3.11051	2.96601	0.317365	-1.65579	2.3215e-27	5.96993e-26	down	yes
MSTRG.8657	ENSAPLG00020015673	ENSAPLT00020024285;ENSAPLT00020024289;ENSAPLT00020024279	GO:0005452(solute:inorganic anion antiporter activity);GO:0006820(anion transport);GO:0008509(anion transmembrane transporter activity);GO:0016020(membrane);GO:0016021(integral component of membrane);GO:0016021(integral component of membrane)	NA	NA	NA	solute carrier family 4 member 7 [Source:NCBI gene;Acc:101804487]	protein_coding	6.86183	6.21337	6.42551	11.6436	13.7409	11.6339	0.526785	-0.924714	2.41863e-27	6.21214e-26	down	no
MSTRG.9405	ENSAPLG00020009361	ENSAPLT00020025356;ENSAPLT00020025038;ENSAPLT00020025170;ENSAPLT00020025286;ENSAPLT00020024644	GO:0003774(cytoskeletal motor activity);GO:0005515(protein binding);GO:0005524(ATP binding);GO:0016459(myosin complex);GO:0016459(myosin complex)	NA	NA	NA	myosin IC [Source:HGNC Symbol;Acc:HGNC:7597]	protein_coding	6.24794	6.05059	5.93576	9.98757	11.0731	10.7253	0.573658	-0.801738	2.54823e-27	6.52911e-26	down	no
MSTRG.11324	ENSAPLG00020013041	ENSAPLT00020019786	GO:0004672(protein kinase activity);GO:0004713(protein tyrosine kinase activity);GO:0005515(protein binding);GO:0005524(ATP binding);GO:0006468(protein phosphorylation)	NA	NA	NA	megakaryocyte-associated tyrosine kinase [Source:HGNC Symbol;Acc:HGNC:6906]	protein_coding	5.11811	5.22019	4.51612	1.50633	1.76879	1.7713	2.94356	1.55756	2.56421e-27	6.56208e-26	up	yes
MSTRG.8519	ENSAPLG00020016818	ENSAPLT00020026286	GO:0005634(nucleus);GO:0005737(cytoplasm);GO:0045892(negative regulation of DNA-templated transcription);GO:0046983(protein dimerization activity)	NA	NA	NA	inhibitor of DNA binding 4, HLH protein [Source:HGNC Symbol;Acc:HGNC:5363]	protein_coding	2.48699	2.55854	2.34309	7.6134	5.77479	5.83615	0.384337	-1.37956	2.6162e-27	6.687e-26	down	yes
MSTRG.16122	ENSAPLG00020008105	ENSAPLT00020011824	GO:0004930(G protein-coupled receptor activity);GO:0004935(adrenergic receptor activity);GO:0007186(G protein-coupled receptor signaling pathway);GO:0016021(integral component of membrane)	NA	NA	NA	adrenoceptor alpha 2A [Source:HGNC Symbol;Acc:HGNC:281]	protein_coding	5.99563	5.05402	7.21493	0.969174	1.09806	1.4704	5.16292	2.36819	2.65949e-27	6.78942e-26	up	yes
MSTRG.16694	ENSAPLG00020014835	ENSAPLT00020022818	NA	NA	NA	NA	olfactomedin like 2B [Source:HGNC Symbol;Acc:HGNC:24558]	protein_coding	6.20609	6.19779	6.29194	2.5879	2.35052	2.19818	2.61971	1.38941	2.6806e-27	6.83505e-26	up	yes
MSTRG.8787	ENSAPLG00020001623	ENSAPLT00020002486;ENSAPLT00020002407;ENSAPLT00020002478;ENSAPLT00020002375;ENSAPLT00020002467;ENSAPLT00020002390;ENSAPLT00020002396	GO:0000118(histone deacetylase complex);GO:0004407(histone deacetylase activity);GO:0006325(chromatin organization);GO:0016575(histone deacetylation);GO:0016575(histone deacetylation)	NA	NA	NA		protein_coding	3.25399	3.33932	3.23857	1.57124	1.64248	1.70508	1.99884	0.999162	2.73893e-27	6.97533e-26	up	no
MSTRG.13667	ENSAPLG00020005530	ENSAPLT00020008115;ENSAPLT00020008139	GO:0003676(nucleic acid binding);GO:0003723(RNA binding);GO:0003723(RNA binding)	NA	NA	NA	RNA binding protein, mRNA processing factor [Source:HGNC Symbol;Acc:HGNC:19097]	protein_coding	3.93298	3.70708	3.82552	8.75895	7.82311	8.86103	0.450637	-1.14996	3.14484e-27	7.99943e-26	down	yes
MSTRG.13098	ENSAPLG00020007702	ENSAPLT00020011259	GO:0008299(isoprenoid biosynthetic process)	NA	NA	NA	farnesyl diphosphate synthase [Source:HGNC Symbol;Acc:HGNC:3631]	protein_coding	15.9916	17.4476	15.583	33.438	31.1087	32.5954	0.504644	-0.986663	3.24026e-27	8.23222e-26	down	no
MSTRG.7175	ENSAPLG00020009655	ENSAPLT00020014183	GO:0005515(protein binding)	NA	NA	NA	netrin 1 [Source:NCBI gene;Acc:101798031]	protein_coding	17.9596	20.4021	20.0193	10.2193	9.22008	10.9249	1.92269	0.943125	3.26263e-27	8.27906e-26	up	no
MSTRG.653	ENSAPLG00020003270	ENSAPLT00020004759	NA	NA	NA	NA		protein_coding	9.30068	8.30916	8.50415	4.39652	5.15546	4.39185	1.8728	0.905197	3.36348e-27	8.51448e-26	up	no
MSTRG.4014	ENSAPLG00020010525	ENSAPLT00020015586;ENSAPLT00020015589	GO:0003677(DNA binding);GO:0005524(ATP binding);GO:0005634(nucleus);GO:0006260(DNA replication);GO:0006270(DNA replication initiation);GO:0032508(DNA duplex unwinding);GO:0042555(MCM complex);GO:1905775(negative regulation of DNA helicase activity);GO:1905775(negative regulation of DNA helicase activity)	NA	NA	NA	minichromosome maintenance complex component 2 [Source:HGNC Symbol;Acc:HGNC:6944]	protein_coding	2.674	3.30376	3.55882	7.99724	7.65573	8.68578	0.391827	-1.35171	3.46114e-27	8.7512e-26	down	yes
MSTRG.16381	ENSAPLG00020014346	ENSAPLT00020022014	GO:0005525(GTP binding);GO:0005634(nucleus);GO:0042254(ribosome biogenesis)	NA	NA	NA	BMS1 ribosome biogenesis factor [Source:HGNC Symbol;Acc:HGNC:23505]	protein_coding	3.3496	2.90696	2.79526	6.56191	6.88944	6.40397	0.455889	-1.13325	3.57293e-27	9.02304e-26	down	yes
MSTRG.8246	ENSAPLG00020001682	ENSAPLT00020002483;ENSAPLT00020002480	NA	NA	NA	NA	death associated protein [Source:NCBI gene;Acc:101794790]	protein_coding	8.62896	7.7685	8.20907	3.42504	4.50256	4.12169	2.04216	1.03009	3.60771e-27	9.09997e-26	up	yes
MSTRG.4303	ENSAPLG00020017161	ENSAPLT00020026917;ENSAPLT00020026918	GO:0005643(nuclear pore);GO:0017056(structural constituent of nuclear pore);GO:0051169(nuclear transport);GO:0051169(nuclear transport)	NA	NA	NA	nucleoporin 62 [Source:HGNC Symbol;Acc:HGNC:8066]	protein_coding	12.3797	12.4017	12.5479	23.2437	22.6954	23.1172	0.540562	-0.887467	4.14739e-27	1.04363e-25	down	no
MSTRG.2364	ENSAPLG00020012786	ENSAPLT00020019326	NA	NA	NA	NA		protein_coding	8.08736	8.03457	7.44446	1.29301	2.25847	2.10545	4.16593	2.05864	4.18767e-27	1.05251e-25	up	yes
MSTRG.3199	ENSAPLG00020011748	ENSAPLT00020017590;ENSAPLT00020017593	GO:0003924(GTPase activity);GO:0003925(G protein activity);GO:0005525(GTP binding);GO:0007165(signal transduction);GO:0010008(endosome membrane);GO:0016020(membrane);GO:0030659(cytoplasmic vesicle membrane);GO:0032486(Rap protein signal transduction);GO:0055038(recycling endosome membrane);GO:0098588(bounding membrane of organelle);GO:0098588(bounding membrane of organelle)	NA	NA	NA	RAP2A, member of RAS oncogene family [Source:NCBI gene;Acc:101804168]	protein_coding	11.0525	10.0472	10.9064	18.2114	21.2805	19.091	0.54634	-0.872128	4.66706e-27	1.1716e-25	down	no
MSTRG.2080	ENSAPLG00020018055;ENSAPLG00020018057	ENSAPLT00020028555;ENSAPLT00020028557	GO:0016491(oxidoreductase activity);GO:0045454(cell redox homeostasis);GO:0050660(flavin adenine dinucleotide binding);GO:0016668(oxidoreductase activity, acting on a sulfur group of donors, NAD(P) as acceptor)	NA	NA	NA		protein_coding	13.0316	11.8212	12.6438	7.311	7.48605	7.30303	1.69667	0.762707	4.88181e-27	1.22405e-25	up	no
MSTRG.16514	ENSAPLG00020004800	ENSAPLT00020007091;ENSAPLT00020007115	NA	NA	NA	NA	collagen type XIII alpha 1 chain [Source:HGNC Symbol;Acc:HGNC:2190]	protein_coding	4.03419	4.15984	3.99403	2.10808	2.10674	2.06504	1.94082	0.956666	4.95483e-27	1.24088e-25	up	no
MSTRG.16186	ENSAPLG00020005992	ENSAPLT00020008771	GO:0007165(signal transduction)	NA	NA	NA		protein_coding	2.50546	2.09404	2.03475	5.56058	5.1453	5.85804	0.400524	-1.32004	5.62405e-27	1.40515e-25	down	yes
MSTRG.15412	ENSAPLG00020007780	ENSAPLT00020011361	GO:0000278(mitotic cell cycle);GO:0000287(magnesium ion binding);GO:0004672(protein kinase activity);GO:0004715(non-membrane spanning protein tyrosine kinase activity);GO:0005524(ATP binding);GO:0005634(nucleus);GO:0006468(protein phosphorylation)	04110(Cell cycle)	K06632	EC:2.7.11.1	WEE1 G2 checkpoint kinase [Source:NCBI gene;Acc:101801701]	protein_coding	2.41799	2.6166	2.55132	5.62737	5.16878	5.16171	0.475372	-1.07287	5.77611e-27	1.44143e-25	down	yes
MSTRG.6317	ENSAPLG00020016033	ENSAPLT00020024903	GO:0005515(protein binding);GO:0007043(cell-cell junction assembly);GO:0007163(establishment or maintenance of cell polarity)	04144(Endocytosis);04530(Tight junction)	NA	NA	par-6 family cell polarity regulator beta [Source:NCBI gene;Acc:101791510]	protein_coding	2.7816	2.56567	2.60528	5.37119	6.66114	5.96409	0.441896	-1.17822	5.95582e-27	1.48452e-25	down	yes
MSTRG.10623	ENSAPLG00020012010	ENSAPLT00020018025	GO:0003676(nucleic acid binding)	NA	NA	NA	G-patch domain containing 8 [Source:HGNC Symbol;Acc:HGNC:29066]	protein_coding	9.40286	8.66688	9.08876	5.26031	5.60686	5.843	1.62527	0.700677	5.97827e-27	1.48836e-25	up	no
MSTRG.6561	ENSAPLG00020004304	ENSAPLT00020006339	GO:0000287(magnesium ion binding);GO:0006584(catecholamine metabolic process);GO:0008168(methyltransferase activity);GO:0008171(O-methyltransferase activity);GO:0016020(membrane);GO:0016021(integral component of membrane);GO:0016206(catechol O-methyltransferase activity);GO:0016740(transferase activity);GO:0032259(methylation);GO:0042135(neurotransmitter catabolic process);GO:0046872(metal ion bi…	00140(Steroid hormone biosynthesis);00350(Tyrosine metabolism);01100(Metabolic pathways)	K00545	EC:2.1.1.6	catechol-O-methyltransferase [Source:NCBI gene;Acc:101805407]	protein_coding	7.01033	6.59283	6.97955	4.09474	4.23592	4.33398	1.62521	0.700627	6.26752e-27	1.55853e-25	up	no
MSTRG.10739	ENSAPLG00020008110	ENSAPLT00020011840	GO:0003924(GTPase activity);GO:0005200(structural constituent of cytoskeleton);GO:0005525(GTP binding);GO:0005874(microtubule);GO:0007017(microtubule-based process)	04145(Phagosome);04210(Apoptosis);04530(Tight junction);04540(Gap junction);05132(Salmonella infection)	NA	NA	tubulin alpha-8 chain [Source:NCBI gene;Acc:101797289]	protein_coding	6.41002	7.01751	6.47086	12.2728	11.9984	12.9171	0.535071	-0.902197	6.33351e-27	1.57308e-25	down	no
MSTRG.6520	ENSAPLG00020011817	ENSAPLT00020017693;ENSAPLT00020017701	NA	NA	NA	NA	transmembrane protein 132C [Source:HGNC Symbol;Acc:HGNC:25436]	protein_coding	3.30983	3.38983	3.6967	1.40997	1.49517	1.53655	2.34064	1.2269	6.46449e-27	1.60373e-25	up	yes
MSTRG.5974	ENSAPLG00020013030	ENSAPLT00020019755	GO:0003735(structural constituent of ribosome);GO:0005840(ribosome);GO:0006412(translation)	NA	NA	NA	ribosomal protein S15a [Source:HGNC Symbol;Acc:HGNC:10389]	protein_coding	2.84087	2.62646	2.79952	5.10136	5.01142	4.69855	0.558144	-0.841291	7.04017e-27	1.74449e-25	down	no
MSTRG.6622	ENSAPLG00020006108;ENSAPLG00020006096	ENSAPLT00020008914;ENSAPLT00020008901	GO:0005515(protein binding);GO:0006749(glutathione metabolic process)	NA	NA	NA		protein_coding	6.97504	7.02996	7.48521	4.24258	4.4125	4.33697	1.6541	0.72605	7.73865e-27	1.91532e-25	up	no
MSTRG.9542	ENSAPLG00020009106	ENSAPLT00020013363	GO:0005102(signaling receptor binding);GO:0005576(extracellular region);GO:0007275(multicellular organism development);GO:0016055(Wnt signaling pathway)	04150(mTOR signaling pathway);04310(Wnt signaling pathway);04916(Melanogenesis)	NA	NA	Wnt family member 4 [Source:NCBI gene;Acc:101791711]	protein_coding	3.72752	5.03658	4.46486	0.845389	0.847377	0.706456	5.51385	2.46306	8.60017e-27	2.12605e-25	up	yes
MSTRG.16323	ENSAPLG00020005794	ENSAPLT00020008530	GO:0005515(protein binding)	NA	NA	NA	synaptopodin 2 like [Source:HGNC Symbol;Acc:HGNC:23532]	protein_coding	36.8519	39.7915	38.1094	20.2178	22.4094	23.6386	1.7317	0.792191	9.07009e-27	2.23959e-25	up	no
MSTRG.6696	ENSAPLG00020008578	ENSAPLT00020012542;ENSAPLT00020012537	GO:0061630(ubiquitin protein ligase activity);GO:1904294(positive regulation of ERAD pathway);GO:1904294(positive regulation of ERAD pathway)	NA	NA	NA	ring finger protein, transmembrane 2 [Source:NCBI gene;Acc:101797548]	protein_coding	3.79574	3.96261	3.67001	1.60039	1.96215	1.4829	2.26509	1.17957	9.34366e-27	2.30444e-25	up	yes
MSTRG.7235	ENSAPLG00020010212	ENSAPLT00020015106	GO:0005164(tumor necrosis factor receptor binding);GO:0005515(protein binding);GO:0005829(cytosol);GO:0007165(signal transduction);GO:0008270(zinc ion binding);GO:0033209(tumor necrosis factor-mediated signaling pathway);GO:0042981(regulation of apoptotic process);GO:0046872(metal ion binding)	04010(MAPK signaling pathway);04141(Protein processing in endoplasmic reticulum);04210(Apoptosis);04217(Necroptosis);04621(NOD-like receptor signaling pathway);04622(RIG-I-like receptor signaling pathway);04920(Adipocytokine signaling pathway);05132(Salmonella infection);05168(Herpes simplex virus 1 infection)	K03173	EC:2.3.2.27	TNF receptor associated factor 2 [Source:NCBI gene;Acc:101798982]	protein_coding	15.9616	17.1749	16.2559	9.866	8.17778	8.92954	1.83116	0.872755	1.18806e-26	2.92671e-25	up	no
MSTRG.2385	ENSAPLG00020014188;ENSAPLG00020014191	ENSAPLT00020021721;ENSAPLT00020021726	GO:0000413(protein peptidyl-prolyl isomerization);GO:0003755(peptidyl-prolyl cis-trans isomerase activity);GO:0005515(protein binding);GO:0005528(FK506 binding);GO:0031072(heat shock protein binding);GO:0005515(protein binding)	NA	K09571	EC:5.2.1.8	FKBP prolyl isomerase 4 [Source:NCBI gene;Acc:101799954];integrin alpha FG-GAP repeat containing 2 [Source:HGNC Symbol;Acc:HGNC:30879]	protein_coding	9.44172	10.001	9.21406	16.5561	16.6807	17.457	0.565292	-0.822932	1.21854e-26	2.9983e-25	down	no
MSTRG.9392	ENSAPLG00020004238	ENSAPLT00020006303;ENSAPLT00020006299;ENSAPLT00020006308	GO:0003676(nucleic acid binding);GO:0003677(DNA binding);GO:0005634(nucleus);GO:0006260(DNA replication);GO:0006281(DNA repair);GO:0006310(DNA recombination);GO:0006310(DNA recombination)	NA	NA	NA	replication protein A1 [Source:HGNC Symbol;Acc:HGNC:10289]	protein_coding	8.46014	8.22753	8.38485	14.4124	15.4544	15.5529	0.552018	-0.857212	1.23194e-26	3.02773e-25	down	no
MSTRG.17471	ENSAPLG00020006160	ENSAPLT00020008973;ENSAPLT00020008983	GO:0000166(nucleotide binding);GO:0000287(magnesium ion binding);GO:0003723(RNA binding);GO:0004826(phenylalanine-tRNA ligase activity);GO:0005524(ATP binding);GO:0005737(cytoplasm);GO:0006432(phenylalanyl-tRNA aminoacylation);GO:0006432(phenylalanyl-tRNA aminoacylation)	00970(Aminoacyl-tRNA biosynthesis);00970(Aminoacyl-tRNA biosynthesis)	K01890	EC:6.1.1.20	phenylalanyl-tRNA synthetase subunit beta [Source:NCBI gene;Acc:101797079]	protein_coding	18.3478	16.7133	17.0709	31.1396	35.5659	31.8868	0.528764	-0.919304	1.63582e-26	4.00215e-25	down	no
MSTRG.1420	ENSAPLG00020001562	ENSAPLT00020002286	GO:0004252(serine-type endopeptidase activity);GO:0006508(proteolysis)	04010(MAPK signaling pathway);04020(Calcium signaling pathway);04510(Focal adhesion)	NA	NA	hepatocyte growth factor [Source:NCBI gene;Acc:101793664]	protein_coding	7.34534	6.20459	8.38028	2.4885	3.40921	2.78108	2.52687	1.33735	1.63601e-26	4.00215e-25	up	yes
MSTRG.4198	ENSAPLG00020009751	ENSAPLT00020014307	GO:0016021(integral component of membrane)	NA	NA	NA	tetraspanin 6 [Source:NCBI gene;Acc:101800364]	protein_coding	49.5193	52.6666	52.2519	29.8491	25.9642	29.7245	1.80549	0.852391	1.66821e-26	4.07619e-25	up	no
MSTRG.788	ENSAPLG00020009399	ENSAPLT00020013796	GO:0003723(RNA binding)	NA	NA	NA	pumilio RNA binding family member 3 [Source:HGNC Symbol;Acc:HGNC:29676]	protein_coding	3.09526	3.10768	3.18831	6.9764	9.1786	8.09295	0.387301	-1.36847	2.14301e-26	5.21218e-25	down	yes
MSTRG.4008	ENSAPLG00020010466	ENSAPLT00020015481	GO:0005524(ATP binding);GO:0008094(ATP-dependent activity, acting on DNA);GO:0031011(Ino80 complex);GO:0035267(NuA4 histone acetyltransferase complex);GO:0097255(R2TP complex)	04310(Wnt signaling pathway)	NA	NA	RuvB like AAA ATPase 1 [Source:NCBI gene;Acc:101789515]	protein_coding	7.60909	7.96347	7.40184	14.7849	14.5093	15.7181	0.510403	-0.970291	2.37783e-26	5.77001e-25	down	no
MSTRG.16231	ENSAPLG00020001267	ENSAPLT00020019265;ENSAPLT00020019612;ENSAPLT00020019514;ENSAPLT00020019636;ENSAPLT00020019585;ENSAPLT00020019283	GO:0007520(myoblast fusion);GO:0016021(integral component of membrane);GO:0016021(integral component of membrane)	NA	NA	NA	myoferlin [Source:HGNC Symbol;Acc:HGNC:3656]	protein_coding	8.13188	7.39458	8.04143	3.71966	4.4957	4.16479	1.90368	0.928794	2.50645e-26	6.06813e-25	up	no
MSTRG.13558	ENSAPLG00020017576;ENSAPLG00020017577	ENSAPLT00020027621;ENSAPLT00020027623;ENSAPLT00020027620	GO:0016491(oxidoreductase activity);GO:0006812(cation transport);GO:0006814(sodium ion transport);GO:0015299(solute:proton antiporter activity);GO:0015385(sodium:proton antiporter activity);GO:0016021(integral component of membrane);GO:0030317(flagellated sperm motility);GO:0055085(transmembrane transport);GO:0016491(oxidoreductase activity)	NA	NA	NA		protein_coding	2.54415	2.32533	2.84818	1.11215	1.29149	1.15734	2.16729	1.11589	2.54048e-26	6.14348e-25	up	yes
MSTRG.7674	ENSAPLG00020000611	ENSAPLT00020000970	GO:0007064(mitotic sister chromatid cohesion);GO:0031390(Ctf18 RFC-like complex)	NA	NA	NA	DNA replication and sister chromatid cohesion 1 [Source:HGNC Symbol;Acc:HGNC:24453]	protein_coding	1.60957	1.44636	1.68392	4.00236	4.92227	4.3524	0.356997	-1.48602	3.26122e-26	7.8325e-25	down	yes
MSTRG.2433	ENSAPLG00020003240	ENSAPLT00020004711	NA	NA	NA	NA		protein_coding	15.3725	15.4764	14.7313	28.8188	27.5285	29.7088	0.529657	-0.916871	3.54526e-26	8.49532e-25	down	no
MSTRG.4728	ENSAPLG00020016177	ENSAPLT00020025120	GO:0005515(protein binding)	NA	NA	NA	immunoglobulin superfamily containing leucine rich repeat [Source:HGNC Symbol;Acc:HGNC:6133]	protein_coding	4.56811	4.24981	4.45507	1.56289	1.18778	1.69647	2.98461	1.57754	3.62066e-26	8.66615e-25	up	yes
MSTRG.7221	ENSAPLG00020018401	ENSAPLT00020029169	GO:0005515(protein binding)	NA	NA	NA		protein_coding	4.49285	3.74477	4.15019	2.09489	2.16216	2.14399	1.93528	0.952543	3.91314e-26	9.3556e-25	up	no
MSTRG.12359	ENSAPLG00020011319	ENSAPLT00020017291;ENSAPLT00020017282;ENSAPLT00020017303;ENSAPLT00020017270	GO:0005515(protein binding);GO:0005515(protein binding)	NA	NA	NA	AT-hook containing transcription factor 1 [Source:HGNC Symbol;Acc:HGNC:24618]	protein_coding	9.15199	8.77086	8.92714	14.493	16.0113	15.2102	0.58734	-0.767732	4.00589e-26	9.5665e-25	down	no
MSTRG.11312	ENSAPLG00020012984	ENSAPLT00020019676;ENSAPLT00020019678	GO:0008270(zinc ion binding);GO:0008270(zinc ion binding)	NA	NA	NA	membrane associated ring-CH-type finger 2 [Source:HGNC Symbol;Acc:HGNC:28038]	protein_coding	9.71975	10.6261	10.0548	5.47322	5.33787	4.85565	1.94046	0.956396	4.17971e-26	9.97032e-25	up	no
MSTRG.1173	ENSAPLG00020009556	ENSAPLT00020014043	GO:0005515(protein binding)	04068(FoxO signaling pathway);04110(Cell cycle);04218(Cellular senescence);04350(TGF-beta signaling pathway)	NA	NA	cyclin-dependent kinase 4 inhibitor B-like [Source:NCBI gene;Acc:113840168]	protein_coding	22.2298	24.9223	24.8752	7.66461	4.36885	7.55419	3.67718	1.8786	4.22111e-26	1.00463e-24	up	yes
MSTRG.10628	ENSAPLG00020012094	ENSAPLT00020019475;ENSAPLT00020018461;ENSAPLT00020019313;ENSAPLT00020018352;ENSAPLT00020019001;ENSAPLT00020019484;ENSAPLT00020018610;ENSAPLT00020019931	NA	NA	NA	NA	granulin precursor [Source:HGNC Symbol;Acc:HGNC:4601]	protein_coding	20.4384	21.9698	21.6198	11.2306	9.0382	11.4545	2.01833	1.01316	4.45e-26	1.05792e-24	up	yes
MSTRG.3540	ENSAPLG00020002545	ENSAPLT00020003708	GO:0004222(metalloendopeptidase activity);GO:0006508(proteolysis);GO:0008237(metallopeptidase activity);GO:0008270(zinc ion binding);GO:0031012(extracellular matrix)	NA	K01394	EC:3.4.24.17	stromelysin-1 [Source:NCBI gene;Acc:101794349]	protein_coding	2.53541	2.0242	1.8319	0.106701	0.268373	0.219651	10.747	3.42586	4.45819e-26	1.05867e-24	up	yes
MSTRG.16358	ENSAPLG00020014281	ENSAPLT00020021901;ENSAPLT00020021898	GO:0004001(adenosine kinase activity);GO:0006166(purine ribonucleoside salvage);GO:0016773(phosphotransferase activity, alcohol group as acceptor);GO:0016773(phosphotransferase activity, alcohol group as acceptor)	00230(Purine metabolism);01100(Metabolic pathways);01100(Metabolic pathways)	K00856	EC:2.7.1.20	adenosine kinase [Source:NCBI gene;Acc:101805450]	protein_coding	14.9923	15.2114	15.5349	25.1328	25.9542	26.3915	0.590339	-0.760385	4.65906e-26	1.10512e-24	down	no
MSTRG.9519	ENSAPLG00020016374	ENSAPLT00020025459	GO:0005576(extracellular region);GO:0006955(immune response);GO:0008009(chemokine activity)	NA	NA	NA	C-C motif chemokine ligand 5 [Source:HGNC Symbol;Acc:HGNC:10632]	protein_coding	39.6958	40.2598	39.2958	17.8203	18.6329	16.445	2.25436	1.17272	5.26628e-26	1.24775e-24	up	yes
MSTRG.12557	ENSAPLG00020018077	ENSAPLT00020028589	NA	04210(Apoptosis)	NA	NA	baculoviral IAP repeat containing 5 [Source:NCBI gene;Acc:113843115]	protein_coding	4.00427	5.53564	4.59033	14.7799	13.5976	12.5835	0.344968	-1.53547	5.77712e-26	1.36419e-24	down	yes
MSTRG.12078	ENSAPLG00020012785	ENSAPLT00020019325	NA	NA	NA	NA	glycoprotein integral membrane 1 [Source:HGNC Symbol;Acc:HGNC:21074]	protein_coding	35.0022	35.3031	33.3237	20.0624	21.5705	20.8277	1.65911	0.730409	5.89453e-26	1.39036e-24	up	no
MSTRG.13588	ENSAPLG00020000736	ENSAPLT00020001058	GO:0005515(protein binding)	NA	NA	NA	PDZ and LIM domain 5 [Source:HGNC Symbol;Acc:HGNC:17468]	protein_coding	15.5411	13.7191	13.9217	24.8727	29.4972	25.6851	0.539402	-0.890567	5.91351e-26	1.39328e-24	down	no
MSTRG.15726	ENSAPLG00020008484	ENSAPLT00020012403	GO:0004402(histone acetyltransferase activity);GO:0005634(nucleus);GO:0006325(chromatin organization);GO:0016573(histone acetylation);GO:0031509(subtelomeric heterochromatin formation);GO:0042393(histone binding)	NA	K11303	EC:2.3.1.48	histone acetyltransferase 1 [Source:NCBI gene;Acc:101791986]	protein_coding	9.23433	8.51953	8.79145	16.5611	16.8407	15.681	0.540827	-0.88676	5.93721e-26	1.3973e-24	down	no
MSTRG.13958	ENSAPLG00020004371	ENSAPLT00020006459;ENSAPLT00020006463	GO:0030018(Z disc);GO:0030018(Z disc)	NA	NA	NA	myozenin 2 [Source:HGNC Symbol;Acc:HGNC:1330]	protein_coding	10.4042	10.6688	9.14053	4.02358	4.39395	3.98306	2.43646	1.28479	7.76773e-26	1.82403e-24	up	yes
MSTRG.960	ENSAPLG00020009617	ENSAPLT00020014132;ENSAPLT00020014142	GO:0008158(hedgehog receptor activity);GO:0016021(integral component of membrane);GO:0016021(integral component of membrane)	NA	NA	NA	patched 1 [Source:HGNC Symbol;Acc:HGNC:9585]	protein_coding	1.97284	1.86809	2.1185	3.82196	3.89314	3.71128	0.52155	-0.939121	7.94865e-26	1.86444e-24	down	no
MSTRG.9418	ENSAPLG00020016415	ENSAPLT00020025533	GO:0042373(vitamin K metabolic process);GO:0047057(vitamin-K-epoxide reductase (warfarin-sensitive) activity)	00130(Ubiquinone and other terpenoid-quinone biosynthesis);01100(Metabolic pathways);01240(Biosynthesis of cofactors)	K05357	EC:1.17.4.4	vitamin K epoxide reductase complex subunit 1 like 1 [Source:NCBI gene;Acc:101798787]	protein_coding	7.06316	6.33601	6.68992	11.6875	13.5629	11.8836	0.540988	-0.88633	8.29332e-26	1.94312e-24	down	no
MSTRG.10607	ENSAPLG00020003413	ENSAPLT00020004974	GO:0005886(plasma membrane);GO:0005921(gap junction);GO:0005922(connexin complex);GO:0007154(cell communication);GO:0016020(membrane);GO:0016021(integral component of membrane);GO:0030054(cell junction)	NA	NA	NA	gap junction protein gamma 1 [Source:NCBI gene;Acc:101796303]	protein_coding	3.69882	2.70273	3.20683	6.92849	7.48954	7.15794	0.445328	-1.16706	8.95748e-26	2.09641e-24	down	yes
MSTRG.6213	ENSAPLG00020010470	ENSAPLT00020015475	GO:0016021(integral component of membrane)	NA	NA	NA	osteoclast stimulatory transmembrane protein [Source:NCBI gene;Acc:101791835]	protein_coding	2.14892	1.91878	1.65157	0.229219	0.111686	0.161921	11.3743	3.5077	9.37172e-26	2.19092e-24	up	yes
MSTRG.15517	ENSAPLG00020001689	ENSAPLT00020002500;ENSAPLT00020002492	GO:0004888(transmembrane signaling receptor activity);GO:0004930(G protein-coupled receptor activity);GO:0004948(calcitonin receptor activity);GO:0007166(cell surface receptor signaling pathway);GO:0007186(G protein-coupled receptor signaling pathway);GO:0016020(membrane);GO:0016021(integral component of membrane);GO:0016021(integral component of membrane)	NA	NA	NA	calcitonin receptor like receptor [Source:HGNC Symbol;Acc:HGNC:16709]	protein_coding	2.3865	2.32129	2.39961	4.96501	6.71577	5.30158	0.418516	-1.25665	9.41943e-26	2.19964e-24	down	yes
MSTRG.14414	ENSAPLG00020011494	ENSAPLT00020017151	NA	NA	NA	NA		protein_coding	0.720386	0.699956	0.865763	2.25833	2.61041	2.30295	0.318768	-1.64942	1.05919e-25	2.46798e-24	down	yes
MSTRG.15179	ENSAPLG00020017678	ENSAPLT00020027807	GO:0055085(transmembrane transport)	NA	NA	NA	solute carrier family 25 member 22 [Source:HGNC Symbol;Acc:HGNC:19954]	protein_coding	8.18511	8.90535	8.2553	15.7798	15.094	15.2631	0.549359	-0.864179	1.16998e-25	2.72122e-24	down	no
MSTRG.11753	ENSAPLG00020004801	ENSAPLT00020007067	NA	NA	NA	NA	filamin A interacting protein 1 [Source:NCBI gene;Acc:101800523]	protein_coding	7.73811	7.55601	6.91259	3.53761	4.03206	4.01503	1.9169	0.938775	1.17046e-25	2.72122e-24	up	no
MSTRG.1141	ENSAPLG00020003958	ENSAPLT00020005792	GO:0005507(copper ion binding);GO:0016641(oxidoreductase activity, acting on the CH-NH2 group of donors, oxygen as acceptor)	NA	NA	NA	lysyl oxidase [Source:HGNC Symbol;Acc:HGNC:6664]	protein_coding	157.094	137.143	157.169	60.0771	85.2681	71.2932	2.08368	1.05913	1.17628e-25	2.73174e-24	up	yes
MSTRG.9422	ENSAPLG00020016426;ENSAPLG00020016425;ENSAPLG00020016421	ENSAPLT00020025548;ENSAPLT00020025546;ENSAPLT00020025542	GO:0005524(ATP binding);GO:0006457(protein folding);GO:0016887(ATP hydrolysis activity);GO:0051082(unfolded protein binding)	NA	NA	NA	chaperonin containing TCP1 subunit 6B [Source:HGNC Symbol;Acc:HGNC:1621];sulfatase modifying factor 2 [Source:HGNC Symbol;Acc:HGNC:20415]	protein_coding	17.7689	20.0365	19.031	33.4394	33.8602	35.8641	0.550934	-0.860048	1.18379e-25	2.74615e-24	down	no
MSTRG.11784	ENSAPLG00020009949	ENSAPLT00020014643	GO:0003700(DNA-binding transcription factor activity);GO:0005634(nucleus);GO:0006355(regulation of DNA-templated transcription)	NA	NA	NA	T-box transcription factor 18 [Source:HGNC Symbol;Acc:HGNC:11595]	protein_coding	6.02441	6.16955	6.10158	2.40262	3.12864	2.36243	2.31774	1.21272	1.25801e-25	2.91513e-24	up	yes
MSTRG.12507	ENSAPLG00020008689	ENSAPLT00020012705	GO:0003677(DNA binding);GO:0003700(DNA-binding transcription factor activity);GO:0005634(nucleus);GO:0006355(regulation of DNA-templated transcription);GO:0006357(regulation of transcription by RNA polymerase II)	NA	NA	NA	activating transcription factor 3 [Source:HGNC Symbol;Acc:HGNC:785]	protein_coding	7.90369	7.08499	7.62726	3.59887	3.90572	3.77585	2.00488	1.00352	1.34771e-25	3.11955e-24	up	yes
MSTRG.14310	ENSAPLG00020012302	ENSAPLT00020018513;ENSAPLT00020018510	GO:0003723(RNA binding);GO:0003729(mRNA binding);GO:0003729(mRNA binding)	NA	NA	NA	stem-loop binding protein [Source:NCBI gene;Acc:101790981]	protein_coding	0.624495	0.774281	0.743326	3.17727	3.40448	2.49195	0.236078	-2.08266	1.38059e-25	3.19216e-24	down	yes
MSTRG.1863	ENSAPLG00020014977	ENSAPLT00020023084	GO:0000226(microtubule cytoskeleton organization);GO:0003779(actin binding);GO:0005515(protein binding);GO:0005856(cytoskeleton);GO:0008017(microtubule binding);GO:0030036(actin cytoskeleton organization)	NA	NA	NA	growth arrest specific 2 like 3 [Source:HGNC Symbol;Acc:HGNC:27475]	protein_coding	1.59689	1.42057	1.56192	3.18141	3.8428	3.55364	0.432921	-1.20782	1.52503e-25	3.51842e-24	down	yes
MSTRG.2209	ENSAPLG00020005242	ENSAPLT00020007675	GO:0004114(3',5'-cyclic-nucleotide phosphodiesterase activity);GO:0007165(signal transduction);GO:0008081(phosphoric diester hydrolase activity)	NA	NA	NA	phosphodiesterase 3A [Source:HGNC Symbol;Acc:HGNC:8778]	protein_coding	4.39314	4.06898	4.77237	2.33502	2.53055	2.39098	1.8238	0.86695	1.64389e-25	3.7885e-24	up	no
MSTRG.2446	ENSAPLG00020007997	ENSAPLT00020011659	GO:0005515(protein binding);GO:0005737(cytoplasm);GO:0006606(protein import into nucleus);GO:0061608(nuclear import signal receptor activity)	NA	NA	NA	karyopherin subunit alpha 1 [Source:HGNC Symbol;Acc:HGNC:6394]	protein_coding	11.4179	11.3835	11.7169	18.5692	20.2041	18.9511	0.597982	-0.741826	1.80947e-25	4.16553e-24	down	no
MSTRG.16367	ENSAPLG00020014304	ENSAPLT00020021940;ENSAPLT00020021953	GO:0005216(ion channel activity);GO:0006811(ion transport);GO:0006813(potassium ion transport);GO:0016020(membrane);GO:0055085(transmembrane transport);GO:0060072(large conductance calcium-activated potassium channel activity);GO:0060072(large conductance calcium-activated potassium channel activity)	04270(Vascular smooth muscle contraction);04270(Vascular smooth muscle contraction)	NA	NA	potassium calcium-activated channel subfamily M alpha 1 [Source:NCBI gene;Acc:101792241]	protein_coding	7.94585	7.53876	8.39189	3.92075	4.85114	4.16301	1.8459	0.884322	2.01456e-25	4.63262e-24	up	no
MSTRG.4290	ENSAPLG00020016710	ENSAPLT00020026044	GO:0001522(pseudouridine synthesis);GO:0003723(RNA binding);GO:0006396(RNA processing);GO:0009451(RNA modification);GO:0009982(pseudouridine synthase activity)	NA	NA	NA	dyskerin pseudouridine synthase 1 [Source:HGNC Symbol;Acc:HGNC:2890]	protein_coding	16.9281	17.8169	18.059	33.3584	28.6355	31.7083	0.563529	-0.827438	2.02685e-25	4.65578e-24	down	no
MSTRG.10481	ENSAPLG00020009334	ENSAPLT00020013707	GO:0000407(phagophore assembly site);GO:0005515(protein binding);GO:0016236(macroautophagy);GO:0043130(ubiquitin binding)	NA	NA	NA	NBR1 autophagy cargo receptor [Source:HGNC Symbol;Acc:HGNC:6746]	protein_coding	21.7598	20.5578	22.7573	10.8344	13.1622	12.0207	1.80677	0.853414	2.22467e-25	5.10464e-24	up	no
MSTRG.12708	ENSAPLG00020011055	ENSAPLT00020016455;ENSAPLT00020016457	GO:0005049(nuclear export signal receptor activity);GO:0006886(intracellular protein transport);GO:0031267(small GTPase binding);GO:0031267(small GTPase binding)	03008(Ribosome biogenesis in eukaryotes);03013(RNA transport);05164(Influenza A);05164(Influenza A)	NA	NA	exportin 1 [Source:NCBI gene;Acc:101802549]	protein_coding	13.8472	12.8676	12.8897	22.8024	29.536	25.9468	0.5059	-0.983076	2.41797e-25	5.54215e-24	down	no
MSTRG.2429	ENSAPLG00020002481;ENSAPLG00020002511	ENSAPLT00020003619;ENSAPLT00020003677;ENSAPLT00020003664;ENSAPLT00020003630	GO:0000015(phosphopyruvate hydratase complex);GO:0000287(magnesium ion binding);GO:0004634(phosphopyruvate hydratase activity);GO:0006096(glycolytic process);GO:0005515(protein binding);GO:0006096(glycolytic process)	NA	NA	NA	enolase 2 [Source:HGNC Symbol;Acc:HGNC:3353];leucine rich repeat containing 23 [Source:HGNC Symbol;Acc:HGNC:19138]	protein_coding	4.44458	4.49539	4.60941	2.14911	2.34069	2.15832	2.03808	1.02721	2.45296e-25	5.61625e-24	up	yes
MSTRG.6106	ENSAPLG00020005537	ENSAPLT00020008101	NA	NA	NA	NA	Jupiter microtubule associated homolog 2 [Source:NCBI gene;Acc:101790498]	protein_coding	43.5761	39.5618	43.3918	69.7187	77.9489	70.5207	0.579911	-0.786097	2.47068e-25	5.65068e-24	down	no
MSTRG.9248	ENSAPLG00020016411	ENSAPLT00020025537;ENSAPLT00020025536	GO:0005634(nucleus);GO:0005634(nucleus)	NA	NA	NA	apoptosis antagonizing transcription factor [Source:HGNC Symbol;Acc:HGNC:19235]	protein_coding	1.25917	1.30682	1.35013	3.26391	3.2543	3.16524	0.404413	-1.3061	2.57281e-25	5.87788e-24	down	yes
MSTRG.8955	ENSAPLG00020001339	ENSAPLT00020001967	GO:0004672(protein kinase activity);GO:0004674(protein serine/threonine kinase activity);GO:0005524(ATP binding);GO:0006468(protein phosphorylation)	NA	NA	NA	microtubule associated serine/threonine kinase like [Source:HGNC Symbol;Acc:HGNC:19042]	protein_coding	1.96254	1.98077	2.09364	4.23556	5.07138	4.84955	0.426444	-1.22957	2.66776e-25	6.08822e-24	down	yes
MSTRG.12415	ENSAPLG00020017787	ENSAPLT00020028016	NA	NA	NA	NA	interferon regulatory factor 2 binding protein 2 [Source:HGNC Symbol;Acc:HGNC:21729]	protein_coding	21.6169	22.8199	23.0076	12.7953	11.7086	13.7887	1.76129	0.816634	2.72565e-25	6.21361e-24	up	no
MSTRG.16552	ENSAPLG00020009874	ENSAPLT00020014519	GO:0005576(extracellular region);GO:0007275(multicellular organism development);GO:0030178(negative regulation of Wnt signaling pathway)	NA	NA	NA	dickkopf WNT signaling pathway inhibitor 1 [Source:HGNC Symbol;Acc:HGNC:2891]	protein_coding	0.367964	0.164974	0.103027	4.28901	2.66418	3.63389	0.06007	-4.05721	2.87545e-25	6.54802e-24	down	yes
MSTRG.15828	ENSAPLG00020013113	ENSAPLT00020019915	NA	00062(Fatty acid elongation);01040(Biosynthesis of unsaturated fatty acids);01100(Metabolic pathways);01212(Fatty acid metabolism)	K10703	EC:4.2.1.134	3-hydroxyacyl-CoA dehydratase 2 [Source:NCBI gene;Acc:101801258]	protein_coding	10.162	9.28048	9.49798	17.666	21.6497	17.9777	0.505128	-0.98528	2.98045e-25	6.7798e-24	down	no
MSTRG.4026	ENSAPLG00020012468	ENSAPLT00020018837	GO:0005515(protein binding)	NA	NA	NA	netrin-4 [Source:NCBI gene;Acc:101795858]	protein_coding	2.49431	2.40764	2.19538	0.699955	0.948301	0.647225	3.09187	1.62848	3.04276e-25	6.91408e-24	up	yes
MSTRG.3912	ENSAPLG00020010283	ENSAPLT00020015198	GO:0005509(calcium ion binding)	04020(Calcium signaling pathway);04260(Cardiac muscle contraction);04261(Adrenergic signaling in cardiomyocytes)	NA	NA	troponin C1, slow skeletal and cardiac type [Source:NCBI gene;Acc:101799009]	protein_coding	6.895	8.17459	7.59574	3.63707	2.80597	3.27961	2.33119	1.22107	3.05806e-25	6.94138e-24	up	yes
MSTRG.16774	ENSAPLG00020017340	ENSAPLT00020027205	GO:0004672(protein kinase activity);GO:0004713(protein tyrosine kinase activity);GO:0004715(non-membrane spanning protein tyrosine kinase activity);GO:0005515(protein binding);GO:0005524(ATP binding);GO:0006468(protein phosphorylation)	NA	NA	NA	ABL proto-oncogene 2, non-receptor tyrosine kinase [Source:HGNC Symbol;Acc:HGNC:77]	protein_coding	2.79506	2.67375	2.68984	4.66216	4.47414	4.67466	0.590738	-0.759411	3.08662e-25	6.99865e-24	down	no
MSTRG.2011	ENSAPLG00020008413	ENSAPLT00020012276	GO:0005515(protein binding)	NA	NA	NA	C1q and TNF related 6 [Source:HGNC Symbol;Acc:HGNC:14343]	protein_coding	4.64668	4.12838	4.19868	1.56075	1.90112	1.54912	2.58906	1.37243	3.48917e-25	7.89442e-24	up	yes
MSTRG.16540	ENSAPLG00020006915;ENSAPLG00020006909	ENSAPLT00020010095;ENSAPLT00020010089	GO:0005509(calcium ion binding);GO:0006851(mitochondrial calcium ion transmembrane transport);GO:0006851(mitochondrial calcium ion transmembrane transport)	NA	NA	NA		protein_coding	5.68891	5.51888	5.94018	3.54378	3.23379	3.28333	1.70442	0.769279	4.15478e-25	9.38028e-24	up	no
MSTRG.15683	ENSAPLG00020010816	ENSAPLT00020016047;ENSAPLT00020016043;ENSAPLT00020016094;ENSAPLT00020016083	GO:0008289(lipid binding);GO:0008289(lipid binding)	NA	NA	NA	oxysterol binding protein like 6 [Source:NCBI gene;Acc:101804139]	protein_coding	3.46308	2.76612	3.58324	7.56	9.5691	8.58586	0.381585	-1.38992	4.19047e-25	9.45075e-24	down	yes
MSTRG.7354	ENSAPLG00020003748	ENSAPLT00020005481	GO:0016021(integral component of membrane)	NA	NA	NA	myomaker, myoblast fusion factor [Source:HGNC Symbol;Acc:HGNC:33778]	protein_coding	54.805	61.1741	55.2653	34.3945	29.8432	32.4537	1.77104	0.824598	4.22647e-25	9.52176e-24	up	no
MSTRG.15786	ENSAPLG00020010720;ENSAPLG00020010725;ENSAPLG00020010667;ENSAPLG00020010650;ENSAPLG00020010715;ENSAPLG00020010652;ENSAPLG00020010661;ENSAPLG00020010675;ENSAPLG00020010653	ENSAPLT00020015891;ENSAPLT00020015905;ENSAPLT00020015803;ENSAPLT00020015773;ENSAPLT00020015810;ENSAPLT00020015880;ENSAPLT00020015778;ENSAPLT00020015787;ENSAPLT00020015818;ENSAPLT00020015780	GO:0005515(protein binding);GO:0005515(protein binding)	NA	NA	NA		protein_coding	100.454	92.6062	108.998	51.6524	62.8627	57.2919	1.75813	0.814038	4.30823e-25	9.69558e-24	up	no
MSTRG.15066	ENSAPLG00020004470;ENSAPLG00020004536	ENSAPLT00020006648;ENSAPLT00020006621;ENSAPLT00020006572;ENSAPLT00020006592;ENSAPLT00020006669	GO:0005509(calcium ion binding);GO:0005515(protein binding);GO:0003676(nucleic acid binding);GO:0003723(RNA binding)	04510(Focal adhesion);04520(Adherens junction);04530(Tight junction);04810(Regulation of actin cytoskeleton);03040(Spliceosome);05168(Herpes simplex virus 1 infection)	NA	NA	actinin alpha 1 [Source:NCBI gene;Acc:101795217];serine/arginine-rich splicing factor 5 [Source:NCBI gene;Acc:101794750]	protein_coding	26.5686	26.0862	26.135	39.8966	42.9318	40.7093	0.63778	-0.64887	4.70864e-25	1.05854e-23	down	no
MSTRG.8421	ENSAPLG00020016804	ENSAPLT00020026265	GO:0003755(peptidyl-prolyl cis-trans isomerase activity);GO:0005509(calcium ion binding)	NA	K09575	EC:5.2.1.8	FKBP prolyl isomerase 9 [Source:NCBI gene;Acc:101799914]	protein_coding	26.8752	26.8652	27.9259	15.9511	17.6307	17.4018	1.60181	0.679707	5.4111e-25	1.21387e-23	up	no
MSTRG.6258	ENSAPLG00020013627	ENSAPLT00020020738	GO:0007165(signal transduction)	NA	NA	NA	Rho GTPase activating protein 40 [Source:NCBI gene;Acc:101804252]	protein_coding	8.98954	8.78613	8.3916	4.87318	5.56968	4.8552	1.7105	0.774415	5.53188e-25	1.23965e-23	up	no
MSTRG.12342	ENSAPLG00020011174	ENSAPLT00020016641;ENSAPLT00020016651	GO:0008146(sulfotransferase activity);GO:0008146(sulfotransferase activity)	NA	NA	NA	CCAAT enhancer binding protein zeta [Source:HGNC Symbol;Acc:HGNC:24218]	protein_coding	3.41328	3.49905	3.57801	6.51047	7.15759	7.05557	0.506202	-0.982214	6.04034e-25	1.35215e-23	down	no
MSTRG.2978	ENSAPLG00020016562	ENSAPLT00020025794;ENSAPLT00020025801;ENSAPLT00020025804;ENSAPLT00020025798;ENSAPLT00020025805;ENSAPLT00020025796	GO:0016021(integral component of membrane);GO:0016021(integral component of membrane)	NA	NA	NA	glycoprotein M6B [Source:HGNC Symbol;Acc:HGNC:4461]	protein_coding	6.05848	5.39638	5.72551	10.0505	11.1724	10.123	0.54809	-0.867515	6.70965e-25	1.50039e-23	down	no
MSTRG.7358	ENSAPLG00020003947	ENSAPLT00020005779	GO:0005975(carbohydrate metabolic process);GO:0016020(membrane);GO:0016758(hexosyltransferase activity)	NA	NA	NA	globoside alpha-1,3-N-acetylgalactosaminyltransferase 1 (FORS blood group) [Source:HGNC Symbol;Acc:HGNC:20460]	protein_coding	5.26109	4.04749	4.70323	1.98835	1.47712	1.55325	2.79191	1.48125	7.21765e-25	1.61227e-23	up	yes
MSTRG.13076	ENSAPLG00020006614	ENSAPLT00020009646	GO:0005515(protein binding);GO:0005667(transcription regulator complex);GO:0006355(regulation of DNA-templated transcription);GO:0007179(transforming growth factor beta receptor signaling pathway)	NA	NA	NA		protein_coding	1.2491	1.37842	1.5987	5.1983	4.5072	6.11676	0.267106	-1.90452	7.55452e-25	1.68574e-23	down	yes
MSTRG.3106	ENSAPLG00020000280	ENSAPLT00020000371;ENSAPLT00020000363	NA	NA	NA	NA	four and a half LIM domains 2 [Source:NCBI gene;Acc:101803397]	protein_coding	2.08212	1.56967	1.45066	5.42728	5.24788	4.81568	0.329385	-1.60215	7.73372e-25	1.7239e-23	down	yes
MSTRG.15273	ENSAPLG00020014631	ENSAPLT00020022475	NA	NA	NA	NA		protein_coding	2.95341	3.72783	3.27732	0.412455	0.499223	0.559928	6.76714	2.75855	7.86502e-25	1.75132e-23	up	yes
MSTRG.17202	ENSAPLG00020008336	ENSAPLT00020012164;ENSAPLT00020012168	GO:0003723(RNA binding);GO:0003746(translation elongation factor activity);GO:0043022(ribosome binding);GO:0045901(positive regulation of translational elongation);GO:0045905(positive regulation of translational termination);GO:0045905(positive regulation of translational termination)	NA	NA	NA	eukaryotic translation initiation factor 5A2 [Source:HGNC Symbol;Acc:HGNC:3301]	protein_coding	21.6395	22.6336	25.6717	49.5569	46.132	48.8484	0.483922	-1.04715	8.19754e-25	1.82343e-23	down	yes
MSTRG.7311	ENSAPLG00020017045	ENSAPLT00020026707;ENSAPLT00020026708	GO:0004222(metalloendopeptidase activity);GO:0006508(proteolysis);GO:0006508(proteolysis)	NA	NA	NA	pappalysin 1 [Source:HGNC Symbol;Acc:HGNC:8602]	protein_coding	6.16451	5.98081	6.46369	3.37945	2.82882	3.50361	1.91611	0.938179	9.27964e-25	2.05979e-23	up	no
MSTRG.6889	ENSAPLG00020016865	ENSAPLT00020026374	NA	NA	NA	NA	coiled-coil domain containing 117 [Source:HGNC Symbol;Acc:HGNC:26599]	protein_coding	4.24916	4.26706	4.01468	7.33396	7.98726	7.85061	0.540782	-0.886882	9.60622e-25	2.13003e-23	down	no
MSTRG.17183	ENSAPLG00020007317	ENSAPLT00020010801	GO:0043023(ribosomal large subunit binding)	NA	NA	NA	NMD3 ribosome export adaptor [Source:HGNC Symbol;Acc:HGNC:24250]	protein_coding	10.52	11.1985	10.41	19.2069	21.024	20.627	0.527925	-0.921595	9.74196e-25	2.15787e-23	down	no
MSTRG.5839	ENSAPLG00020013561	ENSAPLT00020020635	GO:0005515(protein binding);GO:0005885(Arp2/3 protein complex);GO:0015629(actin cytoskeleton);GO:0030833(regulation of actin filament polymerization);GO:0034314(Arp2/3 complex-mediated actin nucleation)	04144(Endocytosis);04530(Tight junction);04810(Regulation of actin cytoskeleton);05132(Salmonella infection)	NA	NA	actin related protein 2/3 complex subunit 1A [Source:NCBI gene;Acc:101801780]	protein_coding	78.2064	77.1926	71.5109	125.454	121.088	126.833	0.607726	-0.718506	1.09262e-24	2.41258e-23	down	no
MSTRG.13303	ENSAPLG00020003042	ENSAPLT00020004420	GO:0008418(protein-N-terminal asparagine amidohydrolase activity);GO:0016811(hydrolase activity, acting on carbon-nitrogen (but not peptide) bonds, in linear amides);GO:0070773(protein-N-terminal glutamine amidohydrolase activity)	NA	K21286	EC:3.5.1.122	protein N-terminal glutamine amidohydrolase-like [Source:NCBI gene;Acc:113841267]	protein_coding	4.14668	3.92382	4.28075	7.81645	7.19155	7.27945	0.55418	-0.851575	1.09734e-24	2.42045e-23	down	no
MSTRG.5192	ENSAPLG00020005147	ENSAPLT00020007567	GO:0004347(glucose-6-phosphate isomerase activity);GO:0006094(gluconeogenesis);GO:0006096(glycolytic process)	00010(Glycolysis / Gluconeogenesis);00030(Pentose phosphate pathway);00500(Starch and sucrose metabolism);00520(Amino sugar and nucleotide sugar metabolism);01100(Metabolic pathways);01200(Carbon metabolism)	K01810	EC:5.3.1.9	glucose-6-phosphate isomerase [Source:NCBI gene;Acc:101797601]	protein_coding	193.346	186.142	187.385	285.809	302.958	308.352	0.631882	-0.662274	1.10693e-24	2.43906e-23	down	no
MSTRG.16546	ENSAPLG00020006960	ENSAPLT00020010195	NA	NA	NA	NA	ecdysoneless cell cycle regulator [Source:HGNC Symbol;Acc:HGNC:17029]	protein_coding	4.04275	3.91228	3.94675	6.66683	6.75702	6.89726	0.585686	-0.771801	1.16005e-24	2.55345e-23	down	no
MSTRG.17190	ENSAPLG00020007599	ENSAPLT00020011123	GO:0004867(serine-type endopeptidase inhibitor activity);GO:0005615(extracellular space)	NA	NA	NA	serpin family I member 1 [Source:HGNC Symbol;Acc:HGNC:8943]	protein_coding	5.70739	5.41934	6.14681	1.72891	2.60487	1.93338	2.7562	1.46268	1.1827e-24	2.60058e-23	up	yes
MSTRG.10162	ENSAPLG00020013148	ENSAPLT00020019987	GO:0008201(heparin binding);GO:0016021(integral component of membrane)	NA	NA	NA		protein_coding	101.398	99.7565	100.409	66.6324	68.0178	70.1891	1.47219	0.557967	1.28728e-24	2.8276e-23	up	no
MSTRG.16505	ENSAPLG00020004445	ENSAPLT00020006560	GO:0003676(nucleic acid binding);GO:0003723(RNA binding);GO:0004386(helicase activity);GO:0005524(ATP binding)	NA	NA	NA		protein_coding	14.8602	16.6213	15.7388	28.2275	29.6028	32.3872	0.523405	-0.934	1.3667e-24	2.99891e-23	down	no
MSTRG.7523	ENSAPLG00020003340	ENSAPLT00020004874;ENSAPLT00020004891;ENSAPLT00020004861	GO:0000813(ESCRT I complex);GO:0000813(ESCRT I complex)	04144(Endocytosis);04144(Endocytosis)	NA	NA	multivesicular body subunit 12B [Source:NCBI gene;Acc:101798630]	protein_coding	18.386	18.6037	18.6754	11.6326	11.8341	12.339	1.55464	0.636579	1.48292e-24	3.25056e-23	up	no
MSTRG.1804	ENSAPLG00020003468	ENSAPLT00020005059	NA	NA	NA	NA		protein_coding	4.80661	5.24442	4.90527	13.1106	12.4526	11.4193	0.404416	-1.30609	1.51067e-24	3.30795e-23	down	yes
MSTRG.754	ENSAPLG00020008752	ENSAPLT00020012800	GO:0004420(hydroxymethylglutaryl-CoA reductase (NADPH) activity);GO:0005515(protein binding);GO:0005789(endoplasmic reticulum membrane);GO:0008299(isoprenoid biosynthetic process);GO:0015936(coenzyme A metabolic process);GO:0016616(oxidoreductase activity, acting on the CH-OH group of donors, NAD or NADP as acceptor);GO:0050661(NADP binding)	00900(Terpenoid backbone biosynthesis);01100(Metabolic pathways)	K00021	EC:1.1.1.34	3-hydroxy-3-methylglutaryl-CoA reductase [Source:NCBI gene;Acc:101805369]	protein_coding	32.6121	30.7941	31.4914	51.4659	62.1479	54.8513	0.563307	-0.828007	1.52154e-24	3.32829e-23	down	no
MSTRG.7048	ENSAPLG00020013765	ENSAPLT00020020954;ENSAPLT00020020961	GO:0016021(integral component of membrane);GO:0019835(cytolysis);GO:0019835(cytolysis)	NA	NA	NA	monocyte to macrophage differentiation associated [Source:HGNC Symbol;Acc:HGNC:7153]	protein_coding	15.74	14.237	14.7594	25.4053	31.7503	27.1047	0.53093	-0.913406	1.56711e-24	3.42443e-23	down	no
MSTRG.1914	ENSAPLG00020016687	ENSAPLT00020026006	GO:0005515(protein binding);GO:0007601(visual perception);GO:0030199(collagen fibril organization);GO:0062023(collagen-containing extracellular matrix)	NA	NA	NA	lumican [Source:NCBI gene;Acc:101801762]	protein_coding	151.494	126.059	135.108	61.1144	81.0989	63.102	2.00989	1.00712	1.65567e-24	3.61419e-23	up	yes
MSTRG.2293	ENSAPLG00020006821	ENSAPLT00020009955	NA	00601(Glycosphingolipid biosynthesis - lacto and neolacto series);00603(Glycosphingolipid biosynthesis - globo and isoglobo series);01100(Metabolic pathways)	K01988	EC:2.4.1.228	alpha 1,4-galactosyltransferase (P blood group) [Source:NCBI gene;Acc:101791613]	protein_coding	3.90887	3.41267	3.32147	1.04076	1.17725	1.3561	2.97781	1.57425	1.70327e-24	3.71426e-23	up	yes
MSTRG.3034	ENSAPLG00020000727	ENSAPLT00020001049	GO:0005509(calcium ion binding)	NA	NA	NA		protein_coding	10.492	10.4265	10.6223	5.75951	6.69464	5.98729	1.71032	0.774269	1.78782e-24	3.89461e-23	up	no
MSTRG.1795	ENSAPLG00020003160	ENSAPLT00020004592	GO:0003723(RNA binding);GO:0005730(nucleolus);GO:0042254(ribosome biogenesis);GO:1990904(ribonucleoprotein complex)	03008(Ribosome biogenesis in eukaryotes);03040(Spliceosome)	NA	NA	small nuclear ribonucleoprotein 13 [Source:NCBI gene;Acc:106020692]	protein_coding	21.7624	21.6574	20.089	35.3014	39.436	36.906	0.568853	-0.813872	1.96285e-24	4.26706e-23	down	no
MSTRG.6008	ENSAPLG00020018315	ENSAPLT00020029031	GO:0005515(protein binding)	NA	NA	NA	family with sequence similarity 234 member A [Source:NCBI gene;Acc:101801228]	protein_coding	14.5336	14.7661	15.0549	9.28934	8.83669	9.66261	1.59614	0.674589	2.06836e-24	4.48335e-23	up	no
MSTRG.5501	ENSAPLG00020005917	ENSAPLT00020008686	GO:0002755(MyD88-dependent toll-like receptor signaling pathway);GO:0043124(negative regulation of I-kappaB kinase/NF-kappaB signaling);GO:0050727(regulation of inflammatory response);GO:0070373(negative regulation of ERK1 and ERK2 cascade)	NA	NA	NA	TNFAIP3 interacting protein 1 [Source:HGNC Symbol;Acc:HGNC:16903]	protein_coding	13.0458	14.5919	13.1531	6.64875	5.75513	7.35742	2.06417	1.04556	2.17703e-24	4.71326e-23	up	yes
MSTRG.13890	ENSAPLG00020002781	ENSAPLT00020004045	GO:0005515(protein binding)	NA	NA	NA	N-alpha-acetyltransferase 15, NatA auxiliary subunit [Source:NCBI gene;Acc:101798020]	protein_coding	25.206	23.5487	23.5301	40.717	49.1265	44.8409	0.536698	-0.897817	2.31839e-24	5.01415e-23	down	no
MSTRG.12172	ENSAPLG00020002076	ENSAPLT00020003073	GO:0005515(protein binding);GO:0017056(structural constituent of nuclear pore)	03013(RNA transport)	NA	NA	nucleoporin 133 [Source:NCBI gene;Acc:101802432]	protein_coding	9.71694	8.5331	9.71793	16.6644	16.5773	18.1838	0.543854	-0.878708	2.42054e-24	5.2297e-23	down	no
MSTRG.16572	ENSAPLG00020011119;ENSAPLG00020011121	ENSAPLT00020016540;ENSAPLT00020016542;ENSAPLT00020016546	GO:0005764(lysosome);GO:0006629(lipid metabolic process);GO:0006665(sphingolipid metabolic process);GO:0006629(lipid metabolic process)	NA	NA	NA		protein_coding	39.4172	38.0228	41.0088	24.151	25.9873	26.2875	1.54985	0.632133	2.50729e-24	5.41159e-23	up	no
MSTRG.3227	ENSAPLG00020012267	ENSAPLT00020018451	GO:0005515(protein binding);GO:0007409(axonogenesis);GO:0016021(integral component of membrane);GO:1905606(regulation of presynapse assembly)	NA	NA	NA	SLIT and NTRK like family member 6 [Source:HGNC Symbol;Acc:HGNC:23503]	protein_coding	1.98511	1.93746	2.60353	0.40374	0.588301	0.476161	4.44496	2.15217	2.71825e-24	5.85492e-23	up	yes
MSTRG.9609	ENSAPLG00020016501;ENSAPLG00020016502	ENSAPLT00020025671;ENSAPLT00020025675	GO:0005743(mitochondrial inner membrane);GO:0061617(MICOS complex)	NA	NA	NA	NBL1, DAN family BMP antagonist [Source:HGNC Symbol;Acc:HGNC:7650];mitochondrial contact site and cristae organizing system subunit 10 [Source:HGNC Symbol;Acc:HGNC:32068]	protein_coding	15.8	15.3903	15.5474	8.97025	8.10099	9.66528	1.74808	0.805771	2.97463e-24	6.40061e-23	up	no
MSTRG.8480	ENSAPLG00020011918	ENSAPLT00020017867	GO:0005515(protein binding);GO:0018024(histone-lysine N-methyltransferase activity);GO:0070734(histone H3-K27 methylation)	00310(Lysine degradation);01100(Metabolic pathways)	K11430	EC:2.1.1.356	enhancer of zeste 2 polycomb repressive complex 2 subunit [Source:NCBI gene;Acc:101793453]	protein_coding	1.71805	1.59759	1.68197	3.04345	3.76379	3.0696	0.505993	-0.98281	3.04919e-24	6.55435e-23	down	no
MSTRG.12233	ENSAPLG00020004805	ENSAPLT00020007577;ENSAPLT00020007347;ENSAPLT00020007549;ENSAPLT00020007449	GO:0005515(protein binding);GO:0005515(protein binding)	NA	NA	NA	leucine rich pentatricopeptide repeat containing [Source:HGNC Symbol;Acc:HGNC:15714]	protein_coding	6.69006	6.56835	6.22494	10.5426	12.0899	11.2212	0.575518	-0.797068	3.1104e-24	6.67913e-23	down	no
MSTRG.11672	ENSAPLG00020012646	ENSAPLT00020019120;ENSAPLT00020019115	GO:0005515(protein binding);GO:0005515(protein binding)	NA	NA	NA	F-box protein 25 [Source:HGNC Symbol;Acc:HGNC:13596]	protein_coding	3.15774	2.54468	2.77265	0.711155	0.574299	0.357285	5.15911	2.36712	3.15166e-24	6.76084e-23	up	yes
MSTRG.14791	ENSAPLG00020000790	ENSAPLT00020001141;ENSAPLT00020001151	NA	00564(Glycerophospholipid metabolism);01100(Metabolic pathways);01100(Metabolic pathways)	K14156	EC:2.7.1.32;EC:2.7.1.82	choline kinase alpha [Source:NCBI gene;Acc:101790851]	protein_coding	43.59	41.1353	43.5069	25.8851	28.6795	24.2026	1.62799	0.703092	3.22214e-24	6.90501e-23	up	no
MSTRG.12943	ENSAPLG00020009673	ENSAPLT00020014205	GO:0003824(catalytic activity);GO:0004372(glycine hydroxymethyltransferase activity);GO:0019264(glycine biosynthetic process from serine);GO:0030170(pyridoxal phosphate binding);GO:0035999(tetrahydrofolate interconversion)	00260(Glycine, serine and threonine metabolism);00630(Glyoxylate and dicarboxylate metabolism);00670(One carbon pool by folate);01100(Metabolic pathways);01200(Carbon metabolism);01230(Biosynthesis of amino acids);01240(Biosynthesis of cofactors)	K00600	EC:2.1.2.1	serine hydroxymethyltransferase 2 [Source:NCBI gene;Acc:101803642]	protein_coding	61.5	64.0796	64.5313	37.6184	30.046	35.6672	1.83981	0.879559	3.23391e-24	6.92319e-23	up	no
MSTRG.8121	ENSAPLG00020007276	ENSAPLT00020010665;ENSAPLT00020010678;ENSAPLT00020010671	NA	NA	NA	NA	docking protein 6 [Source:HGNC Symbol;Acc:HGNC:28301]	protein_coding	2.15963	1.93052	2.14194	0.807395	1.06082	0.850169	2.29257	1.19697	3.32952e-24	7.11343e-23	up	yes
MSTRG.3485	ENSAPLG00020008375	ENSAPLT00020012219	GO:0004672(protein kinase activity);GO:0004674(protein serine/threonine kinase activity);GO:0005515(protein binding);GO:0005524(ATP binding);GO:0006468(protein phosphorylation)	NA	NA	NA	large tumor suppressor kinase 2 [Source:HGNC Symbol;Acc:HGNC:6515]	protein_coding	13.1346	13.4591	12.8553	8.14287	8.724	8.53096	1.55324	0.635284	3.34374e-24	7.13658e-23	up	no
MSTRG.6790	ENSAPLG00020012215	ENSAPLT00020018774;ENSAPLT00020018543;ENSAPLT00020018546;ENSAPLT00020018548;ENSAPLT00020018775	GO:0000166(nucleotide binding);GO:0005215(transporter activity);GO:0005388(P-type calcium transporter activity);GO:0005524(ATP binding);GO:0006816(calcium ion transport);GO:0016021(integral component of membrane);GO:0016887(ATP hydrolysis activity);GO:0016887(ATP hydrolysis activity)	NA	NA	NA	ATPase sarcoplasmic/endoplasmic reticulum Ca2+ transporting 2 [Source:HGNC Symbol;Acc:HGNC:812]	protein_coding	59.9035	56.4494	57.6376	91.8313	105.59	93.7915	0.597468	-0.743067	3.58957e-24	7.65352e-23	down	no
MSTRG.13153	ENSAPLG00020015365	ENSAPLT00020023727;ENSAPLT00020023729	GO:0000977(RNA polymerase II transcription regulatory region sequence-specific DNA binding);GO:0003677(DNA binding);GO:0045944(positive regulation of transcription by RNA polymerase II);GO:0046983(protein dimerization activity);GO:0046983(protein dimerization activity)	NA	NA	NA	myocyte enhancer factor 2D [Source:HGNC Symbol;Acc:HGNC:6997]	protein_coding	13.0887	14.1873	13.5124	6.70108	6.17043	7.76255	1.97675	0.983134	3.68695e-24	7.85321e-23	up	no
MSTRG.6821	ENSAPLG00020008853	ENSAPLT00020013043;ENSAPLT00020013039	GO:0005515(protein binding);GO:0005515(protein binding)	NA	NA	NA	kinetochore associated 1 [Source:HGNC Symbol;Acc:HGNC:17255]	protein_coding	1.30895	1.24178	1.20905	2.69754	3.43679	2.88467	0.416874	-1.26232	3.89768e-24	8.29369e-23	down	yes
MSTRG.4847	ENSAPLG00020002523	ENSAPLT00020003695	GO:0006281(DNA repair)	03460(Fanconi anemia pathway)	NA	NA	FA complementation group I [Source:NCBI gene;Acc:101792078]	protein_coding	3.28969	3.25912	3.23531	6.20771	6.29128	6.37319	0.518441	-0.947747	3.91757e-24	8.3276e-23	down	no
MSTRG.9648	ENSAPLG00020010083;ENSAPLG00020012208	ENSAPLT00020018287;ENSAPLT00020018363;ENSAPLT00020018293	GO:0003924(GTPase activity);GO:0005525(GTP binding);GO:0005739(mitochondrion);GO:0005741(mitochondrial outer membrane);GO:0008053(mitochondrial fusion);GO:0016021(integral component of membrane);GO:0048662(negative regulation of smooth muscle cell proliferation);GO:0005506(iron ion binding);GO:0008475(procollagen-lysine 5-dioxygenase activity);GO:0016705(oxidoreductase activity, acting on paired …	00310(Lysine degradation);01100(Metabolic pathways)	K00473	EC:1.14.11.4	mitofusin 2 [Source:HGNC Symbol;Acc:HGNC:16877];procollagen-lysine,2-oxoglutarate 5-dioxygenase 1 [Source:NCBI gene;Acc:101789966]	protein_coding	41.6789	39.6155	41.0064	24.8273	28.068	26.018	1.54981	0.632093	4.27615e-24	9.07155e-23	up	no
MSTRG.4274	ENSAPLG00020009277	ENSAPLT00020015616;ENSAPLT00020016663;ENSAPLT00020016220;ENSAPLT00020016588;ENSAPLT00020016033;ENSAPLT00020016590;ENSAPLT00020016164;ENSAPLT00020016282	GO:0006865(amino acid transport);GO:0016020(membrane);GO:0016021(integral component of membrane);GO:0022857(transmembrane transporter activity);GO:0055085(transmembrane transport);GO:1902475(L-alpha-amino acid transmembrane transport);GO:1902475(L-alpha-amino acid transmembrane transport)	NA	NA	NA	solute carrier family 7 member 3 [Source:HGNC Symbol;Acc:HGNC:11061]	protein_coding	17.0234	17.5873	18.8076	10.9728	10.2371	10.4359	1.68801	0.755322	4.37526e-24	9.27247e-23	up	no
MSTRG.8461	ENSAPLG00020005164	ENSAPLT00020007592	GO:0004672(protein kinase activity);GO:0005524(ATP binding);GO:0006468(protein phosphorylation)	NA	NA	NA	serine/threonine kinase 17a [Source:HGNC Symbol;Acc:HGNC:11395]	protein_coding	102.416	107.639	102.869	67.4665	71.4865	69.7552	1.49933	0.584321	4.50375e-24	9.53519e-23	up	no
MSTRG.17082	ENSAPLG00020017462	ENSAPLT00020027408	GO:0004017(adenylate kinase activity);GO:0005524(ATP binding);GO:0005739(mitochondrion);GO:0006139(nucleobase-containing compound metabolic process);GO:0016776(phosphotransferase activity, phosphate group as acceptor);GO:0019205(nucleobase-containing compound kinase activity)	NA	NA	NA	adenylate kinase 4 [Source:HGNC Symbol;Acc:HGNC:363]	protein_coding	6.43602	6.70662	6.67262	3.12448	2.77045	3.40982	2.12958	1.09057	4.75802e-24	1.00634e-22	up	yes
MSTRG.7954	ENSAPLG00020014888	ENSAPLT00020022924	GO:0016491(oxidoreductase activity)	NA	NA	NA	short chain dehydrogenase/reductase family 16C member 5 [Source:HGNC Symbol;Acc:HGNC:30311]	protein_coding	2.98667	3.13524	2.90969	5.70808	5.91836	5.82057	0.517658	-0.949928	4.94665e-24	1.04519e-22	down	no
MSTRG.10418	ENSAPLG00020002766	ENSAPLT00020004024;ENSAPLT00020004046	GO:0003676(nucleic acid binding);GO:0003723(RNA binding);GO:0003723(RNA binding)	NA	NA	NA	insulin like growth factor 2 mRNA binding protein 1 [Source:NCBI gene;Acc:101800326]	protein_coding	5.56385	5.59023	5.20274	9.01201	9.73763	9.65786	0.575792	-0.79638	4.95437e-24	1.04577e-22	down	no
MSTRG.13933	ENSAPLG00020003535	ENSAPLT00020005271	GO:0005524(ATP binding);GO:0016887(ATP hydrolysis activity)	NA	NA	NA	spermatogenesis associated 5 [Source:HGNC Symbol;Acc:HGNC:18119]	protein_coding	3.28524	2.98936	3.22615	5.16404	5.48296	5.31357	0.595264	-0.748398	5.61505e-24	1.18286e-22	down	no
MSTRG.6301	ENSAPLG00020015940	ENSAPLT00020024748	GO:0010508(positive regulation of autophagy);GO:0045893(positive regulation of DNA-templated transcription)	04140(Autophagy - animal)	NA	NA	tumor protein p53 inducible nuclear protein 2 [Source:NCBI gene;Acc:106016621]	protein_coding	28.9071	29.7254	27.8088	18.6773	19.15	18.8095	1.52624	0.609981	5.82712e-24	1.22631e-22	up	no
MSTRG.10382	ENSAPLG00020014553	ENSAPLT00020022332	GO:0003883(CTP synthase activity);GO:0006221(pyrimidine nucleotide biosynthetic process);GO:0006241(CTP biosynthetic process)	00240(Pyrimidine metabolism);01100(Metabolic pathways);01240(Biosynthesis of cofactors)	K01937	EC:6.3.4.2	CTP synthase 1 [Source:NCBI gene;Acc:101793911]	protein_coding	14.9563	14.9911	15.3679	24.4856	27.0745	25.4453	0.58847	-0.764959	6.46714e-24	1.35965e-22	down	no
MSTRG.8898	ENSAPLG00020000481	ENSAPLT00020000706;ENSAPLT00020000685;ENSAPLT00020000668	GO:0005245(voltage-gated calcium channel activity);GO:0005515(protein binding);GO:0005891(voltage-gated calcium channel complex);GO:0070588(calcium ion transmembrane transport);GO:0070588(calcium ion transmembrane transport)	04010(MAPK signaling pathway);04260(Cardiac muscle contraction);04261(Adrenergic signaling in cardiomyocytes);04261(Adrenergic signaling in cardiomyocytes)	NA	NA	calcium voltage-gated channel auxiliary subunit beta 2 [Source:NCBI gene;Acc:101802285]	protein_coding	1.15945	0.961729	1.2552	2.74728	3.44873	2.8042	0.375145	-1.41448	6.92714e-24	1.45491e-22	down	yes
MSTRG.2841	ENSAPLG00020011595	ENSAPLT00020017951;ENSAPLT00020017973;ENSAPLT00020017969	NA	NA	NA	NA	sushi repeat containing protein X-linked [Source:HGNC Symbol;Acc:HGNC:11309]	protein_coding	14.076	12.7276	12.5006	5.43463	6.45054	6.56093	2.13076	1.09137	7.46137e-24	1.56555e-22	up	yes
MSTRG.15510	ENSAPLG00020001485	ENSAPLT00020002397;ENSAPLT00020002379;ENSAPLT00020002392	GO:0005201(extracellular matrix structural constituent);GO:0005515(protein binding);GO:0005515(protein binding)	NA	NA	NA	collagen type V alpha 2 chain [Source:HGNC Symbol;Acc:HGNC:2210]	protein_coding	109.96	107.757	111.031	77.2684	71.6078	75.6408	1.46425	0.550158	7.79842e-24	1.63302e-22	up	no
MSTRG.9757	ENSAPLG00020015015	ENSAPLT00020023157	NA	NA	NA	NA	tumor protein p63 regulated 1 like [Source:HGNC Symbol;Acc:HGNC:27007]	protein_coding	55.3977	49.3329	56.4757	31.5893	32.6142	33.6696	1.64709	0.719923	8.18613e-24	1.71251e-22	up	no
MSTRG.17364	ENSAPLG00020017130	ENSAPLT00020026879;ENSAPLT00020026883	GO:0004672(protein kinase activity);GO:0005524(ATP binding);GO:0006468(protein phosphorylation);GO:0006468(protein phosphorylation)	NA	NA	NA	PAS domain containing serine/threonine kinase [Source:HGNC Symbol;Acc:HGNC:17270]	protein_coding	2.20132	2.3419	2.46907	4.71853	5.23669	5.62415	0.450101	-1.15168	8.63725e-24	1.80509e-22	down	yes
MSTRG.2745	ENSAPLG00020001850	ENSAPLT00020002744;ENSAPLT00020002749	GO:0004637(phosphoribosylamine-glycine ligase activity);GO:0004641(phosphoribosylformylglycinamidine cyclo-ligase activity);GO:0004644(phosphoribosylglycinamide formyltransferase activity);GO:0005524(ATP binding);GO:0006189('de novo' IMP biosynthetic process);GO:0009058(biosynthetic process);GO:0009113(purine nucleobase biosynthetic process);GO:0016742(hydroxymethyl-, formyl- and related transfer…	NA	NA	NA	phosphoribosylglycinamide formyltransferase, phosphoribosylglycinamide synthetase, phosphoribosylaminoimidazole synthetase [Source:HGNC Symbol;Acc:HGNC:4163]	protein_coding	5.32931	5.153	5.22293	8.43011	9.20022	8.88941	0.592209	-0.755821	1.01794e-23	2.11899e-22	down	no
MSTRG.6429	ENSAPLG00020012505	ENSAPLT00020018903	GO:0004719(protein-L-isoaspartate (D-aspartate) O-methyltransferase activity);GO:0006479(protein methylation);GO:0008168(methyltransferase activity);GO:0016740(transferase activity);GO:0032259(methylation);GO:0036211(protein modification process)	NA	NA	NA	protein-L-isoaspartate (D-aspartate) O-methyltransferase domain containing 2 [Source:NCBI gene;Acc:101794325]	protein_coding	14.7506	15.3442	16.0751	6.14269	7.76454	6.37099	2.27682	1.18702	1.05865e-23	2.20156e-22	up	yes
MSTRG.2806	ENSAPLG00020010940	ENSAPLT00020016251	GO:0004145(diamine N-acetyltransferase activity);GO:0005515(protein binding);GO:0008080(N-acetyltransferase activity)	NA	NA	NA	spermidine/spermine N1-acetyltransferase 1 [Source:HGNC Symbol;Acc:HGNC:10540]	protein_coding	33.5033	34.3279	33.7102	22.2071	19.2847	19.642	1.66097	0.732026	1.13656e-23	2.36124e-22	up	no
MSTRG.15327	ENSAPLG00020009012	ENSAPLT00020013376	GO:0003777(microtubule motor activity);GO:0005524(ATP binding);GO:0007018(microtubule-based movement);GO:0008017(microtubule binding)	NA	NA	NA	kinesin family member 18A [Source:HGNC Symbol;Acc:HGNC:29441]	protein_coding	0.451023	0.287057	0.353299	1.44523	1.83873	1.69337	0.21927	-2.18922	1.2011e-23	2.49287e-22	down	yes
MSTRG.9922	ENSAPLG00020007664	ENSAPLT00020011257;ENSAPLT00020011229	NA	NA	NA	NA	tropomyosin 2 [Source:HGNC Symbol;Acc:HGNC:12011]	protein_coding	6.67659	7.62924	7.46137	2.09755	2.61995	3.00186	2.81982	1.4956	1.22147e-23	2.53267e-22	up	yes
MSTRG.7817	ENSAPLG00020006668	ENSAPLT00020009732;ENSAPLT00020009749;ENSAPLT00020009739;ENSAPLT00020009759	GO:0004089(carbonate dehydratase activity);GO:0008270(zinc ion binding);GO:0008270(zinc ion binding)	00910(Nitrogen metabolism);01100(Metabolic pathways);01100(Metabolic pathways)	K18245	EC:4.2.1.1	carbonic anhydrase 2 [Source:NCBI gene;Acc:101802744]	protein_coding	6.14702	7.03693	7.8575	2.44273	2.27993	2.89065	2.76377	1.46664	1.30318e-23	2.69942e-22	up	yes
MSTRG.15476	ENSAPLG00020013204	ENSAPLT00020020082	GO:0005524(ATP binding);GO:0006457(protein folding);GO:0016887(ATP hydrolysis activity)	NA	NA	NA	heat shock protein family E (Hsp10) member 1 [Source:HGNC Symbol;Acc:HGNC:5269]	protein_coding	19.7078	19.8882	19.0441	32.7458	30.8601	32.4696	0.610355	-0.712281	1.30873e-23	2.70825e-22	down	no
MSTRG.5586	ENSAPLG00020006739	ENSAPLT00020009835	GO:0006470(protein dephosphorylation);GO:0008138(protein tyrosine/serine/threonine phosphatase activity);GO:0016311(dephosphorylation);GO:0016791(phosphatase activity);GO:0017017(MAP kinase tyrosine/serine/threonine phosphatase activity)	04010(MAPK signaling pathway)	K21278	EC:3.1.3.16;EC:3.1.3.48	dual specificity phosphatase 1 [Source:NCBI gene;Acc:101802393]	protein_coding	37.2563	33.1475	34.2669	64.4935	57.7198	61.1481	0.570843	-0.808834	1.37341e-23	2.83932e-22	down	no
MSTRG.10795	ENSAPLG00020015131	ENSAPLT00020023335	GO:0004672(protein kinase activity);GO:0005524(ATP binding);GO:0006468(protein phosphorylation)	NA	NA	NA	cyclin dependent kinase 18 [Source:HGNC Symbol;Acc:HGNC:8751]	protein_coding	6.28627	6.45595	6.48086	3.80317	3.75327	3.71379	1.70565	0.770322	1.38303e-23	2.85641e-22	up	no
MSTRG.9523	ENSAPLG00020016345	ENSAPLT00020025440;ENSAPLT00020025424;ENSAPLT00020025437;ENSAPLT00020025442	GO:0005515(protein binding);GO:0005515(protein binding)	NA	NA	NA	TSPO associated protein 1 [Source:HGNC Symbol;Acc:HGNC:16831]	protein_coding	2.8801	2.7309	2.85785	1.75854	1.48926	1.5222	1.77544	0.828177	1.39068e-23	2.86835e-22	up	no
MSTRG.13594	ENSAPLG00020001027	ENSAPLT00020001500	GO:0004842(ubiquitin-protein transferase activity);GO:0016567(protein ubiquitination)	04120(Ubiquitin mediated proteolysis)	K10614	EC:2.3.2.26	probable E3 ubiquitin-protein ligase HERC3 [Source:NCBI gene;Acc:101794869]	protein_coding	7.15702	6.52535	6.71837	4.06185	3.76602	3.81612	1.75204	0.809036	1.39153e-23	2.86835e-22	up	no
MSTRG.11421	ENSAPLG00020015342	ENSAPLT00020023696	GO:0003677(DNA binding);GO:0006355(regulation of DNA-templated transcription)	NA	NA	NA	ASXL transcriptional regulator 2 [Source:HGNC Symbol;Acc:HGNC:23805]	protein_coding	8.39036	8.3837	8.11244	5.03293	5.05412	5.5294	1.59361	0.672296	1.43635e-23	2.95784e-22	up	no
MSTRG.11918	ENSAPLG00020004928	ENSAPLT00020007265	GO:0005102(signaling receptor binding);GO:0016020(membrane);GO:0016021(integral component of membrane);GO:0016529(sarcoplasmic reticulum)	NA	NA	NA		protein_coding	2.02938	1.93632	2.0432	0.189377	0.373157	0.15174	8.4126	3.07255	1.45101e-23	2.98511e-22	up	yes
MSTRG.11452	ENSAPLG00020015906	ENSAPLT00020024686	GO:0005737(cytoplasm);GO:0007399(nervous system development);GO:0007411(axon guidance);GO:0008017(microtubule binding);GO:0016787(hydrolase activity);GO:0016810(hydrolase activity, acting on carbon-nitrogen (but not peptide) bonds)	NA	NA	NA		protein_coding	11.7407	14.5495	12.0595	4.79309	5.52023	4.9901	2.50596	1.32536	1.4783e-23	3.0383e-22	up	yes
MSTRG.7908	ENSAPLG00020014626	ENSAPLT00020022491;ENSAPLT00020022489	GO:0005085(guanyl-nucleotide exchange factor activity);GO:0005515(protein binding);GO:0035556(intracellular signal transduction);GO:0035556(intracellular signal transduction)	NA	NA	NA	phosphatidylinositol-3,4,5-trisphosphate dependent Rac exchange factor 2 [Source:HGNC Symbol;Acc:HGNC:22950]	protein_coding	2.20423	2.00629	1.79173	4.53374	5.76243	4.58895	0.403238	-1.3103	1.49199e-23	3.06345e-22	down	yes
MSTRG.5529	ENSAPLG00020010994	ENSAPLT00020017457	GO:0030833(regulation of actin filament polymerization);GO:0031267(small GTPase binding)	NA	NA	NA	cytoplasmic FMR1 interacting protein 2 [Source:HGNC Symbol;Acc:HGNC:13760]	protein_coding	2.33138	2.47337	2.17265	0.877799	0.955395	1.07244	2.40134	1.26384	1.59151e-23	3.26143e-22	up	yes
MSTRG.1819	ENSAPLG00020004389	ENSAPLT00020006455	GO:0003676(nucleic acid binding);GO:0003724(RNA helicase activity);GO:0005524(ATP binding)	NA	NA	NA	DEAD-box helicase 47 [Source:HGNC Symbol;Acc:HGNC:18682]	protein_coding	8.09819	8.0406	8.4643	14.6343	15.2232	14.5406	0.554148	-0.851657	1.68003e-23	3.4395e-22	down	no
ENSAPLG00020011209	ENSAPLG00020011209	ENSAPLT00020016712	GO:0005515(protein binding)	NA	NA	NA		protein_coding	1.32286	0.938487	1.28818	0.031115	0.1223	0.131054	12.4777	3.64128	1.69622e-23	3.46928e-22	up	yes
MSTRG.5879	ENSAPLG00020002253	ENSAPLT00020003682;ENSAPLT00020003817	GO:0003824(catalytic activity);GO:0004553(hydrolase activity, hydrolyzing O-glycosyl compounds);GO:0005975(carbohydrate metabolic process);GO:0030246(carbohydrate binding);GO:0030246(carbohydrate binding)	NA	NA	NA		protein_coding	4.14995	4.5655	4.4729	2.34054	1.97279	2.21593	2.01988	1.01427	1.70438e-23	3.48258e-22	up	yes
MSTRG.14023	ENSAPLG00020011235;ENSAPLG00020011250	ENSAPLT00020016746;ENSAPLT00020016742;ENSAPLT00020016765	GO:0004639(phosphoribosylaminoimidazolesuccinocarboxamide synthase activity);GO:0006164(purine nucleotide biosynthetic process);GO:0006189('de novo' IMP biosynthetic process);GO:0006189('de novo' IMP biosynthetic process)	NA	NA	NA	phosphoribosylaminoimidazole carboxylase and phosphoribosylaminoimidazolesuccinocarboxamide synthase [Source:HGNC Symbol;Acc:HGNC:8587]	protein_coding	8.46115	8.35922	8.59598	13.7257	13.8879	13.1027	0.624229	-0.679852	1.7778e-23	3.6291e-22	down	no
MSTRG.13699	ENSAPLG00020006729;ENSAPLG00020006715;ENSAPLG00020006707;ENSAPLG00020006698	ENSAPLT00020009822;ENSAPLT00020009801;ENSAPLT00020009795;ENSAPLT00020009778	NA	NA	NA	NA	fibrinogen like 1 [Source:NCBI gene;Acc:101803182];microtubule associated scaffold protein 1 [Source:NCBI gene;Acc:101803380]	protein_coding	2.87167	2.36577	2.50221	1.1031	1.32036	1.22519	2.12124	1.08491	1.93486e-23	3.94207e-22	up	yes
MSTRG.15948	ENSAPLG00020011779	ENSAPLT00020017636	GO:0007165(signal transduction)	NA	NA	NA	Rho GTPase activating protein 15 [Source:HGNC Symbol;Acc:HGNC:21030]	protein_coding	0.836711	0.715289	0.471621	2.92579	3.37266	3.53303	0.205831	-2.28047	1.95867e-23	3.98672e-22	down	yes
MSTRG.2463	ENSAPLG00020007585	ENSAPLT00020011093	GO:0001510(RNA methylation);GO:0003723(RNA binding);GO:0006396(RNA processing);GO:0008168(methyltransferase activity);GO:0008757(S-adenosylmethionine-dependent methyltransferase activity)	NA	NA	NA		protein_coding	3.94936	4.54571	4.19962	9.97451	8.28337	9.1649	0.462925	-1.11115	1.96296e-23	3.9916e-22	down	yes
MSTRG.7163	ENSAPLG00020008833	ENSAPLT00020012957	GO:0015252(proton channel activity);GO:0016021(integral component of membrane);GO:1902600(proton transmembrane transport)	NA	NA	NA	otopetrin 3 [Source:HGNC Symbol;Acc:HGNC:19658]	protein_coding	2.12651	2.31009	2.54655	0.35819	0.266103	0.569237	5.85084	2.54864	2.00333e-23	4.06586e-22	up	yes
MSTRG.13709	ENSAPLG00020007243	ENSAPLT00020010675;ENSAPLT00020010645;ENSAPLT00020010737;ENSAPLT00020010631;ENSAPLT00020010748;ENSAPLT00020010659;ENSAPLT00020010612	GO:0005515(protein binding);GO:0007015(actin filament organization);GO:0007015(actin filament organization)	NA	NA	NA	sorbin and SH3 domain containing 2 [Source:HGNC Symbol;Acc:HGNC:24098]	protein_coding	1.60006	1.63206	1.81721	0.366587	0.543366	0.551262	3.45557	1.78892	2.05537e-23	4.16747e-22	up	yes
MSTRG.7388	ENSAPLG00020004294	ENSAPLT00020014732;ENSAPLT00020014342	GO:0005085(guanyl-nucleotide exchange factor activity);GO:0007264(small GTPase mediated signal transduction);GO:0007264(small GTPase mediated signal transduction)	NA	NA	NA	Rap guanine nucleotide exchange factor 1 [Source:HGNC Symbol;Acc:HGNC:4568]	protein_coding	10.5135	10.7203	10.1909	7.09919	6.86755	7.18636	1.48558	0.571029	2.20794e-23	4.46822e-22	up	no
MSTRG.1778	MYF5	ENSAPLT00020002810	GO:0006355(regulation of DNA-templated transcription);GO:0007517(muscle organ development);GO:0046983(protein dimerization activity)	NA	NA	NA	Anas platyrhynchos myogenic factor 5 (MYF5), mRNA. [Source:RefSeq mRNA;Acc:NM_001310776]	protein_coding	0.18541	0.831856	0.412091	7.51395	5.87916	6.35268	0.0723879	-3.78811	2.25449e-23	4.55805e-22	down	yes
MSTRG.10566	ENSAPLG00020008485	ENSAPLT00020012435;ENSAPLT00020012408;ENSAPLT00020012428	GO:0015631(tubulin binding);GO:0015631(tubulin binding)	NA	NA	NA	microtubule associated protein tau [Source:HGNC Symbol;Acc:HGNC:6893]	protein_coding	1.8278	1.75707	1.91206	0.694283	0.565386	0.838205	2.62024	1.3897	2.36765e-23	4.78225e-22	up	yes
MSTRG.10757	MYOG	ENSAPLT00020024216	GO:0006355(regulation of DNA-templated transcription);GO:0007517(muscle organ development);GO:0046983(protein dimerization activity)	NA	NA	NA	Anas platyrhynchos myogenin (MYOG), mRNA. [Source:RefSeq mRNA;Acc:NM_001310376]	protein_coding	135.329	170.157	139.309	73.5442	67.6572	79.7054	2.01349	1.0097	2.40496e-23	4.85297e-22	up	yes
MSTRG.9588	ENSAPLG00020016271	ENSAPLT00020025266	GO:0007507(heart development)	NA	NA	NA	heat shock protein family B (small) member 7 [Source:HGNC Symbol;Acc:HGNC:5249]	protein_coding	1.80337	1.8264	2.24072	7.01063	6.57172	6.64701	0.290196	-1.7849	2.43916e-23	4.91726e-22	down	yes
MSTRG.689	ENSAPLG00020004557	ENSAPLT00020006694;ENSAPLT00020006706	GO:0000154(rRNA modification);GO:0000179(rRNA (adenine-N6,N6-)-dimethyltransferase activity);GO:0006364(rRNA processing);GO:0008649(rRNA methyltransferase activity);GO:0008649(rRNA methyltransferase activity)	NA	K14191	EC:2.1.1.183	DIMT1 rRNA methyltransferase and ribosome maturation factor [Source:NCBI gene;Acc:101796862]	protein_coding	3.12482	3.02817	3.16013	6.5609	7.93031	6.88227	0.435733	-1.19848	2.45425e-23	4.94296e-22	down	yes
MSTRG.4538	ENSAPLG00020012552	ENSAPLT00020018982	GO:0035556(intracellular signal transduction)	NA	NA	NA	doublecortin [Source:NCBI gene;Acc:101795576]	protein_coding	26.35	25.5064	25.4708	15.111	17.6383	15.6546	1.59754	0.675852	2.69849e-23	5.42969e-22	up	no
MSTRG.16518	ENSAPLG00020004900	ENSAPLT00020007233	GO:0005764(lysosome);GO:0006629(lipid metabolic process);GO:0006665(sphingolipid metabolic process)	NA	NA	NA		protein_coding	98.3086	93.5587	97.1423	64.1088	65.5731	67.6735	1.46441	0.550321	2.76254e-23	5.55325e-22	up	no
MSTRG.14902	ENSAPLG00020004454;ENSAPLG00020004505	ENSAPLT00020006551;ENSAPLT00020006626	GO:0003779(actin binding);GO:0005200(structural constituent of cytoskeleton);GO:0005515(protein binding);GO:0008091(spectrin)	NA	NA	NA	spectrin beta, erythrocytic [Source:HGNC Symbol;Acc:HGNC:11274]	protein_coding	4.82253	5.90769	4.91457	2.57203	2.03529	2.42881	2.22349	1.15283	2.82249e-23	5.66836e-22	up	yes
MSTRG.8847	ENSAPLG00020007062	ENSAPLT00020010326	GO:0004888(transmembrane signaling receptor activity);GO:0004930(G protein-coupled receptor activity);GO:0004948(calcitonin receptor activity);GO:0007166(cell surface receptor signaling pathway);GO:0007186(G protein-coupled receptor signaling pathway);GO:0016020(membrane);GO:0016021(integral component of membrane)	NA	NA	NA	calcitonin receptor [Source:HGNC Symbol;Acc:HGNC:1440]	protein_coding	0.706071	0.521383	0.836121	2.24522	3.0437	3.22633	0.242339	-2.0449	2.89217e-23	5.79726e-22	down	yes
MSTRG.16187	ENSAPLG00020006028	ENSAPLT00020008926	NA	NA	NA	NA	ribosomal RNA processing 12 homolog [Source:HGNC Symbol;Acc:HGNC:29100]	protein_coding	7.58389	8.09639	6.95412	17.4959	13.6793	16.656	0.473215	-1.07943	2.99241e-23	5.9925e-22	down	yes
MSTRG.15586	ENSAPLG00020017873	ENSAPLT00020028176	GO:0003677(DNA binding);GO:0005634(nucleus);GO:0046983(protein dimerization activity)	NA	NA	NA	twist family bHLH transcription factor 2 [Source:NCBI gene;Acc:101800446]	protein_coding	5.08967	6.43439	4.32683	1.02081	1.20062	1.31988	4.47599	2.16221	3.06933e-23	6.1359e-22	up	yes
MSTRG.11952	ENSAPLG00020005972	ENSAPLT00020009151;ENSAPLT00020009097;ENSAPLT00020009209;ENSAPLT00020009165	GO:0005102(signaling receptor binding);GO:0007155(cell adhesion);GO:0030155(regulation of cell adhesion);GO:0030334(regulation of cell migration);GO:0045995(regulation of embryonic development);GO:0045995(regulation of embryonic development)	NA	NA	NA	laminin subunit alpha 2 [Source:HGNC Symbol;Acc:HGNC:6482]	protein_coding	3.28061	2.93835	3.32317	5.57321	5.91795	5.42111	0.564214	-0.825686	3.17767e-23	6.34541e-22	down	no
MSTRG.10541	ENSAPLG00020018180	ENSAPLT00020028767	GO:0003755(peptidyl-prolyl cis-trans isomerase activity);GO:0005509(calcium ion binding)	NA	NA	NA	FKBP prolyl isomerase 10 [Source:HGNC Symbol;Acc:HGNC:18169]	protein_coding	20.057	20.8307	21.1017	11.4041	10.4115	12.6163	1.80035	0.848274	3.20417e-23	6.39227e-22	up	no
MSTRG.6728	ENSAPLG00020009162	ENSAPLT00020013590;ENSAPLT00020013848;ENSAPLT00020013717;ENSAPLT00020013663	GO:0005730(nucleolus);GO:0042254(ribosome biogenesis);GO:0042254(ribosome biogenesis)	NA	NA	NA	pescadillo ribosomal biogenesis factor 1 [Source:HGNC Symbol;Acc:HGNC:8848]	protein_coding	4.57205	4.80787	4.42366	9.43363	8.93319	9.41267	0.496899	-1.00898	3.30834e-23	6.59385e-22	down	yes
MSTRG.6623	ENSAPLG00020006201	ENSAPLT00020009026;ENSAPLT00020009031	GO:0005515(protein binding);GO:0005515(protein binding)	04010(MAPK signaling pathway);04012(ErbB signaling pathway);04510(Focal adhesion);04810(Regulation of actin cytoskeleton);04910(Insulin signaling pathway);04910(Insulin signaling pathway)	NA	NA	CRK like proto-oncogene, adaptor protein [Source:NCBI gene;Acc:101804570]	protein_coding	12.6955	12.4252	12.0439	19.4341	21.6808	21.7356	0.591319	-0.757992	4.1461e-23	8.24022e-22	down	no
MSTRG.14935	ENSAPLG00020001110	ENSAPLT00020001612	GO:0000150(DNA strand exchange activity);GO:0000166(nucleotide binding);GO:0000724(double-strand break repair via homologous recombination);GO:0003677(DNA binding);GO:0003690(double-stranded DNA binding);GO:0003697(single-stranded DNA binding);GO:0005524(ATP binding);GO:0006259(DNA metabolic process);GO:0006281(DNA repair);GO:0008094(ATP-dependent activity, acting on DNA);GO:1990426(mitotic recom…	03440(Homologous recombination);03460(Fanconi anemia pathway)	NA	NA	RAD51 recombinase [Source:NCBI gene;Acc:101800716]	protein_coding	4.21678	4.78009	4.3974	13.1876	9.43964	11.9517	0.387354	-1.36827	4.49816e-23	8.93152e-22	down	yes
MSTRG.6937	ENSAPLG00020004811	ENSAPLT00020007083	GO:0003756(protein disulfide isomerase activity)	NA	NA	NA	prolyl 4-hydroxylase subunit beta [Source:HGNC Symbol;Acc:HGNC:8548]	protein_coding	329.721	322.578	330.639	222.949	231.226	232.803	1.43081	0.516836	4.58272e-23	9.09085e-22	up	no
MSTRG.5446	ENSAPLG00020017600	ENSAPLT00020027666;ENSAPLT00020027663	GO:0005178(integrin binding);GO:0005515(protein binding);GO:0005518(collagen binding);GO:0007155(cell adhesion);GO:0008283(cell population proliferation);GO:0050840(extracellular matrix binding);GO:0050840(extracellular matrix binding)	NA	NA	NA	transforming growth factor beta induced [Source:NCBI gene;Acc:101796881]	protein_coding	321.897	343.171	343.394	220.839	221.038	232.506	1.49538	0.580515	4.61143e-23	9.13922e-22	up	no
MSTRG.14734	ENSAPLG00020011676	ENSAPLT00020017471	GO:0003677(DNA binding);GO:0003700(DNA-binding transcription factor activity);GO:0003707(nuclear steroid receptor activity);GO:0005496(steroid binding);GO:0005634(nucleus);GO:0006355(regulation of DNA-templated transcription);GO:0008270(zinc ion binding);GO:0043565(sequence-specific DNA binding)	NA	NA	NA	estrogen related receptor beta [Source:NCBI gene;Acc:101794592]	protein_coding	1.18482	0.994944	0.779589	2.92972	3.2128	3.35954	0.311443	-1.68296	6.44984e-23	1.27229e-21	down	yes
MSTRG.6495	ENSAPLG00020008243	ENSAPLT00020012021	GO:0006637(acyl-CoA metabolic process);GO:0047617(acyl-CoA hydrolase activity)	00120(Primary bile acid biosynthesis);01100(Metabolic pathways);04146(Peroxisome)	K11992	EC:3.1.2.27	acyl-CoA thioesterase 8 [Source:NCBI gene;Acc:101799658]	protein_coding	20.7528	22.005	20.9151	10.2519	7.69629	9.8982	2.28657	1.19319	6.5281e-23	1.28652e-21	up	yes
MSTRG.16423	ENSAPLG00020014682	ENSAPLT00020022567;ENSAPLT00020022564;ENSAPLT00020022571;ENSAPLT00020022575	GO:0005515(protein binding);GO:0005515(protein binding)	NA	NA	NA	LIM domain binding 3 [Source:NCBI gene;Acc:101799261]	protein_coding	6.37689	6.19435	6.74113	2.85385	3.89024	3.23556	1.93517	0.952463	6.56474e-23	1.29254e-21	up	no
MSTRG.17032	ENSAPLG00020016352	ENSAPLT00020025402;ENSAPLT00020025403	NA	NA	NA	NA	transmembrane protein 59 [Source:HGNC Symbol;Acc:HGNC:1239]	protein_coding	45.7778	42.4954	43.5578	27.6614	30.1713	27.9212	1.53732	0.620415	6.8399e-23	1.34546e-21	up	no
MSTRG.16232	ENSAPLG00020012960	ENSAPLT00020019645	GO:0000281(mitotic cytokinesis);GO:0014066(regulation of phosphatidylinositol 3-kinase signaling)	NA	NA	NA	centrosomal protein 55 [Source:HGNC Symbol;Acc:HGNC:1161]	protein_coding	0.946747	0.787513	0.63436	2.76876	3.28512	2.68809	0.270948	-1.88391	7.26328e-23	1.42741e-21	down	yes
ENSAPLG00020016293	ENSAPLG00020016293	ENSAPLT00020025320;ENSAPLT00020025322	GO:0005525(GTP binding);GO:0005525(GTP binding)	04210(Apoptosis);04210(Apoptosis)	NA	NA	septin 4 [Source:NCBI gene;Acc:101795684]	protein_coding	1.03803	0.946083	0.843842	0.102842	0.106297	0.117723	8.65181	3.113	7.51452e-23	1.47541e-21	up	yes
MSTRG.6252	ENSAPLG00020010774	ENSAPLT00020015972	GO:0004363(glutathione synthase activity);GO:0005524(ATP binding);GO:0006750(glutathione biosynthetic process);GO:0016874(ligase activity)	00270(Cysteine and methionine metabolism);00480(Glutathione metabolism);01100(Metabolic pathways);01240(Biosynthesis of cofactors);04216(Ferroptosis)	K21456	EC:6.3.2.3	glutathione synthetase [Source:NCBI gene;Acc:101789943]	protein_coding	9.46212	10.0092	10.4941	5.94272	5.05711	5.50395	1.81567	0.860505	7.53978e-23	1.47899e-21	up	no
MSTRG.14449	ENSAPLG00020017344	ENSAPLT00020027188	GO:0005509(calcium ion binding);GO:0007160(cell-matrix adhesion)	NA	NA	NA	nidogen 2 [Source:HGNC Symbol;Acc:HGNC:13389]	protein_coding	34.4295	37.8339	38.9887	22.5796	17.8609	20.9511	1.81217	0.857721	8.62199e-23	1.68657e-21	up	no
MSTRG.9318	ENSAPLG00020017038	ENSAPLT00020026681	GO:0005515(protein binding)	NA	NA	NA	notchless homolog 1 [Source:HGNC Symbol;Acc:HGNC:19889]	protein_coding	2.46777	2.98627	3.0283	7.45326	6.13502	7.47734	0.402663	-1.31235	9.23859e-23	1.80217e-21	down	yes
MSTRG.8644	ENSAPLG00020014802	ENSAPLT00020022753	GO:0008289(lipid binding)	NA	NA	NA	oxysterol binding protein like 10 [Source:HGNC Symbol;Acc:HGNC:16395]	protein_coding	2.92167	2.8991	2.94346	5.24917	5.31702	5.24261	0.554389	-0.851029	9.35748e-23	1.82367e-21	down	no
MSTRG.16039	ENSAPLG00020017269	ENSAPLT00020027072	NA	NA	NA	NA		protein_coding	1.93442	1.9582	2.12377	3.79607	4.80863	3.99356	0.477557	-1.06626	9.57639e-23	1.86461e-21	down	yes
MSTRG.11361	ENSAPLG00020015460	ENSAPLT00020023920	GO:0005515(protein binding)	NA	NA	NA		protein_coding	17.7158	17.9023	18.1358	29.209	28.2199	29.8436	0.615931	-0.699159	9.80876e-23	1.90809e-21	down	no
MSTRG.10098	ENSAPLG00020017074	ENSAPLT00020026761	GO:0000786(nucleosome);GO:0003677(DNA binding);GO:0046982(protein heterodimerization activity)	NA	NA	NA		protein_coding	10.2438	11.2039	11.2004	39.6362	25.6276	31.1052	0.338783	-1.56157	9.86981e-23	1.9182e-21	down	yes
MSTRG.4381	ENSAPLG00020003063;ENSAPLG00020003051	ENSAPLT00020004453;ENSAPLT00020004433	GO:0003779(actin binding);GO:0005856(cytoskeleton);GO:0008092(cytoskeletal protein binding);GO:0051536(iron-sulfur cluster binding);GO:0051537(2 iron, 2 sulfur cluster binding);GO:0140647(P450-containing electron transport chain)	NA	NA	NA	moesin [Source:HGNC Symbol;Acc:HGNC:7373]	protein_coding	33.6568	31.6004	32.3831	49.4358	56.1693	51.7591	0.620474	-0.688558	1.00131e-22	1.94247e-21	down	no
MSTRG.15839	ENSAPLG00020013159	ENSAPLT00020020941;ENSAPLT00020020937;ENSAPLT00020021096;ENSAPLT00020020204	GO:0005828(kinetochore microtubule);GO:0005881(cytoplasmic microtubule);GO:0043515(kinetochore binding);GO:0051010(microtubule plus-end binding);GO:0051010(microtubule plus-end binding)	NA	NA	NA	cytoplasmic linker associated protein 1 [Source:HGNC Symbol;Acc:HGNC:17088]	protein_coding	11.586	11.8303	11.4788	8.05164	8.17361	7.98775	1.44117	0.527242	1.31403e-22	2.5305e-21	up	no
MSTRG.11511	ENSAPLG00020000609	ENSAPLT00020000879	GO:0004672(protein kinase activity);GO:0005524(ATP binding);GO:0006468(protein phosphorylation)	NA	NA	NA		protein_coding	0.528114	0.593606	0.757423	2.52187	3.08299	2.45942	0.233021	-2.10147	1.47298e-22	2.83143e-21	down	yes
MSTRG.9026	ENSAPLG00020009859	ENSAPLT00020014492	GO:0003723(RNA binding);GO:0005515(protein binding)	NA	NA	NA	nucleolar protein with MIF4G domain 1 [Source:HGNC Symbol;Acc:HGNC:13244]	protein_coding	2.62695	2.49685	2.23213	5.14711	5.54921	5.00536	0.468481	-1.09394	1.60721e-22	3.08663e-21	down	yes
MSTRG.12706	ENSAPLG00020010462	ENSAPLT00020015466	GO:0005524(ATP binding);GO:0006457(protein folding);GO:0016887(ATP hydrolysis activity);GO:0051082(unfolded protein binding)	NA	NA	NA	chaperonin containing TCP1 subunit 4 [Source:HGNC Symbol;Acc:HGNC:1617]	protein_coding	45.4928	44.7907	40.2585	73.6993	74.3633	82.4776	0.566244	-0.820504	1.64058e-22	3.14785e-21	down	no
MSTRG.8172	ENSAPLG00020009203	ENSAPLT00020013509	GO:0035023(regulation of Rho protein signal transduction)	NA	NA	NA	caveolae associated protein 4 [Source:NCBI gene;Acc:101800545]	protein_coding	8.42375	8.78641	8.99805	4.71358	5.68662	4.98817	1.70312	0.768178	1.64487e-22	3.15322e-21	up	no
MSTRG.4891	ENSAPLG00020014280	ENSAPLT00020021896;ENSAPLT00020021910;ENSAPLT00020021900;ENSAPLT00020021913	GO:0000977(RNA polymerase II transcription regulatory region sequence-specific DNA binding);GO:0003677(DNA binding);GO:0045944(positive regulation of transcription by RNA polymerase II);GO:0046983(protein dimerization activity);GO:0046983(protein dimerization activity)	NA	NA	NA	myocyte enhancer factor 2A [Source:HGNC Symbol;Acc:HGNC:6993]	protein_coding	20.9949	21.075	21.4816	13.821	14.9973	14.0536	1.48236	0.567894	1.64886e-22	3.15799e-21	up	no
MSTRG.15584	ENSAPLG00020017872	ENSAPLT00020028175	GO:0005515(protein binding);GO:0035556(intracellular signal transduction)	NA	NA	NA	ankyrin repeat and SOCS box containing 1 [Source:HGNC Symbol;Acc:HGNC:16011]	protein_coding	5.29552	5.78093	5.43078	3.19343	2.86366	2.8549	1.85225	0.889279	1.68241e-22	3.21933e-21	up	no
MSTRG.571	ENSAPLG00020008974	ENSAPLT00020013215;ENSAPLT00020013175;ENSAPLT00020013166	GO:0004089(carbonate dehydratase activity);GO:0008270(zinc ion binding);GO:0008270(zinc ion binding)	NA	NA	NA	carbonic anhydrase 9 [Source:HGNC Symbol;Acc:HGNC:1383]	protein_coding	14.378	14.7299	14.6584	7.12662	6.66217	8.00667	2.00805	1.00579	1.68525e-22	3.22184e-21	up	yes
MSTRG.8463	BLVRA	ENSAPLT00020007719	GO:0000166(nucleotide binding);GO:0004074(biliverdin reductase (NAD(P)+) activity);GO:0005737(cytoplasm);GO:0008270(zinc ion binding);GO:0016491(oxidoreductase activity);GO:0042167(heme catabolic process)	00860(Porphyrin and chlorophyll metabolism);01100(Metabolic pathways)	K00214	EC:1.3.1.24	Anas platyrhynchos biliverdin reductase A (BLVRA), mRNA. [Source:RefSeq mRNA;Acc:NM_001310378]	protein_coding	3.70771	3.91697	3.45635	1.7664	1.50867	1.50518	2.31809	1.21293	1.92809e-22	3.67942e-21	up	yes
MSTRG.7635	ENSAPLG00020013547	ENSAPLT00020020617	GO:0003700(DNA-binding transcription factor activity);GO:0006355(regulation of DNA-templated transcription);GO:0046983(protein dimerization activity)	NA	NA	NA	MYC proto-oncogene, bHLH transcription factor [Source:HGNC Symbol;Acc:HGNC:7553]	protein_coding	6.91898	6.18097	6.28256	11.4717	11.009	11.8691	0.564268	-0.825547	1.96935e-22	3.75476e-21	down	no
MSTRG.5269	ENSAPLG00020012671	ENSAPLT00020019150;ENSAPLT00020019155;ENSAPLT00020019158	GO:0004843(cysteine-type deubiquitinase activity);GO:0006511(ubiquitin-dependent protein catabolic process);GO:0016579(protein deubiquitination);GO:0016579(protein deubiquitination)	NA	K11841	EC:3.4.19.12	ubiquitin specific peptidase 10 [Source:NCBI gene;Acc:101799241]	protein_coding	21.6878	21.8492	22.9724	34.1063	36.1599	34.7096	0.633569	-0.658426	2.10087e-22	4.0019e-21	down	no
MSTRG.6054	ENSAPLG00020018467	ENSAPLT00020029286;ENSAPLT00020029285;ENSAPLT00020029288	GO:0005049(nuclear export signal receptor activity);GO:0006611(protein export from nucleus);GO:0006886(intracellular protein transport);GO:0031267(small GTPase binding);GO:0031267(small GTPase binding)	NA	NA	NA	exportin 6 [Source:HGNC Symbol;Acc:HGNC:19733]	protein_coding	27.1927	26.5774	26.5226	46.3447	41.1763	42.2578	0.618689	-0.692713	2.49207e-22	4.7428e-21	down	no
MSTRG.7383	ENSAPLG00020010059	ENSAPLT00020014841	NA	NA	NA	NA	family with sequence similarity 78 member A [Source:NCBI gene;Acc:101794921]	protein_coding	7.04274	6.9265	7.3361	3.73748	3.85043	4.31203	1.79037	0.840261	2.73748e-22	5.20047e-21	up	no
MSTRG.4625	ENSAPLG00020013539	ENSAPLT00020020606	GO:0016491(oxidoreductase activity);GO:0016620(oxidoreductase activity, acting on the aldehyde or oxo group of donors, NAD or NADP as acceptor)	NA	NA	NA	aldehyde dehydrogenase 1 family member A2 [Source:HGNC Symbol;Acc:HGNC:15472]	protein_coding	5.68007	4.84611	5.21127	1.81452	2.51866	1.98526	2.49072	1.31656	2.84755e-22	5.39985e-21	up	yes
MSTRG.692	ENSAPLG00020004580	ENSAPLT00020006737	GO:0006886(intracellular protein transport);GO:0031267(small GTPase binding)	NA	NA	NA	importin 11 [Source:HGNC Symbol;Acc:HGNC:20628]	protein_coding	6.52979	5.89447	6.00319	9.99081	10.7494	9.9384	0.600662	-0.735375	2.88668e-22	5.46912e-21	down	no
MSTRG.6080	ENSAPLG00020002348	ENSAPLT00020003436	GO:0005515(protein binding)	NA	NA	NA	cyclin F [Source:HGNC Symbol;Acc:HGNC:1591]	protein_coding	2.78957	2.96384	2.83907	5.54982	6.59289	6.42484	0.462768	-1.11164	2.93937e-22	5.56396e-21	down	yes
MSTRG.9477	ENSAPLG00020016086	ENSAPLT00020024989	GO:0022857(transmembrane transporter activity);GO:0055085(transmembrane transport)	NA	NA	NA	sphingolipid transporter 2 [Source:HGNC Symbol;Acc:HGNC:26992]	protein_coding	2.82559	2.66301	2.74662	1.30879	1.21075	1.33219	2.13806	1.0963	3.10273e-22	5.86791e-21	up	yes
MSTRG.10379	ENSAPLG00020014547	ENSAPLT00020022324	GO:0003700(DNA-binding transcription factor activity);GO:0006355(regulation of DNA-templated transcription);GO:0043565(sequence-specific DNA binding)	NA	NA	NA	forkhead box O6 [Source:HGNC Symbol;Acc:HGNC:24814]	protein_coding	0.724489	0.753845	0.800804	2.8095	2.5443	3.61659	0.254074	-1.97668	3.25079e-22	6.13692e-21	down	yes
MSTRG.5089	ENSAPLG00020016672	ENSAPLT00020025978	GO:0005634(nucleus);GO:0005643(nuclear pore);GO:0006913(nucleocytoplasmic transport);GO:0015031(protein transport);GO:0016020(membrane);GO:0017056(structural constituent of nuclear pore);GO:0031965(nuclear membrane);GO:0051028(mRNA transport)	03013(RNA transport)	NA	NA	nucleoporin 93 [Source:NCBI gene;Acc:101789698]	protein_coding	12.9689	13.8981	13.2549	23.4879	22.8201	24.5156	0.566505	-0.819839	3.42802e-22	6.4657e-21	down	no
MSTRG.4905	ENSAPLG00020014382	ENSAPLT00020022086	GO:0005515(protein binding)	NA	NA	NA	immunoglobulin superfamily DCC subclass member 3 [Source:HGNC Symbol;Acc:HGNC:9700]	protein_coding	1.4142	1.67167	1.34014	0.426002	0.394813	0.422672	3.55935	1.83162	3.58501e-22	6.75577e-21	up	yes
MSTRG.12499	ENSAPLG00020008517	ENSAPLT00020012470	GO:0003677(DNA binding);GO:0006355(regulation of DNA-templated transcription)	NA	NA	NA	prospero homeobox 1 [Source:NCBI gene;Acc:101803551]	protein_coding	3.36283	3.24981	3.05668	1.40071	1.72158	1.34363	2.16513	1.11446	3.75699e-22	7.07354e-21	up	yes
MSTRG.5478	ENSAPLG00020017739	ENSAPLT00020027911	NA	NA	NA	NA	alpha-1,3-mannosyl-glycoprotein 4-beta-N-acetylglucosaminyltransferase B [Source:HGNC Symbol;Acc:HGNC:7048]	protein_coding	13.3894	15.0697	14.3247	7.28533	6.66925	8.06865	1.94266	0.958036	3.8233e-22	7.18555e-21	up	no
MSTRG.16739	ENSAPLG00020001303	ENSAPLT00020001910;ENSAPLT00020001930	NA	NA	NA	NA	chromosome 1 open reading frame 112 [Source:HGNC Symbol;Acc:HGNC:25565]	protein_coding	2.17609	2.48046	2.06271	5.35554	6.48201	5.48947	0.38779	-1.36665	3.87921e-22	7.28414e-21	down	yes
MSTRG.6687	ENSAPLG00020008418	ENSAPLT00020012282;ENSAPLT00020012290	GO:0004620(phospholipase activity);GO:0004620(phospholipase activity)	NA	NA	NA	phospholipase B domain containing 2 [Source:HGNC Symbol;Acc:HGNC:27283]	protein_coding	9.75711	11.1355	10.8578	4.38629	3.49496	5.13369	2.43953	1.2866	4.01896e-22	7.53984e-21	up	yes
MSTRG.12661	ENSAPLG00020005246	ENSAPLT00020007692	GO:0005112(Notch binding);GO:0005509(calcium ion binding);GO:0005515(protein binding);GO:0007154(cell communication);GO:0007219(Notch signaling pathway);GO:0007275(multicellular organism development);GO:0016020(membrane);GO:0016021(integral component of membrane)	04330(Notch signaling pathway);04371(Apelin signaling pathway)	NA	NA	jagged canonical Notch ligand 1 [Source:NCBI gene;Acc:101801713]	protein_coding	6.63688	6.75964	7.16899	11.3612	11.101	11.3435	0.608345	-0.717039	4.45087e-22	8.32791e-21	down	no
MSTRG.6640	ENSAPLG00020002911;ENSAPLG00020002817	ENSAPLT00020004270;ENSAPLT00020004090;ENSAPLT00020004330	GO:0004674(protein serine/threonine kinase activity);GO:0005096(GTPase activator activity);GO:0006468(protein phosphorylation);GO:0007165(signal transduction);GO:0043547(positive regulation of GTPase activity);GO:0005085(guanyl-nucleotide exchange factor activity);GO:0035556(intracellular signal transduction);GO:0043547(positive regulation of GTPase activity)	NA	K08878	EC:2.7.11.1	BCR activator of RhoGEF and GTPase [Source:NCBI gene;Acc:101802884]	protein_coding	10.0749	9.94918	9.97448	5.44056	6.5942	5.73752	1.68794	0.755266	5.15921e-22	9.63615e-21	up	no
MSTRG.3418	ENSAPLG00020001978	ENSAPLT00020002938	GO:0000178(exosome (RNase complex));GO:0006396(RNA processing);GO:0006401(RNA catabolic process)	03018(RNA degradation)	NA	NA	exosome component 8 [Source:NCBI gene;Acc:101799603]	protein_coding	5.71316	4.43637	5.51469	12.5705	13.773	12.3884	0.404428	-1.30605	5.73693e-22	1.07057e-20	down	yes
MSTRG.1703	ENSAPLG00020011780	ENSAPLT00020017649	GO:0005524(ATP binding);GO:0005829(cytosol);GO:0005832(chaperonin-containing T-complex);GO:0006457(protein folding);GO:0016887(ATP hydrolysis activity);GO:0051082(unfolded protein binding)	NA	NA	NA	chaperonin containing TCP1 subunit 2 [Source:HGNC Symbol;Acc:HGNC:1615]	protein_coding	44.6887	46.1827	41.6311	74.0305	75.2608	84.1957	0.567494	-0.817322	5.7517e-22	1.07238e-20	down	no
MSTRG.3569	ENSAPLG00020003328	ENSAPLT00020004867	NA	NA	NA	NA		protein_coding	3.82616	3.72306	3.75979	6.78607	6.88708	6.40388	0.563281	-0.828073	5.77965e-22	1.07664e-20	down	no
MSTRG.7648	ENSAPLG00020013563	ENSAPLT00020020637	GO:0004506(squalene monooxygenase activity);GO:0016021(integral component of membrane);GO:0016126(sterol biosynthetic process);GO:0050660(flavin adenine dinucleotide binding)	NA	NA	NA	squalene epoxidase [Source:HGNC Symbol;Acc:HGNC:11279]	protein_coding	25.3305	25.4149	25.2487	39.9915	41.4638	39.8928	0.626249	-0.675192	5.97051e-22	1.11023e-20	down	no
MSTRG.8078	ENSAPLG00020004902	ENSAPLT00020007239	GO:0004843(cysteine-type deubiquitinase activity);GO:0005515(protein binding);GO:0006511(ubiquitin-dependent protein catabolic process);GO:0016579(protein deubiquitination)	NA	NA	NA	ubiquitin specific peptidase 14 [Source:HGNC Symbol;Acc:HGNC:12612]	protein_coding	23.5838	21.62	19.5518	39.7788	46.6193	41.5258	0.506204	-0.982209	6.08127e-22	1.12983e-20	down	no
MSTRG.9100	ENSAPLG00020003622	ENSAPLT00020005286;ENSAPLT00020005295	GO:0005102(signaling receptor binding);GO:0005576(extracellular region);GO:0007275(multicellular organism development);GO:0016055(Wnt signaling pathway);GO:0016055(Wnt signaling pathway)	NA	NA	NA	Wnt family member 9A [Source:HGNC Symbol;Acc:HGNC:12778]	protein_coding	15.9363	15.3694	13.9794	8.21207	9.49098	8.42035	1.73351	0.793693	6.23618e-22	1.15759e-20	up	no
MSTRG.9632	ENSAPLG00020008913	ENSAPLT00020013077	GO:0004745(NAD-retinol dehydrogenase activity);GO:0016491(oxidoreductase activity);GO:0042572(retinol metabolic process)	00830(Retinol metabolism);01100(Metabolic pathways);01240(Biosynthesis of cofactors)	K11146	EC:1.1.1.300	dehydrogenase/reductase 3 [Source:NCBI gene;Acc:101792259]	protein_coding	4.3724	3.47338	4.18494	1.5868	1.71581	1.56062	2.47381	1.30674	6.51402e-22	1.2081e-20	up	yes
MSTRG.4103	ENSAPLG00020015424	ENSAPLT00020023837	GO:0003723(RNA binding);GO:0003743(translation initiation factor activity);GO:0006413(translational initiation)	NA	NA	NA	eukaryotic translation initiation factor 4E family member 3 [Source:NCBI gene;Acc:101793191]	protein_coding	5.35497	4.64499	5.25503	1.81006	2.08724	1.63835	2.75578	1.46246	6.77782e-22	1.25592e-20	up	yes
MSTRG.4652	ENSAPLG00020002007	ENSAPLT00020002976	GO:0005634(nucleus);GO:0005732(sno(s)RNA-containing ribonucleoprotein complex);GO:0006364(rRNA processing);GO:0034457(Mpp10 complex)	03008(Ribosome biogenesis in eukaryotes)	NA	NA	M-phase phosphoprotein 10 [Source:NCBI gene;Acc:101790486]	protein_coding	1.34039	1.29078	1.03623	3.15541	3.61083	3.51917	0.356563	-1.48777	6.99446e-22	1.29379e-20	down	yes
MSTRG.10583	ENSAPLG00020014300	ENSAPLT00020021942	NA	NA	NA	NA	mannose receptor C type 2 [Source:HGNC Symbol;Acc:HGNC:16875]	protein_coding	24.9704	24.2485	25.9663	15.4227	14.9955	17.0544	1.58376	0.663356	7.16983e-22	1.32507e-20	up	no
MSTRG.16360	ENSAPLG00020014283	ENSAPLT00020021906	GO:0006470(protein dephosphorylation);GO:0008138(protein tyrosine/serine/threonine phosphatase activity);GO:0016311(dephosphorylation);GO:0016791(phosphatase activity)	NA	K14165	EC:3.1.3.16;EC:3.1.3.48	dual specificity phosphatase and pro isomerase domain containing 1 [Source:NCBI gene;Acc:101790214]	protein_coding	3.17925	2.71032	3.39336	1.75475	1.5783	1.41429	1.95539	0.967459	7.21697e-22	1.33261e-20	up	no
MSTRG.4840	ENSAPLG00020017751;ENSAPLG00020017765	ENSAPLT00020027951;ENSAPLT00020027954;ENSAPLT00020027970;ENSAPLT00020027967;ENSAPLT00020027979;ENSAPLT00020027974	NA	NA	NA	NA	cell migration inducing hyaluronidase 1 [Source:HGNC Symbol;Acc:HGNC:29213]	protein_coding	5.65246	5.69326	5.7987	3.75716	3.90005	3.90741	1.48249	0.56802	7.27267e-22	1.34172e-20	up	no
MSTRG.8509	ENSAPLG00020012052	ENSAPLT00020018117	GO:0005515(protein binding)	NA	NA	NA	RAN binding protein 9 [Source:NCBI gene;Acc:101796629]	protein_coding	25.4504	25.4105	25.5677	14.5908	16.597	15.1268	1.65021	0.722647	7.29782e-22	1.34518e-20	up	no
MSTRG.14009	ENSAPLG00020011067	ENSAPLT00020016447;ENSAPLT00020016446	GO:0005153(interleukin-8 receptor binding);GO:0005576(extracellular region);GO:0006935(chemotaxis);GO:0006952(defense response);GO:0006955(immune response);GO:0008009(chemokine activity);GO:0030593(neutrophil chemotaxis);GO:0042119(neutrophil activation);GO:0042119(neutrophil activation)	NA	NA	NA		protein_coding	4.35477	4.04998	3.92567	1.2394	1.13976	0.768907	3.91683	1.96969	7.37825e-22	1.35882e-20	up	yes
MSTRG.10279	ENSAPLG00020007099	ENSAPLT00020010400	NA	NA	NA	NA	claspin [Source:HGNC Symbol;Acc:HGNC:19715]	protein_coding	0.731789	0.711673	0.77349	1.82835	2.2313	2.16271	0.356288	-1.48888	7.75689e-22	1.42731e-20	down	yes
MSTRG.15389	ENSAPLG00020010700	ENSAPLT00020015860	GO:0003924(GTPase activity);GO:0005525(GTP binding);GO:0007165(signal transduction);GO:0016020(membrane)	04010(MAPK signaling pathway);04137(Mitophagy - animal);04140(Autophagy - animal);04218(Cellular senescence);04371(Apelin signaling pathway);04625(C-type lectin receptor signaling pathway);04810(Regulation of actin cytoskeleton)	NA	NA	RAS related 2 [Source:NCBI gene;Acc:101796887]	protein_coding	4.16313	3.82816	3.63434	6.641	7.91544	6.87912	0.542353	-0.882697	8.30789e-22	1.52736e-20	down	no
MSTRG.8596	ENSAPLG00020007105	ENSAPLT00020010396;ENSAPLT00020010399	NA	NA	NA	NA	CDV3 homolog [Source:NCBI gene;Acc:101791241]	protein_coding	24.3064	23.7109	24.4746	37.4533	42.5489	37.7257	0.615758	-0.699566	9.2411e-22	1.69597e-20	down	no
MSTRG.8800	ENSAPLG00020001781	ENSAPLT00020002625	GO:0005515(protein binding)	NA	NA	NA	basic leucine zipper and W2 domains 2 [Source:NCBI gene;Acc:101798851]	protein_coding	16.1604	15.4543	14.5257	24.5429	24.6779	25.7444	0.615492	-0.700189	9.78563e-22	1.79434e-20	down	no
MSTRG.3208	ENSAPLG00020011754	ENSAPLT00020017613;ENSAPLT00020017600;ENSAPLT00020017607	GO:0046872(metal ion binding);GO:0046872(metal ion binding)	NA	NA	NA	muscleblind like splicing regulator 2 [Source:NCBI gene;Acc:101804583]	protein_coding	4.22829	3.59823	4.70051	1.84921	2.19958	2.11361	2.03281	1.02348	9.93846e-22	1.82078e-20	up	yes
MSTRG.1227	ENSAPLG00020008613;ENSAPLG00020008346	ENSAPLT00020012589;ENSAPLT00020012614;ENSAPLT00020012601;ENSAPLT00020012561;ENSAPLT00020012620;ENSAPLT00020012418;ENSAPLT00020012305;ENSAPLT00020012579	GO:0008360(regulation of cell shape);GO:0016020(membrane);GO:0016020(membrane)	NA	NA	NA	solute carrier family 46 member 2 [Source:HGNC Symbol;Acc:HGNC:16055]	protein_coding	10.5828	10.3808	10.4602	7.14862	7.47159	7.46431	1.42289	0.508825	1.04582e-21	1.91269e-20	up	no
MSTRG.14625	ENSAPLG00020006901	ENSAPLT00020010077	GO:0004672(protein kinase activity);GO:0005524(ATP binding);GO:0006468(protein phosphorylation)	NA	K08816	EC:2.7.11.1	VRK serine/threonine kinase 1 [Source:NCBI gene;Acc:101805208]	protein_coding	2.61856	2.75271	2.50963	5.21446	5.99738	5.01259	0.485743	-1.04174	1.0893e-21	1.99048e-20	down	yes
MSTRG.15486	ENSAPLG00020014776	ENSAPLT00020022719	NA	NA	NA	NA	nucleic acid binding protein 1 [Source:NCBI gene;Acc:101795227]	protein_coding	4.13593	3.76122	3.91458	9.37169	7.11453	7.26112	0.497392	-1.00755	1.09679e-21	2.00242e-20	down	yes
MSTRG.15706	ENSAPLG00020005747	ENSAPLT00020008397	GO:0005524(ATP binding);GO:0005525(GTP binding);GO:0016887(ATP hydrolysis activity)	NA	NA	NA	Obg like ATPase 1 [Source:NCBI gene;Acc:101802942]	protein_coding	22.8719	24.1225	22.9761	38.6581	42.2824	39.418	0.581351	-0.78252	1.19212e-21	2.17458e-20	down	no
MSTRG.3866	ENSAPLG00020018417	ENSAPLT00020029191	GO:0005515(protein binding)	NA	NA	NA	extracellular matrix protein 2 [Source:HGNC Symbol;Acc:HGNC:3154]	protein_coding	7.58065	6.51766	6.81197	2.52285	3.79034	3.08335	2.22532	1.15401	1.24934e-21	2.27699e-20	up	yes
MSTRG.16752	ENSAPLG00020001473	ENSAPLT00020002165	NA	NA	NA	NA	centromere protein L [Source:NCBI gene;Acc:101800197]	protein_coding	0.727704	1.05982	1.13563	3.42168	3.71294	3.70656	0.269634	-1.89092	1.29358e-21	2.35355e-20	down	yes
MSTRG.16705	ENSAPLG00020014854	ENSAPLT00020022873	NA	NA	NA	NA	cysteine rich protein 2 [Source:NCBI gene;Acc:101800194]	protein_coding	8.19272	9.50022	9.08811	22.473	17.4997	19.6815	0.448938	-1.15541	1.3299e-21	2.41756e-20	down	yes
MSTRG.2734	ENSAPLG00020001749	ENSAPLT00020002584	NA	NA	NA	NA	URB1 ribosome biogenesis homolog [Source:HGNC Symbol;Acc:HGNC:17344]	protein_coding	5.07304	4.78993	5.14156	8.20083	9.28414	8.73473	0.572262	-0.805253	1.377e-21	2.50102e-20	down	no
MSTRG.2311	ENSAPLG00020007300	ENSAPLT00020010718	GO:0003677(DNA binding);GO:0006355(regulation of DNA-templated transcription);GO:0046983(protein dimerization activity)	NA	NA	NA	basic helix-loop-helix family member e41 [Source:NCBI gene;Acc:113842452]	protein_coding	5.28209	5.88293	5.66967	2.07737	2.44892	2.67652	2.33724	1.2248	1.38744e-21	2.5178e-20	up	yes
MSTRG.12008	ENSAPLG00020013100	ENSAPLT00020019891	GO:0019905(syntaxin binding)	NA	NA	NA	taxilin beta [Source:HGNC Symbol;Acc:HGNC:21617]	protein_coding	2.0065	2.78668	1.92211	0.390583	0.476212	0.460287	5.06019	2.33919	1.51397e-21	2.74506e-20	up	yes
MSTRG.17068	ENSAPLG00020016585	ENSAPLT00020025832	GO:0004197(cysteine-type endopeptidase activity);GO:0004843(cysteine-type deubiquitinase activity);GO:0006282(regulation of DNA repair);GO:0006511(ubiquitin-dependent protein catabolic process);GO:0016579(protein deubiquitination)	NA	NA	NA	ubiquitin specific peptidase 1 [Source:HGNC Symbol;Acc:HGNC:12607]	protein_coding	4.86219	4.7624	4.81746	8.56537	9.73216	10.0793	0.508939	-0.974436	1.5373e-21	2.78497e-20	down	no
MSTRG.7316	ENSAPLG00020017047	ENSAPLT00020026716	GO:0001764(neuron migration)	NA	NA	NA	astrotactin 2 [Source:HGNC Symbol;Acc:HGNC:17021]	protein_coding	1.02535	0.982527	1.14449	0.262741	0.21027	0.28698	4.1479	2.05238	1.86446e-21	3.36897e-20	up	yes
MSTRG.16086	ENSAPLG00020005529	ENSAPLT00020008104	GO:0004672(protein kinase activity);GO:0004674(protein serine/threonine kinase activity);GO:0004703(G protein-coupled receptor kinase activity);GO:0005524(ATP binding);GO:0006468(protein phosphorylation);GO:0007165(signal transduction)	04144(Endocytosis)	K08291	EC:2.7.11.16	G protein-coupled receptor kinase 5 [Source:NCBI gene;Acc:101794252]	protein_coding	1.62093	1.63755	1.53733	0.352053	0.357272	0.378277	4.40953	2.14062	1.89044e-21	3.41299e-20	up	yes
MSTRG.793	ENSAPLG00020009407	ENSAPLT00020013822	GO:0000977(RNA polymerase II transcription regulatory region sequence-specific DNA binding);GO:0005634(nucleus);GO:0006357(regulation of transcription by RNA polymerase II)	NA	NA	NA	GLIS family zinc finger 3 [Source:HGNC Symbol;Acc:HGNC:28510]	protein_coding	0.791182	0.615379	0.841094	1.98944	2.8598	2.2399	0.317056	-1.65719	2.05481e-21	3.70657e-20	down	yes
MSTRG.12401	ENSAPLG00020016730	ENSAPLT00020027940;ENSAPLT00020027798;ENSAPLT00020027725;ENSAPLT00020027752;ENSAPLT00020027935;ENSAPLT00020027767;ENSAPLT00020027924;ENSAPLT00020027839;ENSAPLT00020027880;ENSAPLT00020027750	GO:0005509(calcium ion binding);GO:0005515(protein binding);GO:0005515(protein binding)	NA	NA	NA	actinin alpha 2 [Source:HGNC Symbol;Acc:HGNC:164]	protein_coding	22.4443	21.4342	21.8325	12.5631	15.0311	12.8563	1.62448	0.699979	2.10139e-21	3.78735e-20	up	no
MSTRG.7996	ENSAPLG00020011804	ENSAPLT00020017672	GO:0006355(regulation of DNA-templated transcription)	NA	NA	NA		protein_coding	2.0913	1.8141	1.95592	3.21938	3.566	3.54039	0.56764	-0.816952	2.14018e-21	3.85396e-20	down	no
MSTRG.1028	ENSAPLG00020003455	ENSAPLT00020005042	NA	04210(Apoptosis)	NA	NA	lamin B1 [Source:NCBI gene;Acc:101800087]	protein_coding	4.72434	4.08145	4.73156	8.5579	8.574	9.48034	0.508689	-0.975145	2.14886e-21	3.8663e-20	down	no
MSTRG.16047	ENSAPLG00020017855	ENSAPLT00020028141	NA	NA	NA	NA	BRCA2 and CDKN1A interacting protein [Source:NCBI gene;Acc:101803842]	protein_coding	12.541	11.6794	12.3273	24.1323	24.8257	22.6409	0.510451	-0.970156	2.20121e-21	3.95711e-20	down	no
MSTRG.8458	ENSAPLG00020004933	ENSAPLT00020007272	GO:0005839(proteasome core complex);GO:0006511(ubiquitin-dependent protein catabolic process);GO:0019773(proteasome core complex, alpha-subunit complex);GO:0051603(proteolysis involved in protein catabolic process)	03050(Proteasome)	K02726	EC:3.4.25.1	proteasome 20S subunit alpha 2 [Source:NCBI gene;Acc:101798370]	protein_coding	64.0289	58.4971	62.495	98.4343	100.007	104.344	0.611064	-0.710604	2.27607e-21	4.0882e-20	down	no
MSTRG.5838	ENSAPLG00020013560	ENSAPLT00020020633	GO:0005515(protein binding);GO:0005885(Arp2/3 protein complex);GO:0015629(actin cytoskeleton);GO:0030833(regulation of actin filament polymerization);GO:0034314(Arp2/3 complex-mediated actin nucleation)	NA	NA	NA	actin related protein 2/3 complex subunit 1B [Source:HGNC Symbol;Acc:HGNC:704]	protein_coding	10.2606	9.77663	9.99755	20.8817	17.9546	18.354	0.525173	-0.929134	2.45528e-21	4.40634e-20	down	no
MSTRG.17118	ENSAPLG00020001970;ENSAPLG00020001966;ENSAPLG00020001968	ENSAPLT00020002940;ENSAPLT00020002918;ENSAPLT00020002921	GO:0004672(protein kinase activity);GO:0005515(protein binding);GO:0005524(ATP binding);GO:0006468(protein phosphorylation);GO:0016772(transferase activity, transferring phosphorus-containing groups)	NA	NA	NA		protein_coding	3.96604	4.05128	4.51681	2.20932	2.63056	2.22353	1.77452	0.827426	2.49758e-21	4.47844e-20	up	no
MSTRG.7649	ENSAPLG00020013566	ENSAPLT00020020641;ENSAPLT00020020646;ENSAPLT00020020639	GO:0003779(actin binding);GO:0007009(plasma membrane organization);GO:0030036(actin cytoskeleton organization);GO:0030036(actin cytoskeleton organization)	NA	NA	NA	MTSS I-BAR domain containing 1 [Source:NCBI gene;Acc:101802804]	protein_coding	26.3562	26.9362	25.7134	17.7716	18.793	18.0195	1.44741	0.533476	2.51338e-21	4.50295e-20	up	no
MSTRG.16534	ENSAPLG00020006844	ENSAPLT00020009992	GO:0005509(calcium ion binding);GO:0005515(protein binding)	NA	NA	NA	SPARC (osteonectin), cwcv and kazal like domains proteoglycan 2 [Source:HGNC Symbol;Acc:HGNC:13564]	protein_coding	1.93922	2.12499	2.32937	0.356003	0.342244	0.370367	5.98305	2.58088	2.94003e-21	5.25393e-20	up	yes
MSTRG.17176	ENSAPLG00020006243	ENSAPLT00020009096	NA	NA	NA	NA	retinoic acid receptor responder 1 [Source:HGNC Symbol;Acc:HGNC:9867]	protein_coding	4.90934	4.82744	5.09557	1.4961	1.18127	1.69123	3.39522	1.7635	2.97878e-21	5.31867e-20	up	yes
MSTRG.6922	ENSAPLG00020004475	ENSAPLT00020006578	NA	NA	NA	NA	C1q and TNF related 1 [Source:HGNC Symbol;Acc:HGNC:14324]	protein_coding	3.35038	3.05805	3.25134	1.35136	1.02376	1.22332	2.68442	1.42461	2.99028e-21	5.33468e-20	up	yes
MSTRG.6231	ENSAPLG00020010634	ENSAPLT00020015751	GO:0004013(adenosylhomocysteinase activity)	00270(Cysteine and methionine metabolism);01100(Metabolic pathways)	K01251	EC:3.3.1.1	adenosylhomocysteinase [Source:NCBI gene;Acc:101795582]	protein_coding	235.235	253.331	231.847	141.978	151.034	162.178	1.58267	0.662357	3.00987e-21	5.36511e-20	up	no
MSTRG.3923	MUSTN1	ENSAPLT00020023820;ENSAPLT00020023821	GO:0002062(chondrocyte differentiation);GO:0005634(nucleus);GO:0035988(chondrocyte proliferation);GO:0042246(tissue regeneration);GO:0042246(tissue regeneration)	NA	NA	NA	musculoskeletal embryonic nuclear protein 1 [Source:NCBI gene;Acc:101800783]	protein_coding	23.328	24.157	21.5776	13.641	13.22	13.0802	1.72911	0.790026	3.20372e-21	5.70581e-20	up	no
MSTRG.16599	ENSAPLG00020011317	ENSAPLT00020016863	GO:0000122(negative regulation of transcription by RNA polymerase II);GO:0017054(negative cofactor 2 complex);GO:0046982(protein heterodimerization activity);GO:0140223(general transcription initiation factor activity)	NA	NA	NA	down-regulator of transcription 1 [Source:NCBI gene;Acc:101789423]	protein_coding	20.1136	19.5313	19.6023	32.8541	39.6465	33.1113	0.56099	-0.833952	3.26185e-21	5.80444e-20	down	no
MSTRG.11801	ENSAPLG00020012477	ENSAPLT00020018852;ENSAPLT00020018850	GO:0016787(hydrolase activity);GO:0016805(dipeptidase activity);GO:0016805(dipeptidase activity)	NA	NA	NA	peptidase M20 domain containing 2 [Source:NCBI gene;Acc:101799838]	protein_coding	9.20252	9.04313	8.671	4.77148	5.63785	4.38914	1.81888	0.86305	3.33379e-21	5.92746e-20	up	no
MSTRG.6510	ENSAPLG00020011784	ENSAPLT00020017642	GO:0003676(nucleic acid binding);GO:0004386(helicase activity);GO:0005524(ATP binding)	NA	K14780	EC:3.6.4.13	DEAH-box helicase 37 [Source:NCBI gene;Acc:101803600]	protein_coding	9.53998	9.62775	9.43214	15.4433	15.9265	15.9232	0.604738	-0.725618	3.71707e-21	6.5978e-20	down	no
MSTRG.17290	ENSAPLG00020010995	ENSAPLT00020016324	GO:0000502(proteasome complex);GO:0030234(enzyme regulator activity);GO:0042176(regulation of protein catabolic process)	NA	NA	NA	proteasome 26S subunit, non-ATPase 1 [Source:HGNC Symbol;Acc:HGNC:9554]	protein_coding	15.6811	15.5201	14.9489	23.6676	25.793	24.9632	0.620099	-0.68943	3.73962e-21	6.63224e-20	down	no
MSTRG.6628	ENSAPLG00020006220	ENSAPLT00020009060;ENSAPLT00020009070	GO:0016020(membrane);GO:0016021(integral component of membrane);GO:0050290(sphingomyelin phosphodiesterase D activity);GO:0050290(sphingomyelin phosphodiesterase D activity)	00600(Sphingolipid metabolism);01100(Metabolic pathways);01100(Metabolic pathways)	K12353	EC:3.1.4.12	sphingomyelin phosphodiesterase 4 [Source:NCBI gene;Acc:101798690]	protein_coding	3.85514	4.30617	3.40381	8.21242	8.91675	8.67772	0.44814	-1.15798	3.77147e-21	6.68311e-20	down	yes
MSTRG.12664	ENSAPLG00020005353	ENSAPLT00020007836	NA	NA	NA	NA	isthmin 1 [Source:NCBI gene;Acc:101804749]	protein_coding	0.688613	0.803883	0.718427	2.13011	2.34638	2.10068	0.336151	-1.57282	3.89121e-21	6.88951e-20	down	yes
MSTRG.14109	ENSAPLG00020015777	ENSAPLT00020024455;ENSAPLT00020024452;ENSAPLT00020024458	GO:0000978(RNA polymerase II cis-regulatory region sequence-specific DNA binding);GO:0001228(DNA-binding transcription activator activity, RNA polymerase II-specific);GO:0003677(DNA binding);GO:0003700(DNA-binding transcription factor activity);GO:0005634(nucleus);GO:0006355(regulation of DNA-templated transcription);GO:0006357(regulation of transcription by RNA polymerase II);GO:0006357(regulati…	NA	NA	NA	recombination signal binding protein for immunoglobulin kappa J region [Source:HGNC Symbol;Acc:HGNC:5724]	protein_coding	10.7153	9.48906	10.0933	5.50704	6.73507	5.78064	1.68108	0.749388	3.97378e-21	7.0298e-20	up	no
MSTRG.618	ENSAPLG00020009551	ENSAPLT00020014037	GO:0003735(structural constituent of ribosome);GO:0005840(ribosome);GO:0006412(translation)	NA	NA	NA		protein_coding	3.16444	3.38687	3.52212	6.40195	7.33029	6.41865	0.4999	-1.00029	4.30873e-21	7.60957e-20	down	yes
MSTRG.2420	ENSAPLG00020001930	ENSAPLT00020003133;ENSAPLT00020003148;ENSAPLT00020003002	GO:0001540(amyloid-beta binding);GO:0005509(calcium ion binding);GO:0007156(homophilic cell adhesion via plasma membrane adhesion molecules);GO:0016020(membrane);GO:0019894(kinesin binding);GO:0042988(X11-like protein binding);GO:0042988(X11-like protein binding)	NA	NA	NA	calsyntenin 3 [Source:HGNC Symbol;Acc:HGNC:18371]	protein_coding	5.28932	5.08623	5.13304	2.57376	2.68075	2.83738	1.91656	0.938521	4.36409e-21	7.70089e-20	up	no
MSTRG.1619	ENSAPLG00020004783	ENSAPLT00020007080;ENSAPLT00020007046	GO:0005515(protein binding);GO:0005886(plasma membrane);GO:0007155(cell adhesion);GO:0007411(axon guidance);GO:0007411(axon guidance)	NA	NA	NA	neuronal cell adhesion molecule [Source:HGNC Symbol;Acc:HGNC:7994]	protein_coding	0.53788	0.49442	0.550912	0.106008	0.0765774	0.0993585	5.61535	2.48938	4.38413e-21	7.72978e-20	up	yes
MSTRG.15526	ENSAPLG00020005858	ENSAPLT00020008576	GO:0005515(protein binding)	NA	NA	NA	frizzled related protein [Source:HGNC Symbol;Acc:HGNC:3959]	protein_coding	11.3008	11.7882	11.4072	4.03093	5.49525	4.80564	2.40697	1.26722	4.77383e-21	8.40983e-20	up	yes
MSTRG.15818	ENSAPLG00020013115	ENSAPLT00020019917	GO:0004016(adenylate cyclase activity);GO:0005886(plasma membrane);GO:0006171(cAMP biosynthetic process);GO:0009190(cyclic nucleotide biosynthetic process);GO:0016849(phosphorus-oxygen lyase activity);GO:0035556(intracellular signal transduction)	NA	NA	NA	adenylate cyclase 5 [Source:HGNC Symbol;Acc:HGNC:236]	protein_coding	3.24617	3.5167	3.29403	6.15862	5.86765	6.06459	0.555911	-0.847075	4.87622e-21	8.58305e-20	down	no
MSTRG.8868	ENSAPLG00020011456	ENSAPLT00020017097	GO:0005768(endosome);GO:0010008(endosome membrane);GO:0016020(membrane);GO:0016021(integral component of membrane);GO:0055072(iron ion homeostasis)	NA	NA	NA	STEAP2 metalloreductase [Source:NCBI gene;Acc:101795589]	protein_coding	6.35613	7.01443	6.61773	2.15741	2.5811	2.97722	2.59059	1.37328	4.94226e-21	8.69203e-20	up	yes
MSTRG.7485	ENSAPLG00020015037	ENSAPLT00020023195	GO:0001516(prostaglandin biosynthetic process);GO:0004601(peroxidase activity);GO:0004666(prostaglandin-endoperoxide synthase activity);GO:0006954(inflammatory response);GO:0006979(response to oxidative stress);GO:0008217(regulation of blood pressure);GO:0019371(cyclooxygenase pathway);GO:0020037(heme binding)	NA	NA	NA	prostaglandin-endoperoxide synthase 1 [Source:HGNC Symbol;Acc:HGNC:9604]	protein_coding	9.014	9.19207	8.6413	5.39402	4.41099	4.67119	1.85459	0.891099	5.00012e-21	8.78645e-20	up	no
MSTRG.16136	ENSAPLG00020011170;ENSAPLG00020011195	ENSAPLT00020016637;ENSAPLT00020016684	GO:0004364(glutathione transferase activity);GO:0005515(protein binding);GO:0005737(cytoplasm);GO:0006749(glutathione metabolic process);GO:0000724(double-strand break repair via homologous recombination);GO:0005634(nucleus);GO:0006281(DNA repair);GO:0006974(cellular response to DNA damage stimulus);GO:0030374(nuclear receptor coactivator activity);GO:0032798(Swi5-Sfr1 complex);GO:0045893(positiv…	00480(Glutathione metabolism);00980(Metabolism of xenobiotics by cytochrome P450);00982(Drug metabolism - cytochrome P450);00983(Drug metabolism - other enzymes);01100(Metabolic pathways)	K00799	EC:2.5.1.18	glutathione S-transferase omega 1 [Source:NCBI gene;Acc:101796130];SWI5 dependent homologous recombination repair protein 1 [Source:HGNC Symbol;Acc:HGNC:29574]	protein_coding	10.2532	9.24362	10.0621	4.58963	4.16803	5.5611	2.06435	1.04569	5.06019e-21	8.88462e-20	up	yes
MSTRG.17173	ENSAPLG00020005122	ENSAPLT00020007529;ENSAPLT00020007553	NA	NA	NA	NA	myeloid leukemia factor 1 [Source:NCBI gene;Acc:101801360]	protein_coding	17.5854	17.3063	17.1605	6.16853	9.47716	7.22821	2.27562	1.18626	5.18237e-21	9.09156e-20	up	yes
MSTRG.9767	ENSAPLG00020015075	ENSAPLT00020023254	GO:0004435(phosphatidylinositol phospholipase C activity);GO:0004629(phospholipase C activity);GO:0005509(calcium ion binding);GO:0006629(lipid metabolic process);GO:0007165(signal transduction);GO:0008081(phosphoric diester hydrolase activity);GO:0035556(intracellular signal transduction)	NA	NA	NA	phospholipase C eta 2 [Source:HGNC Symbol;Acc:HGNC:29037]	protein_coding	1.75518	1.49312	1.49667	0.517042	0.708257	0.490005	2.76625	1.46793	5.26629e-21	9.23112e-20	up	yes
MSTRG.5500	ENSAPLG00020005893;ENSAPLG00020005907	ENSAPLT00020008625;ENSAPLT00020008641	GO:0004602(glutathione peroxidase activity);GO:0006979(response to oxidative stress);GO:0006979(response to oxidative stress)	NA	NA	NA	glutathione peroxidase 3 [Source:HGNC Symbol;Acc:HGNC:4555]	protein_coding	117.478	120.992	123.838	77.7495	69.6252	76.5255	1.61817	0.694359	5.36131e-21	9.38987e-20	up	no
MSTRG.7894	ENSAPLG00020007215	ENSAPLT00020010570	GO:0000463(maturation of LSU-rRNA from tricistronic rRNA transcript (SSU-rRNA, 5.8S rRNA, LSU-rRNA));GO:0003735(structural constituent of ribosome);GO:0022625(cytosolic large ribosomal subunit)	03010(Ribosome)	NA	NA	ribosomal protein L7 [Source:NCBI gene;Acc:101791282]	protein_coding	428.045	431.871	413.108	649.519	630.67	664.894	0.654483	-0.611572	5.41713e-21	9.47976e-20	down	no
MSTRG.17470	ENSAPLG00020006033	ENSAPLT00020008833	GO:0004672(protein kinase activity);GO:0004713(protein tyrosine kinase activity);GO:0005003(ephrin receptor activity);GO:0005515(protein binding);GO:0005524(ATP binding);GO:0005887(integral component of plasma membrane);GO:0006468(protein phosphorylation);GO:0007169(transmembrane receptor protein tyrosine kinase signaling pathway);GO:0016021(integral component of membrane)	NA	K05105	EC:2.7.10.1	EPH receptor A4 [Source:NCBI gene;Acc:101798939]	protein_coding	3.65715	3.85951	3.65451	6.3662	6.09084	5.76636	0.613012	-0.706012	5.69691e-21	9.9611e-20	down	no
MSTRG.720	ENSAPLG00020005349	ENSAPLT00020007854;ENSAPLT00020007831	GO:0006658(phosphatidylserine metabolic process);GO:0006665(sphingolipid metabolic process);GO:0016020(membrane);GO:0042552(myelination);GO:0042552(myelination)	NA	NA	NA	serine incorporator 5 [Source:HGNC Symbol;Acc:HGNC:18825]	protein_coding	20.4418	20.1679	20.3172	13.8438	14.336	13.6773	1.45559	0.541606	6.04602e-21	1.0554e-19	up	no
MSTRG.1251	ENSAPLG00020009632	ENSAPLT00020014150	GO:0005540(hyaluronic acid binding);GO:0005576(extracellular region);GO:0007155(cell adhesion)	NA	NA	NA	hyaluronan and proteoglycan link protein 1 [Source:NCBI gene;Acc:101795511]	protein_coding	0.236549	0.227619	0.317106	1.4684	2.28559	1.5831	0.146386	-2.77215	6.1346e-21	1.06909e-19	down	yes
MSTRG.2197	ENSAPLG00020014825	ENSAPLT00020022794	GO:0003779(actin binding);GO:0005515(protein binding);GO:0035591(signaling adaptor activity);GO:0051016(barbed-end actin filament capping);GO:0051017(actin filament bundle assembly)	NA	NA	NA	epidermal growth factor receptor pathway substrate 8 [Source:NCBI gene;Acc:101803561]	protein_coding	6.34812	6.71697	7.20035	3.16449	3.71601	3.54338	1.94413	0.959128	7.1169e-21	1.23871e-19	up	no
MSTRG.2535	ENSAPLG00020007418	ENSAPLT00020010888	NA	NA	NA	NA		protein_coding	114.839	107.762	110.282	65.1915	75.8764	73.3599	1.55242	0.634523	7.11966e-21	1.23871e-19	up	no
MSTRG.11007	ENSAPLG00020017121	ENSAPLT00020026854	GO:0005509(calcium ion binding);GO:0005544(calcium-dependent phospholipid binding)	NA	NA	NA	annexin A4 [Source:HGNC Symbol;Acc:HGNC:542]	protein_coding	14.5721	13.5903	12.8773	7.37793	7.63782	7.30455	1.83868	0.878667	7.26665e-21	1.26325e-19	up	no
MSTRG.5473	ENSAPLG00020017723	ENSAPLT00020027886;ENSAPLT00020027888;ENSAPLT00020027879;ENSAPLT00020027885	GO:0003676(nucleic acid binding);GO:0003723(RNA binding);GO:0003723(RNA binding)	NA	NA	NA		protein_coding	29.7446	29.498	31.8558	47.4878	49.4632	45.6642	0.63877	-0.646632	7.98158e-21	1.38639e-19	down	no
MSTRG.16655	ENSAPLG00020005194	ENSAPLT00020007613	GO:0005515(protein binding);GO:0030695(GTPase regulator activity)	NA	NA	NA	G protein signaling modulator 2 [Source:NCBI gene;Acc:101796521]	protein_coding	2.05489	1.89736	2.09323	3.4078	3.72735	3.7492	0.555429	-0.848326	8.07994e-21	1.40232e-19	down	no
MSTRG.14415	ENSAPLG00020011499	ENSAPLT00020017167;ENSAPLT00020017176	GO:0005515(protein binding);GO:0016020(membrane);GO:0016020(membrane)	NA	NA	NA	MAM domain containing glycosylphosphatidylinositol anchor 2 [Source:HGNC Symbol;Acc:HGNC:19835]	protein_coding	2.56878	2.82896	2.79218	0.676855	0.755717	1.03702	3.3163	1.72958	8.41533e-21	1.45933e-19	up	yes
MSTRG.2683	ENSAPLG00020000454	ENSAPLT00020000963;ENSAPLT00020001000;ENSAPLT00020000949	GO:0005524(ATP binding);GO:0016021(integral component of membrane);GO:0055085(transmembrane transport);GO:0140359(ABC-type transporter activity);GO:0140359(ABC-type transporter activity)	NA	NA	NA		protein_coding	1.09811	1.07744	1.09671	0.321551	0.286349	0.278229	3.69276	1.8847	8.48229e-21	1.46973e-19	up	yes
MSTRG.6601	ENSAPLG00020005634	ENSAPLT00020008230	GO:0004222(metalloendopeptidase activity);GO:0006508(proteolysis);GO:0007275(multicellular organism development);GO:0008237(metallopeptidase activity);GO:0008270(zinc ion binding);GO:0031012(extracellular matrix)	NA	NA	NA	matrix metallopeptidase 11 [Source:HGNC Symbol;Acc:HGNC:7157]	protein_coding	2.04372	2.73525	2.73485	0.653114	0.713514	0.649737	3.72642	1.89779	8.53901e-21	1.47834e-19	up	yes
MSTRG.7681	ENSAPLG00020001293	ENSAPLT00020001902;ENSAPLT00020001896	GO:0005515(protein binding);GO:0007165(signal transduction);GO:0007165(signal transduction)	04060(Cytokine-cytokine receptor interaction);04060(Cytokine-cytokine receptor interaction)	NA	NA	TNF receptor superfamily member 11b [Source:NCBI gene;Acc:101791841]	protein_coding	9.00951	7.96897	8.00558	14.7699	18.8318	16.0334	0.503355	-0.990352	8.67475e-21	1.49938e-19	down	no
MSTRG.8513	ENSAPLG00020016809	ENSAPLT00020026276	GO:0003677(DNA binding);GO:0006325(chromatin organization)	NA	NA	NA	DEK proto-oncogene [Source:HGNC Symbol;Acc:HGNC:2768]	protein_coding	4.87958	4.67395	4.65249	9.12702	12.3817	9.64991	0.455925	-1.13313	9.36219e-21	1.61555e-19	down	yes
MSTRG.12604	ENSAPLG00020009023	ENSAPLT00020013243	GO:0003676(nucleic acid binding);GO:0003723(RNA binding);GO:0008270(zinc ion binding)	NA	NA	NA	serine and arginine rich splicing factor 7 [Source:HGNC Symbol;Acc:HGNC:10789]	protein_coding	11.8495	10.9949	12.4029	24.8033	20.7008	22.069	0.521616	-0.93894	9.48294e-21	1.63371e-19	down	no
MSTRG.2282	ENSAPLG00020006472	ENSAPLT00020009459;ENSAPLT00020009444	GO:0005509(calcium ion binding);GO:0005509(calcium ion binding)	NA	NA	NA	signal peptide, CUB domain and EGF like domain containing 1 [Source:NCBI gene;Acc:101799522]	protein_coding	5.80146	5.31746	5.28618	2.53645	3.32465	2.70226	1.91573	0.937893	1.03601e-20	1.77902e-19	up	no
MSTRG.15619	ENSAPLG00020000945	ENSAPLT00020001390	GO:0005515(protein binding);GO:0042254(ribosome biogenesis)	NA	NA	NA	WD repeat domain 12 [Source:NCBI gene;Acc:101793282]	protein_coding	9.16159	8.02387	8.94139	16.5977	16.5044	17.1404	0.520015	-0.943374	1.0425e-20	1.78871e-19	down	no
MSTRG.2675	ENSAPLG00020000168	ENSAPLT00020000246;ENSAPLT00020000256;ENSAPLT00020000310;ENSAPLT00020000285;ENSAPLT00020000346;ENSAPLT00020000199	GO:0005515(protein binding);GO:0007411(axon guidance);GO:0008046(axon guidance receptor activity);GO:0016199(axon midline choice point recognition);GO:0035385(Roundabout signaling pathway);GO:0035385(Roundabout signaling pathway)	NA	NA	NA	roundabout guidance receptor 1 [Source:HGNC Symbol;Acc:HGNC:10249]	protein_coding	23.0602	22.5258	23.724	13.5718	15.7916	14.7991	1.56943	0.650243	1.12049e-20	1.91784e-19	up	no
MSTRG.13714	ENSAPLG00020007337	ENSAPLT00020010767;ENSAPLT00020010764	GO:0005515(protein binding);GO:0005515(protein binding)	NA	NA	NA	PDZ and LIM domain 3 [Source:NCBI gene;Acc:101790955]	protein_coding	5.05641	4.80859	5.48957	8.65517	11.6732	9.70242	0.511293	-0.967777	1.16608e-20	1.99426e-19	down	no
MSTRG.9473	ENSAPLG00020016008	ENSAPLT00020024941	GO:0005509(calcium ion binding);GO:0008270(zinc ion binding)	NA	NA	NA	zinc finger ZZ-type and EF-hand domain containing 1 [Source:HGNC Symbol;Acc:HGNC:29027]	protein_coding	13.1992	12.2505	12.6236	19.1748	21.4856	20.2412	0.62516	-0.677702	1.27967e-20	2.1832e-19	down	no
MSTRG.3304	ENSAPLG00020013874	ENSAPLT00020021220;ENSAPLT00020021232;ENSAPLT00020021239;ENSAPLT00020021237;ENSAPLT00020021246;ENSAPLT00020021248	GO:0003779(actin binding);GO:0016043(cellular component organization);GO:0030036(actin cytoskeleton organization);GO:0031267(small GTPase binding);GO:0031267(small GTPase binding)	NA	NA	NA	diaphanous related formin 3 [Source:HGNC Symbol;Acc:HGNC:15480]	protein_coding	0.803918	0.757063	0.842034	1.9163	2.78658	2.15492	0.350407	-1.5129	1.31914e-20	2.24873e-19	down	yes
MSTRG.5988	ENSAPLG00020018236	ENSAPLT00020028873	NA	NA	NA	NA	ribosomal L1 domain containing 1 [Source:HGNC Symbol;Acc:HGNC:24534]	protein_coding	3.7863	4.05752	4.02678	7.88102	11.1486	8.75026	0.427309	-1.22665	1.35082e-20	2.30087e-19	down	yes
MSTRG.14998	ENSAPLG00020000599	ENSAPLT00020000861	GO:0008146(sulfotransferase activity);GO:0016021(integral component of membrane);GO:0016051(carbohydrate biosynthetic process)	NA	NA	NA		protein_coding	1.82381	1.59281	1.74916	0.656208	0.572784	0.558128	2.89056	1.53135	1.37707e-20	2.34369e-19	up	yes
MSTRG.16382	ENSAPLG00020014352	ENSAPLT00020022025	GO:0004672(protein kinase activity);GO:0004713(protein tyrosine kinase activity);GO:0005509(calcium ion binding);GO:0005524(ATP binding);GO:0006468(protein phosphorylation);GO:0007156(homophilic cell adhesion via plasma membrane adhesion molecules);GO:0016020(membrane)	04020(Calcium signaling pathway)	K05126	EC:2.7.10.1	ret proto-oncogene [Source:NCBI gene;Acc:101803164]	protein_coding	0.281131	0.275268	0.47713	1.45976	1.80946	1.55797	0.214106	-2.2236	1.38563e-20	2.35635e-19	down	yes
MSTRG.17334	ENSAPLG00020013973	ENSAPLT00020021342;ENSAPLT00020021340	GO:0009966(regulation of signal transduction);GO:0046658(anchored component of plasma membrane);GO:0062023(collagen-containing extracellular matrix);GO:0062023(collagen-containing extracellular matrix)	NA	NA	NA	glypican-5 [Source:NCBI gene;Acc:101803486]	protein_coding	9.19529	7.75802	9.99684	4.83911	4.80756	4.63321	1.88728	0.916309	1.42334e-20	2.41854e-19	up	no
MSTRG.8747	ENSAPLG00020001283	ENSAPLT00020001885	GO:0005179(hormone activity);GO:0005576(extracellular region)	04080(Neuroactive ligand-receptor interaction);04920(Adipocytokine signaling pathway)	NA	NA	neuropeptide Y [Source:NCBI gene;Acc:101796619]	protein_coding	9.39438	11.1837	10.5804	4.09608	3.31794	3.91991	2.74914	1.45898	1.43236e-20	2.42995e-19	up	yes
MSTRG.2222	ENSAPLG00020005726	ENSAPLT00020008374	GO:0005515(protein binding)	NA	NA	NA	kelch like family member 42 [Source:NCBI gene;Acc:101793636]	protein_coding	1.15209	0.995974	1.11609	2.13738	2.52834	2.17303	0.477302	-1.06703	1.46413e-20	2.47986e-19	down	yes
MSTRG.1272	ENSAPLG00020010601	ENSAPLT00020015690	GO:0004672(protein kinase activity);GO:0004674(protein serine/threonine kinase activity);GO:0005524(ATP binding);GO:0006468(protein phosphorylation)	NA	NA	NA	maternal embryonic leucine zipper kinase [Source:HGNC Symbol;Acc:HGNC:16870]	protein_coding	0.763089	0.769738	0.528842	2.4451	3.41118	3.11502	0.229807	-2.1215	1.50183e-20	2.54166e-19	down	yes
MSTRG.11531	ENSAPLG00020001394	ENSAPLT00020002054	GO:0004197(cysteine-type endopeptidase activity);GO:0006508(proteolysis);GO:0008234(cysteine-type peptidase activity);GO:0050790(regulation of catalytic activity)	NA	NA	NA	cathepsin B [Source:HGNC Symbol;Acc:HGNC:2527]	protein_coding	174.318	185.447	186.597	122.457	106.429	119.981	1.5661	0.647177	1.52902e-20	2.58456e-19	up	no
MSTRG.6866	ENSAPLG00020016788	ENSAPLT00020026225	GO:0003774(cytoskeletal motor activity);GO:0005524(ATP binding);GO:0016459(myosin complex)	NA	NA	NA		protein_coding	5.74455	7.20133	6.22522	3.07761	2.73149	3.42935	2.07514	1.05321	1.52963e-20	2.58456e-19	up	yes
MSTRG.16363	ENSAPLG00020014287	ENSAPLT00020021914;ENSAPLT00020021912	GO:0006470(protein dephosphorylation);GO:0008138(protein tyrosine/serine/threonine phosphatase activity);GO:0016311(dephosphorylation);GO:0016791(phosphatase activity);GO:0016791(phosphatase activity)	NA	NA	NA		protein_coding	1.14797	1.11201	1.36256	0.31006	0.301517	0.412302	3.53805	1.82295	1.57623e-20	2.65903e-19	up	yes
ENSAPLG00020012051	ENSAPLG00020012051	ENSAPLT00020018092;ENSAPLT00020018094	GO:0005515(protein binding);GO:0005524(ATP binding);GO:0005524(ATP binding)	NA	NA	NA	tetratricopeptide repeat and ankyrin repeat containing 1 [Source:HGNC Symbol;Acc:HGNC:29011]	protein_coding	0.557033	0.515772	0.699193	0.0715726	0.112642	0.133397	5.57912	2.48004	1.77257e-20	2.98548e-19	up	yes
MSTRG.10208	ENSAPLG00020006602	ENSAPLT00020009631	GO:0003676(nucleic acid binding);GO:0003723(RNA binding)	NA	NA	NA		protein_coding	15.9668	14.8591	15.669	24.2114	27.6797	24.7803	0.606419	-0.721614	1.77649e-20	2.98969e-19	down	no
MSTRG.13736	ENSAPLG00020008234	ENSAPLT00020012007	GO:0003824(catalytic activity);GO:0008270(zinc ion binding);GO:0016787(hydrolase activity)	NA	NA	NA	dCMP deaminase [Source:HGNC Symbol;Acc:HGNC:2710]	protein_coding	2.36899	2.52098	3.00732	6.53445	8.77655	7.79562	0.341776	-1.54888	1.80508e-20	3.03539e-19	down	yes
MSTRG.4345	ENSAPLG00020017282	ENSAPLT00020027092	NA	NA	NA	NA	integral membrane protein 2A [Source:HGNC Symbol;Acc:HGNC:6173]	protein_coding	79.8086	77.6953	76.8611	45.8551	53.4095	51.1605	1.55802	0.639713	1.90775e-20	3.20547e-19	up	no
MSTRG.10621	ENSAPLG00020012001	ENSAPLT00020018015	GO:0005515(protein binding);GO:0043248(proteasome assembly)	NA	NA	NA	proteasome 26S subunit, non-ATPase 11 [Source:HGNC Symbol;Acc:HGNC:9556]	protein_coding	49.2473	51.0843	49.0502	78.1579	76.7542	75.1059	0.649435	-0.622743	1.91172e-20	3.2096e-19	down	no
MSTRG.16060	ENSAPLG00020017902	ENSAPLT00020028227;ENSAPLT00020028225	GO:0003824(catalytic activity);GO:0004587(ornithine-oxo-acid transaminase activity);GO:0008483(transaminase activity);GO:0030170(pyridoxal phosphate binding);GO:0030170(pyridoxal phosphate binding)	NA	NA	NA	ornithine aminotransferase [Source:HGNC Symbol;Acc:HGNC:8091]	protein_coding	25.2342	22.6833	24.3611	16.1287	16.2177	16.1894	1.48918	0.574518	1.95467e-20	3.27908e-19	up	no
MSTRG.16143	ENSAPLG00020012095	ENSAPLT00020018165	NA	00230(Purine metabolism);00240(Pyrimidine metabolism);00760(Nicotinate and nicotinamide metabolism);01100(Metabolic pathways)	K01081	EC:3.1.3.5	5'-nucleotidase, cytosolic II [Source:NCBI gene;Acc:101794836]	protein_coding	8.20858	7.64468	8.35597	4.60391	5.14494	5.04679	1.63624	0.710385	1.96582e-20	3.29518e-19	up	no
MSTRG.3069	ENSAPLG00020001888	ENSAPLT00020002800	GO:0010468(regulation of gene expression)	NA	NA	NA		protein_coding	0.444511	0.559798	0.451806	1.4971	1.62843	1.37695	0.323403	-1.62859	1.98512e-20	3.32488e-19	down	yes
MSTRG.7384	ENSAPLG00020010070	ENSAPLT00020014871	GO:0005509(calcium ion binding);GO:0051015(actin filament binding)	NA	NA	NA	allograft inflammatory factor 1 like [Source:NCBI gene;Acc:101794534]	protein_coding	12.5321	11.8553	12.1657	7.71401	7.01905	6.98882	1.68277	0.750841	2.05179e-20	3.4311e-19	up	no
MSTRG.5876	ENSAPLG00020002028	ENSAPLT00020003001	GO:0007094(mitotic spindle assembly checkpoint signaling)	04110(Cell cycle);04114(Oocyte meiosis);04914(Progesterone-mediated oocyte maturation)	NA	NA	mitotic arrest deficient 1 like 1 [Source:NCBI gene;Acc:101795780]	protein_coding	0.928618	0.852892	0.852404	1.77172	1.73776	1.70782	0.504842	-0.986097	2.06664e-20	3.45319e-19	down	no
MSTRG.15736	ENSAPLG00020011613	ENSAPLT00020017371	GO:0003676(nucleic acid binding);GO:0003723(RNA binding);GO:0005515(protein binding);GO:0005634(nucleus);GO:0006396(RNA processing);GO:1990904(ribonucleoprotein complex)	NA	NA	NA	kelch like family member 23 [Source:HGNC Symbol;Acc:HGNC:27506]	protein_coding	4.26705	4.12653	3.80514	8.34905	11.1102	8.92095	0.429833	-1.21815	2.17707e-20	3.63483e-19	down	yes
MSTRG.6685	ENSAPLG00020007563	ENSAPLT00020011604	GO:0003676(nucleic acid binding);GO:0003723(RNA binding);GO:0003724(RNA helicase activity);GO:0005524(ATP binding);GO:0005634(nucleus)	NA	NA	NA	DEAD-box helicase 54 [Source:HGNC Symbol;Acc:HGNC:20084]	protein_coding	3.71723	3.91715	4.40325	8.52933	7.49743	8.98524	0.481274	-1.05507	2.21079e-20	3.6882e-19	down	yes
MSTRG.1209	ENSAPLG00020008030	ENSAPLT00020011708;ENSAPLT00020011713	GO:0015035(protein-disulfide reductase activity);GO:0015035(protein-disulfide reductase activity)	04621(NOD-like receptor signaling pathway);05132(Salmonella infection);05132(Salmonella infection)	NA	NA	thioredoxin [Source:NCBI gene;Acc:101804092]	protein_coding	30.4282	33.359	33.7713	73.1249	57.3067	63.3209	0.503521	-0.989876	2.2238e-20	3.70698e-19	down	no
MSTRG.16745	ENSAPLG00020001399	ENSAPLT00020002063	GO:0000776(kinetochore);GO:0031262(Ndc80 complex)	NA	NA	NA	NUF2 component of NDC80 kinetochore complex [Source:NCBI gene;Acc:101797862]	protein_coding	3.28965	3.16671	3.50874	7.62082	7.65901	7.58802	0.435769	-1.19836	2.23864e-20	3.72877e-19	down	yes
MSTRG.4338	ENSAPLG00020017265	ENSAPLT00020027067	GO:0016021(integral component of membrane)	NA	NA	NA	transmembrane protein 182 [Source:NCBI gene;Acc:101798971]	protein_coding	5.93188	5.62118	6.19007	2.60118	2.35667	2.01367	2.54509	1.34772	2.34355e-20	3.90042e-19	up	yes
MSTRG.17039	ENSAPLG00020016394	ENSAPLT00020025501	GO:0016491(oxidoreductase activity);GO:0050660(flavin adenine dinucleotide binding);GO:0071949(FAD binding)	NA	NA	NA	24-dehydrocholesterol reductase [Source:HGNC Symbol;Acc:HGNC:2859]	protein_coding	9.7335	10.0967	10.0283	16.7228	15.9419	16.4392	0.608066	-0.7177	2.36586e-20	3.93446e-19	down	no
MSTRG.4685	ENSAPLG00020014149	ENSAPLT00020021663;ENSAPLT00020021665	GO:0003735(structural constituent of ribosome);GO:0005840(ribosome);GO:0006412(translation);GO:0006412(translation)	NA	NA	NA	ribosomal protein S27 like [Source:HGNC Symbol;Acc:HGNC:18476]	protein_coding	3.72945	2.97453	3.14355	7.0455	7.58998	5.95451	0.478268	-1.06411	2.61843e-20	4.34763e-19	down	yes
MSTRG.6241	ENSAPLG00020010686	ENSAPLT00020015833	GO:0000978(RNA polymerase II cis-regulatory region sequence-specific DNA binding);GO:0005667(transcription regulator complex);GO:0006355(regulation of DNA-templated transcription);GO:0006357(regulation of transcription by RNA polymerase II);GO:0046983(protein dimerization activity)	NA	NA	NA	E2F transcription factor 1 [Source:HGNC Symbol;Acc:HGNC:3113]	protein_coding	2.06063	2.19435	2.05915	6.0441	4.81217	5.55298	0.384791	-1.37785	2.64027e-20	4.38045e-19	down	yes
MSTRG.16948	ENSAPLG00020017223	ENSAPLT00020027007	GO:0004672(protein kinase activity);GO:0005524(ATP binding);GO:0006468(protein phosphorylation)	NA	NA	NA	testis associated actin remodelling kinase 2 [Source:HGNC Symbol;Acc:HGNC:11732]	protein_coding	7.61568	6.51683	6.5729	3.92074	3.92221	3.75484	1.78529	0.83616	2.64862e-20	4.39085e-19	up	no
MSTRG.482	ENSAPLG00020015393;ENSAPLG00020015394	ENSAPLT00020023767;ENSAPLT00020023768	GO:0007059(chromosome segregation);GO:0008017(microtubule binding);GO:0051301(cell division);GO:0051301(cell division)	NA	NA	NA	spindle and kinetochore associated complex subunit 1 [Source:NCBI gene;Acc:113840284]	protein_coding	1.77753	2.1307	1.83382	5.1466	5.704	5.57405	0.3496	-1.51622	3.36467e-20	5.56041e-19	down	yes
MSTRG.14057	ENSAPLG00020000251	ENSAPLT00020000296	NA	NA	NA	NA	Yip1 domain family member 7 [Source:NCBI gene;Acc:101800361]	protein_coding	6.64874	6.68431	7.83547	2.58937	1.68161	2.03287	3.35803	1.74761	3.38215e-20	5.58491e-19	up	yes
MSTRG.2317	ENSAPLG00020007339	ENSAPLT00020010768	NA	NA	NA	NA	lymphoid restricted membrane protein [Source:HGNC Symbol;Acc:HGNC:6690]	protein_coding	2.59572	2.62792	2.52337	1.02619	0.983603	1.05812	2.52517	1.33638	3.41423e-20	5.63347e-19	up	yes
MSTRG.16184	ENSAPLG00020005951	ENSAPLT00020008711	NA	NA	NA	NA		protein_coding	0.301532	0.331805	0.19211	2.16164	1.62066	1.60086	0.153339	-2.7052	3.43095e-20	5.65663e-19	down	yes
MSTRG.8891	ENSAPLG00020016076	ENSAPLT00020024969	GO:0016311(dephosphorylation);GO:0016791(phosphatase activity)	00062(Fatty acid elongation);01040(Biosynthesis of unsaturated fatty acids);01100(Metabolic pathways);01212(Fatty acid metabolism)	K10703	EC:4.2.1.134	3-hydroxyacyl-CoA dehydratase 1 [Source:NCBI gene;Acc:101800675]	protein_coding	7.26318	6.91108	7.15682	3.31814	4.37558	3.61234	1.88669	0.91586	3.5532e-20	5.85361e-19	up	no
MSTRG.11590	ENSAPLG00020001305	ENSAPLT00020001916	GO:0016020(membrane);GO:0042060(wound healing)	NA	NA	NA	syndecan 1 [Source:HGNC Symbol;Acc:HGNC:10658]	protein_coding	15.4045	15.9315	15.5162	23.2228	24.3761	25.2304	0.643315	-0.636404	3.64876e-20	6.00635e-19	down	no
MSTRG.5219	ENSAPLG00020009851	ENSAPLT00020014473	GO:0005509(calcium ion binding);GO:0005886(plasma membrane);GO:0007155(cell adhesion);GO:0007156(homophilic cell adhesion via plasma membrane adhesion molecules);GO:0016020(membrane);GO:0016021(integral component of membrane);GO:0046872(metal ion binding);GO:0098609(cell-cell adhesion)	NA	NA	NA	cadherin 11 [Source:NCBI gene;Acc:101793771]	protein_coding	19.2155	17.2511	19.273	9.7237	12.3482	10.6778	1.70199	0.767221	3.66795e-20	6.02853e-19	up	no
MSTRG.10553	ENSAPLG00020018215	ENSAPLT00020028830	NA	NA	NA	NA		protein_coding	17.5664	21.0504	15.3813	64.5594	40.9795	52.5201	0.341632	-1.54948	3.89313e-20	6.39364e-19	down	yes
MSTRG.7590	ENSAPLG00020001579	ENSAPLT00020002308	NA	NA	NA	NA	lymphocyte antigen 6E [Source:NCBI gene;Acc:101792564]	protein_coding	2.47884	2.97307	2.5418	0.206758	0.368235	0.372881	8.43331	3.0761	3.90971e-20	6.41589e-19	up	yes
MSTRG.14088	ENSAPLG00020015643;ENSAPLG00020015638	ENSAPLT00020024220;ENSAPLT00020024214	GO:0005515(protein binding);GO:0035721(intraciliary retrograde transport)	NA	NA	NA	kelch like family member 5 [Source:HGNC Symbol;Acc:HGNC:6356];WD repeat domain 19 [Source:HGNC Symbol;Acc:HGNC:18340]	protein_coding	7.24128	6.24414	6.94106	4.03636	4.47421	4.20781	1.60606	0.683527	4.29516e-20	7.03746e-19	up	no
MSTRG.11082	ENSAPLG00020010945	ENSAPLT00020016260	GO:0007052(mitotic spindle organization)	NA	NA	NA	transforming acidic coiled-coil containing protein 1 [Source:HGNC Symbol;Acc:HGNC:11522]	protein_coding	11.6005	11.923	12.1227	7.58349	6.49953	7.59741	1.64417	0.717359	4.34018e-20	7.10569e-19	up	no
MSTRG.7287	ENSAPLG00020016141	ENSAPLT00020025066	GO:0004672(protein kinase activity);GO:0004713(protein tyrosine kinase activity);GO:0004714(transmembrane receptor protein tyrosine kinase activity);GO:0005524(ATP binding);GO:0006468(protein phosphorylation);GO:0007169(transmembrane receptor protein tyrosine kinase signaling pathway);GO:0016020(membrane)	NA	NA	NA		protein_coding	4.97732	5.49074	5.07081	3.23147	2.9915	3.10786	1.66532	0.735803	4.44125e-20	7.26553e-19	up	no
MSTRG.4591	ENSAPLG00020004583	ENSAPLT00020006749;ENSAPLT00020006736	NA	NA	NA	NA		protein_coding	60.3891	59.63	61.4974	90.9128	99.0707	98.5999	0.628991	-0.668889	4.53003e-20	7.40502e-19	down	no
MSTRG.4229	ENSAPLG00020012206	ENSAPLT00020018360	GO:0009966(regulation of signal transduction);GO:0046658(anchored component of plasma membrane);GO:0062023(collagen-containing extracellular matrix)	NA	NA	NA	glypican 3 [Source:NCBI gene;Acc:101795981]	protein_coding	10.0702	8.96589	8.06364	4.27605	4.53996	4.65761	2.01132	1.00814	4.66446e-20	7.61886e-19	up	yes
MSTRG.7109	ENSAPLG00020009372	ENSAPLT00020013751	NA	NA	NA	NA	methyltransferase like 23 [Source:HGNC Symbol;Acc:HGNC:26988]	protein_coding	5.31028	5.76787	5.57432	10.462	12.8448	12.1366	0.469832	-1.08978	4.71874e-20	7.70156e-19	down	yes
MSTRG.15725	ENSAPLG00020008535	ENSAPLT00020012482	GO:0006879(cellular iron ion homeostasis);GO:0016491(oxidoreductase activity);GO:0016722(oxidoreductase activity, acting on metal ions)	NA	NA	NA	cytochrome b reductase 1 [Source:HGNC Symbol;Acc:HGNC:20797]	protein_coding	11.0301	9.25081	9.9712	4.57074	5.83421	5.36002	1.91895	0.940315	4.89255e-20	7.97905e-19	up	no
MSTRG.6381	ENSAPLG00020005401	ENSAPLT00020007895	GO:0005758(mitochondrial intermembrane space)	NA	NA	NA	PRELI domain containing 3B [Source:HGNC Symbol;Acc:HGNC:15892]	protein_coding	12.847	12.0042	12.4552	20.3961	25.4736	22.1835	0.548193	-0.867245	4.94446e-20	8.05749e-19	down	no
MSTRG.4099	ENSAPLG00020014100	ENSAPLT00020021569	NA	NA	NA	NA	ADP ribosylation factor like GTPase 6 interacting protein 5 [Source:HGNC Symbol;Acc:HGNC:16937]	protein_coding	70.1053	70.4327	71.2198	44.8565	49.3902	49.136	1.47687	0.562543	5.22754e-20	8.50565e-19	up	no
MSTRG.15004	ENSAPLG00020001182	ENSAPLT00020001727	GO:0005509(calcium ion binding);GO:0005515(protein binding);GO:0005525(GTP binding);GO:0032456(endocytic recycling)	NA	NA	NA	EH domain containing 4 [Source:HGNC Symbol;Acc:HGNC:3245]	protein_coding	4.73089	4.2267	4.20137	7.73754	9.73764	7.9992	0.516556	-0.953002	5.52846e-20	8.98832e-19	down	no
MSTRG.8833	ENSAPLG00020005488	ENSAPLT00020008028	GO:0004672(protein kinase activity)	NA	NA	NA	pyruvate dehydrogenase kinase 4 [Source:HGNC Symbol;Acc:HGNC:8812]	protein_coding	3.47669	3.43341	3.62952	1.35143	1.68001	1.59716	2.27706	1.18718	5.84378e-20	9.47906e-19	up	yes
MSTRG.11174	ENSAPLG00020007526	ENSAPLT00020011026;ENSAPLT00020011033	GO:0005516(calmodulin binding);GO:0006813(potassium ion transport);GO:0015269(calcium-activated potassium channel activity);GO:0016021(integral component of membrane);GO:0016286(small conductance calcium-activated potassium channel activity);GO:0016286(small conductance calcium-activated potassium channel activity)	NA	NA	NA		protein_coding	3.11615	2.87511	2.81856	0.597119	0.774994	0.922081	3.84005	1.94113	5.95548e-20	9.64542e-19	up	yes
MSTRG.1675	ENSAPLG00020010804	ENSAPLT00020016024	GO:0003824(catalytic activity);GO:0005764(lysosome);GO:0008449(N-acetylglucosamine-6-sulfatase activity);GO:0008484(sulfuric ester hydrolase activity);GO:0030203(glycosaminoglycan metabolic process)	NA	NA	NA	glucosamine (N-acetyl)-6-sulfatase [Source:HGNC Symbol;Acc:HGNC:4422]	protein_coding	35.8102	33.9247	35.4274	22.119	22.9143	22.664	1.55342	0.635446	6.47844e-20	1.04763e-18	up	no
MSTRG.2512	ENSAPLG00020007053	ENSAPLT00020010311	GO:0016021(integral component of membrane)	NA	NA	NA	uroplakin 1B [Source:NCBI gene;Acc:101791780]	protein_coding	1.87859	2.1555	2.11827	0.573936	0.359996	0.316958	4.91839	2.29818	6.96355e-20	1.12521e-18	up	yes
MSTRG.2297	ENSAPLG00020006826	ENSAPLT00020009965	GO:0016491(oxidoreductase activity)	00520(Amino sugar and nucleotide sugar metabolism)	K00326	EC:1.6.2.2	NADH-cytochrome b5 reductase 3 [Source:NCBI gene;Acc:101791296]	protein_coding	43.7926	40.1891	42.9446	25.0259	29.1647	25.0439	1.60191	0.67979	7.02303e-20	1.13396e-18	up	no
MSTRG.10196	ENSAPLG00020003307	ENSAPLT00020004817;ENSAPLT00020004812	GO:0005515(protein binding);GO:0006749(glutathione metabolic process);GO:0006749(glutathione metabolic process)	NA	NA	NA	chloride intracellular channel 4 [Source:HGNC Symbol;Acc:HGNC:13518]	protein_coding	35.2081	30.8227	33.7713	61.3933	87.1761	63.4729	0.470671	-1.08721	7.23063e-20	1.16658e-18	down	yes
MSTRG.1510	ENSAPLG00020015805	ENSAPLT00020024499	NA	NA	NA	NA	G2 and S-phase expressed 1 [Source:HGNC Symbol;Acc:HGNC:13698]	protein_coding	2.78602	1.78895	2.18932	5.69659	6.9944	6.25405	0.357048	-1.48581	7.38852e-20	1.19023e-18	down	yes
MSTRG.12097	ENSAPLG00020012938	ENSAPLT00020019603;ENSAPLT00020019605	GO:0005515(protein binding);GO:0008270(zinc ion binding);GO:0016567(protein ubiquitination);GO:0046872(metal ion binding);GO:0061630(ubiquitin protein ligase activity);GO:0061630(ubiquitin protein ligase activity)	NA	NA	NA	F-box protein 30 [Source:NCBI gene;Acc:101803240]	protein_coding	5.16883	5.13833	5.23368	8.04769	9.56679	8.44672	0.596321	-0.745839	7.41101e-20	1.19295e-18	down	no
MSTRG.779	ENSAPLG00020009271	ENSAPLT00020013605	GO:0005515(protein binding)	NA	NA	NA	KN motif and ankyrin repeat domains 1 [Source:HGNC Symbol;Acc:HGNC:19309]	protein_coding	8.5559	8.79761	8.44649	5.25819	5.26674	5.43211	1.61684	0.693177	7.41968e-20	1.19343e-18	up	no
MSTRG.11704	ENSAPLG00020014711	ENSAPLT00020022605	GO:0006269(DNA replication, synthesis of RNA primer)	NA	NA	NA	DNA primase subunit 2 [Source:HGNC Symbol;Acc:HGNC:9370]	protein_coding	2.6662	3.38262	3.21577	6.98779	7.9195	7.39951	0.415325	-1.26769	7.42583e-20	1.19351e-18	down	yes
MSTRG.6876	ENSAPLG00020002047	ENSAPLT00020003024	GO:0003700(DNA-binding transcription factor activity);GO:0006355(regulation of DNA-templated transcription)	NA	NA	NA	X-box binding protein 1 [Source:HGNC Symbol;Acc:HGNC:12801]	protein_coding	26.6231	23.9714	26.4458	17.1483	15.6387	16.1455	1.57442	0.654821	8.05334e-20	1.2924e-18	up	no
MSTRG.7289	ENSAPLG00020016138	ENSAPLT00020025063	GO:0005524(ATP binding);GO:0016887(ATP hydrolysis activity);GO:0043066(negative regulation of apoptotic process)	NA	NA	NA	torsin family 4 member A [Source:HGNC Symbol;Acc:HGNC:25981]	protein_coding	8.46145	9.66882	9.33792	5.21696	4.98429	5.394	1.76132	0.816656	8.84862e-20	1.41894e-18	up	no
MSTRG.10642	ENSAPLG00020013274	ENSAPLT00020020193	GO:0005272(sodium channel activity);GO:0006814(sodium ion transport);GO:0016020(membrane)	NA	NA	NA		protein_coding	1.96153	1.85302	1.79848	0.832086	0.560246	0.600517	2.81659	1.49395	9.00801e-20	1.4434e-18	up	yes
MSTRG.10865	ENSAPLG00020003666	ENSAPLT00020005587;ENSAPLT00020005583;ENSAPLT00020005579	GO:0005125(cytokine activity);GO:0008083(growth factor activity);GO:0016021(integral component of membrane);GO:0016021(integral component of membrane)	NA	NA	NA		protein_coding	7.20803	7.47507	7.32763	15.5152	12.3742	14.561	0.518506	-0.947567	1.11616e-19	1.78578e-18	down	no
MSTRG.1673	ENSAPLG00020010796	ENSAPLT00020016015;ENSAPLT00020016014	GO:0007165(signal transduction);GO:0042981(regulation of apoptotic process);GO:0042981(regulation of apoptotic process)	NA	NA	NA	Ras association domain family member 3 [Source:NCBI gene;Acc:101800277]	protein_coding	10.7283	10.4465	10.0203	6.78398	6.91334	5.94154	1.58844	0.66761	1.12119e-19	1.79245e-18	up	no
MSTRG.1668	ENSAPLG00020009997	ENSAPLT00020014716	GO:0003735(structural constituent of ribosome);GO:0005840(ribosome);GO:0006412(translation)	03010(Ribosome)	NA	NA	ribosomal protein L18a [Source:NCBI gene;Acc:101800903]	protein_coding	63.2662	66.0742	65.9654	140.2	112.332	109.597	0.539328	-0.890765	1.19122e-19	1.90297e-18	down	no
MSTRG.6339	ENSAPLG00020016088	ENSAPLT00020024996	GO:0004497(monooxygenase activity);GO:0005506(iron ion binding);GO:0016705(oxidoreductase activity, acting on paired donors, with incorporation or reduction of molecular oxygen);GO:0020037(heme binding)	NA	NA	NA	cytochrome P450 family 24 subfamily A member 1 [Source:HGNC Symbol;Acc:HGNC:2602]	protein_coding	0.848337	0.639176	1.45879	0.0170606	0.0226837	0.0599567	29.5514	4.88515	1.26143e-19	2.01209e-18	up	yes
MSTRG.10092	ENSAPLG00020017032;ENSAPLG00020016959	ENSAPLT00020026713;ENSAPLT00020026651;ENSAPLT00020026691;ENSAPLT00020026664;ENSAPLT00020026704;ENSAPLT00020026714	GO:0005524(ATP binding);GO:0016887(ATP hydrolysis activity);GO:0005515(protein binding);GO:0016887(ATP hydrolysis activity)	NA	NA	NA	hypoxia up-regulated 1 [Source:HGNC Symbol;Acc:HGNC:16931];pleckstrin homology like domain family B member 1 [Source:HGNC Symbol;Acc:HGNC:23697]	protein_coding	13.1689	13.2933	12.8071	20.4285	19.3048	20.488	0.652083	-0.616873	1.27325e-19	2.02941e-18	down	no
MSTRG.7154	ENSAPLG00020008677	ENSAPLT00020012787	NA	NA	NA	NA	nucleoporin 85 [Source:HGNC Symbol;Acc:HGNC:8734]	protein_coding	16.4979	17.6215	15.3174	32.266	27.0065	30.7737	0.549016	-0.86508	1.28214e-19	2.04202e-18	down	no
MSTRG.6378	ENSAPLG00020005355;ENSAPLG00020016192	ENSAPLT00020007839;ENSAPLT00020025158	GO:0003924(GTPase activity);GO:0005200(structural constituent of cytoskeleton);GO:0005525(GTP binding);GO:0005874(microtubule);GO:0007017(microtubule-based process);GO:0005634(nucleus);GO:0045892(negative regulation of DNA-templated transcription)	04145(Phagosome);04540(Gap junction);05132(Salmonella infection)	NA	NA	tubulin beta 1 class VI [Source:NCBI gene;Acc:101791327];negative elongation factor complex member C/D [Source:NCBI gene;Acc:101804427]	protein_coding	2.40063	2.50462	2.22144	5.06621	5.103	4.05929	0.500874	-0.997481	1.37277e-19	2.18307e-18	down	no
MSTRG.2403	ENSAPLG00020014195	ENSAPLT00020021733	GO:0000086(G2/M transition of mitotic cell cycle);GO:0003677(DNA binding);GO:0003700(DNA-binding transcription factor activity);GO:0006355(regulation of DNA-templated transcription);GO:0043565(sequence-specific DNA binding)	04218(Cellular senescence)	NA	NA	forkhead box M1 [Source:NCBI gene;Acc:101799346]	protein_coding	2.37535	1.76009	1.78191	4.81036	5.69623	4.78474	0.386974	-1.36969	1.3874e-19	2.20468e-18	down	yes
MSTRG.9778	ENSAPLG00020015105	ENSAPLT00020023292	NA	NA	NA	NA	transmembrane protein 52 [Source:HGNC Symbol;Acc:HGNC:27916]	protein_coding	2.90802	2.98889	3.43298	1.26634	1.35837	1.38139	2.32891	1.21966	1.39459e-19	2.21443e-18	up	yes
MSTRG.8836	ENSAPLG00020005686	ENSAPLT00020008354;ENSAPLT00020008330	GO:0005515(protein binding);GO:0005515(protein binding)	NA	NA	NA	protein phosphatase 1 regulatory subunit 9A [Source:HGNC Symbol;Acc:HGNC:14946]	protein_coding	0.762127	0.667856	0.60194	1.6686	1.57473	1.63879	0.416197	-1.26466	1.42025e-19	2.25349e-18	down	yes
MSTRG.3311	ENSAPLG00020014174	ENSAPLT00020021702	GO:0051726(regulation of cell cycle)	NA	NA	NA	regulator of cell cycle [Source:HGNC Symbol;Acc:HGNC:20369]	protein_coding	3.06279	2.83647	3.0692	7.00528	5.67653	5.97445	0.480721	-1.05673	1.5726e-19	2.49146e-18	down	yes
MSTRG.4899	ENSAPLG00020014359	ENSAPLT00020022037	NA	NA	NA	NA		protein_coding	4.95788	5.14716	5.4875	3.25264	3.41568	3.38021	1.55172	0.633872	1.59706e-19	2.52831e-18	up	no
MSTRG.11305	ENSAPLG00020012923	ENSAPLT00020019568	NA	04210(Apoptosis)	NA	NA	lamin B2 [Source:NCBI gene;Acc:101791346]	protein_coding	11.105	12.2666	11.5657	21.8231	19.6132	24.3345	0.531198	-0.912678	1.67134e-19	2.64195e-18	down	no
MSTRG.12497	ENSAPLG00020008491	ENSAPLT00020012422	GO:0004725(protein tyrosine phosphatase activity);GO:0005856(cytoskeleton);GO:0006470(protein dephosphorylation);GO:0016311(dephosphorylation);GO:0016791(phosphatase activity)	NA	NA	NA	protein tyrosine phosphatase non-receptor type 14 [Source:HGNC Symbol;Acc:HGNC:9647]	protein_coding	16.6413	15.7634	15.7551	23.6674	25.5085	23.9571	0.658524	-0.602693	1.74122e-19	2.75035e-18	down	no
MSTRG.545	ENSAPLG00020007957	ENSAPLT00020011597;ENSAPLT00020011712	GO:0005509(calcium ion binding);GO:0005543(phospholipid binding);GO:0007268(chemical synaptic transmission);GO:0019992(diacylglycerol binding);GO:0019992(diacylglycerol binding)	NA	NA	NA	unc-13 homolog B [Source:HGNC Symbol;Acc:HGNC:12566]	protein_coding	0.839535	0.990167	0.911049	0.251725	0.214604	0.154916	4.41171	2.14134	1.79714e-19	2.83655e-18	up	yes
MSTRG.5951	ENSAPLG00020008947	ENSAPLT00020013123	NA	NA	NA	NA	transmembrane protein 159 [Source:HGNC Symbol;Acc:HGNC:30136]	protein_coding	28.9649	29.6445	27.6434	13.8931	16.9011	16.2684	1.83273	0.873991	1.81254e-19	2.85871e-18	up	no
MSTRG.12755	ENSAPLG00020012002	ENSAPLT00020019307;ENSAPLT00020019319;ENSAPLT00020019312	GO:0005680(anaphase-promoting complex);GO:0005680(anaphase-promoting complex)	NA	NA	NA	anaphase promoting complex subunit 1 [Source:HGNC Symbol;Acc:HGNC:19988]	protein_coding	13.1876	13.8364	13.8009	20.5598	22.3081	22.4168	0.625336	-0.677297	1.84192e-19	2.90288e-18	down	no
MSTRG.8315	ENSAPLG00020011482	ENSAPLT00020017138;ENSAPLT00020017141	GO:0030176(integral component of endoplasmic reticulum membrane);GO:0061709(reticulophagy);GO:0061709(reticulophagy)	NA	NA	NA	reticulophagy regulator 1 [Source:HGNC Symbol;Acc:HGNC:25964]	protein_coding	3.3883	2.99293	3.28482	1.26381	1.62719	1.33274	2.28851	1.19441	1.8906e-19	2.97738e-18	up	yes
MSTRG.11320	ENSAPLG00020013002	ENSAPLT00020019709	GO:0005515(protein binding);GO:0005886(plasma membrane);GO:0007229(integrin-mediated signaling pathway)	NA	NA	NA	PML-RARA regulated adaptor molecule 1 [Source:NCBI gene;Acc:101797380]	protein_coding	1.4033	1.57223	1.44833	0.112229	0.159673	0.228653	8.83791	3.14371	1.90621e-19	2.99971e-18	up	yes
MSTRG.11825	ENSAPLG00020012610	ENSAPLT00020019062	GO:0004930(G protein-coupled receptor activity);GO:0007186(G protein-coupled receptor signaling pathway);GO:0016020(membrane);GO:0016021(integral component of membrane)	NA	NA	NA	G protein-coupled receptor 63 [Source:NCBI gene;Acc:101801076]	protein_coding	3.51304	3.03289	3.61154	6.06187	7.28097	5.93383	0.526931	-0.924315	1.91739e-19	3.01506e-18	down	no
MSTRG.15336	ENSAPLG00020009228	ENSAPLT00020013544	GO:0005509(calcium ion binding)	NA	NA	NA		protein_coding	64.4104	60.0768	64.8711	37.8121	42.5349	42.3835	1.54288	0.625625	1.94103e-19	3.04996e-18	up	no
MSTRG.16812	ENSAPLG00020005315	ENSAPLT00020007835;ENSAPLT00020007818;ENSAPLT00020007788	GO:0001516(prostaglandin biosynthetic process);GO:0004601(peroxidase activity);GO:0004666(prostaglandin-endoperoxide synthase activity);GO:0006954(inflammatory response);GO:0006979(response to oxidative stress);GO:0008217(regulation of blood pressure);GO:0019371(cyclooxygenase pathway);GO:0020037(heme binding);GO:0020037(heme binding)	NA	NA	NA	prostaglandin-endoperoxide synthase 2 [Source:HGNC Symbol;Acc:HGNC:9605]	protein_coding	8.74572	9.41463	9.42526	4.81424	5.80311	5.2539	1.73809	0.7975	1.98048e-19	3.10964e-18	up	no
MSTRG.13919	ENSAPLG00020003298	ENSAPLT00020004804	GO:0004672(protein kinase activity);GO:0004674(protein serine/threonine kinase activity);GO:0005515(protein binding);GO:0005524(ATP binding);GO:0005814(centriole);GO:0006468(protein phosphorylation);GO:0007099(centriole replication)	NA	NA	NA	polo like kinase 4 [Source:HGNC Symbol;Acc:HGNC:11397]	protein_coding	1.18742	1.27659	1.32831	2.8575	3.80486	3.30094	0.380629	-1.39354	2.20414e-19	3.45566e-18	down	yes
MSTRG.8987	ENSAPLG00020009304	ENSAPLT00020013647	GO:0004888(transmembrane signaling receptor activity);GO:0005515(protein binding);GO:0007166(cell surface receptor signaling pathway);GO:0016020(membrane);GO:0016021(integral component of membrane)	NA	NA	NA	frizzled class receptor 8 [Source:HGNC Symbol;Acc:HGNC:4046]	protein_coding	2.77826	2.43282	3.01897	9.57268	6.38067	7.80363	0.346427	-1.52938	2.25374e-19	3.5308e-18	down	yes
MSTRG.13107	ENSAPLG00020009808	ENSAPLT00020014398	GO:0016538(cyclin-dependent protein serine/threonine kinase regulator activity)	NA	NA	NA	CDC28 protein kinase regulatory subunit 1B [Source:HGNC Symbol;Acc:HGNC:19083]	protein_coding	5.96753	6.08792	6.3139	19.5269	16.438	15.1641	0.359274	-1.47684	2.27787e-19	3.56596e-18	down	yes
MSTRG.11513	ENSAPLG00020000668	ENSAPLT00020000955	GO:0006486(protein glycosylation);GO:0016021(integral component of membrane);GO:0016757(glycosyltransferase activity)	00534(Glycosaminoglycan biosynthesis - heparan sulfate / heparin);01100(Metabolic pathways)	K02370	EC:2.4.1.223;EC:2.4.1.224	exostosin like glycosyltransferase 3 [Source:NCBI gene;Acc:101791181]	protein_coding	6.0638	6.69566	6.14752	3.75241	3.7268	4.14833	1.62605	0.701373	2.33075e-19	3.64603e-18	up	no
MSTRG.10238	ENSAPLG00020010533;ENSAPLG00020010532	ENSAPLT00020015575;ENSAPLT00020015573;ENSAPLT00020015568	GO:0005515(protein binding);GO:0005515(protein binding)	NA	NA	NA	RB binding protein 4, chromatin remodeling factor [Source:HGNC Symbol;Acc:HGNC:9887]	protein_coding	61.6468	61.1769	60.6172	91.4571	102.669	93.7473	0.637228	-0.650118	2.40038e-19	3.75218e-18	down	no
MSTRG.14636	ENSAPLG00020007186	ENSAPLT00020010540	GO:0003676(nucleic acid binding);GO:0003724(RNA helicase activity);GO:0005524(ATP binding)	NA	K14805	EC:3.6.4.13	DEAD-box helicase 24 [Source:NCBI gene;Acc:101803007]	protein_coding	6.20666	6.80608	6.95394	11.4942	13.755	12.3916	0.530452	-0.914705	2.79869e-19	4.36187e-18	down	no
[truncated: 12,986 more rows]

## Sheet: known lncRNA
t_id	class_code	chr	strand	start	end	t_name	num_exons	length	gene_id	gene_name	FPKM.DM1	FPKM.DM2	FPKM.DM3	FPKM.GM1	FPKM.GM2	FPKM.GM3	fc	log2(fc)	pval	qval	regulation	significant
[truncated: 869 more rows]

[truncated: 3 more sheets: novel lncRNA, circRNA, miRNA]
