# Supplementary material for: Whole-Transcriptome RNA Sequencing Uncovers the Global Expression Changes and RNA Regulatory Networks in Duck Embryonic Myogenesis
Source: Int J Mol Sci. 2023 Nov 16;24(22):16387. doi: 10.3390/ijms242216387 (PMC10671564; doi:10.3390/ijms242216387)
Supplement: Supplementary file 1 [file ijms-24-16387-s001.zip › Supplementary Table S4. List of DE-lncRNAs, GO and KEGG analysis during duck primary myoblasts differentiation.xlsx]

## Sheet: DE-lncRNA
t_id	class_code	chr	strand	start	end	t_name	num_exons	length	gene_id	gene_name	FPKM.DM1	FPKM.DM2	FPKM.DM3	FPKM.GM1	FPKM.GM2	FPKM.GM3	fc	log2(fc)	pval	qval	regulation	significant
36401	x	chr29	-	826753	830623	MSTRG.11390.1	2	416	MSTRG.11390	ENSAPLG00020015547	537.22	844.321	473.065	3304.59	1004.5	3011.2	0.253351	-1.98079	0.00142828	0.00926882	down	yes
33480	u	chr25	-	3096169	3097287	MSTRG.10564.1	2	1035	MSTRG.10564	.	116.32	105.622	119.195	45.8313	55.644	50.0605	2.25119	1.17069	7.19797e-27	7.86234e-25	up	yes
32959	u	chr25	-	72285	73268	MSTRG.10412.1	3	542	MSTRG.10412	.	92.4978	80.9442	97.4224	31.0338	41.9663	33.647	2.53982	1.34473	2.00467e-15	9.43563e-14	up	yes
5399	j	chr1	-	57046158	57084522	MSTRG.2043.1	4	7214	MSTRG.2043	ENSAPLG00020017994	70.3676	67.0703	62.5935	136.784	157.415	140.486	0.460175	-1.11975	4.99885e-26	5.17631e-24	down	yes
37173	u	chr3	.	16562851	16563373	MSTRG.11632.1	1	523	MSTRG.11632	.	27.9411	25.2909	24.7992	7.38537	7.96122	8.04271	3.33619	1.7382	2.69216e-60	1.24452e-57	up	yes
6173	i	chr1	+	74279380	74287180	MSTRG.2274.3	3	6736	MSTRG.2274	ENSAPLG00020006363	19.9652	16.64	17.0983	5.796	6.46875	7.52738	2.71338	1.44009	1.37674e-17	7.83304e-16	up	yes
6172	i	chr1	+	74279363	74287180	MSTRG.2274.2	1	7818	MSTRG.2274	ENSAPLG00020006363	17.4615	14.2689	13.8087	6.99952	5.5088	5.83248	2.48294	1.31205	4.95227e-13	1.85665e-11	up	yes
41160	x	chr30	+	1028915	1043020	MSTRG.12806.1	3	243	MSTRG.12806	ENSAPLG00020007533	16.1897	11.2677	16.8391	3.50636	0.581751	0.603331	9.44199	3.23909	0.000146003	0.00120486	up	yes
37725	o	chr3	+	38769933	38772301	MSTRG.11790.2	3	565	MSTRG.11790	ENSAPLG00020010605	12.9596	12.7623	11.7257	8.15566	6.5577	3.79387	2.0234	1.01678	0.00302267	0.0176915	up	yes
50427	j	chr6	+	8789341	8851255	MSTRG.15545.3	5	2113	MSTRG.15545	ENSAPLG00020017837	12.3946	0	0	0	0	0	41315.5	15.3344	1.23194e-10	3.11291e-09	up	yes
19767	u	chr16	-	12885515	12887661	MSTRG.6406.1	2	1971	MSTRG.6406	.	11.8319	13.8876	12.868	2.99493	2.76914	3.44478	4.19026	2.06704	1.17072e-38	2.27873e-36	up	yes
39975	i	chr3	+	101039166	101043087	MSTRG.12496.1	2	3868	MSTRG.12496	ENSAPLG00020008451	11.4006	10.3793	11.893	2.38185	3.24612	2.68162	4.0523	2.01874	2.35987e-36	4.24245e-34	up	yes
5462	u	chr1	-	58154315	58172122	MSTRG.2071.1	6	1434	MSTRG.2071	.	10.3725	7.90003	10.3668	2.10973	4.0012	3.08684	3.11372	1.63864	2.04407e-07	2.55017e-06	up	yes
54618	j	chr8	-	9834457	9844954	MSTRG.16705.2	8	1543	MSTRG.16705	ENSAPLG00020014854	9.64537	11.0981	10.7137	25.6093	17.4467	23.1843	0.474895	-1.07432	3.34345e-06	3.61998e-05	down	yes
56954	i	chr9	-	13665272	13690695	MSTRG.17336.1	2	22371	MSTRG.17336	ENSAPLG00020013973	9.05362	8.86532	9.40881	1.15798	1.24685	1.3173	7.34197	2.87617	1.13596e-272	1.17628e-268	up	yes
6552	i	chr1	.	81234324	81235940	MSTRG.2373.1	1	1617	MSTRG.2373	ENSAPLG00020014044	9.04107	7.16973	7.64288	16.1282	19.0085	21.1872	0.423509	-1.23953	1.68463e-10	4.0777e-09	down	yes
52440	u	chr7	+	5112985	5113347	MSTRG.16077.1	1	363	MSTRG.16077	.	8.83803	9.38053	9.2847	2.17679	2.12678	2.63038	3.96646	1.98785	9.21704e-34	1.47744e-31	up	yes
56722	u	chr9	.	10153614	10153834	MSTRG.17282.1	1	221	MSTRG.17282	.	8.61147	9.07049	7.29516	20.7164	17.626	23.6733	0.402754	-1.31203	5.07283e-09	8.49163e-08	down	yes
14451	u	chr12	.	11509037	11509456	MSTRG.4791.1	1	420	MSTRG.4791	.	8.16458	9.19876	9.62844	55.3617	32.4052	30.0632	0.229074	-2.12612	8.47433e-10	1.72808e-08	down	yes
526	u	VSDN01001271.1	-	3003	5624	MSTRG.339.1	2	474	MSTRG.339	.	8.15051	7.40201	6.31538	1.76205	1.88364	2.40116	3.61642	1.85456	5.90115e-16	2.91817e-14	up	yes
31813	j	chr23	-	2307562	2308949	MSTRG.10094.2	4	811	MSTRG.10094	ENSAPLG00020017061	8.0703	0	0.03001	0	1e-06	0	8100311	22.9495	0.00930599	0.0453092	up	yes
53961	u	chr7	-	34625722	34626625	MSTRG.16525.1	2	873	MSTRG.16525	.	7.65518	6.6123	6.87006	2.93368	2.29645	3.38969	2.4522	1.29408	8.32237e-10	1.70044e-08	up	yes
37813	u	chr3	-	41856442	41857754	MSTRG.11811.1	3	788	MSTRG.11811	.	7.50992	4.59004	4.21408	1.92838	1.35622	1.17965	3.65437	1.86962	8.1492e-07	9.52641e-06	up	yes
24615	u	chr2	-	29929307	29933112	MSTRG.7830.1	2	3771	MSTRG.7830	.	7.20096	6.42205	6.28514	14.4671	15.6635	14.1368	0.449725	-1.15288	1.30512e-30	1.7643e-28	down	yes
2622	u	Z	+	59684273	59686002	MSTRG.1101.1	2	1693	MSTRG.1101	.	7.09422	5.59312	5.4084	2.58198	3.77547	2.54309	2.03311	1.02369	3.5239e-05	0.00032662	up	yes
42294	u	chr32	.	1597849	1599774	MSTRG.13151.1	1	1926	MSTRG.13151	.	6.73625	8.52637	8.72139	2.79938	2.37567	2.49716	3.12609	1.64436	2.5355e-20	1.76209e-18	up	yes
5461	u	chr1	.	58146292	58148717	MSTRG.2070.1	1	2426	MSTRG.2070	.	6.60197	6.54905	6.34826	2.10733	1.88443	1.94806	3.28281	1.71493	8.31846e-81	7.17814e-78	up	yes
50459	o	chr6	-	9063131	9077169	MSTRG.15565.1	5	3180	MSTRG.15565	ENSAPLG00020017847	6.19715	5.00178	9.68671	3.78111	3.34672	2.65793	2.13429	1.09375	0.00127384	0.0083697	up	yes
42866	u	chr34	.	4820034	4820398	MSTRG.13297.1	1	365	MSTRG.13297	.	6.0272	5.54541	6.31428	2.31011	2.92871	2.75463	2.23769	1.16201	4.46874e-12	1.47181e-10	up	yes
6101	i	chr1	.	72939999	72940277	MSTRG.2253.1	1	279	MSTRG.2253	ENSAPLG00020006232	5.97087	5.88819	6.53465	1.65159	4.29991	2.69501	2.1273	1.08902	0.00701759	0.0359738	up	yes
39375	i	chr3	+	87269543	87273653	MSTRG.12306.1	2	4075	MSTRG.12306	ENSAPLG00020009166	5.92204	6.63117	6.12212	2.2066	1.6297	2.34302	3.02223	1.59561	2.6734e-14	1.14204e-12	up	yes
45135	j	chr4	-	47096834	47100378	MSTRG.14007.2	2	2777	MSTRG.14007	IL8	5.85786	3.49332	2.39288	0.720999	1.31029	1.2024	3.63178	1.86068	0.000117031	0.000985249	up	yes
31122	u	chr22	.	2259647	2262412	MSTRG.9833.1	1	2766	MSTRG.9833	.	5.74425	6.91418	5.05541	2.21884	2.64318	2.09728	2.54535	1.34786	3.05339e-11	8.67242e-10	up	yes
12359	o	chr11	-	2922770	2926360	MSTRG.4182.5	3	1465	MSTRG.4182	ENSAPLG00020006297	5.70818	1.98343	5.73306	0	0	0	44748.9	15.4496	4.64397e-16	2.30972e-14	up	yes
45761	i	chr4	+	66056088	66059895	MSTRG.14190.1	2	3206	MSTRG.14190	ENSAPLG00020006359	5.62589	5.7023	6.25871	2.42562	3.03715	2.45818	2.2203	1.15076	3.69623e-18	2.20475e-16	up	yes
23122	i	chr19	-	7596414	7602113	MSTRG.7390.1	2	4098	MSTRG.7390	ENSAPLG00020004294	5.50311	5.27397	5.98244	2.44736	2.28847	2.53446	2.30521	1.2049	3.14807e-36	5.63984e-34	up	yes
4023	u	chr1	-	25318727	25327232	MSTRG.1563.2	4	2235	MSTRG.1563	.	5.3688	4.84239	5.5091	0.612634	1.39387	0.678878	5.85402	2.54943	2.86765e-10	6.58707e-09	up	yes
38839	u	chr3	.	73707027	73714633	MSTRG.12130.1	1	7607	MSTRG.12130	.	5.31156	4.88972	5.32974	1.86052	2.54046	2.12351	2.38042	1.25121	4.09798e-16	2.04998e-14	up	yes
48141	u	chr5	-	30190240	30204308	MSTRG.14886.6	3	468	MSTRG.14886	.	5.30907	4.7118	3.08593	1.15237	1.73698	1.35743	3.0863	1.62588	1.30059e-06	1.4842e-05	up	yes
1898	u	Z	.	31493214	31494974	MSTRG.836.1	1	1761	MSTRG.836	.	5.01845	4.09539	4.80083	1.18909	1.12005	1.38701	3.76463	1.91251	1.3548e-30	1.82669e-28	up	yes
17083	x	chr14	+	10676267	10683389	MSTRG.5592.1	2	2379	MSTRG.5592	ENSAPLG00020006757	4.97709	4.65352	4.37908	1.72088	2.08945	1.96281	2.42671	1.279	1.5188e-23	1.32383e-21	up	yes
19777	u	chr16	+	12970489	12973209	MSTRG.6403.1	2	2082	MSTRG.6403	.	4.81147	4.53182	4.47863	0.889592	0.876159	1.15548	4.73154	2.24231	2.91331e-39	5.8014e-37	up	yes
1896	u	Z	.	31490382	31491564	MSTRG.834.1	1	1183	MSTRG.834	.	4.8114	4.0104	4.3532	0.94518	0.950913	1.28722	4.13877	2.0492	6.18904e-23	5.07825e-21	up	yes
46457	i	chr40	.	738773	739396	MSTRG.14393.1	1	624	MSTRG.14393	ENSAPLG00020003398	4.75565	6.59849	6.22115	1.49029	2.07885	1.49336	3.47166	1.79563	3.87421e-12	1.29078e-10	up	yes
523	u	VSDN01001271.1	+	704	4903	MSTRG.338.6	2	605	MSTRG.338	.	4.72023	4.5373	2.72977	1.02174	0.878891	1.21013	3.85348	1.94616	3.54753e-08	4.95077e-07	up	yes
24556	o	chr2	+	26571792	27025231	MSTRG.7808.1	2	330	MSTRG.7808	ENSAPLG00020006553	4.64935	4.93749	4.70506	1.66203	0.859096	1.05458	3.99695	1.9989	1.42717e-10	3.53718e-09	up	yes
37030	u	chr3	.	10678682	10680225	MSTRG.11583.1	1	1544	MSTRG.11583	.	4.62235	2.73054	2.74798	1.06475	1.27516	0.667424	3.35874	1.74792	1.14819e-05	0.000115096	up	yes
7274	o	chr1	-	92608915	92628919	MSTRG.2608.1	2	2832	MSTRG.2608	ENSAPLG00020010659	4.56216	1.80684	4.12875	0.513666	0.835817	0.517175	5.62382	2.49155	2.98517e-07	3.66337e-06	up	yes
41330	i	chr30	.	1746057	1747323	MSTRG.12924.1	1	1267	MSTRG.12924	ENSAPLG00020010836	4.48037	4.56292	4.38052	2.27381	1.73816	1.74155	2.33314	1.22227	1.97177e-13	7.6816e-12	up	yes
31497	u	chr22	+	14530086	14559367	MSTRG.9997.1	3	525	MSTRG.9997	.	4.44408	2.70731	2.7849	1.93805	0.8286	1.23769	2.48138	1.31114	0.00399094	0.0223918	up	yes
10347	u	chr1	.	196944827	196945455	MSTRG.3595.1	1	629	MSTRG.3595	.	4.39853	3.69428	3.81284	0.102673	0.319436	0.341671	15.5878	3.96234	1.41945e-18	8.79092e-17	up	yes
49096	x	chr5	-	46182554	46183907	MSTRG.15183.1	2	1329	MSTRG.15183	ENSAPLG00020017681	4.27157	4.13383	4.79613	10.3688	8.84029	9.09572	0.466407	-1.10034	4.17557e-16	2.08678e-14	down	yes
28297	u	chr2	-	148692953	148711612	MSTRG.8995.2	2	2657	MSTRG.8995	.	4.23435	3.75047	4.53195	1.43017	1.04955	0.863521	3.74391	1.90455	8.69609e-14	3.49023e-12	up	yes
36802	u	chr3	-	3220825	3221968	MSTRG.11521.1	2	414	MSTRG.11521	.	4.19078	4.48101	2.86434	1.42536	1.64813	1.39924	2.57922	1.36693	1.86774e-06	2.08545e-05	up	yes
44645	x	chr4	+	34473444	34522975	MSTRG.13852.1	3	1536	MSTRG.13852	ENSAPLG00020004804	4.10915	3.70753	4.10227	1.49982	1.78292	1.4935	2.49547	1.31931	9.54918e-27	1.03433e-24	up	yes
38639	j	chr3	-	68769685	68781378	MSTRG.12067.2	3	1949	MSTRG.12067	ENSAPLG00020012765	4.04556	4.45406	2.61571	0.875482	0.506597	1.47609	3.88897	1.95939	0.000213225	0.00170576	up	yes
41650	u	chr31	.	1358840	1359788	MSTRG.13008.1	1	949	MSTRG.13008	.	4.00366	3.42064	3.81789	1.69735	1.36179	1.65974	2.38238	1.2524	1.94065e-14	8.37308e-13	up	yes
5464	u	chr1	-	58156236	58172122	MSTRG.2071.3	5	1096	MSTRG.2071	.	3.97422	3.62578	3.96231	1.23398	1.87271	1.76465	2.37354	1.24704	4.46041e-09	7.54945e-08	up	yes
54514	o	chr8	+	8082578	8097256	MSTRG.16669.2	2	298	MSTRG.16669	ENSAPLG00020012597	3.7876	2.79397	4.86998	1.2432	1.63942	1.38481	2.68347	1.4241	7.16488e-06	7.41331e-05	up	yes
6401	j	chr1	-	78482334	78488937	MSTRG.2339.3	3	4850	MSTRG.2339	ENSAPLG00020000092	3.72753	0	0	0	0	0	12425.1	13.601	2.92155e-10	6.69762e-09	up	yes
4991	j	chr1	+	49439266	49452827	MSTRG.1914.3	3	4027	MSTRG.1914	ENSAPLG00020016687	3.71738	2.58487	4.48499	1.49334	2.16583	1.32697	2.16344	1.11333	0.00073993	0.00519869	up	yes
19648	i	chr16	+	10348022	10349906	MSTRG.6363.1	2	1841	MSTRG.6363	ENSAPLG00020016148	3.71586	4.83162	3.56747	1.86137	1.73008	2.42163	2.01477	1.01061	5.61653e-05	0.000500624	up	yes
6100	i	chr1	.	72936833	72937188	MSTRG.2252.1	1	356	MSTRG.2252	ENSAPLG00020006232	3.65745	4.78688	3.29379	1.82476	1.28853	1.65122	2.46366	1.3008	6.7201e-06	6.98661e-05	up	yes
14040	o	chr12	-	7769635	7779983	MSTRG.4685.1	2	9267	MSTRG.4685	ENSAPLG00020014149	3.63768	2.9173	2.9062	5.72698	7.43881	5.84321	0.497721	-1.00659	4.35141e-07	5.2602e-06	down	yes
31113	i	chr22	.	2108174	2108814	MSTRG.9828.1	1	641	MSTRG.9828	ENSAPLG00020010727	3.6071	1.95449	3.23501	1.28124	1.1095	1.3192	2.37108	1.24554	0.000127714	0.00106772	up	yes
42867	u	chr34	.	4820740	4820991	MSTRG.13298.1	1	252	MSTRG.13298	.	3.6041	6.00332	4.63291	2.30878	1.31579	2.43291	2.35087	1.23319	0.00175624	0.0110945	up	yes
2799	u	Z	+	66363600	66368349	MSTRG.1172.1	2	2402	MSTRG.1172	.	3.60141	2.47233	3.09977	0.140693	0.083278	0.185624	22.3965	4.4852	3.13338e-31	4.38461e-29	up	yes
38831	u	chr3	+	73535471	73612601	MSTRG.12133.2	11	6364	MSTRG.12133	.	3.58769	3.11665	3.20975	1.383	1.10654	1.07618	2.78039	1.47529	3.36095e-20	2.31093e-18	up	yes
47091	j	chr5	+	10550255	10558414	MSTRG.14572.14	7	1155	MSTRG.14572	ENSAPLG00020005526	3.4452	1.5162	2.27118	0.690182	0.902188	0.443017	3.55342	1.82921	0.000111806	0.000944335	up	yes
46455	i	chr40	+	718246	721639	MSTRG.14391.2	2	2465	MSTRG.14391	ENSAPLG00020003398	3.43978	2.01015	2.60153	1.38699	0.372062	0.843393	3.09381	1.62938	0.00560472	0.0299322	up	yes
46051	i	chr4	+	70874161	70882311	MSTRG.14269.1	2	5004	MSTRG.14269	ENSAPLG00020009822	3.43727	2.86852	3.63639	6.87503	7.17043	6.90108	0.474645	-1.07508	6.55859e-18	3.83263e-16	down	yes
46383	j	chr40	+	444669	449751	MSTRG.14356.1	4	423	MSTRG.14356	ENSAPLG00020009826	3.40002	2.67673	4.1559	0.896513	0.876373	1.62879	3.00812	1.58886	6.02562e-05	0.000534756	up	yes
13351	u	chr11	-	18482385	18496817	MSTRG.4485.1	8	1359	MSTRG.4485	.	3.3103	3.04718	3.04196	1.48593	0.282689	0.396511	4.34128	2.11812	0.0043417	0.024065	up	yes
34769	u	chr27	-	111461	117955	MSTRG.10901.1	2	1393	MSTRG.10901	.	3.30302	3.90704	4.58649	1.37998	1.65663	1.2632	2.74351	1.45602	5.71749e-12	1.85674e-10	up	yes
38693	u	chr3	+	69912228	69917735	MSTRG.12093.1	2	5468	MSTRG.12093	.	3.219	3.00372	2.95326	1.02059	1.40004	1.17047	2.5552	1.35343	1.47933e-17	8.37988e-16	up	yes
15436	i	chr13	.	8529995	8535561	MSTRG.5083.1	1	5567	MSTRG.5083	ENSAPLG00020016626	3.19678	2.59227	3.15707	1.15055	1.27246	1.37848	2.35332	1.23469	9.23096e-17	4.917e-15	up	yes
25059	x	chr2	+	43789312	43798603	MSTRG.7987.1	5	4677	MSTRG.7987	ENSAPLG00020005063	3.1908	3.72428	3.79946	0.974256	0.962821	0.629359	4.17487	2.06173	1.84364e-17	1.03418e-15	up	yes
34528	u	chr26	-	5313851	5317930	MSTRG.10830.1	2	4038	MSTRG.10830	.	3.15063	3.586	3.50612	0.820205	0.836934	0.456129	4.84688	2.27706	7.7055e-14	3.11682e-12	up	yes
36801	u	chr3	-	3215763	3219963	MSTRG.11520.1	3	1893	MSTRG.11520	.	3.13698	2.50538	3.06648	1.12207	1.44404	1.39917	2.19628	1.13506	2.55396e-10	5.93763e-09	up	yes
17533	u	chr15	.	175007	175492	MSTRG.5732.1	1	486	MSTRG.5732	.	3.11526	3.26412	5.00191	2.33726	1.3557	1.80838	2.06882	1.04881	0.0028735	0.016966	up	yes
43909	u	chr4	+	12935880	12943788	MSTRG.13625.1	2	7693	MSTRG.13625	.	3.09997	2.9936	3.13814	1.28931	1.48171	1.41091	2.20752	1.14243	3.7994e-48	1.15714e-45	up	yes
13355	u	chr11	-	18482752	18496817	MSTRG.4485.5	8	3084	MSTRG.4485	.	3.05401	2.72843	2.85753	0.908504	0.517176	0.994863	3.56943	1.83569	1.75178e-08	2.58621e-07	up	yes
27596	u	chr2	+	128664131	128664861	MSTRG.8771.1	2	526	MSTRG.8771	.	3.04742	3.222	2.06086	1.67436	0.695628	1.28346	2.28011	1.18911	0.00783356	0.0393731	up	yes
2796	u	Z	-	66252117	66253563	MSTRG.1168.1	2	320	MSTRG.1168	.	3.04096	1.71559	3.46079	0.316576	0	0	25.9569	4.69805	0.00507135	0.0275287	up	yes
9995	o	chr1	-	188416298	188417628	MSTRG.3496.2	2	787	MSTRG.3496	ENSAPLG00020008246	3.00944	3.2234	1.11609	0.76386	0.571404	0.408469	4.21448	2.07536	0.000271264	0.00212444	up	yes
3324	i	chr1	+	2084075	2092806	MSTRG.1340.1	1	8732	MSTRG.1340	ENSAPLG00020015056	2.9872	2.56986	2.57521	0.931601	0.903939	1.03255	2.83543	1.50357	6.14108e-32	8.80761e-30	up	yes
6955	u	chr1	.	86020052	86021681	MSTRG.2500.1	1	1630	MSTRG.2500	.	2.98633	3.48209	4.46456	1.80546	0.713943	0.757301	3.33658	1.73837	0.000506537	0.00369744	up	yes
24955	j	chr2	-	40640995	40649600	MSTRG.7957.1	5	4671	MSTRG.7957	ENSAPLG00020014889	2.96992	2.88484	3.40664	6.90766	7.71725	6.30686	0.442457	-1.17639	4.20779e-18	2.49838e-16	down	yes
162	u	VSDN01000308.1	-	2574	15033	MSTRG.113.1	3	10290	MSTRG.113	.	2.96095	1.92278	2.72059	0.785643	0.844108	0.863107	3.05044	1.60902	1.46257e-13	5.77169e-12	up	yes
38120	u	chr3	-	55267452	55296641	MSTRG.11917.1	8	3127	MSTRG.11917	.	2.95787	1.7707	1.92736	0.224701	0.288606	0.189479	9.47078	3.24348	6.51979e-22	5.00092e-20	up	yes
26901	u	chr2	.	110755583	110756451	MSTRG.8516.1	1	869	MSTRG.8516	.	2.89216	3.93694	2.83549	1.82332	1.43439	1.17897	2.17834	1.12323	7.64919e-05	0.000664826	up	yes
36799	i	chr3	+	3184468	3185706	MSTRG.11518.1	2	1216	MSTRG.11518	ENSAPLG00020000845	2.85614	3.02003	2.81072	0.837782	1.86924	1.28696	2.17499	1.12101	0.00142837	0.00926882	up	yes
37551	u	chr3	+	33640427	33700908	MSTRG.11746.1	4	2175	MSTRG.11746	.	2.84376	2.3971	1.82815	4.89245	6.57325	5.07871	0.427275	-1.22676	9.33136e-06	9.50298e-05	down	yes
22280	u	chr18	-	9075925	9081128	MSTRG.7141.1	3	524	MSTRG.7141	.	2.83693	1.39068	3.49594	0.824971	0.856552	1.13313	2.74406	1.45631	0.00149581	0.00964814	up	yes
37709	o	chr3	-	38389380	38396866	MSTRG.11787.3	6	4158	MSTRG.11787	ENSAPLG00020010558	2.83216	2.17551	3.6761	7.2592	6.39509	7.96366	0.401693	-1.31584	2.11106e-06	2.34751e-05	down	yes
630	u	VSDN01001579.1	.	11853	12425	MSTRG.407.1	1	573	MSTRG.407	.	2.82666	3.03764	2.04931	1.07459	0.140075	0.646316	4.25238	2.08827	0.00464464	0.0254904	up	yes
2678	u	Z	+	61519960	61594698	MSTRG.1121.2	3	5521	MSTRG.1121	.	2.81045	2.6027	3.56945	0.785769	0.75679	0.397677	4.62964	2.2109	5.43138e-10	1.16443e-08	up	yes
41465	u	chr31	+	651840	653483	MSTRG.12960.1	2	1432	MSTRG.12960	.	2.78344	2.99337	2.79778	0.627736	0.702423	0.668427	4.29033	2.10109	2.13709e-46	6.01346e-44	up	yes
24251	u	chr2	+	14847022	14850071	MSTRG.7691.1	2	2326	MSTRG.7691	.	2.78294	3.84499	2.75233	0.320793	0.873036	0.730104	4.87557	2.28557	1.40925e-06	1.60255e-05	up	yes
27774	j	chr2	-	136048419	136052043	MSTRG.8832.1	2	1013	MSTRG.8832	ENSAPLG00020005448	2.78294	3.34946	3.95438	0.788208	0.855812	1.02862	3.77409	1.91613	3.39763e-15	1.56924e-13	up	yes
23344	o	chr19	+	8945785	8950877	MSTRG.7441.1	5	906	MSTRG.7441	ENSAPLG00020014005	2.77969	2.95161	1.76061	5.1241	6.77961	7.78899	0.380441	-1.39425	6.03089e-05	0.00053504	down	yes
11114	u	chr10	.	3879341	3883945	MSTRG.3815.1	1	4605	MSTRG.3815	.	2.76969	2.84974	3.0193	0.48442	0.591253	0.393988	5.87803	2.55533	2.58894e-42	5.95743e-40	up	yes
7091	x	chr1	-	89300638	89308285	MSTRG.2550.1	3	6113	MSTRG.2550	ENSAPLG00020007786	2.76848	2.43097	2.47292	0.340427	0.454639	0.474883	6.04148	2.5949	3.62501e-43	8.81151e-41	up	yes
36800	u	chr3	-	3205881	3215161	MSTRG.11519.1	2	9165	MSTRG.11519	.	2.74975	2.59176	2.78124	1.06819	1.2388	1.14159	2.35539	1.23597	5.24427e-50	1.68647e-47	up	yes
229	u	VSDN01000491.1	.	39729	40133	MSTRG.151.1	1	405	MSTRG.151	.	2.74445	1.82271	1.3816	0.549318	0.543129	0.430809	3.9053	1.96543	3.15128e-06	3.42552e-05	up	yes
28884	o	chr2	+	162273500	162315992	MSTRG.9174.2	2	204	MSTRG.9174	U2	2.73513	4.65289	7.32066	24.1378	10.6452	18.0946	0.278165	-1.84599	0.00123852	0.00816557	down	yes
1899	u	Z	-	31495251	31540389	MSTRG.841.1	3	18881	MSTRG.841	.	2.72189	2.29922	2.89298	0.650515	1.02117	0.799742	3.20223	1.67908	5.65519e-13	2.10494e-11	up	yes
49473	j	chr5	-	53935827	53938027	MSTRG.15273.2	4	1243	MSTRG.15273	ENSAPLG00020014631	2.71689	3.77281	2.68235	0.417432	0.505247	0.566685	6.15837	2.62255	2.48354e-20	1.72829e-18	up	yes
14454	u	chr12	.	11548795	11549163	MSTRG.4794.1	1	369	MSTRG.4794	.	2.70783	3.40993	3.12413	20.263	10.3672	9.44196	0.230631	-2.11634	1.19318e-06	1.36674e-05	down	yes
49484	j	chr5	+	53960874	53962691	MSTRG.15276.1	3	1473	MSTRG.15276	ENSAPLG00020014657	2.70691	2.46268	2.29019	6.71842	5.21989	6.38522	0.407115	-1.29649	4.24285e-12	1.40546e-10	down	yes
50977	u	chr6	-	15871917	15879128	MSTRG.15682.1	2	6260	MSTRG.15682	.	2.66367	2.42913	2.87089	6.08957	8.63956	6.56478	0.373989	-1.41893	1.63074e-12	5.76718e-11	down	yes
7242	u	chr1	.	92523076	92528068	MSTRG.2596.1	1	4993	MSTRG.2596	.	2.66204	2.50911	2.78307	1.22576	1.18739	1.33942	2.11968	1.08384	2.69923e-28	3.17619e-26	up	yes
50392	x	chr6	-	8566083	8568161	MSTRG.15557.1	2	926	MSTRG.15557	ENSAPLG00020006508	2.65572	2.51478	1.79799	5.71376	4.7834	4.7061	0.458355	-1.12546	6.67352e-06	6.94236e-05	down	yes
36867	u	chr3	.	4476326	4476642	MSTRG.11536.1	1	317	MSTRG.11536	.	2.63659	1.92115	2.67423	0.239679	0.566463	0.779199	4.56178	2.1896	4.04544e-06	4.32753e-05	up	yes
16098	i	chr13	-	20303250	20307456	MSTRG.5318.1	2	4183	MSTRG.5318	ENSAPLG00020006461	2.62744	2.06717	2.15736	0.656955	0.526881	1.03563	3.08721	1.62631	3.14801e-06	3.42341e-05	up	yes
47090	j	chr5	+	10548657	10552998	MSTRG.14572.13	7	1063	MSTRG.14572	ENSAPLG00020005526	2.61726	1.37934	1.20573	0.669672	0.493998	0.529755	3.07207	1.61921	0.000175665	0.00142824	up	yes
28264	i	chr2	-	147669246	147669955	MSTRG.8991.1	2	669	MSTRG.8991	ENSAPLG00020009054	2.60845	1.81824	2.61431	0.773695	1.10717	0.94115	2.49503	1.31906	1.37089e-06	1.56098e-05	up	yes
19653	u	chr16	.	10424597	10589718	MSTRG.6366.1	1	165122	MSTRG.6366	.	2.60346	2.60835	2.52706	0.730355	0.988931	0.825099	3.04155	1.60481	1.54496e-26	1.65269e-24	up	yes
50897	i	chr6	.	15302970	15303314	MSTRG.15662.1	1	345	MSTRG.15662	ENSAPLG00020010639	2.59914	2.05308	1.7004	0.85705	1.31541	0.445081	2.42694	1.27914	0.00579088	0.0307132	up	yes
24670	j	chr2	-	30782494	30829507	MSTRG.7868.4	4	5934	MSTRG.7868	ENSAPLG00020007034	2.58196	0	0	0	0	0	8606.53	13.0712	4.53852e-10	9.9069e-09	up	yes
53293	u	chr7	-	21126046	21135762	MSTRG.16306.1	5	2125	MSTRG.16306	.	2.57869	1.72945	1.89574	0.254825	0.424525	0.382327	5.84348	2.54683	8.13297e-16	3.96133e-14	up	yes
5307	i	chr1	.	55523157	55523415	MSTRG.2019.1	1	259	MSTRG.2019	ENSAPLG00020000108	2.57549	3.3336	3.57676	0.67145	0.652203	0.698564	4.69082	2.22984	9.5554e-12	2.96423e-10	up	yes
22530	x	chr18	-	12565538	12630990	MSTRG.7272.1	4	740	MSTRG.7272	ENSAPLG00020018124	2.57422	1.4457	1.20055	0.329297	0.54512	0.237551	4.6948	2.23106	2.51302e-05	0.000238605	up	yes
45268	o	chr4	-	49574625	49579346	MSTRG.14039.1	2	4302	MSTRG.14039	ENSAPLG00020011727	2.56353	2.29214	1.85987	5.01799	4.65877	4.37397	0.477949	-1.06507	3.12309e-08	4.41798e-07	down	yes
11122	u	chr10	-	4012885	4019035	MSTRG.3822.1	4	2948	MSTRG.3822	.	2.55641	2.19957	1.57715	1.06736	1.02394	1.06069	2.00925	1.00666	4.38761e-05	0.000400226	up	yes
1892	u	Z	.	31455517	31466391	MSTRG.829.1	1	10875	MSTRG.829	.	2.55344	1.81881	2.47801	0.52409	0.811383	0.537203	3.65801	1.87106	1.9847e-11	5.86852e-10	up	yes
8905	u	chr1	.	144583886	144590246	MSTRG.3123.1	1	6361	MSTRG.3123	.	2.55197	1.89134	2.49915	5.4018	6.35937	5.64236	0.398911	-1.32586	2.01482e-13	7.84342e-12	down	yes
496	u	VSDN01001175.1	.	102218	102524	MSTRG.319.1	1	307	MSTRG.319	.	2.55184	2.33934	2.07306	0.97525	1.11174	0.404519	2.79519	1.48295	0.000532222	0.00386206	up	yes
46454	i	chr40	+	715748	721639	MSTRG.14391.1	3	2150	MSTRG.14391	ENSAPLG00020003398	2.54697	4.81001	2.86164	0.922559	0.996604	1.08722	3.39898	1.7651	4.56307e-07	5.49681e-06	up	yes
46275	i	chr4	+	76034813	76037519	MSTRG.14331.1	2	2672	MSTRG.14331	ENSAPLG00020012352	2.53893	3.07159	2.17925	0.865609	1.13681	0.939909	2.64749	1.40462	7.67793e-10	1.58503e-08	up	yes
29754	j	chr20	-	6231134	6232058	MSTRG.9429.1	3	431	MSTRG.9429	ENSAPLG00020016449	2.52784	2.45797	3.58052	7.76089	5.97631	6.02983	0.433365	-1.20635	8.52147e-06	8.72452e-05	down	yes
11400	j	chr10	-	7582956	7586615	MSTRG.3904.2	14	1867	MSTRG.3904	ENSAPLG00020010253	2.52363	2.06837	1.98746	5.40134	3.9961	4.50902	0.473123	-1.07971	9.2645e-07	1.07597e-05	down	yes
12440	i	chr11	+	4437658	4446726	MSTRG.4208.1	2	6239	MSTRG.4208	ENSAPLG00020009944	2.52223	2.39818	2.43938	0.611587	0.844395	0.565818	3.64022	1.86402	5.56489e-21	4.02968e-19	up	yes
28296	u	chr2	-	148689667	148712555	MSTRG.8995.1	2	6016	MSTRG.8995	.	2.51402	2.80053	2.90939	1.03883	1.06566	1.00702	2.64307	1.40222	1.75374e-43	4.3445e-41	up	yes
2691	u	Z	-	62150443	62222369	MSTRG.1130.1	4	1571	MSTRG.1130	.	2.48833	1.99279	2.39007	0.771844	0.931184	0.679488	2.88401	1.52808	2.45934e-15	1.15129e-13	up	yes
6250	u	chr1	.	75392877	75393993	MSTRG.2292.1	1	1117	MSTRG.2292	.	2.46675	1.77015	2.51974	0.457293	0.347809	1.02327	3.69544	1.88575	0.000297604	0.00231115	up	yes
27715	i	chr2	.	133397908	133398159	MSTRG.8815.1	1	252	MSTRG.8815	ENSAPLG00020000205	2.46271	4.59794	4.01732	1.59206	0.965931	1.42426	2.78183	1.47604	0.000272526	0.00213336	up	yes
9435	u	chr1	.	174335983	174336442	MSTRG.3305.1	1	460	MSTRG.3305	.	2.45632	1.79272	1.81199	0.528373	0.633203	1.16741	2.60243	1.37986	0.0010697	0.00717033	up	yes
8	u	VSDN01000049.1	-	17192	29796	MSTRG.6.2	8	922	MSTRG.6	.	2.44733	0.406419	0.706988	0.030634	0	0	116.235	6.8609	1.80636e-05	0.000175566	up	yes
18143	u	chr15	.	6609479	6613239	MSTRG.5902.1	1	3761	MSTRG.5902	.	2.43227	2.41527	2.62938	7.24077	7.81797	7.04428	0.338276	-1.56373	2.46295e-84	2.36147e-81	down	yes
52972	u	chr7	-	16541342	16543184	MSTRG.16222.1	2	1240	MSTRG.16222	.	2.42991	1.57059	1.94712	4.03162	5.54038	4.57623	0.420379	-1.25024	2.74284e-06	3.01253e-05	down	yes
12093	i	chr10	+	18514994	18517754	MSTRG.4109.1	2	2715	MSTRG.4109	ENSAPLG00020014155	2.42114	2.37001	2.38738	1.01217	0.709771	1.20057	2.45629	1.29648	5.09755e-07	6.10232e-06	up	yes
26745	u	chr2	+	107450112	107464769	MSTRG.8482.4	5	1950	MSTRG.8482	.	2.41148	1.59199	1.82181	0.197207	0.174597	0.213165	9.95827	3.3159	8.07931e-30	1.059e-27	up	yes
44859	i	chr4	-	43233731	43247530	MSTRG.13935.1	2	12396	MSTRG.13935	ENSAPLG00020003535	2.40059	1.79493	2.01602	3.82655	5.01619	4.02804	0.482608	-1.05108	3.17966e-07	3.89005e-06	down	yes
21768	u	chr18	+	2431013	2434291	MSTRG.6991.3	2	1758	MSTRG.6991	.	2.39132	1.67572	1.54666	0.569802	0.84701	0.569389	2.82635	1.49894	1.21628e-06	1.39244e-05	up	yes
28295	u	chr2	.	148688613	148689040	MSTRG.8993.1	1	428	MSTRG.8993	.	2.38478	2.89538	2.61624	1.07325	0.302295	1.12519	3.15762	1.65884	0.0030087	0.0176217	up	yes
26289	o	chr2	+	95422571	95473842	MSTRG.8353.1	2	1891	MSTRG.8353	ENSAPLG00020012026	2.38061	1.87761	1.71125	0.394172	0.683729	0.461545	3.87767	1.95519	1.77269e-10	4.27087e-09	up	yes
53154	i	chr7	-	19502617	19506928	MSTRG.16271.1	2	4282	MSTRG.16271	ENSAPLG00020013493	2.37802	2.18456	2.74401	1.0349	1.05155	0.979061	2.38348	1.25307	1.317e-22	1.05066e-20	up	yes
26922	u	chr2	+	111964992	111972267	MSTRG.8526.1	2	670	MSTRG.8526	.	2.377	1.61733	2.37045	0.669352	0.279893	0.939525	3.3698	1.75266	0.000833556	0.00576816	up	yes
28494	i	chr2	+	156276899	156281477	MSTRG.9060.2	2	4535	MSTRG.9060	ENSAPLG00020000667	2.3749	1.56536	1.2493	0.630294	0.982358	0.746762	2.19951	1.13718	0.0015086	0.00971493	up	yes
39626	j	chr3	-	93112715	93149104	MSTRG.12389.1	3	6408	MSTRG.12389	ENSAPLG00020006100	2.36611	1.58553	2.28616	0.786007	1.01303	0.72828	2.46815	1.30343	2.09468e-07	2.61016e-06	up	yes
9943	u	chr1	.	186976568	186977575	MSTRG.3471.1	1	1008	MSTRG.3471	.	2.35512	2.69263	2.75255	0.657964	0.570978	0.318247	5.0416	2.33388	3.49863e-13	1.33157e-11	up	yes
41394	x	chr31	-	271295	273420	MSTRG.12912.1	2	314	MSTRG.12912	ENSAPLG00020007995	2.3538	1.90542	2.51412	1.28032	1.25572	0.570689	2.18022	1.12447	0.00322086	0.0186783	up	yes
38691	u	chr3	-	69800299	69815410	MSTRG.12091.1	2	14392	MSTRG.12091	.	2.35062	2.18918	2.36994	0.713001	1.23958	0.970263	2.36405	1.24126	9.98253e-07	1.15342e-05	up	yes
7093	u	chr1	.	89322261	89323623	MSTRG.2551.1	1	1363	MSTRG.2551	.	2.34662	2.62417	2.35314	0.267569	0.276548	0.27622	8.92795	3.15833	1.12313e-52	3.9558e-50	up	yes
6099	i	chr1	.	72934437	72934904	MSTRG.2251.1	1	468	MSTRG.2251	ENSAPLG00020006232	2.34441	2.06553	2.42715	1.26424	0.391373	1.04211	2.5344	1.34164	0.00676449	0.0348975	up	yes
454	u	VSDN01001082.1	-	648	2714	MSTRG.293.1	2	409	MSTRG.293	.	2.33794	1.87285	1.11274	0.098069	0.198853	0.592771	5.98357	2.58101	0.000724348	0.00510246	up	yes
19764	o	chr16	+	12882946	12933551	MSTRG.6404.1	4	14064	MSTRG.6404	ENSAPLG00020008526	2.31721	2.26946	2.03326	0.58393	0.607824	0.616619	3.66071	1.87212	1.02361e-73	7.36076e-71	up	yes
2688	u	Z	.	62137780	62140304	MSTRG.1127.1	1	2525	MSTRG.1127	.	2.31485	2.13559	2.18514	0.807677	0.863264	0.665516	2.84002	1.5059	6.49072e-27	7.15015e-25	up	yes
23941	u	chr2	.	3978990	3979543	MSTRG.7596.1	1	554	MSTRG.7596	.	2.30621	2.18843	3.21355	1.38316	1.2024	1.08085	2.10237	1.07202	4.11664e-05	0.000377438	up	yes
8999	i	chr1	-	146005076	146012614	MSTRG.3153.1	2	6473	MSTRG.3153	ENSAPLG00020004786	2.29877	2.31996	2.17056	0.983524	1.26603	0.720679	2.28578	1.19268	2.80867e-06	3.08286e-05	up	yes
36318	i	chr28	-	5531863	5532528	MSTRG.11359.1	2	614	MSTRG.11359	ENSAPLG00020015023	2.29338	2.92143	2.25344	0	0.234488	0.137086	20.0989	4.32905	3.70619e-05	0.000342413	up	yes
26744	u	chr2	+	107447511	107467699	MSTRG.8482.1	6	3621	MSTRG.8482	.	2.29172	1.92468	3.04254	0.113806	0.02421	0.10297	30.1218	4.91274	5.5873e-15	2.52869e-13	up	yes
10569	i	chr1	.	204006868	204007153	MSTRG.3662.1	1	286	MSTRG.3662	ENSAPLG00020001253	2.27916	2.63955	3.7332	1.47219	0.993131	1.81423	2.02168	1.01556	0.0061778	0.0323839	up	yes
5463	u	chr1	-	58154315	58172122	MSTRG.2071.2	6	1431	MSTRG.2071	.	2.24274	2.84287	2.00029	0.811557	0.993205	1.41012	2.2041	1.14019	0.000462949	0.00341782	up	yes
46453	i	chr40	+	706438	707527	MSTRG.14390.1	1	1090	MSTRG.14390	ENSAPLG00020003398	2.23644	3.45102	1.98269	0.55009	0.527557	0.421644	5.11585	2.35497	2.67298e-11	7.68e-10	up	yes
54181	u	chr8	-	37915	45135	MSTRG.16570.2	1	7221	MSTRG.16570	.	2.23611	2.29837	2.19137	0.994161	0.870216	0.935732	2.40199	1.26423	2.38767e-38	4.54492e-36	up	yes
47524	u	chr5	-	23138349	23140961	MSTRG.14729.1	2	2450	MSTRG.14729	.	2.23226	2.55257	2.43899	0.396302	0.266152	0.294173	7.55135	2.91673	8.19937e-41	1.7615e-38	up	yes
38838	u	chr3	+	73621142	73649402	MSTRG.12133.9	3	10302	MSTRG.12133	.	2.22795	1.95134	1.44781	0.385976	0.300654	0.398415	5.18605	2.37464	9.11406e-19	5.74763e-17	up	yes
51112	u	chr6	.	18391260	18391853	MSTRG.15723.1	1	594	MSTRG.15723	.	2.20701	2.03267	2.17603	0.328035	0.384697	0.470662	5.42144	2.43868	2.31321e-21	1.72326e-19	up	yes
7089	x	chr1	-	89255748	89300521	MSTRG.2548.1	2	26264	MSTRG.2548	ENSAPLG00020007786	2.1896	2.24949	1.96407	0.411896	0.396022	0.380646	5.38731	2.42957	7.99962e-114	1.42821e-110	up	yes
12602	u	chr11	.	6565165	6568827	MSTRG.4248.1	1	3663	MSTRG.4248	.	2.18823	1.73813	1.87857	0.695249	0.782706	0.336519	3.19923	1.67773	1.68837e-05	0.000164904	up	yes
12442	i	chr11	+	4449489	4459279	MSTRG.4210.1	2	9766	MSTRG.4210	ENSAPLG00020009944	2.1868	1.8678	1.77962	0.399885	0.444546	0.538508	4.21871	2.0768	9.69494e-27	1.04792e-24	up	yes
38448	u	chr3	+	63839437	63848939	MSTRG.12014.1	4	887	MSTRG.12014	.	2.17948	1.52988	2.04115	0.992379	0.456655	0.344811	3.20569	1.68063	0.00103156	0.00695522	up	yes
5950	u	chr1	+	68024607	68044023	MSTRG.2202.1	3	422	MSTRG.2202	.	2.1734	3.23168	2.86808	0.817762	0.698879	0.830673	3.52452	1.81743	1.65516e-09	3.13559e-08	up	yes
43790	i	chr4	+	9605218	9608584	MSTRG.13589.1	2	3254	MSTRG.13589	ENSAPLG00020000736	2.17074	1.90549	2.05506	5.07723	5.52595	4.69578	0.400765	-1.31917	8.93471e-32	1.27436e-29	down	yes
53806	u	chr7	+	32479928	32482793	MSTRG.16476.1	2	573	MSTRG.16476	.	2.16997	2.07043	1.65232	0.771275	0.795417	0.973077	2.32018	1.21423	1.2037e-06	1.37849e-05	up	yes
42853	u	chr34	-	3392123	3392736	MSTRG.13292.1	1	614	MSTRG.13292	.	2.16369	1.71963	2.04288	0.468188	0.864335	0.52853	3.18433	1.67099	6.07777e-08	8.14802e-07	up	yes
28288	i	chr2	-	148116493	148141400	MSTRG.8989.1	2	24881	MSTRG.8989	ENSAPLG00020009299	2.15509	2.01173	2.26687	4.71688	5.54996	4.85374	0.425492	-1.2328	1.10486e-31	1.57154e-29	down	yes
50532	x	chr6	-	10509042	10539075	MSTRG.15585.1	3	1175	MSTRG.15585	ENSAPLG00020017873	2.15453	1.93564	2.09914	0.466243	0.351996	0.398611	5.08633	2.34662	3.41951e-32	5.04402e-30	up	yes
44584	u	chr4	.	32692892	32694158	MSTRG.13820.1	1	1267	MSTRG.13820	.	2.14731	2.2755	1.39934	0.547325	1.15377	0.781676	2.34502	1.2296	0.002269	0.013847	up	yes
13364	u	chr11	-	18489923	18496817	MSTRG.4485.13	6	4493	MSTRG.4485	.	2.14688	2.78834	2.07852	1.17552	0.960548	1.19525	2.1054	1.07409	7.11676e-07	8.37242e-06	up	yes
14504	u	chr12	.	12060556	12062189	MSTRG.4811.1	1	1634	MSTRG.4811	.	2.13223	2.20881	1.81607	1.05513	1.00191	0.741101	2.20043	1.13779	1.08501e-07	1.39777e-06	up	yes
54821	i	chr8	.	11875474	11875908	MSTRG.16761.1	1	435	MSTRG.16761	ENSAPLG00020017266	2.12677	0.677843	1.49695	0.161745	0.352252	0.354803	4.95115	2.30776	0.000444748	0.00329708	up	yes
44536	u	chr4	.	31852463	31853341	MSTRG.13806.1	1	879	MSTRG.13806	.	2.12403	1.52882	1.06318	0.146583	0.040493	0.237514	11.1073	3.47343	3.6712e-07	4.46818e-06	up	yes
24249	u	chr2	-	14847013	14877605	MSTRG.7690.4	2	2295	MSTRG.7690	.	2.1172	1.81268	2.07437	0.326462	0.591075	0.186912	5.43642	2.44266	3.48414e-07	4.25652e-06	up	yes
15891	u	chr13	-	15708755	15710217	MSTRG.5233.1	2	412	MSTRG.5233	.	2.11553	2.3366	1.5023	0.442208	0.392219	0.425017	4.72782	2.24118	6.94202e-10	1.44754e-08	up	yes
519	u	VSDN01001271.1	+	17	4331	MSTRG.338.3	3	1437	MSTRG.338	.	2.11464	3.83801	2.58285	0.767104	0.965296	1.02584	3.09454	1.62973	1.42938e-06	1.62365e-05	up	yes
45514	j	chr4	+	56233418	56289798	MSTRG.14101.1	7	1847	MSTRG.14101	ENSAPLG00020015755	2.10409	2.13334	1.50395	1.1011	0.990274	0.566183	2.1604	1.1113	0.00186402	0.0116701	up	yes
44591	u	chr4	.	32784533	32785284	MSTRG.13832.1	1	752	MSTRG.13832	.	2.10375	1.29298	1.2959	0.945098	0.406343	0.328465	2.79339	1.48202	0.00728853	0.0371567	up	yes
15330	u	chr13	.	7183534	7183930	MSTRG.5048.1	1	397	MSTRG.5048	.	2.09982	1.56883	2.21713	0.951722	0.721731	0.436716	2.78924	1.47987	0.000100857	0.000859147	up	yes
24657	u	chr2	-	30690589	30696403	MSTRG.7853.1	1	5815	MSTRG.7853	.	2.07956	1.86301	1.59449	0.184883	0.186261	0.231924	9.1815	3.19873	3.11733e-51	1.03462e-48	up	yes
26182	i	chr2	-	91679731	91688049	MSTRG.8322.1	2	7306	MSTRG.8322	ENSAPLG00020011496	2.07047	1.79903	2.04021	0.615108	0.892197	0.732148	2.63891	1.39994	7.33227e-14	2.97282e-12	up	yes
31616	u	chr23	-	473156	475654	MSTRG.10053.1	3	1219	MSTRG.10053	.	2.06379	1.22579	1.42459	0.059991	0.037667	0.065564	28.8819	4.8521	3.51323e-22	2.73942e-20	up	yes
24252	u	chr2	-	14870986	14877605	MSTRG.7690.6	3	2278	MSTRG.7690	.	2.06331	2.3687	2.01478	0.582745	0.549179	0.743113	3.43822	1.78166	4.16331e-18	2.4748e-16	up	yes
14714	u	chr12	+	16017080	16073011	MSTRG.4868.5	6	7586	MSTRG.4868	.	2.05345	1.91293	2.05932	0.144475	0.148753	0.056146	17.2471	4.10829	2.67608e-21	1.97934e-19	up	yes
41392	u	chr31	+	217518	224409	MSTRG.12911.1	2	4640	MSTRG.12911	.	2.04985	2.34514	2.07574	1.00144	1.1798	0.934851	2.07655	1.05419	8.00696e-13	2.9215e-11	up	yes
5	u	VSDN01000049.1	-	2128	12517	MSTRG.4.2	8	1595	MSTRG.4	.	2.04655	1.267	2.29043	0.482158	0.237673	0.374785	5.11959	2.35603	1.87872e-08	2.75945e-07	up	yes
24277	u	chr2	.	17983718	17987421	MSTRG.7701.1	1	3704	MSTRG.7701	.	2.04271	2.00829	1.72147	0.633067	0.752757	0.891006	2.53531	1.34216	3.68558e-11	1.02813e-09	up	yes
11264	j	chr10	-	6751784	6755775	MSTRG.3868.3	2	2948	MSTRG.3868	ENSAPLG00020018418	2.03976	1.40972	1.07189	2.90428	3.35531	4.20795	0.431942	-1.21109	0.00102278	0.0069025	down	yes
38692	u	chr3	-	69825897	69832533	MSTRG.12092.1	2	6563	MSTRG.12092	.	2.03968	1.80419	1.79728	0.759593	0.91984	0.715578	2.35538	1.23596	1.83614e-17	1.03109e-15	up	yes
451	u	VSDN01001067.1	+	1539	4900	MSTRG.291.1	2	1200	MSTRG.291	.	2.02723	2.22082	2.67228	0.725679	0.760024	1.05153	2.72751	1.44759	7.39009e-09	1.1916e-07	up	yes
10450	i	chr1	-	200698361	200722358	MSTRG.3632.1	2	16077	MSTRG.3632	ENSAPLG00020000431	2.00938	2.02883	2.03203	3.51431	5.61679	4.37316	0.449505	-1.15359	1.02091e-06	1.17828e-05	down	yes
56968	i	chr9	+	14026069	14026550	MSTRG.17342.1	2	370	MSTRG.17342	ENSAPLG00020013980	2.0076	1.96864	2.25278	0.658821	0.468967	0.254702	4.50565	2.17174	3.76104e-08	5.22059e-07	up	yes
44595	u	chr4	.	32811465	32814739	MSTRG.13836.1	1	3275	MSTRG.13836	.	2.00043	2.00258	1.86286	0.595115	0.866034	0.749797	2.6531	1.40768	3.31755e-14	1.39989e-12	up	yes
25046	u	chr2	.	43576178	43576499	MSTRG.7980.1	1	322	MSTRG.7980	.	1.99402	1.56396	1.40022	0	0.10059	0	49.2912	5.62326	6.99238e-09	1.13312e-07	up	yes
14715	u	chr12	+	16063776	16067385	MSTRG.4869.1	2	3501	MSTRG.4869	.	1.98639	1.60238	1.87349	0.108012	0.184626	0.14405	12.5084	3.64482	1.17013e-45	3.18861e-43	up	yes
46359	x	chr40	-	255662	257110	MSTRG.14357.1	6	438	MSTRG.14357	ENSAPLG00020009764	1.97044	2.91329	1.59403	0.58875	1.055	0.476222	3.05558	1.61145	0.000533518	0.00386929	up	yes
53074	i	chr7	+	17814241	17822833	MSTRG.16246.2	3	1790	MSTRG.16246	ENSAPLG00020013381	1.9697	1.98648	2.35752	0.94234	1.0027	0.929343	2.19654	1.13523	1.13416e-15	5.4321e-14	up	yes
56177	u	chr9	.	554171	560518	MSTRG.17141.1	1	6348	MSTRG.17141	.	1.96694	1.68006	2.27359	0.921677	1.02606	0.942807	2.04826	1.0344	2.37472e-11	6.89189e-10	up	yes
36899	u	chr3	.	5987552	5988750	MSTRG.11541.1	1	1199	MSTRG.11541	.	1.96638	1.39606	1.68693	0.210831	0.266283	0.162315	7.89669	2.98125	1.39339e-22	1.10989e-20	up	yes
7994	u	chr1	.	119302116	119305672	MSTRG.2816.1	1	3557	MSTRG.2816	.	1.95477	1.86415	1.49955	0.485055	0.437538	0.620115	3.44749	1.78555	7.7567e-14	3.13508e-12	up	yes
50370	u	chr6	-	7142118	7145658	MSTRG.15538.1	1	3541	MSTRG.15538	.	1.94968	2.13672	2.08919	0.641825	0.568681	0.577064	3.45474	1.78858	2.97528e-48	9.1151e-46	up	yes
42854	u	chr34	-	3434266	3434835	MSTRG.13293.1	2	513	MSTRG.13293	.	1.94863	1.74356	1.95324	0.434465	0.784634	0.547102	3.19637	1.67643	7.53058e-09	1.21086e-07	up	yes
5853	i	chr1	+	66129828	66136769	MSTRG.2181.1	2	2732	MSTRG.2181	ENSAPLG00020013841	1.94233	1.98189	1.67488	0.857665	0.694997	0.980252	2.21054	1.1444	3.11967e-08	4.41556e-07	up	yes
29750	j	chr20	+	6227088	6228192	MSTRG.9428.2	2	924	MSTRG.9428	ENSAPLG00020016440	1.94025	1.90894	3.82808	0.204477	0.50003	0.68162	5.53864	2.46953	5.35717e-05	0.000479625	up	yes
47168	u	chr5	-	12016654	12033056	MSTRG.14602.1	2	1162	MSTRG.14602	.	1.9387	1.51976	1.31374	0.369021	0.381358	0.491348	3.84319	1.9423	1.4285e-11	4.33533e-10	up	yes
47082	j	chr5	+	10518581	10528314	MSTRG.14572.8	6	714	MSTRG.14572	ENSAPLG00020005526	1.93677	1.70585	1.22459	0.498866	0.656699	0.583918	2.79808	1.48444	1.30025e-06	1.48414e-05	up	yes
22876	u	chr19	.	3370896	3372659	MSTRG.7304.1	1	1764	MSTRG.7304	.	1.93301	2.26821	1.41715	0.790917	0.992332	0.691565	2.27022	1.18283	4.74082e-05	0.000429269	up	yes
2677	u	Z	+	61519960	61548200	MSTRG.1121.3	3	2339	MSTRG.1121	.	1.91926	1.36312	1.56499	0.393832	0.424152	0.541296	3.56613	1.83436	1.76042e-13	6.89975e-12	up	yes
48852	u	chr5	.	38687979	38688490	MSTRG.15086.1	1	512	MSTRG.15086	.	1.8994	0.772054	1.18625	0.486922	0.330213	0.382106	3.21679	1.68562	0.000820863	0.00569555	up	yes
26144	u	chr2	.	90689944	90690197	MSTRG.8313.1	1	254	MSTRG.8313	.	1.89513	1.4949	2.11622	0.668051	0.560526	0.325187	3.54381	1.8253	8.22247e-06	8.4334e-05	up	yes
24640	u	chr2	.	30572789	30573083	MSTRG.7845.1	1	295	MSTRG.7845	.	1.89336	1.03004	2.51299	0	0	0.013866	392.066	8.61495	1.28504e-07	1.63753e-06	up	yes
528	u	VSDN01001271.1	-	4675	5624	MSTRG.339.2	2	238	MSTRG.339	.	1.8843	2.90641	2.49847	0.65334	1.01825	0.804509	2.94382	1.55769	2.63487e-05	0.000249316	up	yes
9092	j	chr1	+	150733461	150737447	MSTRG.3184.2	2	3727	MSTRG.3184	ENSAPLG00020006704	1.88388	1.37028	0	0	0	0	10847.2	13.405	0.00548783	0.0294255	up	yes
19044	o	chr16	-	571594	590323	MSTRG.6201.4	3	16211	MSTRG.6201	ENSAPLG00020005610	1.8768	1.46053	1.97936	6.80952	4.85606	4.99247	0.319166	-1.64762	2.44857e-11	7.07448e-10	down	yes
14710	u	chr12	+	16016161	16028562	MSTRG.4868.1	2	1101	MSTRG.4868	.	1.87438	1.89242	1.08897	0.046841	0.048654	0.045773	34.3728	5.10319	5.44502e-20	3.67557e-18	up	yes
44593	u	chr4	.	32795285	32802863	MSTRG.13834.1	1	7579	MSTRG.13834	.	1.86144	1.94749	1.4837	0.850522	0.778205	0.75032	2.22469	1.1536	2.82197e-11	8.07671e-10	up	yes
47084	o	chr5	+	10521785	10553081	MSTRG.14572.10	6	1048	MSTRG.14572	ENSAPLG00020005526	1.85855	1.12296	0.973494	0.641994	0.166118	0.293402	3.59052	1.84419	0.00347896	0.019934	up	yes
47173	u	chr5	.	12167268	12168686	MSTRG.14606.1	1	1419	MSTRG.14606	.	1.85832	2.30364	2.84181	0.90009	0.666844	0.615012	3.20988	1.68252	5.99261e-09	9.83726e-08	up	yes
50268	u	chr6	-	4432822	4475938	MSTRG.15509.1	12	5450	MSTRG.15509	.	1.85044	1.59776	2.64788	0.500228	0.521058	0.978001	3.04913	1.6084	0.000134919	0.00112161	up	yes
14709	i	chr12	+	16000921	16006629	MSTRG.4867.1	2	5347	MSTRG.4867	ENSAPLG00020014254	1.83994	2.00915	1.67658	0.590376	0.505078	0.505235	3.45206	1.78746	1.11559e-30	1.52401e-28	up	yes
22589	u	chr18	.	13072578	13073315	MSTRG.7203.1	1	738	MSTRG.7203	.	1.83864	0.869738	1.25283	0.158932	0.211246	0.237912	6.51416	2.70358	6.5681e-09	1.07039e-07	up	yes
50919	u	chr6	+	15573799	15577031	MSTRG.15669.1	4	652	MSTRG.15669	.	1.8374	2.51506	1.346	0.598193	0.788296	0.599876	2.86878	1.52044	3.46632e-05	0.000321513	up	yes
42943	u	chr34	.	5377665	5378043	MSTRG.13312.1	1	379	MSTRG.13312	.	1.8352	1.41185	1.38428	0.062229	0.352647	0.214615	7.35727	2.87917	3.07774e-06	3.35192e-05	up	yes
363	u	VSDN01000848.1	+	906	25312	MSTRG.235.5	4	3215	MSTRG.235	.	1.8341	0	0	0	0	0	6113.68	12.5778	3.57135e-09	6.18607e-08	up	yes
5458	u	chr1	-	58093695	58101197	MSTRG.2068.1	2	1949	MSTRG.2068	.	1.82994	1.37603	1.34622	0.726062	0.647311	0.721984	2.17251	1.11937	8.2581e-08	1.08326e-06	up	yes
46573	u	chr5	.	2490142	2490463	MSTRG.14423.1	1	322	MSTRG.14423	.	1.8296	1.83493	2.00379	0.552042	0.254239	0.466673	4.45288	2.15474	6.88065e-10	1.43647e-08	up	yes
7088	i	chr1	+	89243950	89248713	MSTRG.2540.2	1	4764	MSTRG.2540	ENSAPLG00020007771	1.82952	1.57851	1.45801	0.278234	0.320074	0.317464	5.31359	2.40969	2.55977e-44	6.52866e-42	up	yes
54662	i	chr8	+	10149807	10150294	MSTRG.16716.1	2	396	MSTRG.16716	ENSAPLG00020015330	1.82139	0.943837	1.33182	0.380131	0.502443	0.440997	3.09545	1.63015	5.12876e-05	0.00046101	up	yes
54616	j	chr8	-	9823011	9826082	MSTRG.16701.2	5	627	MSTRG.16701	ENSAPLG00020014852	1.82136	1.50164	1.69343	4.24456	3.84872	7.21521	0.32769	-1.6096	1.70694e-05	0.000166592	down	yes
39036	u	chr3	.	78434478	78434815	MSTRG.12190.1	1	338	MSTRG.12190	.	1.82122	0.637521	0.427265	0	0	0.118229	24.4103	4.60942	0.00387609	0.0218492	up	yes
8981	i	chr1	.	145324947	145325661	MSTRG.3146.1	1	715	MSTRG.3146	ENSAPLG00020004165	1.80122	1.5889	2.15605	0.264773	0.513491	0.55032	4.17449	2.0616	2.13842e-08	3.10914e-07	up	yes
22884	u	chr19	.	3614034	3614430	MSTRG.7313.1	1	397	MSTRG.7313	.	1.80118	1.19079	1.47644	0.636741	0.492211	0.233021	3.28084	1.71406	0.000236343	0.00187305	up	yes
2689	u	Z	-	62142767	62143294	MSTRG.1128.1	2	484	MSTRG.1128	.	1.80018	0.698194	0.997631	0.371846	0.239741	0.552276	3.0038	1.58679	0.0062021	0.0324948	up	yes
45800	u	chr4	-	67006933	67010859	MSTRG.14203.1	4	1748	MSTRG.14203	.	1.79737	1.8756	1.74094	0.4993	0.510031	0.525842	3.52658	1.81827	6.81893e-34	1.10328e-31	up	yes
24660	u	chr2	+	30698572	30700709	MSTRG.7862.1	1	2138	MSTRG.7862	.	1.79675	2.10322	1.4178	0.207818	0.188289	0.165497	9.46889	3.2432	1.05773e-28	1.26769e-26	up	yes
24644	i	chr2	.	30602664	30603037	MSTRG.7849.1	1	374	MSTRG.7849	ENSAPLG00020007001	1.79427	1.5493	1.37221	0.063061	0.210325	0.118628	12.0296	3.58852	3.73579e-12	1.25029e-10	up	yes
43525	u	chr4	+	3329105	3347860	MSTRG.13501.1	1	18756	MSTRG.13501	.	1.79332	1.68255	1.50141	0.5779	0.578988	0.449684	3.09808	1.63137	2.17623e-22	1.70978e-20	up	yes
490	u	VSDN01001139.1	-	9761	18462	MSTRG.315.1	2	700	MSTRG.315	.	1.78845	1.84804	3.06138	1.03233	0.752341	0.640256	2.76209	1.46576	8.67814e-05	0.000747108	up	yes
2676	u	Z	+	61519948	61594698	MSTRG.1121.1	3	5449	MSTRG.1121	.	1.78753	2.26698	2.89043	0.095256	0.729075	0.584439	4.92979	2.30153	0.00398427	0.0223592	up	yes
25496	u	chr2	+	57185528	57194356	MSTRG.8113.2	3	1476	MSTRG.8113	.	1.78591	1.60126	2.74775	0.923773	0.781118	0.690845	2.56077	1.35658	1.10848e-05	0.000111354	up	yes
6177	x	chr1	+	74303051	74319081	MSTRG.2275.1	2	1026	MSTRG.2275	ENSAPLG00020006363	1.78573	2.26591	2.11828	1.12653	0.791081	1.06826	2.06637	1.0471	9.6274e-06	9.78714e-05	up	yes
38689	u	chr3	+	69584871	69591869	MSTRG.12090.1	2	6837	MSTRG.12090	.	1.77639	1.80924	1.79156	0.582693	0.751655	0.584673	2.80205	1.48648	2.15982e-25	2.15542e-23	up	yes
37812	u	chr3	.	41854930	41855936	MSTRG.11810.1	1	1007	MSTRG.11810	.	1.77632	1.38252	1.53945	0.48854	0.654255	0.225916	3.43264	1.77932	5.72708e-05	0.000509659	up	yes
31617	u	chr23	.	713833	716780	MSTRG.10055.1	1	2948	MSTRG.10055	.	1.77473	1.50707	2.17427	0.873538	0.911086	0.666245	2.22618	1.15457	4.98226e-07	5.9726e-06	up	yes
53805	u	chr7	.	32468590	32468966	MSTRG.16475.1	1	377	MSTRG.16475	.	1.77465	1.16232	1.73353	0.471925	0.309672	0.922689	2.74044	1.45441	0.0055498	0.0296991	up	yes
24650	u	chr2	.	30630559	30631095	MSTRG.7857.1	1	537	MSTRG.7857	.	1.77316	0.473984	0.315423	0.080176	0	0	31.9618	4.99828	0.00232677	0.0141511	up	yes
16578	u	chr14	-	4437748	4442405	MSTRG.5452.1	4	1365	MSTRG.5452	.	1.77164	1.94097	2.00085	0.746331	0.586314	0.592432	2.96791	1.56945	3.64146e-18	2.17459e-16	up	yes
21767	u	chr18	+	2430986	2437433	MSTRG.6991.2	2	2278	MSTRG.6991	.	1.76509	1.76857	2.13222	0.301941	0.487313	0.430614	4.64467	2.21558	7.16698e-19	4.55861e-17	up	yes
501	u	VSDN01001236.1	-	38580	51364	MSTRG.323.1	2	1144	MSTRG.323	.	1.76159	1.49205	2.40878	0.82534	0.52589	0.236704	3.56591	1.83427	0.000904106	0.00620001	up	yes
47078	i	chr5	+	10511197	10512929	MSTRG.14573.1	2	1150	MSTRG.14573	ENSAPLG00020005526	1.76001	1.08465	1.70385	0.589529	0.210524	0.539405	3.39578	1.76374	0.000478059	0.00351734	up	yes
3611	i	chr1	-	11498476	11503684	MSTRG.1421.1	2	5110	MSTRG.1421	ENSAPLG00020001562	1.75599	1.38522	1.99512	0.469846	0.836132	0.600066	2.69476	1.43015	2.87799e-06	3.15361e-05	up	yes
44204	i	chr4	.	20156174	20157517	MSTRG.13712.1	1	1344	MSTRG.13712	ENSAPLG00020007243	1.74985	1.65829	1.61579	0.290548	0.253974	0.145271	7.28323	2.86458	5.68196e-24	5.17019e-22	up	yes
2165	i	Z	.	41828393	41829530	MSTRG.938.1	1	1138	MSTRG.938	ENSAPLG00020009451	1.73785	1.76446	2.47296	0.587947	1.02792	1.063	2.23051	1.15738	0.000681365	0.00483057	up	yes
27049	u	chr2	+	115362103	115365220	MSTRG.8571.1	2	671	MSTRG.8571	.	1.72855	1.87724	1.5304	0.791677	0.528597	0.864956	2.35041	1.23292	1.44585e-05	0.000142806	up	yes
18787	u	chr15	-	13549138	13550631	MSTRG.6101.1	2	1458	MSTRG.6101	.	1.72804	1.52797	1.35044	0.491366	0.202136	0.375625	4.30861	2.10722	1.00565e-07	1.30227e-06	up	yes
31323	u	chr22	+	9004126	9012009	MSTRG.9901.1	2	1650	MSTRG.9901	.	1.72574	1.70269	1.29823	0.64476	0.347953	0.112514	4.27664	2.09648	0.00220478	0.0135124	up	yes
43524	u	chr4	-	3318222	3328281	MSTRG.13500.1	2	10013	MSTRG.13500	.	1.7251	1.61386	1.32411	0.561228	0.462754	0.448795	3.16617	1.66274	5.85314e-18	3.43857e-16	up	yes
33567	u	chr25	.	3905145	3905611	MSTRG.10580.1	1	467	MSTRG.10580	.	1.7187	1.81436	0.748817	12.8522	9.38195	9.64455	0.134318	-2.89628	2.25373e-10	5.31362e-09	down	yes
10966	u	chr10	.	424033	424534	MSTRG.3776.1	1	502	MSTRG.3776	.	1.71835	1.78837	3.06794	4.62299	5.17505	3.73468	0.485834	-1.04146	0.00324131	0.0187696	down	yes
17465	i	chr14	-	19312346	19321312	MSTRG.5711.1	2	2233	MSTRG.5711	ENSAPLG00020015616	1.71433	1.03906	1.05408	0.855058	0.506375	0.475041	2.07325	1.05189	0.00775302	0.0390327	up	yes
24643	i	chr2	.	30595333	30596315	MSTRG.7848.1	1	983	MSTRG.7848	ENSAPLG00020007001	1.71375	1.5544	1.16833	0	0	0.152047	29.1784	4.86683	0.00708954	0.0362888	up	yes
880	u	Z	.	2554365	2554866	MSTRG.492.1	1	502	MSTRG.492	.	1.70692	1.73171	2.2387	0.382792	0.353453	0.725843	3.88304	1.95718	3.85266e-07	4.67913e-06	up	yes
22608	u	chr19	+	191940	192847	MSTRG.7207.1	2	796	MSTRG.7207	.	1.70417	1.1987	1.79729	0.981668	0.48338	0.609837	2.26526	1.17968	0.00208659	0.0128903	up	yes
24648	u	chr2	.	30625397	30626465	MSTRG.7855.1	1	1069	MSTRG.7855	.	1.7036	0.844925	0.729507	0.051825	0.074084	0	26.0349	4.70238	1.27346e-06	1.45452e-05	up	yes
7519	u	chr1	.	101701065	101701530	MSTRG.2672.1	1	466	MSTRG.2672	.	1.69877	1.84756	1.59084	0	0.12832	0.11749	20.899	4.38536	7.76617e-13	2.84165e-11	up	yes
629	u	VSDN01001579.1	.	9545	10771	MSTRG.406.1	1	1227	MSTRG.406	.	1.69641	1.78946	1.92173	0.784288	0.643449	0.350609	3.0408	1.60445	7.11929e-06	7.3735e-05	up	yes
43470	u	chr4	.	2819609	2819938	MSTRG.13470.1	1	330	MSTRG.13470	.	1.6949	1.06005	0.291254	0	0	0	10154	13.3098	1.37849e-05	0.000136648	up	yes
47085	i	chr5	+	10524895	10528314	MSTRG.14572.11	3	820	MSTRG.14572	ENSAPLG00020005526	1.68897	1.50885	1.95037	0.163664	0.341415	0.254511	6.77759	2.76077	9.85104e-18	5.69238e-16	up	yes
47089	o	chr5	+	10545108	10554595	MSTRG.14572.12	2	1401	MSTRG.14572	ENSAPLG00020005526	1.68869	1.57964	2.09423	0.637596	0.608892	0.326141	3.40994	1.76974	2.02349e-07	2.5257e-06	up	yes
52462	i	chr7	.	5828158	5829173	MSTRG.16073.1	1	1016	MSTRG.16073	ENSAPLG00020005019	1.68402	1.56085	1.76817	0.059202	0	0	84.6769	6.4039	2.92909e-06	3.20417e-05	up	yes
56991	u	chr9	.	14141891	14142615	MSTRG.17350.1	1	725	MSTRG.17350	.	1.67975	0.713896	0.741856	0.383822	0.145074	0.296646	3.79811	1.92528	0.00229351	0.01398	up	yes
5912	u	chr1	-	66756536	66759037	MSTRG.2194.1	2	2464	MSTRG.2194	.	1.6779	1.40152	1.26995	3.47778	3.50806	2.58762	0.454316	-1.13823	7.49939e-07	8.79857e-06	down	yes
45086	i	chr4	.	46192538	46192903	MSTRG.13994.1	1	366	MSTRG.13994	ENSAPLG00020009995	1.67597	0.645385	1.45971	0.11504	0	0.111334	16.7027	4.06201	1.18594e-05	0.000118697	up	yes
38836	u	chr3	+	73591944	73607468	MSTRG.12133.7	4	8352	MSTRG.12133	.	1.67145	1.63077	1.76643	0.602691	0.551796	0.459952	3.13957	1.65057	4.19441e-32	6.10016e-30	up	yes
24656	u	chr2	.	30689281	30690295	MSTRG.7852.1	1	1015	MSTRG.7852	.	1.67056	3.40816	2.99803	0.166553	0.028755	0.127878	24.991	4.64334	2.83562e-12	9.67793e-11	up	yes
48084	j	chr5	-	29864425	29866324	MSTRG.14873.2	4	819	MSTRG.14873	ENSAPLG00020002672	1.66581	1.47093	2.40193	0.567839	0.499674	0.500467	3.53236	1.82063	3.34214e-09	5.8341e-08	up	yes
9238	o	chr1	-	156436892	156466563	MSTRG.3222.2	3	27765	MSTRG.3222	ENSAPLG00020012256	1.66422	1.43312	1.67888	4.69002	4.14293	3.37892	0.391114	-1.35434	4.76321e-13	1.78836e-11	down	yes
17446	u	chr14	.	19182412	19183336	MSTRG.5703.1	1	925	MSTRG.5703	.	1.66304	1.24589	1.80964	0.182588	0.224912	0.234037	7.35511	2.87875	2.72598e-19	1.78204e-17	up	yes
29217	u	chr20	.	2850545	2852282	MSTRG.9268.1	1	1738	MSTRG.9268	.	1.65973	1.63387	1.44178	0.429054	0.461199	0.75659	2.87543	1.52378	1.02193e-06	1.17919e-05	up	yes
56069	u	chr8	-	33000045	33001035	MSTRG.17119.1	2	463	MSTRG.17119	.	1.65823	1.33235	1.35937	0.42666	0.771832	0.291551	2.91935	1.54565	0.000205295	0.0016487	up	yes
7086	u	chr1	.	89215063	89219596	MSTRG.2539.1	1	4534	MSTRG.2539	.	1.6564	1.96185	1.70768	0.21069	0.413401	0.373821	5.33707	2.41605	1.7407e-13	6.82762e-12	up	yes
28294	u	chr2	.	148671153	148671877	MSTRG.8994.1	1	725	MSTRG.8994	.	1.65624	1.67691	0.896373	0.593545	0.545733	0.846754	2.12963	1.09061	0.00750455	0.0380445	up	yes
47081	j	chr5	+	10517855	10555612	MSTRG.14572.7	6	2358	MSTRG.14572	ENSAPLG00020005526	1.65261	1.32363	2.11969	0.81611	0.830074	0.548195	2.32227	1.21553	4.44921e-05	0.000405345	up	yes
44	u	VSDN01000115.1	.	3477	3895	MSTRG.34.1	1	419	MSTRG.34	.	1.65057	0.979849	1.4622	0.54872	0.526044	0.392195	2.78987	1.4802	5.1186e-05	0.000460207	up	yes
10344	u	chr1	.	196921359	196921854	MSTRG.3593.1	1	496	MSTRG.3593	.	1.65008	2.39736	2.29276	0	0.176532	0	35.9153	5.16653	0.000989869	0.00671178	up	yes
24552	j	chr2	-	26491778	26495665	MSTRG.7804.1	3	1603	MSTRG.7804	ENSAPLG00020006491	1.64965	1.39416	1.72359	0.374095	0.784483	0.546696	2.79568	1.4832	1.05998e-05	0.000106854	up	yes
10203	u	chr1	-	193055587	193068389	MSTRG.3542.1	5	2153	MSTRG.3542	.	1.64912	1.88496	1.29908	0.081975	0.317167	0.144614	8.88848	3.15194	7.16175e-08	9.4682e-07	up	yes
663	u	VSDN01001623.1	.	3284	3618	MSTRG.433.1	1	335	MSTRG.433	.	1.64898	1.23557	0.884638	0.262711	0.427493	0.387451	3.49758	1.80636	8.67803e-05	0.000747108	up	yes
19771	u	chr16	.	12933828	12937438	MSTRG.6397.1	1	3611	MSTRG.6397	.	1.64768	1.44392	1.48128	0.291371	0.437303	0.392341	4.07924	2.0283	9.66619e-23	7.80759e-21	up	yes
1893	u	Z	.	31467147	31477385	MSTRG.831.1	1	10239	MSTRG.831	.	1.64746	1.02202	1.68984	0.356523	0.652685	0.397908	3.09805	1.63136	1.29946e-05	0.000129309	up	yes
46448	i	chr40	+	676956	696942	MSTRG.14387.1	2	1970	MSTRG.14387	ENSAPLG00020003398	1.64139	1.62493	1.71138	0.551922	0.384908	0.335053	3.91365	1.96851	1.3192e-15	6.28349e-14	up	yes
45792	u	chr4	.	66949553	66951774	MSTRG.14199.1	1	2222	MSTRG.14199	.	1.64087	1.59932	1.69007	0.501919	0.4583	0.459416	3.4729	1.79614	1.77915e-40	3.72937e-38	up	yes
47079	i	chr5	+	10513367	10514776	MSTRG.14574.1	2	1250	MSTRG.14574	ENSAPLG00020005526	1.63439	1.43659	1.82527	0.842202	0.904337	0.602467	2.08439	1.05963	3.18948e-06	3.46486e-05	up	yes
44760	u	chr4	+	37234646	37240667	MSTRG.13889.1	4	1463	MSTRG.13889	.	1.63315	2.1778	1.71982	1.16082	0.444127	0.780084	2.31895	1.21347	0.00638026	0.0332198	up	yes
2	u	VSDN01000047.1	-	30227	33324	MSTRG.2.1	3	506	MSTRG.2	.	1.63128	3.78854	2.74007	0.558206	0.208584	0.530895	6.28804	2.65261	5.45505e-06	5.7324e-05	up	yes
45	u	VSDN01000115.1	.	4934	6873	MSTRG.35.1	1	1940	MSTRG.35	.	1.63007	1.32638	1.71609	0.475966	0.803558	0.824435	2.22083	1.1511	0.00011082	0.000936462	up	yes
29694	o	chr20	+	5827653	5830927	MSTRG.9411.1	5	1743	MSTRG.9411	ENSAPLG00020016377	1.62723	1.32238	1.51544	5.48396	4.05975	3.81822	0.334162	-1.58138	1.98282e-11	5.86632e-10	down	yes
13500	u	chr11	-	20606453	20608420	MSTRG.4527.1	2	1615	MSTRG.4527	.	1.62505	1.75241	2.13147	0.809649	0.336164	0.134826	4.3017	2.10491	0.00317498	0.0184494	up	yes
13708	j	chr12	+	2197920	2202312	MSTRG.4586.1	4	2746	MSTRG.4586	ENSAPLG00020004534	1.62389	1.73907	1.68635	0.864667	0.622374	0.349614	2.74919	1.45901	0.000214479	0.00171527	up	yes
3	u	VSDN01000049.1	+	413	8366	MSTRG.3.1	2	1660	MSTRG.3	.	1.62193	1.72378	1.53533	0.487063	0.388765	0.370514	3.9163	1.96949	2.10292e-24	1.97961e-22	up	yes
46489	u	chr40	-	1008834	1015579	MSTRG.14407.1	2	6275	MSTRG.14407	.	1.61956	1.84608	1.72899	0.471466	0.38608	0.415669	4.07993	2.02854	5.53094e-44	1.3969e-41	up	yes
24250	u	chr2	-	14847022	14849655	MSTRG.7690.5	2	1910	MSTRG.7690	.	1.61671	2.31018	1.76163	0.627848	0.566343	0.738291	2.94363	1.5576	1.10657e-09	2.20187e-08	up	yes
44589	u	chr4	.	32756499	32759446	MSTRG.13830.1	1	2948	MSTRG.13830	.	1.61282	1.31995	0.855539	0.556639	0.651862	0.592438	2.10352	1.0728	0.000594405	0.00427079	up	yes
40092	u	chr3	.	102729023	102732657	MSTRG.12530.1	1	3635	MSTRG.12530	.	1.61182	1.80987	1.67567	0.914196	0.439312	0.310286	3.06369	1.61527	0.000956602	0.00651171	up	yes
557	u	VSDN01001355.1	-	12170	23928	MSTRG.356.1	3	896	MSTRG.356	.	1.60773	1.41817	1.47959	0.475218	0.683366	0.963522	2.12312	1.08618	0.00114722	0.00762875	up	yes
21762	u	chr18	.	2397765	2400928	MSTRG.6987.1	1	3164	MSTRG.6987	.	1.60484	1.65553	1.46115	0.494675	0.460105	0.275325	3.83831	1.94047	1.31473e-11	4.0112e-10	up	yes
46160	i	chr4	+	73407681	73409828	MSTRG.14299.1	2	2084	MSTRG.14299	ENSAPLG00020010702	1.60206	1.91568	1.79601	0.564566	0.628436	0.936121	2.49575	1.31947	2.32205e-06	2.57054e-05	up	yes
55281	u	chr8	.	19113568	19113905	MSTRG.16884.1	1	338	MSTRG.16884	.	1.60114	1.86027	0.321535	0	0	0	12609.8	13.6223	6.67997e-06	6.94768e-05	up	yes
40493	x	chr3	-	109263527	109282110	MSTRG.12640.1	3	3366	MSTRG.12640	ENSAPLG00020012074	1.60091	1.31173	1.45072	0.436406	0.438822	0.335094	3.60512	1.85005	1.12211e-24	1.066e-22	up	yes
31138	u	chr22	.	2951908	2953001	MSTRG.9835.1	1	1094	MSTRG.9835	.	1.60021	1.91415	1.59139	0.385592	0.384891	1.04205	2.81692	1.49412	0.00475806	0.0260383	up	yes
7515	u	chr1	.	100884184	100887454	MSTRG.2667.1	1	3271	MSTRG.2667	.	1.59778	1.33811	1.60906	0.503802	1.00066	0.599205	2.16049	1.11136	0.000776612	0.0054256	up	yes
51916	u	chr6	.	32820382	32821182	MSTRG.15921.1	1	801	MSTRG.15921	.	1.5968	1.85403	1.25758	0.515968	0.535901	0.675276	2.72612	1.44685	4.40529e-07	5.31912e-06	up	yes
24282	u	chr2	.	18009707	18012320	MSTRG.7706.1	1	2614	MSTRG.7706	.	1.59644	1.51995	2.17261	0.862592	1.01681	0.563169	2.16534	1.1146	0.000403919	0.00303174	up	yes
26712	u	chr2	+	104804957	104806916	MSTRG.8468.1	2	1005	MSTRG.8468	.	1.59435	1.66731	2.05349	0	0	0	17717.2	14.1129	1.2738e-15	6.07843e-14	up	yes
53461	u	chr7	-	23240615	23244106	MSTRG.16334.1	2	3333	MSTRG.16334	.	1.59386	1.11787	1.16234	0.577873	0.631669	0.539581	2.21487	1.14722	1.00358e-07	1.29998e-06	up	yes
56057	u	chr8	-	32735774	32738768	MSTRG.17115.2	2	1544	MSTRG.17115	.	1.59345	1.0529	0.400542	0.185045	0.439385	0.21327	3.63721	1.86283	0.00667424	0.0344912	up	yes
8442	u	chr1	-	129901376	129915366	MSTRG.2974.1	2	13271	MSTRG.2974	.	1.59218	1.51866	1.91278	0.29069	0.523502	0.329237	4.39346	2.13536	2.06009e-12	7.1681e-11	up	yes
46456	i	chr40	+	722614	723703	MSTRG.14392.1	2	1022	MSTRG.14392	ENSAPLG00020003398	1.59202	1.06165	1.16299	0.300907	0.203652	0.232837	5.17585	2.37179	6.69889e-13	2.46507e-11	up	yes
4193	u	chr1	+	32271399	32277334	MSTRG.1625.1	2	2573	MSTRG.1625	.	1.59164	1.65078	1.92253	0.621095	0.350677	0.54585	3.40332	1.76694	1.15485e-09	2.28216e-08	up	yes
18148	u	chr15	+	6954776	7088505	MSTRG.5903.1	4	15497	MSTRG.5903	.	1.58928	1.6915	1.14905	0.380074	0.327419	0.412821	3.95409	1.98334	6.58076e-16	3.24494e-14	up	yes
7084	u	chr1	.	89139949	89169360	MSTRG.2546.1	1	29412	MSTRG.2546	.	1.58916	1.49185	1.40876	0.219888	0.279841	0.26444	5.87536	2.55468	2.80877e-71	1.79536e-68	up	yes
9627	u	chr1	.	179160969	179178030	MSTRG.3367.1	1	17062	MSTRG.3367	.	1.5858	1.36159	1.5012	0.607909	0.791496	0.819147	2.00517	1.00373	6.13063e-09	1.00543e-07	up	yes
18150	u	chr15	+	7038199	7067418	MSTRG.5903.3	5	15919	MSTRG.5903	.	1.5841	1.5269	1.84347	0.335716	0.423595	0.313122	4.61984	2.20784	2.33268e-36	4.20816e-34	up	yes
54008	i	chr7	-	34761498	34761968	MSTRG.16537.1	2	342	MSTRG.16537	ENSAPLG00020006859	1.58196	0.52106	0.679445	0.2976	0.343445	0.218972	3.23536	1.69392	0.00997125	0.0479797	up	yes
39959	u	chr3	.	100959360	100964073	MSTRG.12486.1	1	4714	MSTRG.12486	.	1.58092	1.41285	1.41511	0.405492	0.147161	0.257787	5.44011	2.44364	5.02474e-08	6.80501e-07	up	yes
49696	i	chr5	.	59736355	59736816	MSTRG.15356.1	1	462	MSTRG.15356	ENSAPLG00020009459	1.57561	0.700139	1.75367	0.43238	0.426042	0.303079	3.46915	1.79458	0.000428683	0.00319078	up	yes
679	u	Z	.	35626	35941	MSTRG.446.1	1	316	MSTRG.446	.	1.57476	1.36649	0.899995	0.587921	0.622151	0.61052	2.10988	1.07716	0.00378989	0.021445	up	yes
2055	u	Z	.	37349907	37350322	MSTRG.900.1	1	416	MSTRG.900	.	1.57363	0.90464	1.72478	0.688325	0.568126	0.607758	2.2546	1.17287	0.00197912	0.0122953	up	yes
29856	u	chr20	.	7463300	7463634	MSTRG.9457.1	1	335	MSTRG.9457	.	1.57291	0.698871	0.504644	0.142696	0	0.108017	11.0741	3.46912	0.00183915	0.0115379	up	yes
26183	u	chr2	.	91706801	91710015	MSTRG.8323.1	1	3215	MSTRG.8323	.	1.5654	1.98593	1.9462	0.593174	0.624518	0.569515	3.07604	1.62108	1.12845e-21	8.55427e-20	up	yes
24463	u	chr2	.	23849933	23852161	MSTRG.7774.1	1	2229	MSTRG.7774	.	1.56258	1.41382	1.46892	7.13973	9.1271	7.59751	0.186275	-2.4245	8.65472e-56	3.44691e-53	down	yes
7085	u	chr1	-	89171809	89180768	MSTRG.2547.1	3	5420	MSTRG.2547	.	1.56216	1.53398	1.24519	0.2643	0.220884	0.286152	5.62833	2.49271	2.05007e-33	3.17792e-31	up	yes
47	u	VSDN01000115.1	.	17536	20804	MSTRG.37.1	1	3269	MSTRG.37	.	1.55687	1.51201	1.67487	0.521106	0.658517	0.548027	2.74578	1.45722	8.02959e-26	8.16763e-24	up	yes
553	u	VSDN01001354.1	-	16984	18573	MSTRG.354.1	2	329	MSTRG.354	.	1.55219	0.890864	1.65711	4.68345	4.04429	3.42345	0.337428	-1.56735	3.14134e-06	3.41687e-05	down	yes
4984	u	chr1	.	48970905	48986687	MSTRG.1905.1	1	15783	MSTRG.1905	.	1.55072	1.42279	1.33172	3.20568	3.11903	2.40153	0.493366	-1.01927	2.68399e-08	3.84057e-07	down	yes
46028	x	chr4	+	70195766	70197346	MSTRG.14261.1	2	629	MSTRG.14261	ENSAPLG00020009464	1.55017	2.21682	1.32981	0.229193	0.511098	0.420839	4.38952	2.13406	1.41813e-06	1.61123e-05	up	yes
37811	u	chr3	.	41853728	41854592	MSTRG.11809.1	1	865	MSTRG.11809	.	1.54907	1.41535	1.36638	0.251248	0.519911	0.144415	4.73015	2.24189	1.0974e-05	0.000110369	up	yes
10334	o	chr1	+	196662092	196687900	MSTRG.3587.1	2	1051	MSTRG.3587	ENSAPLG00020004358	1.5447	1.31686	1.4382	2.85695	2.25079	3.99135	0.472549	-1.08146	0.000764048	0.00534656	down	yes
43930	u	chr4	.	14183946	14185257	MSTRG.13620.1	1	1312	MSTRG.13620	.	1.54376	1.12028	0.866776	0.527587	0.582327	0.498607	2.19507	1.13427	0.000291965	0.00227247	up	yes
8520	u	chr1	-	135601963	135607323	MSTRG.3010.1	2	1140	MSTRG.3010	.	1.54108	1.23433	1.51515	0.644955	0.775094	0.555619	2.17171	1.11883	2.06182e-07	2.57169e-06	up	yes
47285	u	chr5	.	15776289	15777899	MSTRG.14638.1	1	1611	MSTRG.14638	.	1.53632	1.41078	1.733	0.252416	0.455026	0.322177	4.54546	2.18443	1.01525e-15	4.90343e-14	up	yes
12846	i	chr11	.	11879540	11879921	MSTRG.4327.1	1	382	MSTRG.4327	ENSAPLG00020017193	1.53437	1.17066	0.770626	0.127625	0.324254	0.336898	4.40639	2.1396	6.76814e-05	0.000594638	up	yes
46491	u	chr40	.	1022478	1023657	MSTRG.14380.1	1	1180	MSTRG.14380	.	1.53123	1.40656	1.51677	0.808685	0.595536	0.48648	2.35604	1.23636	8.08833e-07	9.45739e-06	up	yes
45793	u	chr4	-	66953233	66956770	MSTRG.14200.1	8	997	MSTRG.14200	.	1.53046	1.3954	1.27287	0.386954	0.267618	0.27433	4.5201	2.17635	2.1919e-16	1.12473e-14	up	yes
56176	u	chr9	.	544466	545191	MSTRG.17140.1	1	726	MSTRG.17140	.	1.5295	0.950181	0.866704	0.388744	0.195617	0.121789	4.73892	2.24456	6.08408e-05	0.000539119	up	yes
21764	u	chr18	.	2404976	2406640	MSTRG.6989.1	1	1665	MSTRG.6989	.	1.52875	1.42525	1.25409	0.254877	0.568853	0.300295	3.74377	1.90449	6.20629e-07	7.3531e-06	up	yes
50574	i	chr6	.	11109198	11109451	MSTRG.15592.1	1	254	MSTRG.15592	ENSAPLG00020018280	1.52843	0.525714	0.086088	0	0	0	7134.1	12.8005	0.00194276	0.0120984	up	yes
40657	u	chr3	.	114924784	114925722	MSTRG.12700.1	1	939	MSTRG.12700	.	1.52305	1.0514	0.905056	0.427327	0.60687	0.234401	2.74279	1.45565	0.00164885	0.0105122	up	yes
44590	u	chr4	.	32779370	32782765	MSTRG.13831.1	1	3396	MSTRG.13831	.	1.52304	1.2441	1.43971	0.527487	0.864576	0.593596	2.11861	1.08312	1.72805e-05	0.00016843	up	yes
44585	u	chr4	.	32727406	32729611	MSTRG.13826.1	1	2206	MSTRG.13826	.	1.52295	0.976654	1.44873	0.38424	0.594246	0.559494	2.56722	1.36021	9.49883e-06	9.66401e-05	up	yes
53465	u	chr7	.	23308553	23309788	MSTRG.16341.1	1	1236	MSTRG.16341	.	1.51994	1.7491	2.32718	0.424023	1.24505	0.603603	2.46239	1.30006	0.00970839	0.0469198	up	yes
14712	u	chr12	+	16016178	16063715	MSTRG.4868.3	6	10500	MSTRG.4868	.	1.51031	1.48002	1.51306	0.11899	0.074133	0.060196	17.7776	4.15199	2.69404e-39	5.38547e-37	up	yes
44582	u	chr4	.	32682848	32685068	MSTRG.13818.1	1	2221	MSTRG.13818	.	1.50952	1.56752	1.16115	0.666649	0.459301	0.849051	2.14592	1.10159	0.00079589	0.00554307	up	yes
37705	u	chr3	.	38381814	38383030	MSTRG.11785.1	1	1217	MSTRG.11785	.	1.50776	2.21239	1.66507	10.0672	3.19727	3.73181	0.316846	-1.65814	0.00704164	0.03609	down	yes
39657	u	chr3	.	94731188	94732468	MSTRG.12397.1	1	1281	MSTRG.12397	.	1.5055	1.50928	1.01119	0.416171	0.883167	0.517183	2.21631	1.14816	0.0042031	0.0234071	up	yes
163	u	VSDN01000308.1	+	2580	15033	MSTRG.114.1	3	10284	MSTRG.114	.	1.50527	2.30553	1.35651	0.410007	0.667314	0.510146	3.25506	1.70269	1.22337e-06	1.39916e-05	up	yes
40798	j	chr3	-	118098926	118140172	MSTRG.12740.4	4	964	MSTRG.12740	ENSAPLG00020011610	1.50488	1.54862	1.39822	0.628823	0.887808	0.275298	2.48431	1.31285	0.00611559	0.0321391	up	yes
44154	u	chr4	.	18324945	18325402	MSTRG.13701.1	1	458	MSTRG.13701	.	1.50478	1.25743	1.56768	0.443414	0.72508	0.156298	3.26836	1.70857	0.00183613	0.0115217	up	yes
22877	u	chr19	-	3376605	3378286	MSTRG.7305.1	1	1682	MSTRG.7305	.	1.50461	1.33454	1.65028	0.837305	0.752802	0.526593	2.12096	1.08471	4.8648e-06	5.14976e-05	up	yes
36311	x	chr28	-	5507223	5522945	MSTRG.11358.1	2	2443	MSTRG.11358	ENSAPLG00020015023	1.50239	1.08594	1.5202	0.191397	0.169007	0.183411	7.55502	2.91744	2.58514e-30	3.43194e-28	up	yes
2687	u	Z	.	62132161	62132514	MSTRG.1123.1	1	354	MSTRG.1123	.	1.50119	1.55785	1.34279	0.572788	0.584175	0.51554	2.63188	1.39609	5.03775e-06	5.32087e-05	up	yes
43370	u	chr39	.	505390	505736	MSTRG.13438.1	1	347	MSTRG.13438	.	1.49826	1.88841	1.80309	0.693024	0.232871	0.505651	3.62528	1.85809	2.09295e-05	0.00020123	up	yes
29957	u	chr20	+	9061806	9073103	MSTRG.9493.1	4	418	MSTRG.9493	.	1.49825	0.807667	0.836206	0.110575	0	0	28.4162	4.82864	3.59596e-05	0.000332822	up	yes
24649	u	chr2	.	30626722	30627618	MSTRG.7856.1	1	897	MSTRG.7856	.	1.49778	1.36253	1.18793	0.081526	0	0	49.6558	5.63389	0.000171908	0.00140012	up	yes
33830	u	chr25	.	6864088	6864428	MSTRG.10640.1	1	341	MSTRG.10640	.	1.4957	0.424102	0.442647	0.070557	0.263037	0.046599	6.21382	2.63548	0.0071283	0.0364511	up	yes
33080	u	chr25	.	889011	889886	MSTRG.10443.1	1	876	MSTRG.10443	.	1.49565	1.14426	0.556418	0.425716	0.509319	0.330642	2.52539	1.3365	0.007284	0.0371373	up	yes
5415	u	chr1	.	57308652	57309199	MSTRG.2047.1	1	548	MSTRG.2047	.	1.49435	1.46877	1.34565	0.443091	0.814817	0.307767	2.75202	1.46049	0.000412037	0.00308507	up	yes
43	u	VSDN01000115.1	.	33	1494	MSTRG.33.1	1	1462	MSTRG.33	.	1.49392	1.38184	1.19383	0.627577	0.516859	0.694258	2.2133	1.1462	1.38101e-07	1.75335e-06	up	yes
8089	u	chr1	.	122240117	122240598	MSTRG.2842.1	1	482	MSTRG.2842	.	1.49191	0.983461	0.607021	0	0.221536	0.202699	7.26576	2.86111	0.00987098	0.0475724	up	yes
7032	i	chr1	.	88616672	88617458	MSTRG.2527.1	1	787	MSTRG.2527	ENSAPLG00020007240	1.48952	1.60177	1.36123	0.826839	0.695135	0.252685	2.50895	1.32708	0.00735234	0.0374083	up	yes
28657	u	chr2	-	160483243	160512545	MSTRG.9106.1	2	1996	MSTRG.9106	.	1.48736	1.16354	1.18936	0.267884	0.311086	0.482469	3.61797	1.85518	6.71401e-09	1.09245e-07	up	yes
29524	u	chr20	+	4867651	4869183	MSTRG.9350.1	2	510	MSTRG.9350	.	1.48688	1.57127	1.55982	0.555871	0.497959	0.228589	3.60099	1.84839	1.01707e-06	1.17411e-05	up	yes
1	u	VSDN01000047.1	-	20105	22695	MSTRG.1.1	2	577	MSTRG.1	.	1.48422	2.30913	1.94052	0.558699	0.252902	0.489572	4.40669	2.1397	5.74089e-07	6.82356e-06	up	yes
15228	o	chr13	+	3145305	3217949	MSTRG.5021.1	3	11613	MSTRG.5021	ENSAPLG00020002037	1.48362	1.3035	1.40509	2.58632	3.47794	2.38654	0.496073	-1.01138	1.54489e-06	1.74491e-05	down	yes
24646	u	chr2	.	30612129	30613164	MSTRG.7851.1	1	1036	MSTRG.7851	.	1.48277	1.41532	1.41965	0.05042	0.135537	0.081702	16.1315	4.01181	8.66878e-29	1.04378e-26	up	yes
53803	u	chr7	.	32439360	32444029	MSTRG.16473.1	1	4670	MSTRG.16473	.	1.48212	1.17708	1.04198	0.482525	0.495945	0.348515	2.78917	1.47983	4.27537e-09	7.26475e-08	up	yes
49533	u	chr5	.	54268602	54268980	MSTRG.15296.1	1	379	MSTRG.15296	.	1.47863	1.04171	1.68176	0.216341	0.647068	0.573689	2.92402	1.54795	0.0028373	0.0167811	up	yes
1773	u	Z	.	28131868	28134599	MSTRG.783.1	1	2732	MSTRG.783	.	1.46747	1.35908	1.11706	0.592711	0.731932	0.583475	2.06676	1.04737	8.89915e-08	1.16059e-06	up	yes
49414	i	chr5	-	53593733	53596831	MSTRG.15285.1	2	3019	MSTRG.15285	ENSAPLG00020007253	1.4639	1.27108	1.07362	0.486726	0.770405	0.572772	2.08131	1.05749	5.98858e-05	0.000531651	up	yes
43444	u	chr4	-	756356	757603	MSTRG.13452.1	2	415	MSTRG.13452	.	1.46277	1.75943	0.902413	0.114044	0	0.1016	19.127	4.25754	7.11463e-08	9.40894e-07	up	yes
44586	u	chr4	.	32741546	32742018	MSTRG.13827.1	1	473	MSTRG.13827	.	1.45739	1.19412	1.44483	0.605711	0.27504	0.629315	2.71268	1.43972	0.000386223	0.00291667	up	yes
44594	u	chr4	.	32806403	32811190	MSTRG.13835.1	1	4788	MSTRG.13835	.	1.45653	1.68178	1.39607	0.605416	0.768403	0.604243	2.29234	1.19682	9.25754e-12	2.88393e-10	up	yes
5749	u	chr1	.	64413976	64415265	MSTRG.2163.1	1	1290	MSTRG.2163	.	1.45283	1.81315	1.56603	0.199762	0.21632	0.14623	8.59313	3.10318	1.33702e-28	1.59871e-26	up	yes
16213	u	chr13	.	20780370	20781597	MSTRG.5349.1	1	1228	MSTRG.5349	.	1.45135	0.678735	0.877432	0.214488	0.273907	0.228947	4.19258	2.06784	1.10508e-06	1.27089e-05	up	yes
25047	u	chr2	.	43603761	43604241	MSTRG.7981.1	1	481	MSTRG.7981	.	1.44636	0.711235	0.954322	0	0.085839	0.062473	20.9822	4.39109	3.94487e-07	4.78776e-06	up	yes
47171	u	chr5	.	12086443	12086694	MSTRG.14605.1	1	252	MSTRG.14605	.	1.44216	1.14841	1.54763	0.216704	0	0.269082	8.51856	3.09061	1.20893e-05	0.000120834	up	yes
185	u	VSDN01000401.1	-	71485	71805	MSTRG.132.1	2	265	MSTRG.132	.	1.44101	0.779486	1.66463	0.1111	0	0	34.9696	5.12803	8.40037e-06	8.60905e-05	up	yes
22856	j	chr19	+	3135979	3139608	MSTRG.7298.3	3	1385	MSTRG.7298	ENSAPLG00020016391	1.44062	1.61312	1.44008	0.912959	0.491623	0.421001	2.46159	1.29959	0.000665871	0.0047285	up	yes
31326	u	chr22	.	9081429	9082752	MSTRG.9904.1	1	1324	MSTRG.9904	.	1.43788	0.625881	0.983032	0.027019	0.119765	0.086982	13.0335	3.70415	2.45196e-09	4.43727e-08	up	yes
47088	i	chr5	-	10537491	10558488	MSTRG.14576.1	4	836	MSTRG.14576	ENSAPLG00020005526	1.43745	1.91937	1.76865	0.95068	0.605579	0.681679	2.29026	1.19551	2.448e-05	0.000232816	up	yes
12565	u	chr11	.	6047604	6049428	MSTRG.4235.1	1	1825	MSTRG.4235	.	1.43718	1.2678	1.82441	0.685713	0.299863	0.450089	3.15491	1.6576	3.60507e-05	0.000333546	up	yes
4146	u	chr1	.	30551765	30552633	MSTRG.1606.1	1	869	MSTRG.1606	.	1.43556	0.866659	1.49745	0.575339	0.388212	0.719916	2.25705	1.17444	0.00327157	0.0189162	up	yes
41466	u	chr31	.	666036	666447	MSTRG.12948.1	1	412	MSTRG.12948	.	1.43167	1.17434	1.09791	0.495227	0.121812	0.055752	5.50531	2.46082	0.0043778	0.0242444	up	yes
19650	u	chr16	.	10388281	10411700	MSTRG.6361.1	1	23420	MSTRG.6361	.	1.42827	1.35008	1.16681	0.366029	0.466507	0.362911	3.30016	1.72254	6.45572e-23	5.28869e-21	up	yes
50267	u	chr6	+	4407521	4415381	MSTRG.15508.2	1	7861	MSTRG.15508	.	1.42815	1.48139	1.22124	0.149992	0.246894	0.364812	5.42311	2.43912	2.56323e-09	4.61123e-08	up	yes
15163	u	chr13	.	1792718	1793029	MSTRG.5001.1	1	312	MSTRG.5001	.	1.42759	0.365152	0.681491	0.113135	0.036506	0.194644	7.18658	2.84531	0.00250487	0.015075	up	yes
24647	u	chr2	-	30613792	30616455	MSTRG.7854.1	2	1914	MSTRG.7854	.	1.42484	1.6162	1.67436	0.051109	0.16932	0.125847	13.6174	3.76738	9.15071e-18	5.31141e-16	up	yes
45557	j	chr4	-	58103102	58113912	MSTRG.14113.2	12	1535	MSTRG.14113	ENSAPLG00020015882	1.42233	0	0	0	0	0	4741.11	12.211	2.89375e-08	4.11378e-07	up	yes
4022	u	chr1	-	25318154	25327232	MSTRG.1563.1	4	4539	MSTRG.1563	.	1.42187	1.75297	1.51261	0.693263	0.700757	0.601206	2.34933	1.23225	7.56567e-15	3.37392e-13	up	yes
7517	u	chr1	.	100948795	100949452	MSTRG.2669.1	1	658	MSTRG.2669	.	1.42024	1.3678	0.93544	0.310322	0.290481	0.113812	5.21047	2.38141	5.31578e-07	6.3445e-06	up	yes
464	u	VSDN01001107.1	.	5830	6295	MSTRG.301.1	1	466	MSTRG.301	.	1.41897	1.294	0.928055	0.540933	0.462485	0.581982	2.2966	1.1995	0.000247856	0.00195532	up	yes
9540	u	chr1	-	177814037	177815163	MSTRG.3341.1	3	490	MSTRG.3341	.	1.41884	1.87677	2.24258	0.58179	1.0224	0.8926	2.21812	1.14934	0.00101165	0.00683702	up	yes
44858	i	chr4	+	43175064	43182740	MSTRG.13934.1	2	1043	MSTRG.13934	ENSAPLG00020003535	1.4168	1.53539	1.65074	3.78981	3.41038	2.71516	0.464223	-1.10711	1.98725e-07	2.48227e-06	down	yes
53807	u	chr7	.	32491636	32492573	MSTRG.16477.1	1	938	MSTRG.16477	.	1.41265	1.00198	0.858876	0.50389	0.248167	0.444479	2.73582	1.45197	0.000442898	0.00328572	up	yes
19651	u	chr16	.	10412300	10420999	MSTRG.6364.1	1	8700	MSTRG.6364	.	1.41011	1.38897	1.22765	0.394429	0.374304	0.381242	3.50158	1.808	1.78543e-50	5.81389e-48	up	yes
3373	u	chr1	.	2495931	2496308	MSTRG.1356.1	1	378	MSTRG.1356	.	1.40793	0.257185	0.322046	0	0	0	6623.85	12.6935	0.000104413	0.0008871	up	yes
525	u	VSDN01001271.1	+	705	4953	MSTRG.338.8	4	654	MSTRG.338	.	1.40579	1.72787	2.3164	0.236523	0.605143	0.233708	5.06806	2.34143	5.11484e-06	5.39732e-05	up	yes
46458	i	chr40	-	741731	750360	MSTRG.14394.1	2	3602	MSTRG.14394	ENSAPLG00020003398	1.4049	1.35014	1.94727	0.721009	0.497255	0.712198	2.43584	1.28442	3.51247e-06	3.79187e-05	up	yes
18149	u	chr15	+	6954792	6967300	MSTRG.5903.2	3	5711	MSTRG.5903	.	1.40489	1.65573	1.44324	0.487197	0.433089	0.431739	3.3312	1.73604	5.96535e-32	8.57934e-30	up	yes
10961	u	chr10	-	175604	175920	MSTRG.3774.1	1	317	MSTRG.3774	.	1.4024	1.04404	0.966707	0.264946	0.531123	0.365373	2.93872	1.55519	0.000184219	0.00149193	up	yes
56055	u	chr8	.	32731798	32735058	MSTRG.17114.1	1	3261	MSTRG.17114	.	1.40212	1.31088	1.6099	0.184208	0.190847	0.115355	8.81486	3.13994	1.50674e-34	2.51649e-32	up	yes
29955	u	chr20	+	9034929	9036947	MSTRG.9491.1	2	1242	MSTRG.9491	.	1.40092	1.41126	1.19417	0.140573	0	0	28.5001	4.83289	0.00889886	0.0437216	up	yes
24185	u	chr2	.	12881636	12882191	MSTRG.7669.1	1	556	MSTRG.7669	.	1.38951	1.40284	0.8658	0.505042	0.407468	0.276457	3.07674	1.6214	4.58552e-05	0.00041681	up	yes
26038	i	chr2	-	82016343	82021100	MSTRG.8276.1	2	4646	MSTRG.8276	ENSAPLG00020000075	1.38463	1.52508	1.43972	3.25452	3.77476	3.6702	0.406509	-1.29864	8.69894e-28	9.83379e-26	down	yes
19652	u	chr16	.	10421251	10424321	MSTRG.6365.1	1	3071	MSTRG.6365	.	1.38173	1.39308	1.01931	0.302247	0.492003	0.419731	3.12536	1.64402	1.17862e-08	1.80703e-07	up	yes
672	u	VSDN01001626.1	+	2540	4696	MSTRG.440.2	2	1433	MSTRG.440	.	1.3784	1.06764	1.12749	0.264576	0.326356	0.208483	4.47018	2.16033	6.63843e-16	3.26715e-14	up	yes
16840	u	chr14	.	7325341	7330520	MSTRG.5520.1	1	5180	MSTRG.5520	.	1.37769	1.68862	1.02625	0.721525	0.650851	0.617895	2.05628	1.04004	6.8695e-05	0.000603032	up	yes
44592	u	chr4	-	32785850	32791917	MSTRG.13833.1	2	3076	MSTRG.13833	.	1.37541	1.3834	1.24991	0.645914	0.668187	0.611157	2.08217	1.05809	8.1674e-18	4.75132e-16	up	yes
31304	u	chr22	.	7153628	7155826	MSTRG.9885.1	1	2199	MSTRG.9885	.	1.37409	0.946807	1.41747	0.128847	0.098898	0.11898	10.7819	3.43054	3.34268e-27	3.71389e-25	up	yes
12161	o	chr10	+	20976308	20978303	MSTRG.4124.1	2	1543	MSTRG.4124	ENSAPLG00020016073	1.37257	0.257012	0.806941	3.86942	3.09328	2.51801	0.256997	-1.96017	0.00521383	0.028181	down	yes
46207	u	chr4	+	74629875	74633108	MSTRG.14311.1	2	1157	MSTRG.14311	.	1.37244	1.40327	2.10316	0.381834	0.239494	0.242724	5.6465	2.49736	8.49635e-12	2.67091e-10	up	yes
15188	u	chr13	.	2505938	2506608	MSTRG.5011.1	1	671	MSTRG.5011	.	1.37055	1.63322	0.679476	0.316104	0.464677	0.400004	3.11932	1.64123	0.000569953	0.00411279	up	yes
37706	u	chr3	.	38383469	38389083	MSTRG.11786.1	1	5615	MSTRG.11786	.	1.36817	1.38907	1.63431	7.78005	3.86438	3.94849	0.281637	-1.82809	5.51552e-06	5.79124e-05	down	yes
31264	i	chr22	.	4940453	4940817	MSTRG.9868.1	1	365	MSTRG.9868	ENSAPLG00020010852	1.36806	1.50636	0.761811	0.348234	0.583635	0.495561	2.54739	1.34902	0.00317933	0.0184685	up	yes
55118	j	chr8	-	16247281	16353912	MSTRG.16824.2	6	3137	MSTRG.16824	ENSAPLG00020006627	1.36805	1.33041	1.5584	2.3318	3.11962	3.81299	0.459486	-1.12191	3.29278e-05	0.00030613	down	yes
35024	u	chr27	+	1561963	1566881	MSTRG.10946.1	2	4520	MSTRG.10946	.	1.36701	1.55107	1.26287	0.380821	0.474124	0.347422	3.47727	1.79796	3.73786e-20	2.55314e-18	up	yes
10238	u	chr1	.	195723941	195724557	MSTRG.3557.1	1	617	MSTRG.3557	.	1.36667	0.976105	0.778615	2.29967	1.64785	3.13357	0.440807	-1.18178	0.00576311	0.0306035	down	yes
2690	u	Z	.	62144144	62146104	MSTRG.1129.1	1	1961	MSTRG.1129	.	1.35766	1.07598	1.50708	0.569224	0.52165	0.595298	2.33708	1.2247	1.87106e-09	3.48718e-08	up	yes
4	u	VSDN01000049.1	-	1378	9703	MSTRG.4.1	2	2024	MSTRG.4	.	1.35593	1.01106	0.963197	0.365294	0.312983	0.251446	3.58191	1.84073	2.0454e-11	6.03422e-10	up	yes
21761	u	chr18	.	2395426	2397558	MSTRG.6986.1	1	2133	MSTRG.6986	.	1.35513	1.38479	1.10019	0.236801	0.262654	0.077521	6.65559	2.73457	4.25027e-08	5.83863e-07	up	yes
32	u	VSDN01000085.1	-	106287	112160	MSTRG.26.1	2	377	MSTRG.26	.	1.35384	1.54423	1.31117	0.494726	0.38344	0.34848	3.4315	1.77884	1.14941e-07	1.47377e-06	up	yes
9033	u	chr1	+	147061701	147064964	MSTRG.3164.1	2	855	MSTRG.3164	.	1.35147	0.840796	1.69916	0.294146	0.12198	0.227252	6.04843	2.59656	4.13119e-07	4.99983e-06	up	yes
13376	u	chr11	-	18511624	18525741	MSTRG.4490.1	4	359	MSTRG.4490	.	1.35034	2.10482	3.10561	0.334916	0.374161	0.475451	5.53872	2.46955	1.09026e-06	1.25524e-05	up	yes
262	u	VSDN01000553.1	+	27979	35179	MSTRG.171.1	2	1442	MSTRG.171	.	1.34972	1.66711	1.90095	0.997941	0.56148	0.794023	2.08961	1.06323	0.000782666	0.00546568	up	yes
44581	u	chr4	.	32651600	32652971	MSTRG.13817.1	1	1372	MSTRG.13817	.	1.34736	1.45216	1.46708	0.321076	0.533642	0.689058	2.76375	1.46663	1.7667e-05	0.000171874	up	yes
31477	u	chr22	+	13868202	13869424	MSTRG.9987.1	2	1140	MSTRG.9987	.	1.34722	1.62661	1.43571	0.096223	0	0	45.8263	5.5181	0.00107614	0.00720978	up	yes
30727	i	chr21	-	5065689	5067451	MSTRG.9710.1	2	1613	MSTRG.9710	ENSAPLG00020007377	1.34619	1.29476	1.48704	0.511566	0.469136	0.427216	2.93199	1.55188	1.17721e-19	7.81409e-18	up	yes
9297	u	chr1	+	163078426	163081518	MSTRG.3255.1	2	1986	MSTRG.3255	.	1.34525	2.0251	1.78727	0.644311	0.385237	0.471907	3.43508	1.78034	3.44809e-08	4.83097e-07	up	yes
51111	u	chr6	.	18381647	18383882	MSTRG.15722.1	1	2236	MSTRG.15722	.	1.3449	1.29973	1.53402	0.291799	0.368032	0.24113	4.63799	2.2135	5.48717e-25	5.35025e-23	up	yes
39034	u	chr3	.	78390988	78391276	MSTRG.12188.1	1	289	MSTRG.12188	.	1.34426	1.09768	1.20156	3.12737	1.85246	3.01005	0.456014	-1.13285	0.00151307	0.00973884	down	yes
28299	u	chr2	+	148759138	148759419	MSTRG.8997.1	1	282	MSTRG.8997	.	1.33875	0.925378	1.77243	0	0.045438	0	88.8365	6.47308	3.94741e-07	4.78972e-06	up	yes
46	u	VSDN01000115.1	.	7135	7542	MSTRG.36.1	1	408	MSTRG.36	.	1.33612	1.4521	2.39153	0.485339	0.569451	0.704509	2.94421	1.55788	0.000120332	0.00101074	up	yes
42633	j	chr32	+	2904198	2906067	MSTRG.13255.2	5	924	MSTRG.13255	ENSAPLG00020003785	1.33031	0.6567	1.4764	0	0	0.092701	37.3611	5.22346	0.00156569	0.0100475	up	yes
19325	u	chr16	.	5858507	5858738	MSTRG.6267.1	1	232	MSTRG.6267	.	1.328	1.91648	1.23019	0.390262	0.780141	0.391965	2.86403	1.51805	0.00120583	0.00797238	up	yes
24184	u	chr2	-	12866329	12867342	MSTRG.7666.1	2	622	MSTRG.7666	.	1.32454	1.83112	1.46024	0.171776	0.699279	0.458074	3.47287	1.79613	0.00175502	0.0110894	up	yes
54427	u	chr8	.	6238677	6238991	MSTRG.16641.1	1	315	MSTRG.16641	.	1.32051	0.720799	1.49091	0.368836	0.655936	0.193789	2.89868	1.5354	0.00947332	0.0459941	up	yes
26143	u	chr2	.	90684656	90684982	MSTRG.8312.1	1	327	MSTRG.8312	.	1.31518	1.44226	0.489544	0.20621	0.148034	0.137603	6.60161	2.72282	8.04352e-05	0.000696294	up	yes
22883	u	chr19	.	3536143	3537138	MSTRG.7312.1	1	996	MSTRG.7312	.	1.31514	1.719	1.68653	0.548287	0.394351	0.422702	3.45751	1.78973	2.50245e-11	7.22613e-10	up	yes
12646	u	chr11	.	7217687	7224094	MSTRG.4265.1	1	6408	MSTRG.4265	.	1.31441	1.01937	1.56955	0.545857	0.572977	0.59148	2.28223	1.19044	1.64456e-08	2.43589e-07	up	yes
25395	i	chr2	+	55411535	55412440	MSTRG.8084.1	2	885	MSTRG.8084	ENSAPLG00020005036	1.3055	0.994447	0.573992	2.43943	3.06847	2.9352	0.340388	-1.55475	0.000110068	0.000930869	down	yes
31505	u	chr22	+	14630976	14636100	MSTRG.10000.1	3	2087	MSTRG.10000	.	1.30433	1.59183	1.70414	0.663652	0.740635	0.643159	2.24685	1.1679	8.6913e-11	2.25221e-09	up	yes
53708	u	chr7	.	30928378	30928935	MSTRG.16452.1	1	558	MSTRG.16452	.	1.30204	1.11848	1.43997	0.766194	0.251323	0.440971	2.64691	1.40431	0.00395235	0.0222089	up	yes
47167	u	chr5	.	12012610	12016202	MSTRG.14601.1	1	3593	MSTRG.14601	.	1.29862	1.35013	1.74576	0.262874	0.50443	0.296048	4.13269	2.04708	2.40688e-09	4.36332e-08	up	yes
50987	u	chr6	.	16134995	16135788	MSTRG.15686.1	1	794	MSTRG.15686	.	1.29858	1.5067	1.28654	0.185002	0.208002	0.339822	5.58362	2.4812	4.22542e-14	1.75861e-12	up	yes
6266	u	chr1	.	75575579	75578414	MSTRG.2300.1	1	2836	MSTRG.2300	.	1.29835	0.610851	0.822005	0.467274	0.327758	0.361479	2.36159	1.23976	0.00152567	0.00981139	up	yes
32859	j	chr24	+	6275683	6280234	MSTRG.10378.3	4	2872	MSTRG.10378	ENSAPLG00020014545	1.2978	0	0	0	0	0	4326	12.0788	9.51535e-09	1.492e-07	up	yes
671	u	VSDN01001626.1	-	10	4696	MSTRG.441.1	2	3240	MSTRG.441	.	1.29652	1.51214	1.66515	0.362895	0.412897	0.382378	3.86283	1.94966	1.87316e-28	2.22949e-26	up	yes
40500	u	chr3	-	109324486	109326236	MSTRG.12643.1	2	642	MSTRG.12643	.	1.29173	0.986652	1.50091	0.664958	0.422741	0.657497	2.16554	1.11473	0.00050406	0.00368196	up	yes
24858	u	chr2	.	36739512	36740655	MSTRG.7923.1	1	1144	MSTRG.7923	.	1.28805	0.652021	1.73993	0.501015	0.495788	0.503892	2.4522	1.29408	0.00381081	0.0215398	up	yes
631	u	VSDN01001579.1	-	13883	21362	MSTRG.409.1	2	1769	MSTRG.409	.	1.285	1.4142	1.06618	0.550712	0.262046	0.437329	3.01209	1.59077	1.51397e-05	0.00014907	up	yes
44201	i	chr4	.	20111012	20111434	MSTRG.13711.1	1	423	MSTRG.13711	ENSAPLG00020007243	1.28379	1.31247	1.82277	0.254833	0.703454	0.283787	3.55779	1.83098	0.000273276	0.00213826	up	yes
7188	u	chr1	.	90512049	90512673	MSTRG.2582.1	1	625	MSTRG.2582	.	1.27702	1.53733	1.30206	0.652654	0.568214	0.81534	2.0216	1.0155	0.000123603	0.0010367	up	yes
4703	i	chr1	-	44286490	44290847	MSTRG.1814.1	2	4332	MSTRG.1814	ENSAPLG00020004213	1.2722	1.13774	1.28677	6.63005	8.11694	7.30623	0.167627	-2.57668	1.27526e-86	1.24578e-83	down	yes
53436	x	chr7	+	22836261	22841909	MSTRG.16365.1	4	1134	MSTRG.16365	ENSAPLG00020014287	1.26677	1.02921	0.717301	0.462866	0.211631	0.142057	3.69024	1.88371	0.00114933	0.0076418	up	yes
48	u	VSDN01000115.1	.	21012	22224	MSTRG.38.1	1	1213	MSTRG.38	.	1.26442	0.975054	1.86582	0.32806	0.791609	0.301817	2.88803	1.53009	0.00408687	0.0228606	up	yes
20534	i	chr17	+	6470868	6475738	MSTRG.6629.1	2	1849	MSTRG.6629	ENSAPLG00020006220	1.2633	0.803003	1.05684	2.65032	2.43735	1.74797	0.45689	-1.13008	0.000217485	0.00173743	down	yes
489	u	VSDN01001139.1	+	3143	10690	MSTRG.314.1	2	835	MSTRG.314	.	1.26302	1.47582	1.72076	0.756863	0.295467	0.570794	2.74754	1.45814	0.000692416	0.00490019	up	yes
10346	u	chr1	-	196926246	196943353	MSTRG.3594.2	3	2064	MSTRG.3594	.	1.26034	1.28697	1.6575	0.021616	0.017245	0.0367	55.6478	5.79825	1.1557e-34	1.94275e-32	up	yes
27602	u	chr2	.	128677125	128683036	MSTRG.8768.1	1	5912	MSTRG.8768	.	1.25723	1.27303	1.39438	0.554892	0.528122	0.464003	2.53691	1.34307	1.28152e-29	1.65051e-27	up	yes
21760	u	chr18	.	2393056	2394085	MSTRG.6985.1	1	1030	MSTRG.6985	.	1.25562	1.51171	0.861058	0.333788	0.482239	0.175811	3.65825	1.87115	0.000128449	0.001073	up	yes
7224	u	chr1	.	92115338	92115719	MSTRG.2590.1	1	382	MSTRG.2590	.	1.25281	1.41001	0.378905	0.376245	0.084325	0.130146	5.14922	2.36435	0.00806631	0.0403744	up	yes
19641	u	chr16	.	10289066	10298274	MSTRG.6359.1	1	9209	MSTRG.6359	.	1.24124	1.49658	1.43231	0.210507	0.147916	0.180939	7.73159	2.95077	1.81393e-45	4.91707e-43	up	yes
24651	u	chr2	.	30655690	30657581	MSTRG.7858.1	1	1892	MSTRG.7858	.	1.23548	1.46063	1.40101	0.066595	0.014015	0.041494	33.5544	5.06843	2.33075e-29	2.95771e-27	up	yes
38122	u	chr3	+	55332537	55343773	MSTRG.11916.1	2	1290	MSTRG.11916	.	1.23406	1.95516	1.95223	0.251543	0.365453	0.137083	6.81818	2.76939	5.97339e-09	9.80883e-08	up	yes
44308	u	chr4	.	23362699	23362971	MSTRG.13739.1	1	273	MSTRG.13739	.	1.23131	0.727509	2.11063	0.164811	0.364246	0.548057	3.7781	1.91766	0.0061173	0.0321448	up	yes
45164	u	chr4	+	47402671	47416033	MSTRG.14015.4	4	8044	MSTRG.14015	.	1.22471	1.17961	1.27777	0.594637	0.62296	0.588776	2.03839	1.02743	2.14174e-40	4.45335e-38	up	yes
16480	i	chr14	-	2168779	2169342	MSTRG.5427.1	2	526	MSTRG.5427	ENSAPLG00020016404	1.22451	0.703848	0.843207	2.91148	2.50981	1.73869	0.387091	-1.36926	0.000405034	0.00303916	down	yes
30900	u	chr21	+	6791463	6792058	MSTRG.9744.1	2	508	MSTRG.9744	.	1.21756	2.15821	1.28457	0.821977	0.55422	0.85292	2.09067	1.06396	0.00773509	0.0389761	up	yes
51956	u	chr6	.	33540672	33541412	MSTRG.15940.1	1	741	MSTRG.15940	.	1.21452	1.53011	1.91413	0.276203	0.071571	0.1465	9.42546	3.23656	1.23718e-08	1.88729e-07	up	yes
7521	x	chr1	-	101703755	101710001	MSTRG.2674.1	2	2363	MSTRG.2674	ENSAPLG00020000168	1.21101	1.2367	1.89757	0.183207	0.257347	0.156253	7.28089	2.86411	1.11825e-16	5.91393e-15	up	yes
24093	u	chr2	-	11363778	11366357	MSTRG.7644.1	2	2292	MSTRG.7644	.	1.21055	1.5341	1.728	0.451245	0.586624	0.364972	3.18828	1.67278	2.1323e-09	3.92464e-08	up	yes
53815	u	chr7	+	32794328	32969239	MSTRG.16461.1	10	1820	MSTRG.16461	.	1.20994	1.51082	1.22852	0.510827	0.454012	0.467145	2.75791	1.46357	4.14976e-13	1.56942e-11	up	yes
1878	i	Z	.	30963315	30963681	MSTRG.819.1	1	367	MSTRG.819	ENSAPLG00020009962	1.20731	1.57535	0.302352	0.113864	0.053342	0	18.4504	4.20558	0.000488231	0.00358301	up	yes
5083	i	chr1	.	53419890	53420749	MSTRG.1947.1	1	860	MSTRG.1947	ENSAPLG00020000756	1.20361	1.83165	2.00466	0.365351	0.331722	0.392956	4.62366	2.20903	4.43815e-11	1.22291e-09	up	yes
14716	u	chr12	+	16067823	16073011	MSTRG.4868.6	3	2558	MSTRG.4868	.	1.2035	1.02667	1.4023	0.179868	0.205076	0.175349	6.48316	2.6967	4.50344e-31	6.28479e-29	up	yes
27723	i	chr2	.	133805517	133805900	MSTRG.8819.1	1	384	MSTRG.8819	ENSAPLG00020000259	1.19059	1.75041	1.61269	0.832249	0.209946	0.616614	2.74515	1.45689	0.00771533	0.0389137	up	yes
412	u	VSDN01000960.1	+	9681	25859	MSTRG.265.1	4	724	MSTRG.265	.	1.18825	1.97223	1.08472	0.344889	0.230632	0.558401	3.74383	1.90451	0.000187613	0.00151776	up	yes
37233	u	chr3	.	18675015	18675668	MSTRG.11650.1	1	654	MSTRG.11650	.	1.18793	1.47346	0.990066	0.759977	0.280557	0.307681	2.70836	1.43742	0.00605421	0.0318651	up	yes
184	u	VSDN01000401.1	-	28973	61772	MSTRG.131.1	3	456	MSTRG.131	.	1.18783	1.19677	1.7873	0.127741	0.234948	0.127887	8.50408	3.08815	3.72307e-10	8.31947e-09	up	yes
12388	u	chr11	.	3459526	3459910	MSTRG.4185.1	1	385	MSTRG.4185	.	1.1875	1.34268	1.92639	0.387703	0.919882	0.727799	2.18954	1.13063	0.0100752	0.0484077	up	yes
36866	u	chr3	+	4473622	4476046	MSTRG.11535.1	2	1309	MSTRG.11535	.	1.18631	0.901397	1.67596	0.262403	0.049216	0.414656	5.18215	2.37355	0.00361453	0.020599	up	yes
25455	u	chr2	-	56399056	56402699	MSTRG.8103.1	2	2401	MSTRG.8103	.	1.18354	0.867552	1.06764	2.33556	3.55868	2.83808	0.357149	-1.4854	1.32515e-08	2.00612e-07	down	yes
453	u	VSDN01001067.1	-	2383	4908	MSTRG.292.2	2	364	MSTRG.292	.	1.18283	1.13178	1.95906	0.097335	0.175016	0.246977	8.22922	3.04076	6.26475e-08	8.36835e-07	up	yes
25173	i	chr2	+	47334084	47334476	MSTRG.8011.2	1	393	MSTRG.8011	ENSAPLG00020013791	1.18279	1.05885	1.56229	0.743753	0.583362	0.571465	2.00356	1.00257	0.00221316	0.0135573	up	yes
31440	u	chr22	.	12221793	12222167	MSTRG.9966.1	1	375	MSTRG.9966	.	1.17825	1.84341	2.02693	0.461779	0.245357	0.363324	4.71628	2.23765	5.5157e-07	6.571e-06	up	yes
51301	i	chr6	.	20985631	20986157	MSTRG.15768.1	1	527	MSTRG.15768	ENSAPLG00020017966	1.17484	1.4654	0.542493	0.14337	0.224907	0.437057	3.95206	1.9826	0.00275051	0.0163349	up	yes
53810	u	chr7	.	32601157	32602247	MSTRG.16480.1	1	1091	MSTRG.16480	.	1.17434	1.30435	1.52532	0.284657	0.408786	0.537456	3.25292	1.70173	6.24584e-08	8.34956e-07	up	yes
407	u	VSDN01000933.1	.	18002	19483	MSTRG.260.1	1	1482	MSTRG.260	.	1.17303	1.40895	1.43178	0.60062	0.496698	0.428721	2.63018	1.39516	2.35333e-10	5.51829e-09	up	yes
11142	x	chr10	-	4556605	4561625	MSTRG.3829.1	2	599	MSTRG.3829	ENSAPLG00020018318	1.17256	1.80968	1.09024	3.89061	3.16538	3.28447	0.393839	-1.34432	1.62321e-05	0.00015911	down	yes
24464	u	chr2	-	23852578	23862219	MSTRG.7776.2	3	8372	MSTRG.7776	.	1.16496	1.17688	1.13207	4.19918	4.48745	4.22539	0.269044	-1.89409	7.06999e-179	3.05041e-175	down	yes
45577	u	chr4	.	58939954	58940273	MSTRG.14120.1	1	320	MSTRG.14120	.	1.1645	0.768521	1.50124	0.471541	0.685413	0.330348	2.30905	1.2073	0.00956729	0.0463504	up	yes
7	u	VSDN01000049.1	-	16297	29796	MSTRG.6.1	9	1878	MSTRG.6	.	1.16382	2.04431	2.04675	0.581948	0.451773	0.526197	3.36869	1.75219	2.28198e-07	2.83468e-06	up	yes
521	u	VSDN01001271.1	+	17	4903	MSTRG.338.4	4	1293	MSTRG.338	.	1.16302	2.70699	1.94577	0.069948	0.206888	0.711478	5.88454	2.55693	0.00597265	0.0315127	up	yes
38404	j	chr3	-	62149886	62156020	MSTRG.11998.4	2	2497	MSTRG.11998	ENSAPLG00020013023	1.16264	0.693194	1.21732	0.32185	0.14599	0.306394	3.96928	1.98888	1.19757e-05	0.000119789	up	yes
10460	o	chr1	+	200722475	200769017	MSTRG.3633.1	2	4048	MSTRG.3633	ENSAPLG00020000431	1.16211	1.50375	1.61605	2.9482	4.91727	2.95473	0.395733	-1.3374	6.56829e-05	0.00057875	down	yes
41213	i	chr30	+	1217911	1221902	MSTRG.12873.1	2	509	MSTRG.12873	ENSAPLG00020008705	1.16127	1.93835	1.55086	0.183477	0.060138	0.168147	11.2941	3.4975	3.2184e-11	9.09567e-10	up	yes
5668	u	chr1	-	62639054	62646426	MSTRG.2140.2	4	721	MSTRG.2140	.	1.15694	1.35346	1.65946	7.4167	5.41614	7.77818	0.202312	-2.30535	3.46054e-16	1.74629e-14	down	yes
55820	u	chr8	+	28495178	28498619	MSTRG.17045.1	2	2590	MSTRG.17045	.	1.15659	1.28308	1.55306	0.354407	0.360744	0.458076	3.4032	1.76689	6.83593e-15	3.06166e-13	up	yes
51110	u	chr6	.	18376585	18381088	MSTRG.15721.1	1	4504	MSTRG.15721	.	1.14685	1.41576	1.08934	0.37235	0.382803	0.276653	3.53937	1.82349	3.21101e-15	1.48437e-13	up	yes
18977	x	chr15	+	17891863	17894730	MSTRG.6178.1	2	2518	MSTRG.6178	ENSAPLG00020011344	1.14652	1.37823	1.55463	2.45981	3.60606	2.4176	0.480861	-1.05631	0.000132317	0.00110229	down	yes
25933	i	chr2	.	78075073	78075989	MSTRG.8241.1	1	917	MSTRG.8241	ENSAPLG00020001669	1.14586	1.82224	1.41418	0.403574	0.329152	0.071373	5.44992	2.44623	0.000306122	0.00237015	up	yes
53431	i	chr7	.	22797326	22799623	MSTRG.16362.1	1	2298	MSTRG.16362	ENSAPLG00020014285	1.1446	1.48206	1.2152	0.407086	0.279187	0.19649	4.35208	2.12171	1.2775e-09	2.49972e-08	up	yes
238	u	VSDN01000506.1	.	325	680	MSTRG.159.1	1	356	MSTRG.159	.	1.14368	1.53411	0.764798	0.177319	0.223292	0.41586	4.21643	2.07602	0.000187299	0.00151546	up	yes
14749	u	chr12	+	18435544	18443143	MSTRG.4888.1	3	1132	MSTRG.4888	.	1.14098	1.01012	1.73503	0.818428	0.312386	0.449888	2.45848	1.29777	0.00953845	0.0462366	up	yes
4743	j	chr1	+	45020031	45027187	MSTRG.1832.1	3	1683	MSTRG.1832	ENSAPLG00020004458	1.139	1.459	0.787624	0.39549	0.225136	0.209663	4.07765	2.02774	5.13286e-06	5.41471e-05	up	yes
12050	i	chr10	.	17585717	17586088	MSTRG.4097.1	1	372	MSTRG.4097	ENSAPLG00020014105	1.13788	1.48148	1.58715	0.560646	0.412619	0.773575	2.40807	1.26788	0.000666633	0.00473261	up	yes
53855	u	chr7	.	33579223	33580304	MSTRG.16489.1	1	1082	MSTRG.16489	.	1.13698	1.03185	0.552132	2.37183	1.63345	2.60494	0.41163	-1.28058	0.00324553	0.0187856	down	yes
57618	u	chr9	.	23326312	23326870	MSTRG.17488.1	1	559	MSTRG.17488	.	1.13586	1.4183	1.78127	0.152908	0.298628	0	9.60154	3.26327	0.00408407	0.0228499	up	yes
26138	u	chr2	.	90010038	90010449	MSTRG.8310.1	1	412	MSTRG.8310	.	1.13488	1.55305	1.43536	0.357301	0.284661	0.117997	5.42568	2.4398	6.37026e-08	8.49395e-07	up	yes
21763	u	chr18	.	2402241	2402477	MSTRG.6988.1	1	237	MSTRG.6988	.	1.13258	0.738349	1.47345	0	0.201996	0.242299	7.5274	2.91215	0.000740016	0.00519869	up	yes
27600	u	chr2	.	128673955	128675622	MSTRG.8766.1	1	1668	MSTRG.8766	.	1.13205	1.12308	2.22271	0.738868	0.728726	0.553103	2.21599	1.14795	0.00339537	0.019522	up	yes
44583	u	chr4	.	32688696	32692447	MSTRG.13819.1	1	3752	MSTRG.13819	.	1.12962	1.20708	1.50121	0.539707	0.681607	0.607175	2.09895	1.06967	1.87112e-08	2.74985e-07	up	yes
627	u	VSDN01001568.1	.	12652	13866	MSTRG.404.1	1	1215	MSTRG.404	.	1.12675	0.569813	1.10614	1.88838	2.64849	2.40337	0.403834	-1.30817	0.00051036	0.00372143	down	yes
47087	i	chr5	+	10535274	10537464	MSTRG.14575.2	2	767	MSTRG.14575	ENSAPLG00020005526	1.12436	0.934268	1.26042	0.507877	0.535274	0.282988	2.50279	1.32354	4.65746e-05	0.000422756	up	yes
56322	x	chr9	+	2359588	2365394	MSTRG.17180.1	3	3518	MSTRG.17180	ENSAPLG00020006364	1.12313	1.14786	1.401	4.94306	4.43368	5.27473	0.250623	-1.99641	5.12629e-33	7.78339e-31	down	yes
5167	u	chr1	.	54782124	54785718	MSTRG.1974.1	1	3595	MSTRG.1974	.	1.12244	1.90023	1.47653	0.573404	0.538208	0.886905	2.25127	1.17074	0.00123048	0.00811876	up	yes
43622	u	chr4	-	5605100	5606103	MSTRG.13535.1	2	452	MSTRG.13535	.	1.12168	1.2225	1.20694	1.71147	3.00729	2.66413	0.480994	-1.05591	0.00136438	0.00890129	down	yes
52513	u	chr7	.	7035665	7036270	MSTRG.16095.1	1	606	MSTRG.16095	.	1.11451	0.533504	1.66116	0.299598	0.379722	0.451736	2.92575	1.5488	0.00600753	0.0316516	up	yes
405	u	VSDN01000931.1	.	1861	2436	MSTRG.258.1	1	576	MSTRG.258	.	1.11283	1.56085	1.63965	0.316301	0.262934	0.303231	4.88781	2.28919	6.10973e-11	1.63141e-09	up	yes
24465	u	chr2	-	23852578	23871562	MSTRG.7776.1	4	2103	MSTRG.7776	.	1.107	1.36206	0.815945	5.11594	6.02923	3.42244	0.225501	-2.14879	6.27457e-09	1.02611e-07	down	yes
19683	i	chr16	-	11011613	11017829	MSTRG.6375.1	2	5032	MSTRG.6375	ENSAPLG00020016186	1.10447	0.967574	0.870095	2.89725	2.75382	2.14895	0.377196	-1.40661	1.38424e-11	4.21581e-10	down	yes
44264	i	chr4	+	20784081	20796328	MSTRG.13729.1	2	12225	MSTRG.13729	ENSAPLG00020008039	1.10196	0.799284	0.932503	2.05947	2.16667	1.79757	0.470432	-1.08794	5.77659e-09	9.53508e-08	down	yes
26927	u	chr2	.	112214760	112215078	MSTRG.8534.1	1	319	MSTRG.8534	.	1.09894	0.837187	0.810279	2.07908	2.42292	1.29266	0.473954	-1.07718	0.00984029	0.0474466	down	yes
39035	u	chr3	.	78423670	78423945	MSTRG.12189.1	1	276	MSTRG.12189	.	1.09102	1.44386	0.902818	0	0	0	11459	13.4842	1.61609e-08	2.40026e-07	up	yes
21754	u	chr18	.	1762534	1764147	MSTRG.6980.1	1	1614	MSTRG.6980	.	1.08562	1.55879	1.21749	0.380912	0.170028	0.199829	5.14392	2.36287	2.78913e-08	3.97707e-07	up	yes
47852	u	chr5	+	27914909	27920506	MSTRG.14809.1	2	1543	MSTRG.14809	.	1.08224	0.981829	1.41522	0.607712	0.517523	0.339434	2.37548	1.24822	7.71808e-05	0.000669802	up	yes
40656	u	chr3	.	114914016	114914336	MSTRG.12699.1	1	321	MSTRG.12699	.	1.07954	0.296847	1.4	0.181464	0.253368	0.172032	4.57498	2.19376	0.00643985	0.0334695	up	yes
43590	u	chr4	+	4992724	4999369	MSTRG.13522.1	3	2931	MSTRG.13522	.	1.0711	0.886023	1.20524	2.33247	1.75967	2.49761	0.47989	-1.05922	2.69016e-05	0.000254074	down	yes
26139	u	chr2	.	90030969	90031987	MSTRG.8311.1	1	1019	MSTRG.8311	.	1.06949	1.94386	1.93511	1.04215	0.608476	0.479088	2.32353	1.21632	0.00904339	0.0442972	up	yes
14455	u	chr12	.	11561815	11562475	MSTRG.4795.1	1	661	MSTRG.4795	.	1.05671	1.57667	1.3858	7.5299	5.58899	4.30682	0.230646	-2.11624	1.45302e-09	2.79435e-08	down	yes
28301	u	chr2	+	148810991	148824341	MSTRG.8999.1	3	1051	MSTRG.8999	.	1.05093	1.6532	1.7082	0.214013	0.132248	0.245349	7.45819	2.89882	5.46798e-13	2.04113e-11	up	yes
329	u	VSDN01000718.1	.	53647	54044	MSTRG.208.1	1	398	MSTRG.208	.	1.04591	2.72886	1.55391	0.603324	0.342073	0.843962	2.97798	1.57434	0.00877255	0.0432531	up	yes
38269	u	chr3	+	59440204	59466462	MSTRG.11960.1	4	20577	MSTRG.11960	.	1.04432	0.737313	0.864914	1.49717	2.12211	1.74804	0.493087	-1.02009	2.94057e-05	0.000275712	down	yes
8041	u	chr1	.	121075119	121076972	MSTRG.2820.1	1	1854	MSTRG.2820	.	1.0428	1.18964	1.41433	0.501674	0.572586	0.520101	2.28729	1.19364	2.04839e-09	3.77975e-08	up	yes
242	u	VSDN01000536.1	+	83	14142	MSTRG.165.3	8	1636	MSTRG.165	.	1.03917	0.179727	0.170364	0.074531	0.058064	0.108159	5.77045	2.52868	0.00786067	0.0394902	up	yes
19649	u	chr16	.	10387769	10388030	MSTRG.6360.1	1	262	MSTRG.6360	.	1.03161	1.45907	1.28054	0.537092	0.069964	0.432954	3.62613	1.85843	0.00279917	0.016584	up	yes
8483	i	chr1	-	131607515	131609066	MSTRG.2996.1	2	1521	MSTRG.2996	ENSAPLG00020000101	1.03064	0.591723	0.604125	1.29347	2.09559	1.55591	0.450254	-1.15119	0.0031277	0.0182197	down	yes
10137	o	chr1	+	190779541	190781513	MSTRG.3523.1	2	714	MSTRG.3523	ENSAPLG00020000606	1.01808	1.0048	1.50911	0	0.074278	0.039674	30.9954	4.95398	3.80046e-12	1.26866e-10	up	yes
6104	u	chr1	.	72981370	72983116	MSTRG.2249.1	1	1747	MSTRG.2249	.	1.01561	0.853015	0.817121	1.76853	1.93782	2.16541	0.4574	-1.12847	2.8328e-09	5.04846e-08	down	yes
4999	u	chr1	-	49520067	49535062	MSTRG.1917.1	5	1385	MSTRG.1917	.	1.00287	1.3078	0.833112	2.53759	3.26508	2.48178	0.379479	-1.39791	9.19476e-07	1.06811e-05	down	yes
29959	u	chr20	+	9111836	9113799	MSTRG.9495.1	2	339	MSTRG.9495	.	1.00256	1.78605	1.04311	0.155954	0	0.288204	8.62692	3.10885	0.00219538	0.0134675	up	yes
38447	u	chr3	.	63838279	63838680	MSTRG.12013.1	1	402	MSTRG.12013	.	1.00235	1.61967	0.776126	0.061031	0.197003	0.452026	4.78571	2.25873	0.00313241	0.018243	up	yes
9817	i	chr1	+	184305230	184306372	MSTRG.3440.1	2	1051	MSTRG.3440	ENSAPLG00020003921	1.00036	0.876214	0.891054	1.89554	2.13815	1.84783	0.470563	-1.08754	3.97123e-10	8.79429e-09	down	yes
39082	u	chr3	.	79357979	79358440	MSTRG.12207.1	1	462	MSTRG.12207	.	1.00031	1.96512	1.57812	0.462873	0.739604	0.500591	2.66787	1.41569	0.000871563	0.00600548	up	yes
53809	u	chr7	.	32567807	32568164	MSTRG.16479.1	1	358	MSTRG.16479	.	0.996104	1.71729	1.22751	0.030508	0.034301	0.365635	9.15544	3.19463	0.0035715	0.020383	up	yes
18151	u	chr15	-	7047065	7088505	MSTRG.5904.1	3	18026	MSTRG.5904	.	0.994855	1.00463	0.978468	0.083341	0.237137	0.085385	7.33733	2.87525	4.66851e-08	6.35248e-07	up	yes
9798	i	chr1	.	183852443	183855913	MSTRG.3432.1	1	3471	MSTRG.3432	ENSAPLG00020003821	0.993942	0.655296	0.855068	1.52054	2.06075	1.91963	0.455252	-1.13526	1.18297e-05	0.000118446	down	yes
31479	u	chr22	+	13949243	13956527	MSTRG.9988.1	2	508	MSTRG.9988	.	0.988361	1.44507	0.803091	0.450751	0.351065	0.309687	2.91184	1.54193	0.000207399	0.0016643	up	yes
37898	i	chr3	.	47737381	47737825	MSTRG.11845.1	1	445	MSTRG.11845	ENSAPLG00020005780	0.987682	1.42886	1.99595	0.104933	0.095182	0	22.0497	4.46269	8.0954e-08	1.06489e-06	up	yes
25100	i	chr2	.	46010922	46011203	MSTRG.7999.1	1	282	MSTRG.7999	ENSAPLG00020011799	0.981529	0.601154	0.503431	1.73836	1.2849	2.00789	0.414639	-1.27007	0.00339505	0.019522	down	yes
3604	o	chr1	+	11047057	11124848	MSTRG.1423.1	2	7421	MSTRG.1423	ENSAPLG00020001543	0.976378	0.830374	0.786969	1.5989	2.02661	1.60049	0.496311	-1.01068	6.84634e-08	9.075e-07	down	yes
5008	i	chr1	-	50113527	50114247	MSTRG.1921.1	2	656	MSTRG.1921	ENSAPLG00020016692	0.974284	1.0092	0.685809	3.01785	5.34905	2.49016	0.245857	-2.02411	5.11534e-06	5.39732e-05	down	yes
48869	u	chr5	-	38890226	38905621	MSTRG.15102.1	3	10712	MSTRG.15102	.	0.971958	0.823234	0.958726	1.98743	2.26793	1.90064	0.447356	-1.16051	7.04981e-19	4.4896e-17	down	yes
14456	u	chr12	.	11569287	11569537	MSTRG.4796.1	1	251	MSTRG.4796	.	0.971269	1.69215	0.72658	0.326036	0.105646	0	7.853	2.97324	0.0056884	0.0302783	up	yes
8054	u	chr1	.	121220452	121222409	MSTRG.2822.1	1	1958	MSTRG.2822	.	0.968535	0.752884	0.838242	2.05399	2.10588	1.69325	0.437315	-1.19325	3.97665e-10	8.80252e-09	down	yes
53474	u	chr7	.	23414827	23415158	MSTRG.16349.1	1	332	MSTRG.16349	.	0.967214	2.02408	1.89477	0.700854	0.91235	0.452083	2.36581	1.24233	0.0103011	0.0493287	up	yes
5987	j	chr1	-	70098659	70103092	MSTRG.2215.1	2	1696	MSTRG.2215	ENSAPLG00020005607	0.951516	0.924237	0.913581	4.16514	5.83895	3.55205	0.205762	-2.28095	1.42257e-17	8.08489e-16	down	yes
22366	j	chr18	+	10033522	10039732	MSTRG.7171.2	2	1014	MSTRG.7171	ENSAPLG00020009465	0.950888	0.577486	0.498415	1.85562	1.49439	1.56574	0.412306	-1.27821	0.000298291	0.00231579	down	yes
15645	j	chr13	-	9939149	9957040	MSTRG.5151.7	4	3836	MSTRG.5151	ENSAPLG00020008082	0.948968	1.07647	1.18826	1.69623	2.41431	2.49667	0.486394	-1.0398	3.14128e-05	0.000293097	down	yes
19046	o	chr16	-	571594	590323	MSTRG.6201.6	4	15565	MSTRG.6201	ENSAPLG00020005610	0.946548	1.18687	0.959139	8.51024	1.36068	4.57101	0.214138	-2.22339	0.0031895	0.0185131	down	yes
48866	u	chr5	.	38832374	38838980	MSTRG.15092.1	1	6607	MSTRG.15092	.	0.941145	0.545686	0.728894	1.56352	2.5042	1.97626	0.3666	-1.44772	1.95926e-05	0.000189467	down	yes
27942	x	chr2	+	140114065	140129210	MSTRG.8880.1	3	8294	MSTRG.8880	ENSAPLG00020015840	0.936036	0.698605	0.704883	1.46251	1.68367	1.54221	0.499004	-1.00288	1.50307e-07	1.90087e-06	down	yes
18215	u	chr15	+	7961312	7983279	MSTRG.5930.1	6	937	MSTRG.5930	.	0.932625	0.460717	1.63157	0.450573	0.128363	0.177857	3.99702	1.99892	0.00819323	0.040899	up	yes
43527	u	chr4	+	3373895	3400121	MSTRG.13502.1	2	26172	MSTRG.13502	.	0.932294	0.179962	0.613116	0	0	0	5751.24	12.4897	9.0157e-16	4.36659e-14	up	yes
48536	x	chr5	+	33955554	33958161	MSTRG.15005.1	2	1406	MSTRG.15005	ENSAPLG00020001182	0.931634	0.95464	0.684061	2.50818	1.34766	1.66281	0.465754	-1.10236	0.00383041	0.0216293	down	yes
22718	u	chr19	.	1309688	1309971	MSTRG.7244.1	1	284	MSTRG.7244	.	0.926596	1.94466	0.319468	0.293168	0.09337	0.08088	6.82627	2.7711	0.00768228	0.0387822	up	yes
4441	u	chr1	+	39496410	39498652	MSTRG.1718.1	3	1558	MSTRG.1718	.	0.922807	1.12791	1.64773	0.347563	0.223087	0.429574	3.69762	1.8866	3.6553e-06	3.93949e-05	up	yes
15165	i	chr13	.	1800976	1802554	MSTRG.5003.1	1	1579	MSTRG.5003	ENSAPLG00020014238	0.922018	1.27268	1.6501	0.474764	0.866167	0.407022	2.1996	1.13724	0.00844766	0.0419265	up	yes
31855	i	chr23	+	2659605	2662312	MSTRG.10103.1	2	2674	MSTRG.10103	ENSAPLG00020017099	0.916366	0.766481	0.769466	3.39005	3.24487	2.90964	0.256933	-1.96054	1.7642e-40	3.72822e-38	down	yes
10593	u	chr1	+	204435209	204437317	MSTRG.3668.1	2	2058	MSTRG.3668	.	0.909576	0	0	0	0	0	3031.92	11.566	3.91888e-08	5.41644e-07	up	yes
5450	u	chr1	.	57958075	57958422	MSTRG.2058.1	1	348	MSTRG.2058	.	0.904931	1.02923	0.475476	4.17872	2.28647	2.09817	0.28139	-1.82936	0.00063336	0.00451683	down	yes
12539	o	chr11	+	5441424	5443526	MSTRG.4228.1	2	1029	MSTRG.4228	ENSAPLG00020012205	0.904509	0.738057	0.628971	3.08379	1.64875	2.85476	0.299387	-1.73992	7.86679e-06	8.09264e-05	down	yes
28882	o	chr2	+	162273013	162281646	MSTRG.9173.1	2	579	MSTRG.9173	U2	0.898256	0.226197	7.36015	0.128879	0.199426	0.078539	20.8547	4.3823	0.00112491	0.00749773	up	yes
43471	u	chr4	.	2847523	2847955	MSTRG.13471.1	1	433	MSTRG.13471	.	0.894794	2.21252	1.23498	0.422224	0.187009	0.069036	6.40201	2.67853	0.000668237	0.00474335	up	yes
26127	u	chr2	.	84906564	84906782	MSTRG.8303.1	1	219	MSTRG.8303	.	0.892364	1.97448	1.29129	0.348523	0.238915	0.098121	6.06532	2.60058	0.000165429	0.00135118	up	yes
26200	u	chr2	-	92123716	92167707	MSTRG.8333.2	2	1161	MSTRG.8333	.	0.888021	2.64726	0.95291	3.84281	4.77433	4.8751	0.33265	-1.58792	0.00790456	0.0396722	down	yes
3870	u	chr1	.	17106186	17106791	MSTRG.1514.1	1	606	MSTRG.1514	.	0.885115	0.366187	1.5443	0.275306	0.165045	0.19757	4.38236	2.13171	0.00249218	0.0150073	up	yes
7582	u	chr1	.	104753445	104754010	MSTRG.2690.1	1	566	MSTRG.2690	.	0.884965	0.513292	0.719324	2.05719	1.51366	1.11548	0.451864	-1.14604	0.00613181	0.0322015	down	yes
38333	u	chr3	.	60592501	60592906	MSTRG.11977.1	1	406	MSTRG.11977	.	0.882155	0.506601	2.47425	0.116182	0	0.079827	19.7083	4.30073	0.000145225	0.00119921	up	yes
5454	u	chr1	.	57990589	57991211	MSTRG.2063.1	1	623	MSTRG.2063	.	0.880615	0.940396	1.60562	0.527204	0.449917	0.326779	2.62799	1.39396	0.000728058	0.00512372	up	yes
15840	j	chr13	+	12313869	12319645	MSTRG.5212.6	3	5267	MSTRG.5212	ENSAPLG00020009839	0.87888	1.46675	1.67013	2.5261	3.87951	3.40839	0.409187	-1.28917	0.000662744	0.00470823	down	yes
31484	i	chr22	+	14252591	14304211	MSTRG.9991.1	2	2370	MSTRG.9991	ENSAPLG00020014550	0.873044	1.52513	1.17395	0.631585	0.34646	0.462748	2.47928	1.30992	0.000638042	0.00454835	up	yes
43541	u	chr4	.	3585548	3586334	MSTRG.13486.1	1	787	MSTRG.13486	.	0.872171	1.4517	1.85346	0.646025	0.554027	0.433204	2.55767	1.35483	0.000821843	0.00570158	up	yes
7520	u	chr1	.	101701909	101703119	MSTRG.2673.1	1	1211	MSTRG.2673	.	0.872025	1.11168	1.62454	0.163909	0.237045	0.03066	8.35987	3.06348	1.88585e-05	0.00018288	up	yes
23228	u	chr19	.	8418775	8422855	MSTRG.7410.1	1	4081	MSTRG.7410	.	0.871729	1.16706	1.41481	0.181017	0.06066	0.245766	7.08514	2.8248	2.99576e-06	3.26882e-05	up	yes
12522	o	chr11	+	5342529	5350168	MSTRG.4224.2	3	4423	MSTRG.4224	ENSAPLG00020012189	0.870528	1.13259	1.26375	2.64253	2.50091	2.94965	0.403662	-1.30878	2.72168e-09	4.87089e-08	down	yes
4855	i	chr1	.	46323217	46323599	MSTRG.1869.1	1	383	MSTRG.1869	ENSAPLG00020015024	0.864318	1.48646	2.55764	0.226067	0.297386	0.511832	4.74113	2.24523	0.000420488	0.00313926	up	yes
11724	u	chr10	.	11240117	11240418	MSTRG.4005.1	1	302	MSTRG.4005	.	0.858539	0.413425	0.755389	1.57187	1.17977	1.6457	0.46104	-1.11704	0.00837508	0.0416142	down	yes
45530	i	chr4	+	57677936	57679632	MSTRG.14107.1	2	1495	MSTRG.14107	ENSAPLG00020015762	0.857823	0.70724	0.760239	1.79961	1.57278	1.57318	0.470178	-1.08872	5.07627e-10	1.09282e-08	down	yes
11254	i	chr10	.	6678030	6679592	MSTRG.3864.1	1	1563	MSTRG.3864	ENSAPLG00020018413	0.855008	0.355507	0.497374	1.46115	1.99453	1.49085	0.34527	-1.5342	0.000418346	0.00312462	down	yes
18214	i	chr15	+	7951838	7952470	MSTRG.5929.1	2	250	MSTRG.5929	ENSAPLG00020008430	0.853584	0.513566	0.738687	1.6829	1.64869	2.15501	0.383815	-1.38152	0.000337193	0.00258563	down	yes
53412	j	chr7	+	22327327	22368989	MSTRG.16358.2	4	1278	MSTRG.16358	ENSAPLG00020014281	0.852817	0.815733	0.763827	1.96214	2.40352	2.2906	0.365427	-1.45234	4.2839e-16	2.13679e-14	down	yes
2720	u	Z	.	63189911	63191752	MSTRG.1143.1	1	1842	MSTRG.1143	.	0.851539	0.519225	0.584866	2.35035	2.08817	1.26691	0.342767	-1.5447	8.81896e-05	0.000758349	down	yes
46161	i	chr4	-	73413012	73414364	MSTRG.14300.1	2	1328	MSTRG.14300	ENSAPLG00020010702	0.848179	1.60095	0.546805	0.320986	0.210264	0.445212	3.06815	1.61737	0.00650792	0.0337657	up	yes
48865	u	chr5	.	38818638	38819385	MSTRG.15093.1	1	748	MSTRG.15093	.	0.845732	1.03115	0.98236	1.7818	2.00689	2.4221	0.460367	-1.11914	7.43951e-06	7.67751e-05	down	yes
28031	u	chr2	.	142704649	142707005	MSTRG.8922.1	1	2357	MSTRG.8922	.	0.839066	0.857228	0.813345	2.04418	1.63379	1.90857	0.449229	-1.15448	7.95319e-12	2.50777e-10	down	yes
6396	u	chr1	+	78407501	78414979	MSTRG.2336.1	2	7391	MSTRG.2336	.	0.832368	0.415113	0.615196	0.12844	0.238705	0.232686	3.10534	1.63475	0.000134619	0.00112002	up	yes
54820	i	chr8	.	11871724	11873711	MSTRG.16760.1	1	1988	MSTRG.16760	ENSAPLG00020017266	0.831254	1.0515	1.40071	0.343926	0.182756	0.261713	4.16474	2.05823	6.2507e-08	8.3539e-07	up	yes
4453	i	chr1	.	40586264	40586626	MSTRG.1724.1	1	363	MSTRG.1724	ENSAPLG00020001188	0.826978	0.60778	1.98335	0.104653	0.431435	0.169031	4.84756	2.27726	0.00422789	0.0235249	up	yes
11213	u	chr10	-	5454922	5458952	MSTRG.3851.1	3	810	MSTRG.3851	.	0.821925	1.34324	1.2544	3.9295	2.18647	2.60886	0.391936	-1.35131	0.000808157	0.00561718	down	yes
4513	u	chr1	.	41614812	41615133	MSTRG.1752.1	1	322	MSTRG.1752	.	0.821578	2.19174	1.87709	3.3388	5.55733	5.58468	0.337717	-1.56612	0.00313323	0.0182457	down	yes
51987	u	chr6	.	36340461	36356186	MSTRG.15955.1	1	15726	MSTRG.15955	.	0.815257	0.521126	0.632698	1.22315	1.58047	1.43577	0.464472	-1.10634	1.51673e-05	0.000149228	down	yes
29956	u	chr20	+	9043085	9051580	MSTRG.9492.1	2	426	MSTRG.9492	.	0.811999	2.60269	1.16372	0	0	0.051704	88.5503	6.46843	1.87261e-06	2.09043e-05	up	yes
35163	u	chr27	.	3526655	3527013	MSTRG.11026.1	1	359	MSTRG.11026	.	0.80252	0.233646	0.676816	1.8051	2.5773	1.14688	0.309802	-1.69058	0.00818261	0.0408618	down	yes
397	u	VSDN01000917.1	.	13368	14615	MSTRG.246.1	1	1248	MSTRG.246	.	0.796251	0.636248	1.06722	1.73419	2.13511	1.86935	0.435593	-1.19895	1.04238e-05	0.000105213	down	yes
43669	i	chr4	.	6356998	6359066	MSTRG.13548.1	1	2069	MSTRG.13548	ENSAPLG00020017568	0.790921	0.598792	0.533711	1.71202	2.14068	1.95494	0.331189	-1.59427	2.17293e-11	6.34896e-10	down	yes
2788	u	Z	.	66017495	66018763	MSTRG.1161.1	1	1269	MSTRG.1161	.	0.790585	0.780709	0.640316	1.6836	1.53593	1.60527	0.458383	-1.12537	1.23394e-09	2.41906e-08	down	yes
10416	i	chr1	-	199543314	199555366	MSTRG.3623.1	2	12019	MSTRG.3623	ENSAPLG00020000246	0.788624	0.739438	0.860222	2.68688	3.29355	3.03299	0.26497	-1.9161	1.19273e-47	3.56956e-45	down	yes
17464	i	chr14	.	19305868	19306262	MSTRG.5710.1	1	395	MSTRG.5710	ENSAPLG00020015616	0.785406	1.37443	0.44501	0.319463	0.022978	0.128572	5.5303	2.46736	0.00872025	0.043062	up	yes
42869	u	chr34	.	4942652	4943800	MSTRG.13300.1	1	1149	MSTRG.13300	.	0.782139	1.05286	0.850132	1.97503	1.6491	1.84398	0.491053	-1.02605	5.38225e-06	5.66164e-05	down	yes
43785	u	chr4	.	9570568	9582513	MSTRG.13584.1	1	11946	MSTRG.13584	.	0.779108	0.711459	0.82026	2.45585	1.58792	1.58719	0.410379	-1.28497	2.23524e-06	2.47971e-05	down	yes
16311	u	chr14	.	163139	163635	MSTRG.5378.1	1	497	MSTRG.5378	.	0.775515	0.366316	0.359196	1.51442	1.49464	1.107	0.364676	-1.45531	0.00172726	0.0109433	down	yes
44719	i	chr4	.	36447256	36449656	MSTRG.13877.1	1	2401	MSTRG.13877	ENSAPLG00020002386	0.774698	0.77205	0.800614	1.29017	2.44714	2.13629	0.399646	-1.3232	6.89951e-05	0.000605256	down	yes
4586	u	chr1	-	43245670	43251247	MSTRG.1780.2	4	2552	MSTRG.1780	.	0.768844	0.820116	0.997497	2.48431	2.76904	2.18401	0.347765	-1.52381	3.89629e-16	1.95286e-14	down	yes
18152	u	chr15	+	7047244	7053866	MSTRG.5903.4	2	5632	MSTRG.5903	.	0.768716	0.472237	1.10109	0.413686	0.12555	0.233843	3.0295	1.59908	0.00883102	0.0434584	up	yes
11214	u	chr10	.	5459397	5460424	MSTRG.3852.1	1	1028	MSTRG.3852	.	0.765394	0.499726	0.608755	1.82031	1.64412	1.22481	0.399612	-1.32333	1.61313e-05	0.000158182	down	yes
56879	u	chr9	+	12622757	12623737	MSTRG.17321.1	2	852	MSTRG.17321	.	0.763068	0.638601	0.485905	1.77275	1.56285	1.21524	0.414775	-1.2696	6.5281e-05	0.000575404	down	yes
6083	u	chr1	.	72584338	72585155	MSTRG.2240.1	1	818	MSTRG.2240	.	0.762198	0.929159	1.58513	0.376563	0.634416	0.389283	2.33991	1.22645	0.00531116	0.0286264	up	yes
945	i	Z	.	8083488	8094109	MSTRG.514.1	1	10622	MSTRG.514	ENSAPLG00020018240	0.75715	0.454091	0.576358	1.07018	1.49707	1.01485	0.499037	-1.00278	0.00175278	0.0110793	down	yes
2692	u	Z	+	62200374	62207051	MSTRG.1131.1	2	1030	MSTRG.1131	.	0.757137	1.52201	1.04119	0.500682	0.556191	0.515213	2.11206	1.07865	0.00268341	0.0160007	up	yes
6	u	VSDN01000049.1	+	2679	9568	MSTRG.5.1	2	584	MSTRG.5	.	0.755751	0.355872	0.855273	0.018955	0.196434	0.092959	6.37882	2.67329	0.00145841	0.00944101	up	yes
2408	u	Z	.	50081478	50083902	MSTRG.1033.1	1	2425	MSTRG.1033	.	0.75361	0.786011	0.669144	1.91956	1.82341	1.3008	0.437919	-1.19126	1.18507e-06	1.35823e-05	down	yes
48973	i	chr5	+	43720104	43727829	MSTRG.15140.1	2	7689	MSTRG.15140	ENSAPLG00020017622	0.750382	0.788412	0.749394	1.69438	2.14396	2.01851	0.390686	-1.35592	3.67272e-20	2.51528e-18	down	yes
51989	u	chr6	.	36386642	36418559	MSTRG.15957.1	1	31918	MSTRG.15957	.	0.749696	0.558329	0.592162	1.18361	1.66646	1.3266	0.454953	-1.13621	1.2315e-06	1.40814e-05	down	yes
45270	o	chr4	-	49574673	49579346	MSTRG.14039.3	3	3851	MSTRG.14039	ENSAPLG00020011727	0.746055	0.506337	0.746485	4.66862	4.56093	3.19516	0.160879	-2.63595	2.96569e-20	2.05005e-18	down	yes
38721	u	chr3	.	70706753	70707122	MSTRG.12098.1	1	370	MSTRG.12098	.	0.743896	0.597584	0.80885	2.16042	1.1943	2.04953	0.397896	-1.32954	0.000851953	0.00588367	down	yes
49926	u	chr5	.	63767043	63767807	MSTRG.15425.1	1	765	MSTRG.15425	.	0.743288	0.395312	0.477033	1.03932	1.46631	1.03508	0.456302	-1.13194	0.00282384	0.0167105	down	yes
4516	u	chr1	.	41646920	41648007	MSTRG.1755.1	1	1088	MSTRG.1755	.	0.742699	0.173684	0.467346	1.47289	1.5613	1.28321	0.3205	-1.6416	0.00645869	0.0335472	down	yes
4173	u	chr1	.	31532072	31532625	MSTRG.1618.1	1	554	MSTRG.1618	.	0.737686	0.221018	0.379971	1.49402	1.91491	1.78685	0.257646	-1.95654	0.000194172	0.00156641	down	yes
1885	i	Z	.	31283213	31283519	MSTRG.823.1	1	307	MSTRG.823	ENSAPLG00020009962	0.736526	1.36558	1.42292	0	0.28637	0.240862	6.68591	2.74112	0.00774381	0.0390091	up	yes
28081	i	chr2	-	143790256	143795764	MSTRG.8940.1	2	5405	MSTRG.8940	ENSAPLG00020000877	0.736154	0.639926	0.79284	1.74378	2.56006	1.70468	0.360974	-1.47003	5.77722e-09	9.53508e-08	down	yes
39033	u	chr3	.	78306836	78307054	MSTRG.12187.1	1	219	MSTRG.12187	.	0.734555	0.699248	1.59381	0.155397	0.290111	0.131466	5.2474	2.3916	0.000923617	0.00631624	up	yes
39595	i	chr3	.	92027762	92028121	MSTRG.12383.1	1	360	MSTRG.12383	ENSAPLG00020005739	0.733564	0.5142	0.972742	1.63389	2.14846	1.38231	0.429943	-1.21778	0.00160723	0.010281	down	yes
5017	u	chr1	+	50340629	50349888	MSTRG.1924.2	2	1066	MSTRG.1924	.	0.729498	0.584495	0.024245	0	0	0	4460.79	12.1231	0.000209518	0.00167949	up	yes
53344	u	chr7	.	21678714	21679298	MSTRG.16318.1	1	585	MSTRG.16318	.	0.724292	0.965224	0.994151	1.88025	1.81618	2.00762	0.470485	-1.08778	4.85507e-06	5.14157e-05	down	yes
24005	x	chr2	-	7990314	7996823	MSTRG.7617.1	3	1962	MSTRG.7617	ENSAPLG00020013201	0.723031	1.02454	1.02621	2.16741	2.86604	2.66318	0.360389	-1.47237	4.44938e-09	7.53324e-08	down	yes
7921	i	chr1	+	115649836	115652077	MSTRG.2790.6	1	2242	MSTRG.2790	ENSAPLG00020010878	0.721665	0.301594	0.598137	1.32519	1.36825	1.13772	0.423213	-1.24054	0.00244559	0.0147628	down	yes
55617	i	chr8	-	24754292	24756187	MSTRG.16989.1	2	885	MSTRG.16989	ENSAPLG00020017508	0.719029	0.639845	0.502451	0.964932	1.69763	1.15463	0.487616	-1.03618	0.00452957	0.0249568	down	yes
31333	u	chr22	.	9438592	9439060	MSTRG.9909.1	1	469	MSTRG.9909	.	0.718232	1.10107	1.64138	0.377923	0.301406	0.366051	3.31045	1.72703	0.000310767	0.00240328	up	yes
39249	j	chr3	+	84069894	84077026	MSTRG.12275.7	2	4882	MSTRG.12275	ENSAPLG00020005652	0.716041	0.499986	0.793347	1.76914	2.25768	1.07816	0.39361	-1.34516	0.000911136	0.00624243	down	yes
55618	i	chr8	.	24765000	24766653	MSTRG.16990.1	1	1654	MSTRG.16990	ENSAPLG00020017508	0.713519	0.559103	0.58396	1.55274	1.40523	1.02787	0.465795	-1.10223	4.29771e-05	0.000392802	down	yes
5459	u	chr1	.	58097963	58098786	MSTRG.2069.1	1	824	MSTRG.2069	.	0.706994	1.80208	2.56713	0.693663	0.430231	0.461294	3.20228	1.6791	0.00528621	0.0285157	up	yes
53466	u	chr7	.	23320197	23320603	MSTRG.16340.1	1	407	MSTRG.16340	.	0.703685	1.77309	1.18437	0.097229	0.575004	0.22459	4.08235	2.0294	0.00816851	0.040811	up	yes
48781	i	chr5	-	37658339	37662903	MSTRG.15069.1	3	1317	MSTRG.15069	ENSAPLG00020000186	0.702757	0.269399	0.420777	1.35476	1.67535	1.59479	0.301181	-1.7313	8.15129e-05	0.000704798	down	yes
43680	u	chr4	+	6755062	6758191	MSTRG.13557.1	4	1553	MSTRG.13557	.	0.696655	0.541988	0.650874	1.41464	2.45971	1.65961	0.34144	-1.55029	1.47922e-06	1.67806e-05	down	yes
12016	i	chr10	.	16202490	16202748	MSTRG.4088.1	1	259	MSTRG.4088	ENSAPLG00020013388	0.694111	1.46356	1.08872	0.098395	0.139488	0	13.647	3.77051	2.59368e-05	0.000245724	up	yes
36961	i	chr3	.	7259490	7265739	MSTRG.11560.1	1	6250	MSTRG.11560	ENSAPLG00020000452	0.692691	0.349091	0.480484	1.51432	1.52756	1.73965	0.318364	-1.65125	7.34437e-07	8.62843e-06	down	yes
27315	i	chr2	-	120646775	120649290	MSTRG.8658.1	2	2482	MSTRG.8658	ENSAPLG00020015673	0.691533	0.588368	0.743783	1.44156	1.49537	1.67388	0.4389	-1.18804	1.76649e-12	6.21754e-11	down	yes
1910	u	Z	-	32955026	32988537	MSTRG.843.1	3	7804	MSTRG.843	.	0.69089	1.54739	1.34511	2.30907	3.78872	3.71925	0.365017	-1.45396	0.0018561	0.0116287	down	yes
5999	i	chr1	.	70420979	70421798	MSTRG.2221.1	1	820	MSTRG.2221	ENSAPLG00020005607	0.690787	0.786781	0.902472	2.10716	2.74807	1.3089	0.386111	-1.37291	0.00052884	0.00384075	down	yes
13648	i	chr12	-	1332858	1334975	MSTRG.4567.1	2	2029	MSTRG.4567	ENSAPLG00020003133	0.689802	0.667776	0.619349	1.42912	2.05105	1.43961	0.401833	-1.31533	4.76872e-08	6.48203e-07	down	yes
2329	u	Z	.	47027204	47028502	MSTRG.990.1	1	1299	MSTRG.990	.	0.68923	0.359722	0.65775	1.74495	1.95873	0.789429	0.379849	-1.3965	0.00937656	0.0455799	down	yes
15914	u	chr13	+	16623625	16624397	MSTRG.5244.1	2	686	MSTRG.5244	.	0.687914	0.661489	0.628462	2.45301	1.95427	2.19435	0.299603	-1.73888	5.81685e-14	2.38265e-12	down	yes
24622	u	chr2	.	30091774	30092203	MSTRG.7837.1	1	430	MSTRG.7837	.	0.685869	0.744021	0.547226	2.23628	1.38276	1.17411	0.412487	-1.27758	0.00306295	0.0178908	down	yes
1876	u	Z	-	30654057	30665442	MSTRG.840.1	2	11365	MSTRG.840	.	0.683023	0.644998	0.636902	1.68018	2.87477	2.01364	0.299139	-1.74111	1.99377e-10	4.74391e-09	down	yes
31148	u	chr22	.	3358783	3359277	MSTRG.9843.1	1	495	MSTRG.9843	.	0.682296	0.994319	0.234172	2.72198	2.15696	2.48576	0.259452	-1.94646	0.00123496	0.0081442	down	yes
9010	u	chr1	+	146689178	146690935	MSTRG.3154.1	2	1086	MSTRG.3154	.	0.681705	0.534737	0.438005	1.15247	1.79458	1.41567	0.379223	-1.39888	2.0484e-05	0.000197277	down	yes
27989	i	chr2	.	141307746	141313663	MSTRG.8900.1	1	5918	MSTRG.8900	ENSAPLG00020000481	0.681166	0.476524	0.514912	1.59585	1.64702	1.81842	0.330469	-1.59741	1.61448e-14	7.01844e-13	down	yes
10528	u	chr1	.	201554875	201555117	MSTRG.3645.1	1	243	MSTRG.3645	.	0.667108	0.19838	0.444551	1.22852	1.06341	1.62314	0.334614	-1.57943	0.00247285	0.014903	down	yes
24462	u	chr2	.	23841581	23849623	MSTRG.7773.1	1	8043	MSTRG.7773	.	0.666524	0.614341	0.678654	1.9745	2.24292	1.63651	0.334736	-1.57891	3.89636e-20	2.65789e-18	down	yes
10379	u	chr1	+	198387104	198388215	MSTRG.3608.1	2	543	MSTRG.3608	.	0.664152	1.12511	1.20418	2.20146	3.10246	1.71729	0.426342	-1.22992	0.00324022	0.0187654	down	yes
31072	u	chr22	-	1007264	1014081	MSTRG.9793.1	2	784	MSTRG.9793	.	0.663732	0.766359	0.743373	0.999935	1.53286	2.40428	0.440233	-1.18366	0.00837484	0.0416142	down	yes
57534	i	chr9	.	21832195	21832531	MSTRG.17475.1	1	337	MSTRG.17475	ENSAPLG00020006749	0.661762	1.52963	1.14469	0.253167	0.508553	0.193743	3.49159	1.80388	0.00209129	0.0129135	up	yes
9073	u	chr1	.	150495075	150495944	MSTRG.3178.1	1	870	MSTRG.3178	.	0.655897	1.62221	1.1946	0.039481	0	0	87.9588	6.45876	1.90251e-08	2.79044e-07	up	yes
4509	u	chr1	.	41566795	41567593	MSTRG.1748.1	1	799	MSTRG.1748	.	0.652887	0.734256	0.57042	1.94284	2.27927	1.76842	0.326776	-1.61363	1.02257e-11	3.15327e-10	down	yes
450	u	VSDN01001067.1	-	3	1099	MSTRG.290.1	2	374	MSTRG.290	.	0.652663	1.88886	0.990956	0.175204	0.216296	0.371236	4.63133	2.21143	0.000737446	0.00518275	up	yes
8419	i	chr1	+	129483098	129490563	MSTRG.2979.1	3	4379	MSTRG.2979	ENSAPLG00020016562	0.652402	0.554315	0.308168	1.21645	2.0927	1.312	0.327816	-1.60904	0.000383785	0.00289995	down	yes
51245	u	chr6	.	19983399	19984857	MSTRG.15749.1	1	1459	MSTRG.15749	.	0.644663	0.687025	0.599375	1.5575	1.82968	1.49683	0.395385	-1.33867	4.31581e-13	1.62865e-11	down	yes
4582	i	chr1	.	43160063	43160910	MSTRG.1776.1	1	848	MSTRG.1776	ENSAPLG00020001877	0.644585	0.517687	0.453559	1.05855	1.46655	1.37793	0.413993	-1.27232	1.65347e-05	0.000161831	down	yes
55415	u	chr8	.	22267680	22269112	MSTRG.16913.1	1	1433	MSTRG.16913	.	0.641868	0.507405	0.200532	1.80015	1.6443	1.20977	0.290017	-1.78579	0.00115365	0.00766558	down	yes
44716	x	chr4	+	36407931	36443233	MSTRG.13875.1	10	1664	MSTRG.13875	ENSAPLG00020002386	0.638908	0.383452	0.504135	1.79097	1.97482	1.89878	0.269482	-1.89174	1.75797e-14	7.61665e-13	down	yes
4087	u	chr1	.	28084214	28084587	MSTRG.1582.1	1	374	MSTRG.1582	.	0.636074	0.526746	0.782747	2.33031	1.67974	0.93009	0.393828	-1.34436	0.00747925	0.037931	down	yes
55172	u	chr8	.	17089525	17089922	MSTRG.16844.1	1	398	MSTRG.16844	.	0.631595	0.167955	0.416563	1.63021	1.63882	0.861355	0.294431	-1.764	0.0044844	0.0247382	down	yes
39091	u	chr3	+	79737864	79741931	MSTRG.12217.1	3	1292	MSTRG.12217	.	0.630709	0.555566	0.559767	1.47005	1.39729	1.57438	0.393101	-1.34703	4.04126e-13	1.5295e-11	down	yes
4585	u	chr1	-	43245417	43251247	MSTRG.1780.1	5	2305	MSTRG.1780	.	0.6295	0.39256	0.398792	1.09426	1.61721	1.32112	0.352343	-1.50495	4.05604e-06	4.33619e-05	down	yes
55607	i	chr8	.	24600986	24601488	MSTRG.16979.1	1	503	MSTRG.16979	ENSAPLG00020017508	0.628848	0.410185	0.846077	1.55267	1.03844	1.25926	0.489593	-1.03035	0.0096771	0.046786	down	yes
12632	u	chr11	.	6923504	6923766	MSTRG.4260.1	1	263	MSTRG.4260	.	0.624038	0.303657	0.4579	1.02917	1.81418	0.946365	0.365619	-1.45159	0.00783793	0.0393836	down	yes
20584	u	chr17	.	7042119	7043897	MSTRG.6632.1	1	1779	MSTRG.6632	.	0.623224	0.427236	0.397359	1.20642	1.73215	0.847399	0.382416	-1.38678	0.000967553	0.00657674	down	yes
2789	u	Z	.	66068795	66069263	MSTRG.1162.1	1	469	MSTRG.1162	.	0.623218	0.10073	0.530252	2.12626	2.05288	1.69875	0.213376	-2.22853	0.00168022	0.0106859	down	yes
26944	u	chr2	+	112415621	112461110	MSTRG.8545.2	4	613	MSTRG.8545	.	0.623064	0.373253	0.593957	0.078313	0	0.015117	17.021	4.08925	3.55164e-05	0.000329073	up	yes
8745	i	chr1	.	140640807	140641920	MSTRG.3075.1	1	1114	MSTRG.3075	ENSAPLG00020001888	0.616992	0.494324	0.196872	1.62451	1.74772	1.65562	0.260188	-1.94237	0.000134871	0.0011214	down	yes
48857	u	chr5	.	38757150	38758698	MSTRG.15096.1	1	1549	MSTRG.15096	.	0.610519	0.509138	0.517355	1.01748	1.19464	1.40165	0.452993	-1.14244	2.32605e-06	2.57442e-05	down	yes
31538	u	chr22	.	15615066	15615353	MSTRG.10018.1	1	288	MSTRG.10018	.	0.610227	1.4059	1.40868	0.422431	0.157925	0.153505	4.66684	2.22245	0.00141823	0.00921462	up	yes
9176	u	chr1	.	153251794	153253624	MSTRG.3197.1	1	1831	MSTRG.3197	.	0.608402	0.470215	0.502555	3.29915	1.63329	1.4859	0.246352	-2.02121	8.21341e-06	8.42579e-05	down	yes
670	u	VSDN01001626.1	+	2	4696	MSTRG.440.1	2	2524	MSTRG.440	.	0.605103	0.246379	0.397777	0.184809	0.14726	0.098394	2.90213	1.53711	0.00178952	0.011277	up	yes
39691	i	chr3	-	94918354	94918920	MSTRG.12409.1	2	508	MSTRG.12409	ENSAPLG00020017756	0.603439	0.647179	0.720503	1.56232	2.8762	1.36486	0.339651	-1.55788	0.000445312	0.00330079	down	yes
46049	x	chr4	+	70849276	70859531	MSTRG.14268.1	2	8861	MSTRG.14268	ENSAPLG00020009822	0.602713	0.343718	0.282861	0.88279	0.91637	0.986798	0.441246	-1.18035	0.00251247	0.0151137	down	yes
49536	u	chr5	.	54359831	54360037	MSTRG.15303.1	1	207	MSTRG.15303	.	0.601945	1.43843	0.933365	0	0	0	9912.45	13.275	2.33565e-06	2.58448e-05	up	yes
46478	u	chr40	-	838013	845787	MSTRG.14396.2	2	2314	MSTRG.14396	.	0.598749	0.7131	0.608822	0.144453	0.21603	0.299062	2.91212	1.54207	5.57767e-06	5.85175e-05	up	yes
49763	i	chr5	.	60913949	60915125	MSTRG.15380.1	1	1177	MSTRG.15380	ENSAPLG00020010614	0.597529	0.410115	0.491901	1.54455	1.70014	0.887697	0.362876	-1.46245	0.000164007	0.0013404	down	yes
518	u	VSDN01001271.1	+	3	3536	MSTRG.338.1	4	1376	MSTRG.338	.	0.596959	0.045236	1.2058	0.004227	0.004815	0.011859	88.4166	6.46625	3.08467e-05	0.000288283	up	yes
1802	x	Z	-	28766158	28767142	MSTRG.802.1	2	850	MSTRG.802	ENSAPLG00020009411	0.596028	0.568834	0.481289	3.38718	2.36215	2.04046	0.211322	-2.24249	1.73485e-11	5.18004e-10	down	yes
37514	u	chr3	.	32769395	32770069	MSTRG.11724.1	1	675	MSTRG.11724	.	0.590525	0.44326	0.420403	1.48533	1.50969	0.819275	0.381247	-1.3912	0.000795128	0.00553926	down	yes
39453	u	chr3	.	88383183	88390307	MSTRG.12327.1	1	7125	MSTRG.12327	.	0.584437	0.513636	0.489864	1.87282	1.48878	1.07876	0.357615	-1.48352	3.68005e-07	4.4779e-06	down	yes
8744	i	chr1	.	140635804	140638803	MSTRG.3074.1	1	3000	MSTRG.3074	ENSAPLG00020001888	0.584372	0.188754	0.395007	1.42159	1.49403	1.17803	0.285353	-1.80918	0.000303594	0.00235097	down	yes
1167	i	Z	+	11413476	11416454	MSTRG.588.1	2	2957	MSTRG.588	ENSAPLG00020009169	0.584064	0.566238	0.664866	1.26636	1.46725	1.23064	0.457884	-1.12695	3.50028e-13	1.33157e-11	down	yes
4507	u	chr1	.	41542423	41559470	MSTRG.1746.1	1	17048	MSTRG.1746	.	0.580851	0.471845	0.469328	1.22835	1.83426	1.3797	0.34262	-1.54532	1.21973e-10	3.08509e-09	down	yes
22908	u	chr19	.	5506025	5506339	MSTRG.7318.1	1	315	MSTRG.7318	.	0.580554	0.670807	1.6572	0	0	0.163822	17.7544	4.1501	0.00764391	0.0386146	up	yes
19549	u	chr16	+	7824091	7829426	MSTRG.6318.1	2	3593	MSTRG.6318	.	0.575702	0.711265	0.717534	1.31168	1.62503	1.52245	0.449524	-1.15353	8.23897e-10	1.68473e-08	down	yes
18849	i	chr15	.	14986671	14987526	MSTRG.6127.1	1	856	MSTRG.6127	ENSAPLG00020011037	0.575375	0.186593	0.052043	1.49005	1.98051	1.41761	0.166527	-2.58618	0.00396235	0.0222554	down	yes
1803	u	Z	.	28776983	28792675	MSTRG.795.1	1	15693	MSTRG.795	.	0.5749	0.586587	0.621873	2.93396	3.42815	2.57105	0.199634	-2.32457	8.40838e-52	2.90229e-49	down	yes
16479	i	chr14	-	2163687	2167544	MSTRG.5426.1	2	3730	MSTRG.5426	ENSAPLG00020016404	0.570511	0.596181	0.763496	1.4523	1.34382	1.37133	0.463157	-1.11043	2.32776e-10	5.46575e-09	down	yes
7936	u	chr1	.	116248337	116248619	MSTRG.2798.1	1	283	MSTRG.2798	.	0.569532	0.304909	0.429576	1.4548	1.48631	1.39066	0.301036	-1.73199	6.43242e-06	6.70638e-05	down	yes
27692	u	chr2	.	131715820	131716139	MSTRG.8807.1	1	320	MSTRG.8807	.	0.565187	0.402723	0.312084	0.929943	1.86587	1.18046	0.321908	-1.63528	0.00104701	0.00704564	down	yes
48854	u	chr5	.	38725335	38727135	MSTRG.15088.1	1	1801	MSTRG.15088	.	0.559171	0.477869	0.649554	1.56223	1.17284	1.04014	0.446755	-1.16244	3.18251e-05	0.000296571	down	yes
24562	i	chr2	.	27602956	27603301	MSTRG.7811.1	1	346	MSTRG.7811	ENSAPLG00020006561	0.554518	0.633462	0.639048	2.09297	1.73081	1.37458	0.351462	-1.50856	2.08459e-05	0.000200501	down	yes
28300	u	chr2	.	148773933	148774462	MSTRG.8998.1	1	530	MSTRG.8998	.	0.552951	1.70905	0.933828	0	0.050368	0.102115	20.9586	4.38947	3.60409e-05	0.000333516	up	yes
4506	u	chr1	.	41527081	41542118	MSTRG.1745.1	1	15038	MSTRG.1745	.	0.551679	0.495046	0.619585	1.66172	1.99049	1.56269	0.319529	-1.64598	3.97975e-23	3.30741e-21	down	yes
27991	i	chr2	.	141335581	141342688	MSTRG.8902.1	1	7108	MSTRG.8902	ENSAPLG00020000481	0.548987	0.417408	0.567599	1.56228	1.88012	1.67112	0.299988	-1.73703	4.66281e-21	3.39069e-19	down	yes
37549	u	chr3	-	33601040	33608742	MSTRG.11744.1	5	4424	MSTRG.11744	.	0.547994	0.370046	0.453359	1.92336	2.82489	2.18798	0.197715	-2.3385	4.86798e-18	2.87717e-16	down	yes
26037	i	chr2	+	81995482	81999243	MSTRG.8275.1	2	3738	MSTRG.8275	ENSAPLG00020000075	0.545326	0.808639	0.625746	1.3308	1.79438	1.91324	0.392923	-1.34768	3.55691e-06	3.83825e-05	down	yes
37617	j	chr3	-	35301422	35326246	MSTRG.11762.6	5	2297	MSTRG.11762	ENSAPLG00020009612	0.54441	1.10797	0.973708	7.08055	2.88605	2.94592	0.203375	-2.29778	8.40849e-05	0.000725946	down	yes
26034	x	chr2	+	81976508	81981209	MSTRG.8274.1	2	1164	MSTRG.8274	ENSAPLG00020000075	0.542557	0.556332	0.615294	1.9117	1.85933	2.12502	0.290734	-1.78223	2.6255e-21	1.94471e-19	down	yes
25498	u	chr2	.	57218556	57219076	MSTRG.8112.1	1	521	MSTRG.8112	.	0.538408	1.24109	1.49306	0.505246	0.381553	0.390755	2.56158	1.35703	0.00924182	0.0450637	up	yes
27990	i	chr2	.	141316940	141332459	MSTRG.8901.1	1	15520	MSTRG.8901	ENSAPLG00020000481	0.533297	0.374127	0.50152	1.54185	1.83154	1.49729	0.289271	-1.78951	5.96921e-18	3.50006e-16	down	yes
10367	i	chr1	-	197296459	197302124	MSTRG.3606.1	2	5534	MSTRG.3606	ENSAPLG00020004422	0.531194	0.150912	0.463175	1.13605	2.11469	1.10781	0.262766	-1.92815	0.00241168	0.0145887	down	yes
51993	u	chr6	.	36542487	36543105	MSTRG.15962.1	1	619	MSTRG.15962	.	0.529781	0.572401	0.338753	1.46704	1.03934	1.32725	0.375866	-1.41171	6.62667e-05	0.000583397	down	yes
14717	u	chr12	+	16067823	16073011	MSTRG.4868.7	4	1803	MSTRG.4868	.	0.526308	0.795557	0.878811	0	0	0.070607	31.168	4.96199	0.00427541	0.023751	up	yes
52001	u	chr6	.	36669488	36685024	MSTRG.15970.1	1	15537	MSTRG.15970	.	0.524415	0.476178	0.425025	1.46008	1.54732	1.16262	0.341873	-1.54847	3.54159e-16	1.78545e-14	down	yes
14808	j	chr12	+	19258239	19262174	MSTRG.4901.2	4	2036	MSTRG.4901	ENSAPLG00020014370	0.523525	0.498679	0.445933	4.48698	0.773423	4.21576	0.154929	-2.69032	0.000451904	0.00334343	down	yes
48949	u	chr5	.	41650924	41651504	MSTRG.15128.1	1	581	MSTRG.15128	.	0.523352	0.433939	0.687271	1.47854	1.27824	0.868151	0.453682	-1.14025	0.00316971	0.0184292	down	yes
43586	u	chr4	.	4785431	4785930	MSTRG.13518.1	1	500	MSTRG.13518	.	0.522897	0.206323	0.200387	0.697418	2.47979	0.980472	0.223588	-2.16109	0.00593651	0.0313475	down	yes
48863	u	chr5	.	38806933	38810989	MSTRG.15099.1	1	4057	MSTRG.15099	.	0.521574	0.549079	0.498433	1.72997	1.67426	1.27428	0.335381	-1.57613	1.1731e-15	5.61344e-14	down	yes
491	u	VSDN01001139.1	+	9856	18462	MSTRG.314.2	2	605	MSTRG.314	.	0.518314	0.492092	0.476788	0.084062	0.167491	0.067471	4.6617	2.22086	5.55178e-06	5.82695e-05	up	yes
27993	i	chr2	.	141350350	141359633	MSTRG.8904.1	1	9284	MSTRG.8904	ENSAPLG00020000481	0.5164	0.405388	0.305886	1.0399	1.6377	1.08898	0.325938	-1.61733	3.97426e-06	4.25843e-05	down	yes
38202	u	chr3	-	58032232	58033105	MSTRG.11953.1	2	586	MSTRG.11953	.	0.515977	0.324391	0.644371	1.89838	1.06932	1.5859	0.326058	-1.6168	0.000258893	0.00203587	down	yes
10366	i	chr1	+	197291334	197300110	MSTRG.3605.1	2	8717	MSTRG.3605	ENSAPLG00020004422	0.513367	0.661293	0.550345	3.02571	2.73024	2.58321	0.206856	-2.2733	8.92702e-39	1.74414e-36	down	yes
5062	u	chr1	.	52466232	52466511	MSTRG.1938.1	1	280	MSTRG.1938	.	0.512748	1.57966	0.443691	0.126065	0.116801	0.25667	5.07692	2.34395	0.00768748	0.0388	up	yes
4421	u	chr1	.	39293643	39294628	MSTRG.1721.1	1	986	MSTRG.1721	.	0.511145	0.518405	0.69592	1.99096	1.78852	1.37782	0.334568	-1.57963	2.44681e-08	3.53273e-07	down	yes
9296	u	chr1	.	163049347	163050699	MSTRG.3254.1	1	1353	MSTRG.3254	.	0.507889	0.354035	0.367248	1.14428	1.65327	1.10758	0.314758	-1.66768	2.02928e-07	2.53232e-06	down	yes
28003	i	chr2	.	141400351	141400764	MSTRG.8913.1	1	414	MSTRG.8913	ENSAPLG00020000481	0.507236	0.567064	0.384304	1.62723	2.09348	1.32057	0.289332	-1.7892	2.08375e-06	2.31814e-05	down	yes
14711	u	chr12	+	16016161	16063715	MSTRG.4868.2	7	8210	MSTRG.4868	.	0.504254	0.276807	0.283809	0.002713	0.091667	0.02695	8.77664	3.13367	0.00536161	0.0288533	up	yes
1875	u	Z	-	30609336	30613077	MSTRG.839.1	2	3712	MSTRG.839	.	0.496165	0.391243	0.279149	0.962863	1.74903	0.977116	0.316225	-1.66098	0.000102301	0.000870443	down	yes
24011	i	chr2	-	8043004	8043545	MSTRG.7620.1	2	483	MSTRG.7620	ENSAPLG00020013201	0.489963	0.770502	0.48853	2.47166	2.00001	1.73518	0.281785	-1.82733	1.13721e-07	1.4603e-06	down	yes
45653	u	chr4	.	62150648	62150851	MSTRG.14143.1	1	204	MSTRG.14143	.	0.489371	0.478426	0.480745	3.50959	1.72392	1.08612	0.229213	-2.12524	0.00180884	0.011377	down	yes
5061	u	chr1	.	52460341	52461047	MSTRG.1937.1	1	707	MSTRG.1937	.	0.489048	0.302284	0.694501	0.974356	1.72253	1.12333	0.388939	-1.36238	0.00418002	0.023291	down	yes
37773	u	chr3	.	39567855	39569714	MSTRG.11802.1	1	1860	MSTRG.11802	.	0.488348	0.53407	0.597893	1.57837	1.46632	0.849152	0.416122	-1.26492	0.000294753	0.00229176	down	yes
16813	i	chr14	.	6902208	6902564	MSTRG.5512.1	1	357	MSTRG.5512	ENSAPLG00020007531	0.485338	0.800287	0.385327	2.00454	1.60121	2.38108	0.279105	-1.84112	1.94138e-05	0.000187913	down	yes
51248	u	chr6	.	20052988	20053898	MSTRG.15752.1	1	911	MSTRG.15752	.	0.485179	0.087487	0.277283	1.504	0.899408	0.968323	0.252081	-1.98804	0.00550018	0.0294775	down	yes
50006	u	chr5	.	64984585	64985751	MSTRG.15443.1	1	1167	MSTRG.15443	.	0.483593	0.842267	0.586236	1.64494	1.36388	1.13804	0.461096	-1.11686	0.00148775	0.00960435	down	yes
37554	u	chr3	.	33715972	33716775	MSTRG.11748.1	1	804	MSTRG.11748	.	0.479006	0.751474	1.03348	1.43503	2.05503	1.65332	0.44017	-1.18387	0.0027501	0.0163349	down	yes
43459	o	chr4	-	1222479	1227477	MSTRG.13456.1	3	4168	MSTRG.13456	ENSAPLG00020004429	0.475807	0.657496	1.75268	4.54783	4.13422	4.22358	0.223622	-2.16087	0.000386949	0.0029213	down	yes
46997	u	chr5	.	9100449	9100765	MSTRG.14549.1	1	317	MSTRG.14549	.	0.475691	1.62969	1.39914	0.140312	0.469339	0.117128	4.82198	2.26963	0.00827386	0.0412181	up	yes
13386	u	chr11	+	18675757	18676658	MSTRG.4496.1	2	211	MSTRG.4496	.	0.473014	0.286345	0.41762	1.72692	1.56966	1.02711	0.272217	-1.87717	0.000233049	0.0018495	down	yes
15953	u	chr13	.	17762482	17762816	MSTRG.5254.1	1	335	MSTRG.5254	.	0.472337	0.406755	0.56602	1.85504	2.26842	1.08346	0.277537	-1.84925	8.47868e-05	0.00073164	down	yes
25832	u	chr2	.	74819605	74819874	MSTRG.8201.1	1	270	MSTRG.8201	.	0.471249	1.86874	1.30726	0	0.193786	0	18.821	4.23427	0.00440123	0.0243455	up	yes
36817	u	chr3	-	3997994	4004311	MSTRG.11527.1	2	457	MSTRG.11527	.	0.468326	0	0.180678	2.47904	4.00088	3.3987	0.0656978	-3.92801	0.00146394	0.00947089	down	yes
13987	u	chr12	.	6700689	6707521	MSTRG.4665.1	1	6833	MSTRG.4665	.	0.467112	0.474326	0.548435	2.47891	1.05322	1.04979	0.325163	-1.62076	0.000870175	0.00599751	down	yes
4515	u	chr1	.	41641406	41646580	MSTRG.1754.1	1	5175	MSTRG.1754	.	0.465893	0.389097	0.61908	1.52779	1.62746	1.42493	0.321836	-1.6356	1.49606e-12	5.3163e-11	down	yes
17944	u	chr15	+	4029989	4030416	MSTRG.5851.1	1	428	MSTRG.5851	.	0.464211	0.518856	0.997388	1.95678	1.62042	1.41118	0.397014	-1.33274	0.00159078	0.0101858	down	yes
4505	u	chr1	+	41439880	41525876	MSTRG.1744.1	2	6451	MSTRG.1744	.	0.458761	0.518878	0.532571	1.13876	1.57593	1.18515	0.387249	-1.36867	4.36233e-11	1.20374e-09	down	yes
11255	i	chr10	+	6693468	6698159	MSTRG.3865.1	2	4599	MSTRG.3865	ENSAPLG00020018413	0.455938	0.445656	0.634097	0.97685	1.55918	1.23742	0.406973	-1.29699	1.63911e-05	0.000160577	down	yes
11054	u	chr10	.	2791857	2796691	MSTRG.3802.1	1	4835	MSTRG.3802	.	0.455672	0.53557	0.444251	1.42112	0.934815	0.654012	0.476916	-1.06819	0.00743191	0.0377386	down	yes
1805	u	Z	.	28805904	28813156	MSTRG.796.1	1	7253	MSTRG.796	.	0.455206	0.493503	0.515088	2.46863	2.32014	1.98211	0.21619	-2.20963	4.78798e-50	1.54936e-47	down	yes
9237	i	chr1	.	156434555	156436337	MSTRG.3225.1	1	1783	MSTRG.3225	ENSAPLG00020012256	0.45294	0.217825	0.499062	1.5139	0.917484	1.70882	0.282553	-1.82341	0.000183509	0.00148688	down	yes
43582	u	chr4	.	4727308	4728209	MSTRG.13510.1	1	902	MSTRG.13510	.	0.452049	0.165497	0.273356	1.01852	1.02696	2.11155	0.214312	-2.22222	0.000241991	0.00191313	down	yes
1790	j	Z	-	28567022	28585247	MSTRG.793.3	3	5059	MSTRG.793	ENSAPLG00020009407	0.449504	0.243364	0.31743	1.12558	1.68227	1.15643	0.25485	-1.97228	3.5267e-08	4.92568e-07	down	yes
4511	u	chr1	.	41577154	41586778	MSTRG.1750.1	1	9625	MSTRG.1750	.	0.44901	0.459959	0.45667	1.22564	1.76645	1.3969	0.311151	-1.68431	1.72428e-17	9.71433e-16	down	yes
27992	i	chr2	.	141343275	141350041	MSTRG.8903.1	1	6767	MSTRG.8903	ENSAPLG00020000481	0.447804	0.337522	0.328653	1.70278	1.8577	1.29292	0.229525	-2.12328	4.60804e-17	2.51403e-15	down	yes
15129	u	chr13	.	182995	184087	MSTRG.4988.1	1	1093	MSTRG.4988	.	0.447495	0.523668	0.824416	1.42604	1.38303	0.998814	0.471542	-1.08454	0.00296736	0.017417	down	yes
15788	u	chr13	.	11844401	11855831	MSTRG.5191.1	1	11431	MSTRG.5191	.	0.446036	0.331848	0.432942	1.73587	1.23045	1.06503	0.300352	-1.73527	3.98511e-09	6.82982e-08	down	yes
19267	u	chr16	+	3410847	3419600	MSTRG.6251.2	6	1039	MSTRG.6251	.	0.44348	1.42021	1.45784	0.435102	0.220446	0.343428	3.32493	1.73333	0.00637706	0.0332132	up	yes
316	u	VSDN01000643.1	+	26307	26845	MSTRG.199.1	2	273	MSTRG.199	.	0.441491	0.323983	0.608293	1.53693	1.04442	1.03992	0.37936	-1.39836	0.001978	0.0122898	down	yes
40592	u	chr3	.	112349131	112350275	MSTRG.12671.1	1	1145	MSTRG.12671	.	0.441113	0.553776	0.706311	1.0212	1.5487	1.13332	0.459384	-1.12223	0.000755943	0.00529911	down	yes
26157	i	chr2	-	90915842	90916842	MSTRG.8326.1	2	904	MSTRG.8326	ENSAPLG00020011466	0.439199	0.458653	0.54824	1.61836	1.52947	1.1918	0.333229	-1.58542	1.45344e-09	2.79435e-08	down	yes
47776	u	chr5	.	26529618	26531055	MSTRG.14790.1	1	1438	MSTRG.14790	.	0.430232	0.617831	0.247722	2.834	1.10481	0.794411	0.273764	-1.86899	0.009729	0.0469863	down	yes
25396	u	chr2	-	55503812	55520385	MSTRG.8080.1	4	695	MSTRG.8080	.	0.429926	0.668992	0.126319	1.72272	1.55228	2.5245	0.211266	-2.24287	0.00113323	0.00754931	down	yes
47163	u	chr5	.	11660713	11661202	MSTRG.14597.1	1	490	MSTRG.14597	.	0.429828	0.490917	0.229786	2.34557	0.596371	1.4593	0.26141	-1.93561	0.00708158	0.0362588	down	yes
8230	i	chr1	.	125509110	125511871	MSTRG.2899.1	1	2762	MSTRG.2899	ENSAPLG00020000513	0.428687	0.577533	0.327131	1.59629	0.895506	0.887694	0.394542	-1.34175	0.00241384	0.0145984	down	yes
435	u	VSDN01001028.1	-	4670	5061	MSTRG.283.1	2	301	MSTRG.283	.	0.427143	0.906613	0.441836	1.94878	1.88154	2.1672	0.296054	-1.75607	3.27417e-05	0.000304454	down	yes
31347	u	chr22	+	9970596	9976085	MSTRG.9914.1	2	442	MSTRG.9914	.	0.425313	0.333432	0.448379	1.81154	1.2608	0.987758	0.297314	-1.74994	4.41095e-05	0.000402281	down	yes
37834	u	chr3	+	42711152	42712393	MSTRG.11824.1	2	1144	MSTRG.11824	.	0.425107	0.257184	0.531195	1.79486	1.32013	1.53107	0.261186	-1.93685	5.04971e-08	6.83705e-07	down	yes
9400	i	chr1	.	166065966	166066317	MSTRG.3293.1	1	352	MSTRG.3293	ENSAPLG00020013853	0.422668	0.865522	1.53539	0.21225	0.276051	0.254318	3.80219	1.92683	0.00513257	0.0278028	up	yes
51250	u	chr6	.	20074478	20095262	MSTRG.15754.1	1	20785	MSTRG.15754	.	0.420026	0.303447	0.319414	1.26667	1.74733	1.45264	0.233483	-2.09861	5.73303e-19	3.66907e-17	down	yes
49241	i	chr5	.	48898926	48899378	MSTRG.15227.1	1	453	MSTRG.15227	ENSAPLG00020005848	0.416012	0.218507	0.742061	1.2719	1.97257	1.48195	0.291253	-1.77966	0.00104511	0.00703467	down	yes
47460	i	chr5	.	21814243	21814546	MSTRG.14704.1	1	304	MSTRG.14704	ENSAPLG00020006327	0.415994	1.60688	0.23833	0	0	0.110234	20.5127	4.35845	0.00881196	0.0433902	up	yes
25971	u	chr2	.	80335934	80336886	MSTRG.8252.1	1	953	MSTRG.8252	.	0.413059	0.50061	0.218146	2.6042	0.963786	0.688581	0.265899	-1.91105	0.00993035	0.0478229	down	yes
4082	i	chr1	.	27573990	27574516	MSTRG.1584.1	1	527	MSTRG.1584	ENSAPLG00020016456	0.411119	1.11201	1.51786	0.137263	0.33162	0.067171	5.67292	2.50409	0.00272774	0.0162351	up	yes
31325	u	chr22	-	9071867	9078703	MSTRG.9903.1	2	319	MSTRG.9903	.	0.408579	1.19483	2.4068	0.343867	0.261651	0.187907	5.0543	2.33751	0.00548276	0.0294056	up	yes
1791	u	Z	.	28585646	28589524	MSTRG.794.1	1	3879	MSTRG.794	.	0.408201	0.129453	0.410793	1.36648	1.60248	0.998768	0.23904	-2.06468	0.000292158	0.00227363	down	yes
4508	u	chr1	.	41559754	41566379	MSTRG.1747.1	1	6626	MSTRG.1747	.	0.407608	0.477285	0.290751	1.21074	1.56606	1.16831	0.298	-1.74661	4.71842e-09	7.95753e-08	down	yes
4512	u	chr1	.	41589179	41610059	MSTRG.1751.1	1	20881	MSTRG.1751	.	0.406836	0.386324	0.443897	1.03417	1.62792	1.26223	0.315228	-1.66553	1.61105e-12	5.70146e-11	down	yes
27995	i	chr2	.	141362051	141365009	MSTRG.8906.1	1	2959	MSTRG.8906	ENSAPLG00020000481	0.404389	0.271415	0.557706	1.99885	1.68037	1.09577	0.258327	-1.95273	5.0067e-06	5.28916e-05	down	yes
4510	u	chr1	.	41568123	41576823	MSTRG.1749.1	1	8701	MSTRG.1749	.	0.402167	0.381229	0.4345	0.950202	1.72042	1.38576	0.300242	-1.7358	6.17221e-09	1.01097e-07	down	yes
27998	i	chr2	.	141387455	141387911	MSTRG.8909.1	1	457	MSTRG.8909	ENSAPLG00020000481	0.400841	0.97608	0.405632	2.54231	2.56981	1.64902	0.263646	-1.92332	0.000447094	0.00331305	down	yes
44717	x	chr4	+	36407964	36434214	MSTRG.13875.2	4	3457	MSTRG.13875	ENSAPLG00020002386	0.400471	0.557789	0.722171	1.24238	1.80775	1.45043	0.373383	-1.42127	2.14693e-05	0.000206037	down	yes
1804	u	Z	-	28792910	28805693	MSTRG.797.1	2	12714	MSTRG.797	.	0.398416	0.420904	0.392038	1.94083	2.48131	1.83134	0.193709	-2.36803	1.8484e-40	3.85892e-38	down	yes
24737	u	chr2	.	33761022	33761911	MSTRG.7893.1	1	890	MSTRG.7893	.	0.397197	0.340152	0.430322	1.13007	0.753661	1.66503	0.329036	-1.60368	0.000300609	0.00233099	down	yes
21766	u	chr18	+	2428419	2468548	MSTRG.6991.1	3	5846	MSTRG.6991	.	0.395338	0.370798	0.528068	0.141248	0.085845	0.123965	3.68658	1.88228	7.07427e-10	1.47274e-08	up	yes
1884	j	Z	-	31231469	31258792	MSTRG.818.4	3	478	MSTRG.818	ENSAPLG00020009962	0.394865	0.627313	0.50431	0.028581	0	0.130259	9.61022	3.26457	0.000655835	0.00466171	up	yes
4106	u	chr1	.	28639783	28640829	MSTRG.1597.1	1	1047	MSTRG.1597	.	0.392109	0.526263	0.411148	1.53768	1.44787	1.24841	0.314013	-1.6711	1.02823e-11	3.16884e-10	down	yes
37184	u	chr3	-	16778200	16787431	MSTRG.11636.1	2	9206	MSTRG.11636	.	0.391869	0.328618	0.459178	2.16674	1.7371	1.3555	0.224299	-2.1565	1.19104e-14	5.23925e-13	down	yes
18845	i	chr15	.	14838945	14839396	MSTRG.6123.1	1	452	MSTRG.6123	ENSAPLG00020011037	0.390875	0.196949	0.257047	1.94253	1.74699	1.39403	0.166197	-2.58903	1.36425e-10	3.39751e-09	down	yes
42	u	VSDN01000113.1	-	32005	33730	MSTRG.32.1	2	1548	MSTRG.32	.	0.388139	0.30749	0.611903	4.6887	3.99051	3.53386	0.10706	-3.22351	6.55876e-21	4.72295e-19	down	yes
3590	x	chr1	-	10028074	10035099	MSTRG.1417.1	6	5219	MSTRG.1417	ENSAPLG00020001463	0.38607	0.372559	0.384541	1.34177	1.80344	1.55801	0.243061	-2.04061	1.54818e-30	2.0766e-28	down	yes
27661	u	chr2	.	130728654	130728922	MSTRG.8795.1	1	269	MSTRG.8795	.	0.384853	0.213255	1.46863	0	0	0	6889.13	12.7501	0.000490532	0.00359735	up	yes
376	u	VSDN01000875.1	-	4930	5753	MSTRG.237.2	3	430	MSTRG.237	.	0.383713	0.270373	1.45798	0.06327	0.12986	0	10.936	3.45101	0.0100302	0.0482231	up	yes
9717	i	chr1	.	181631991	181632451	MSTRG.3412.1	1	461	MSTRG.3412	ENSAPLG00020001796	0.383244	0.188224	0.205304	0.827837	1.88931	1.46101	0.185913	-2.4273	2.39113e-05	0.000227742	down	yes
51972	i	chr6	.	35272321	35272746	MSTRG.15950.1	1	426	MSTRG.15950	ENSAPLG00020011791	0.379442	0.314963	0.446642	3.3326	5.79605	3.52106	0.0902035	-3.47067	2.01175e-16	1.03537e-14	down	yes
1800	u	Z	-	28747999	28757274	MSTRG.801.1	2	8149	MSTRG.801	.	0.376862	0.330111	0.414752	1.95985	1.95733	1.8385	0.19489	-2.35927	3.01428e-88	3.12129e-85	down	yes
18898	u	chr15	.	16345471	16346096	MSTRG.6143.1	1	626	MSTRG.6143	.	0.375315	0.425848	0.423072	1.53914	0.784932	0.69667	0.405277	-1.30302	0.00929417	0.0452559	down	yes
51246	u	chr6	.	19994379	19998839	MSTRG.15750.1	1	4461	MSTRG.15750	.	0.374018	0.374757	0.303317	1.20584	1.60043	1.53502	0.242345	-2.04486	3.26609e-21	2.40543e-19	down	yes
51999	u	chr6	.	36665672	36666258	MSTRG.15968.1	1	587	MSTRG.15968	.	0.373585	0.243084	0.554594	1.75169	1.78755	1.25729	0.24419	-2.03393	8.02726e-07	9.39023e-06	down	yes
27034	u	chr2	.	115223710	115224165	MSTRG.8568.1	1	456	MSTRG.8568	.	0.371472	0.855239	1.45575	0.047903	0	0	55.9977	5.8073	2.90417e-05	0.000272793	up	yes
24736	u	chr2	.	33759641	33760697	MSTRG.7892.1	1	1057	MSTRG.7892	.	0.369778	0.41274	0.29456	1.22243	1.5256	1.04735	0.283787	-1.81712	1.76883e-09	3.32515e-08	down	yes
47166	u	chr5	.	11972766	11973039	MSTRG.14600.1	1	274	MSTRG.14600	.	0.363124	1.30661	1.79142	0	0	0	11537.2	13.494	7.89647e-06	8.11834e-05	up	yes
39728	i	chr3	.	95255630	95255916	MSTRG.12412.1	1	287	MSTRG.12412	ENSAPLG00020017778	0.362336	0.135493	0.293385	1.06279	0.939443	1.85396	0.20518	-2.28504	0.00011491	0.000969125	down	yes
57002	i	chr9	.	14420245	14423300	MSTRG.17352.1	1	3056	MSTRG.17352	ENSAPLG00020014244	0.35717	0.490528	0.392468	1.64835	1.14165	1.08601	0.31996	-1.64404	6.65562e-08	8.8471e-07	down	yes
8743	i	chr1	.	140625342	140631555	MSTRG.3073.1	1	6214	MSTRG.3073	ENSAPLG00020001888	0.356345	0.30979	0.313548	0.93684	1.6003	1.28529	0.256298	-1.9641	3.80483e-12	1.2693e-10	down	yes
56731	u	chr9	.	10250493	10251032	MSTRG.17286.1	1	540	MSTRG.17286	.	0.349849	0.220797	0.314275	1.58493	0.842378	0.565218	0.29571	-1.75774	0.00317848	0.0184657	down	yes
45269	o	chr4	-	49574625	49579346	MSTRG.14039.2	4	3197	MSTRG.14039	ENSAPLG00020011727	0.349818	0.218787	0.368181	0.827363	0.615935	0.475587	0.488193	-1.03448	0.00695964	0.0357511	down	yes
14324	x	chr12	-	10439568	10460008	MSTRG.4761.1	4	435	MSTRG.4761	ENSAPLG00020005540	0.349385	0.32383	0.028941	0	0	0	2340.52	11.1926	0.0020825	0.012868	up	yes
35482	u	chr28	.	164799	165279	MSTRG.11116.1	1	481	MSTRG.11116	.	0.346687	0.652104	0.667652	1.84516	1.9754	1.69791	0.301976	-1.72749	5.22817e-07	6.24426e-06	down	yes
1792	u	Z	-	28719113	28721745	MSTRG.798.1	2	1063	MSTRG.798	.	0.344682	0.461951	0.355283	2.43262	1.63817	1.40183	0.212314	-2.23573	9.56312e-10	1.93486e-08	down	yes
50679	i	chr6	.	11982964	11988325	MSTRG.15625.1	1	5362	MSTRG.15625	ENSAPLG00020000908	0.340565	0.504329	0.386102	1.48352	0.821032	0.765899	0.400918	-1.31862	0.00164735	0.0105039	down	yes
51243	u	chr6	.	19957861	19959043	MSTRG.15747.1	1	1183	MSTRG.15747	.	0.339957	0.306977	0.214908	0.677842	1.45834	1.84592	0.216429	-2.20803	4.80384e-05	0.000434443	down	yes
20186	i	chr17	.	1727335	1727740	MSTRG.6525.1	1	406	MSTRG.6525	ENSAPLG00020011871	0.338967	0.628502	0.330382	1.59263	1.93046	1.14431	0.278067	-1.8465	9.35777e-05	0.000801487	down	yes
13860	x	chr12	+	4263402	4278914	MSTRG.4622.3	2	8410	MSTRG.4622	ENSAPLG00020013470	0.337295	0.277232	0.460708	1.44193	1.73458	1.2918	0.240636	-2.05508	1.60205e-13	6.31248e-12	down	yes
13858	j	chr12	+	4255937	4282956	MSTRG.4622.1	8	2428	MSTRG.4622	ENSAPLG00020013469	0.334646	0.277656	0.499201	1.44365	1.45014	0.872588	0.295112	-1.76067	7.50065e-06	7.73752e-05	down	yes
48871	u	chr5	.	38917794	38918159	MSTRG.15103.1	1	366	MSTRG.15103	.	0.332358	0.183957	0.265727	2.17884	0.858229	1.73243	0.163967	-2.60852	1.3688e-05	0.000135792	down	yes
5395	i	chr1	.	57014246	57015328	MSTRG.2040.1	1	1083	MSTRG.2040	ENSAPLG00020017988	0.331422	0.273451	0.341731	1.36949	0.857134	1.46796	0.256213	-1.96458	6.09561e-08	8.16982e-07	down	yes
47256	o	chr5	+	14992633	14996722	MSTRG.14631.3	3	2392	MSTRG.14631	ENSAPLG00020007056	0.325427	0.701674	0.91058	0	0	0	6458.94	12.6571	1.16608e-11	3.57243e-10	up	yes
3887	i	chr1	.	18508260	18508846	MSTRG.1523.1	1	587	MSTRG.1523	ENSAPLG00020015866	0.32527	1.02298	0.647999	1.9391	2.34268	1.95361	0.320149	-1.64319	0.00123828	0.00816502	down	yes
17468	j	chr14	-	19314034	19325947	MSTRG.5709.5	4	2456	MSTRG.5709	ENSAPLG00020015616	0.318019	0.096419	0.446376	0	0	0	2869.38	11.4865	9.57713e-08	1.24275e-06	up	yes
4854	i	chr1	.	46276200	46276638	MSTRG.1868.1	1	439	MSTRG.1868	ENSAPLG00020015024	0.316664	0.581623	0.270977	0.691204	1.6317	1.13176	0.338459	-1.56295	0.00830201	0.0413344	down	yes
4514	u	chr1	+	41624150	41631023	MSTRG.1753.1	2	6854	MSTRG.1753	.	0.31224	0.504194	0.433856	1.07652	1.79748	1.30422	0.29924	-1.74062	4.965e-07	5.95466e-06	down	yes
11816	u	chr10	-	13001379	13005750	MSTRG.4036.1	2	1448	MSTRG.4036	.	0.306746	0.376639	0.256605	2.11536	1.14105	1.45844	0.199368	-2.32649	4.18921e-09	7.12791e-08	down	yes
15310	u	chr13	-	5794790	5796864	MSTRG.5055.1	2	1630	MSTRG.5055	.	0.306012	0.526765	0.328434	0.891459	1.21893	0.749197	0.406076	-1.30018	0.00103148	0.00695522	down	yes
54572	j	chr8	-	9347035	9348077	MSTRG.16686.3	2	931	MSTRG.16686	ENSAPLG00020014646	0.304513	0.35575	0.549978	2.76622	1.8173	1.3954	0.202418	-2.30459	2.84063e-07	3.49842e-06	down	yes
9407	u	chr1	.	168522649	168525555	MSTRG.3297.1	1	2907	MSTRG.3297	.	0.304359	0.153723	0.334109	0.902248	0.96832	1.44502	0.238929	-2.06534	2.71645e-06	2.98481e-05	down	yes
51788	j	chr6	+	31099101	31109604	MSTRG.15884.4	3	3786	MSTRG.15884	ENSAPLG00020000856	0.304108	0.032099	0.110439	0.217438	3.90006	2.03233	0.0726274	-3.78334	0.00251217	0.0151136	down	yes
50389	x	chr6	-	8552935	8555398	MSTRG.15555.1	3	604	MSTRG.15555	ENSAPLG00020006508	0.300801	0.445096	0.350194	2.70186	1.67129	1.90987	0.174453	-2.51909	7.92861e-11	2.06907e-09	down	yes
253	u	VSDN01000541.1	.	6153	6369	MSTRG.162.1	1	217	MSTRG.162	.	0.299958	0.699769	1.87621	0	0.090214	0	31.879	4.99454	0.00255129	0.0153152	up	yes
37640	u	chr3	.	36828881	36829912	MSTRG.11772.1	1	1032	MSTRG.11772	.	0.297342	0.534224	0.351346	1.66647	1.67241	0.794114	0.286212	-1.80485	0.000257687	0.00202762	down	yes
46243	u	chr4	.	75836667	75837169	MSTRG.14321.1	1	503	MSTRG.14321	.	0.296092	0.744977	0.41947	1.8126	1.90987	1.31931	0.289687	-1.78743	0.000239525	0.00189528	down	yes
18972	u	chr15	-	17837026	17837753	MSTRG.6167.1	1	728	MSTRG.6167	.	0.295694	0.5421	0.540202	1.32458	2.3698	1.61997	0.259298	-1.94732	7.96579e-06	8.18149e-05	down	yes
13352	u	chr11	-	18482744	18496817	MSTRG.4485.2	8	1075	MSTRG.4485	.	0.294555	1.30803	0.597379	0	0	0	7333.21	12.8402	6.10234e-08	8.17673e-07	up	yes
52143	j	chr6	-	38120883	38122600	MSTRG.15995.1	3	1448	MSTRG.15995	ENSAPLG00020012392	0.290584	0.274101	0.2246	4.20294	2.78737	3.3779	0.0761255	-3.71548	3.45453e-34	5.69613e-32	down	yes
27996	i	chr2	.	141368523	141371348	MSTRG.8907.1	1	2826	MSTRG.8907	ENSAPLG00020000481	0.290105	0.37164	0.498725	1.68337	1.46769	1.09412	0.273362	-1.87112	2.81808e-08	4.01171e-07	down	yes
18366	u	chr15	.	9290893	9291255	MSTRG.5976.1	1	363	MSTRG.5976	.	0.289037	1.36916	0.28006	0	0.046085	0.005201	37.7932	5.24005	0.00115786	0.00768764	up	yes
15371	u	chr13	.	7711610	7712323	MSTRG.5063.1	1	714	MSTRG.5063	.	0.288034	0.575009	0.235859	1.44543	2.53217	2.25394	0.176345	-2.50353	2.26013e-06	2.50468e-05	down	yes
24992	i	chr2	.	41197821	41198847	MSTRG.7968.1	1	1027	MSTRG.7968	ENSAPLG00020014903	0.285812	0.274436	0.331924	0.76601	1.06676	1.61557	0.258725	-1.95051	5.43151e-06	5.70882e-05	down	yes
44486	u	chr4	.	30145566	30146634	MSTRG.13786.1	1	1069	MSTRG.13786	.	0.283861	0.264856	0.241185	0.670911	1.51014	1.3097	0.226284	-2.14379	2.81556e-06	3.08978e-05	down	yes
1912	u	Z	.	32998187	32998667	MSTRG.844.1	1	481	MSTRG.844	.	0.279992	0.268926	0.275135	1.6487	1.50588	0.645996	0.216824	-2.20541	5.47522e-05	0.000489348	down	yes
51994	u	chr6	.	36555623	36555990	MSTRG.15963.1	1	368	MSTRG.15963	.	0.279635	0.604325	0.324589	0.811657	1.57027	1.87384	0.283979	-1.81614	0.00207462	0.0128224	down	yes
25950	i	chr2	.	78542838	78543189	MSTRG.8249.1	1	352	MSTRG.8249	ENSAPLG00020001722	0.279577	2.95126	0.454311	0.011242	0.073816	0.209623	12.5056	3.6445	0.00688937	0.0354499	up	yes
18078	u	chr15	.	5932574	5933172	MSTRG.5888.1	1	599	MSTRG.5888	.	0.277874	0.18644	0.611044	1.26419	0.97362	1.57933	0.281718	-1.82767	0.00118303	0.00783466	down	yes
2280	u	Z	+	45690899	45692084	MSTRG.973.2	2	724	MSTRG.973	.	0.277278	0.137542	0.097874	0.816337	0.565113	0.398479	0.288042	-1.79565	0.00383091	0.0216298	down	yes
4375	j	chr1	-	38218728	38223950	MSTRG.1699.6	3	3202	MSTRG.1699	ENSAPLG00020011348	0.27645	0.525211	0.198062	1.24961	1.37011	1.0197	0.274693	-1.86411	0.000145988	0.00120486	down	yes
25537	u	chr2	.	60881465	60881903	MSTRG.8125.1	1	439	MSTRG.8125	.	0.269006	1.43704	0.607376	0	0	0	7711.4	12.9128	9.73952e-06	9.89334e-05	up	yes
25885	u	chr2	.	76444134	76445137	MSTRG.8224.1	1	1004	MSTRG.8224	.	0.268125	0.527996	0.615993	1.5452	1.0476	1.34811	0.358322	-1.48067	0.000604496	0.00433067	down	yes
8441	u	chr1	.	129842817	129848832	MSTRG.2972.1	1	6016	MSTRG.2972	.	0.268069	0.251235	0.33629	1.37397	1.73181	1.21966	0.197805	-2.33785	3.73714e-23	3.11579e-21	down	yes
18712	i	chr15	.	12862016	12862746	MSTRG.6076.1	1	731	MSTRG.6076	ENSAPLG00020002123	0.263527	0.032753	0.198005	1.78101	0.699452	1.12454	0.137111	-2.86659	0.000690174	0.00488767	down	yes
29960	u	chr20	.	9248060	9248368	MSTRG.9496.1	1	309	MSTRG.9496	.	0.261808	1.36871	0.289396	0.005635	0	0	340.711	8.41241	0.000742825	0.00521488	up	yes
50512	u	chr6	.	10183855	10184618	MSTRG.15574.1	1	764	MSTRG.15574	.	0.26107	0.254072	0.523718	1.48571	0.938753	0.837919	0.318436	-1.65093	0.00077676	0.0054259	down	yes
7129	u	chr1	.	89796233	89798885	MSTRG.2556.1	1	2653	MSTRG.2556	.	0.257148	0.189518	0.246525	1.42931	1.28119	1.18177	0.178094	-2.48929	4.10914e-32	6.0099e-30	down	yes
20822	j	chr17	+	9861274	9863673	MSTRG.6708.2	4	910	MSTRG.6708	ENSAPLG00020006993	0.256651	0.023233	0.224941	1.22695	1.15251	1.26295	0.138596	-2.85104	0.000394622	0.00297144	down	yes
38486	u	chr3	.	64730225	64731515	MSTRG.12032.1	1	1291	MSTRG.12032	.	0.251855	0.216076	0.085699	1.59392	0.588629	0.519392	0.204901	-2.287	0.0020441	0.0126579	down	yes
47170	u	chr5	.	12077164	12077568	MSTRG.14604.1	1	405	MSTRG.14604	.	0.251792	0.36978	1.94448	0.089892	0.166542	0.055939	8.21469	3.03821	0.00907854	0.0444231	up	yes
16523	u	chr14	.	3114384	3114782	MSTRG.5433.1	1	399	MSTRG.5433	.	0.250529	0.516697	0.4192	2.34774	0.931317	1.05438	0.273784	-1.86889	0.00343204	0.0197043	down	yes
24639	u	chr2	.	30473506	30473905	MSTRG.7844.1	1	400	MSTRG.7844	.	0.249903	0.09119	0.208056	1.72336	0.607313	0.953412	0.167215	-2.58022	0.000174761	0.00142156	down	yes
38830	u	chr3	+	73523535	73568540	MSTRG.12133.1	3	3480	MSTRG.12133	.	0.249016	0.460946	0.361845	0.019176	0.134835	0.094824	4.3073	2.10678	0.00516746	0.0279713	up	yes
9236	i	chr1	.	156395151	156395562	MSTRG.3224.1	1	412	MSTRG.3224	ENSAPLG00020012256	0.247138	0.42122	0.194075	1.44803	1.11143	0.707979	0.263948	-1.92168	0.000592295	0.004258	down	yes
14452	u	chr12	.	11522285	11523256	MSTRG.4790.1	1	972	MSTRG.4790	.	0.246952	0.484909	0.375356	2.23719	1.47966	1.48662	0.212784	-2.23254	6.44765e-08	8.5834e-07	down	yes
12528	x	chr11	+	5350391	5356863	MSTRG.4226.1	3	4881	MSTRG.4226	ENSAPLG00020012193	0.246937	0.237741	0.314627	0.787454	0.514686	0.832907	0.374373	-1.41745	5.94869e-06	6.21832e-05	down	yes
18851	i	chr15	.	15005589	15008282	MSTRG.6129.1	1	2694	MSTRG.6129	ENSAPLG00020011037	0.245814	0.306344	0.274573	1.00772	1.66955	1.39949	0.202791	-2.30193	3.02437e-14	1.28245e-12	down	yes
26798	i	chr2	-	108719816	108732905	MSTRG.8502.4	3	2402	MSTRG.8502	ENSAPLG00020012019	0.245494	0.310823	0.098045	0.783914	0.738565	0.603288	0.307824	-1.69982	0.00106411	0.00714025	down	yes
27816	u	chr2	.	137214195	137217326	MSTRG.8846.1	1	3132	MSTRG.8846	.	0.243156	0.26612	0.306356	1.14334	1.27958	1.51622	0.207058	-2.27189	9.57828e-24	8.55027e-22	down	yes
8742	i	chr1	.	140608192	140609164	MSTRG.3072.1	1	973	MSTRG.3072	ENSAPLG00020001888	0.239078	0.276455	0.354538	1.69887	1.712	1.06589	0.194353	-2.36325	1.30968e-10	3.27263e-09	down	yes
47043	u	chr5	.	10232584	10233267	MSTRG.14559.1	1	684	MSTRG.14559	.	0.239038	0.309629	0.341392	1.65207	0.829993	0.610224	0.287831	-1.7967	0.00170312	0.0108089	down	yes
46211	i	chr4	.	74916714	74917013	MSTRG.14314.1	1	300	MSTRG.14314	ENSAPLG00020012309	0.2366	0.596687	0.094645	0.865309	1.7862	1.12438	0.245752	-2.02472	0.00903086	0.0442519	down	yes
14949	u	chr12	.	21317885	21318217	MSTRG.4941.1	1	333	MSTRG.4941	.	0.235027	1.91715	0.228356	0.002852	0	0.042994	51.9246	5.69835	0.00273314	0.0162603	up	yes
38824	u	chr3	-	73444580	73457641	MSTRG.12125.1	2	1465	MSTRG.12125	.	0.23403	0.600029	0.367729	0	0	0	4005.96	11.9679	4.74546e-09	8.00053e-08	up	yes
1806	u	Z	+	28815658	28820297	MSTRG.803.1	2	3915	MSTRG.803	.	0.229122	0.239205	0.585202	1.65695	2.16306	1.30958	0.205382	-2.28362	1.74438e-05	0.000169862	down	yes
25388	u	chr2	.	55399129	55402271	MSTRG.8082.1	1	3143	MSTRG.8082	.	0.2212	0.135483	0.244694	1.60282	1.10936	0.729529	0.174732	-2.51679	4.27523e-08	5.86669e-07	down	yes
31870	i	chr23	.	2773846	2775028	MSTRG.10108.1	1	1183	MSTRG.10108	ENSAPLG00020017110	0.220743	0.145474	0.36333	1.98897	2.14027	1.22339	0.136297	-2.87517	2.75027e-09	4.91358e-08	down	yes
5397	x	chr1	-	57033006	57038112	MSTRG.2042.1	2	1676	MSTRG.2042	ENSAPLG00020017988	0.219778	0.120431	0.363621	3.06709	0.621784	0.644574	0.162418	-2.62222	0.00386795	0.0218104	down	yes
33222	i	chr25	.	1665103	1668995	MSTRG.10495.1	1	3893	MSTRG.10495	ENSAPLG00020007465	0.218275	0.37524	0.175463	1.60553	0.604439	0.524766	0.281189	-1.83039	0.00660313	0.0341638	down	yes
46244	u	chr4	.	75837669	75838446	MSTRG.14322.1	1	778	MSTRG.14322	.	0.216332	0.169156	0.061665	1.60201	0.714385	0.784217	0.144215	-2.79371	4.47638e-05	0.000407606	down	yes
1189	u	Z	+	11684233	11687135	MSTRG.595.1	2	2873	MSTRG.595	.	0.210755	0.193183	0.238893	2.17642	1.05195	0.940413	0.154201	-2.69711	1.30461e-08	1.98034e-07	down	yes
55612	i	chr8	.	24705467	24706289	MSTRG.16984.1	1	823	MSTRG.16984	ENSAPLG00020017508	0.209776	0.251868	0.412414	0.705853	1.98813	0.58095	0.266893	-1.90566	0.00704555	0.0361064	down	yes
4329	j	chr1	+	37061858	37177163	MSTRG.1682.5	5	3596	MSTRG.1682	ENSAPLG00020010832	0.193728	0.517354	3.02319	8.40996	7.90089	8.66036	0.149543	-2.74137	0.0103354	0.0494561	down	yes
57152	u	chr9	.	15425091	15425545	MSTRG.17384.1	1	455	MSTRG.17384	.	0.193467	0.400836	0.594625	1.28022	1.90679	0.858219	0.293909	-1.76656	0.00410763	0.0229643	down	yes
39610	u	chr3	.	92548512	92548886	MSTRG.12379.1	1	375	MSTRG.12379	.	0.192586	0.323518	0.451686	1.28403	1.81574	1.47847	0.211389	-2.24203	1.98146e-07	2.47562e-06	down	yes
45117	i	chr4	.	46855865	46857180	MSTRG.14003.1	1	1316	MSTRG.14003	ENSAPLG00020011043	0.192192	0.152995	0.253452	1.93097	0.458986	0.414243	0.213479	-2.22783	0.00665124	0.0343852	down	yes
39089	u	chr3	.	79555865	79556228	MSTRG.12213.1	1	364	MSTRG.12213	.	0.189891	0	0.091453	1.44199	0.660043	0.469393	0.109412	-3.19216	0.00333104	0.0192075	down	yes
25866	i	chr2	.	75397069	75397272	MSTRG.8220.1	1	204	MSTRG.8220	ENSAPLG00020001023	0.184606	0.144934	1.42704	0	0	0	5855.25	12.5155	0.00443362	0.0244933	up	yes
43583	u	chr4	.	4732421	4732691	MSTRG.13511.1	1	271	MSTRG.13511	.	0.182428	0.789207	0.372126	1.63194	1.89394	2.18286	0.235386	-2.0869	0.000395982	0.0029808	down	yes
51249	u	chr6	-	20070248	20095572	MSTRG.15753.1	2	1850	MSTRG.15753	.	0.181366	0.314774	0.21143	0.826777	1.54408	0.975438	0.211449	-2.24162	3.03365e-07	3.7202e-06	down	yes
9567	u	chr1	.	178243440	178243781	MSTRG.3349.1	1	342	MSTRG.3349	.	0.180355	1.55237	0.734316	0	0	0	8223.48	13.0055	8.67721e-05	0.000747108	up	yes
28891	x	chr2	-	162316024	162329097	MSTRG.9180.1	2	403	MSTRG.9180	U2	0.179374	0.210148	0.198739	0.543527	0.4721	0.75576	0.332091	-1.59035	0.00211916	0.0130587	down	yes
18367	u	chr15	+	9322272	9329978	MSTRG.5977.1	3	1539	MSTRG.5977	.	0.175656	0.060999	0.033653	0.006462	0	0	41.8304	5.38648	0.00113652	0.00756728	up	yes
18854	u	chr15	.	15069154	15069581	MSTRG.6119.1	1	428	MSTRG.6119	.	0.167652	0.177207	0.122767	0.312508	2.01253	0.827446	0.148336	-2.75306	0.00259725	0.0155585	down	yes
26280	u	chr2	.	94771283	94772201	MSTRG.8351.1	1	919	MSTRG.8351	.	0.167626	0.283083	0.251786	1.89188	0.571276	0.573334	0.231351	-2.11184	0.00317225	0.0184396	down	yes
28914	x	chr2	+	162424986	162434552	MSTRG.9188.1	2	782	MSTRG.9188	U2	0.164984	0.149473	0.285794	1.07407	0.947121	0.401727	0.247739	-2.01311	0.000975065	0.00662346	down	yes
8515	u	chr1	.	135370035	135370571	MSTRG.3005.1	1	537	MSTRG.3005	.	0.163636	0.45603	0.163485	1.53778	0.804663	1.17367	0.222732	-2.16662	0.000591415	0.00425285	down	yes
2393	i	Z	+	49212750	49213678	MSTRG.1023.1	2	906	MSTRG.1023	ENSAPLG00020003409	0.159768	0.05711	0.174931	0.902906	1.4646	0.783344	0.12435	-3.00752	3.57709e-08	4.98933e-07	down	yes
18711	i	chr15	.	12858402	12858694	MSTRG.6075.1	1	293	MSTRG.6075	ENSAPLG00020002123	0.156565	0.123943	0	0.99889	2.70838	1.77626	0.0511547	-4.28899	9.05553e-06	9.2366e-05	down	yes
38834	u	chr3	+	73591376	73612601	MSTRG.12133.6	5	2187	MSTRG.12133	.	0.151085	0.050256	0.093729	0	0	0	983.567	9.94188	3.27569e-06	3.5518e-05	up	yes
29643	o	chr20	-	5568812	5569458	MSTRG.9389.2	2	527	MSTRG.9389	ENSAPLG00020004560	0.147716	0.094834	0	1.39396	0.857879	0.691706	0.0824006	-3.6012	0.000246238	0.00194415	down	yes
54681	u	chr8	+	10295060	10301967	MSTRG.16713.1	3	2696	MSTRG.16713	.	0.147218	0.41352	0.224677	1.44784	1.44427	1.36945	0.184302	-2.43985	2.75676e-07	3.39738e-06	down	yes
43700	j	chr4	+	6890929	6912674	MSTRG.13565.4	8	3637	MSTRG.13565	ENSAPLG00020017579	0.145704	9.53783	0.111419	0.105042	0.119994	0.213355	22.343	4.48175	0.00636653	0.0331683	up	yes
26277	u	chr2	.	94761626	94762001	MSTRG.8349.1	1	376	MSTRG.8349	.	0.13066	0.532491	0.167521	2.52966	0.761094	1.14147	0.187416	-2.41568	0.00478765	0.0261892	down	yes
38121	u	chr3	-	55267505	55271421	MSTRG.11917.2	2	2853	MSTRG.11917	.	0.124398	0.67012	1.53283	0	0	0	7757.84	12.9214	1.07059e-07	1.38022e-06	up	yes
47435	u	chr5	.	20661015	20661332	MSTRG.14690.1	1	318	MSTRG.14690	.	0.123788	0.127337	0.272482	0.434048	1.74218	0.645147	0.185586	-2.42984	0.00652611	0.0338397	down	yes
24621	u	chr2	.	30090793	30091542	MSTRG.7836.1	1	750	MSTRG.7836	.	0.122743	0.382865	0.279584	1.44105	1.10601	1.1334	0.213341	-2.22877	7.98071e-06	8.19518e-05	down	yes
37532	u	chr3	.	33047730	33048172	MSTRG.11734.1	1	443	MSTRG.11734	.	0.121744	0.089231	0	2.4808	0.255501	0.693596	0.0615106	-4.02302	0.00465181	0.0255243	down	yes
28000	i	chr2	.	141392495	141392814	MSTRG.8911.1	1	320	MSTRG.8911	ENSAPLG00020000481	0.120593	0.508174	0.423761	1.52847	1.40761	2.78914	0.183841	-2.44347	0.000324064	0.0024953	down	yes
3460	i	chr1	-	6570611	6577566	MSTRG.1382.2	2	1006	MSTRG.1382	ENSAPLG00020000906	0.120235	0.07971	0.110812	0.033023	0.037257	0.017584	3.5368	1.82244	0.00914174	0.0446691	up	yes
3033	u	Z	.	74531023	74531280	MSTRG.1244.1	1	258	MSTRG.1244	.	0.119538	0.356253	0.139779	2.11419	1.53824	1.05983	0.130631	-2.93643	8.93467e-06	9.12412e-05	down	yes
5396	i	chr1	-	57026410	57030631	MSTRG.2041.1	2	2255	MSTRG.2041	ENSAPLG00020017988	0.118141	0.102327	0.08539	1.73969	0.768455	0.496475	0.101796	-3.29625	2.93443e-07	3.60793e-06	down	yes
7640	u	chr1	.	108929537	108930198	MSTRG.2721.1	1	662	MSTRG.2721	.	0.112371	0.368465	0.363584	0.749119	1.45573	0.750044	0.28577	-1.80707	0.00497542	0.0270581	down	yes
4104	u	chr1	.	28617013	28617409	MSTRG.1595.1	1	397	MSTRG.1595	.	0.108133	0	0.210039	1.49995	0.652696	0.435527	0.122933	-3.02406	0.00849341	0.0421173	down	yes
18848	i	chr15	.	14968295	14969071	MSTRG.6126.1	1	777	MSTRG.6126	ENSAPLG00020011037	0.098133	0.097612	0.055444	0.928135	1.48649	0.791503	0.0783464	-3.67399	3.45921e-11	9.70735e-10	down	yes
48763	u	chr5	.	37112999	37113572	MSTRG.15062.1	1	574	MSTRG.15062	.	0.097739	0.168526	0.367584	1.58867	0.927352	1.07225	0.176645	-2.50108	7.42159e-05	0.000646999	down	yes
37221	u	chr3	.	17671273	17671622	MSTRG.11644.1	1	350	MSTRG.11644	.	0.097415	0	0.102571	0.331501	1.5173	0.305667	0.092824	-3.42936	0.00553359	0.029634	down	yes
51517	x	chr6	+	24033694	24055101	MSTRG.15823.2	2	21346	MSTRG.15823	ENSAPLG00020013079	0.097278	0	0	0	0	0	324.26	8.34101	3.19845e-08	4.51103e-07	up	yes
27621	i	chr2	.	129813679	129814061	MSTRG.8780.1	1	383	MSTRG.8780	ENSAPLG00020001575	0.097114	0.229074	0.361726	1.95566	0.477677	1.03352	0.198425	-2.33333	0.00583128	0.0308927	down	yes
35118	u	chr27	.	2639163	2639539	MSTRG.11015.1	1	377	MSTRG.11015	.	0.094549	0.251048	1.47339	0	0.070337	0	25.8611	4.69271	0.00854585	0.0423408	up	yes
5755	i	chr1	-	64416732	64419931	MSTRG.2165.1	2	1722	MSTRG.2165	ENSAPLG00020003708	0.093578	0.04192	0.033838	0	0	0.010562	16.0326	4.00293	0.00772774	0.0389509	up	yes
12200	u	chr10	.	22008190	22010580	MSTRG.4128.1	1	2391	MSTRG.4128	.	0.090226	0.101749	0.071797	2.93472	2.33367	2.34743	0.0346348	-4.85164	5.61507e-62	2.69186e-59	down	yes
13359	u	chr11	-	18482753	18496817	MSTRG.4485.7	8	1074	MSTRG.4485	.	0.090018	1.1646	0.820215	0	0	0	6916.11	12.7557	9.63528e-06	9.79322e-05	up	yes
2519	u	Z	.	53677000	53677507	MSTRG.1063.1	1	508	MSTRG.1063	.	0.089082	0.312835	0.185346	2.00602	2.21583	0.803987	0.116849	-3.09729	2.68582e-05	0.00025371	down	yes
5148	u	chr1	+	54666385	54671971	MSTRG.1969.1	1	5587	MSTRG.1969	.	0.086888	0.038795	0.043935	0	0.001106	0	153.362	7.26079	3.4243e-06	3.70286e-05	up	yes
13362	u	chr11	-	18489477	18496817	MSTRG.4485.12	7	1001	MSTRG.4485	.	0.08561	0.388338	0.192417	0	0	0.009112	73.1305	6.1924	0.000131321	0.00109487	up	yes
38528	u	chr3	+	65138661	65145823	MSTRG.12049.1	3	5118	MSTRG.12049	.	0.083113	0.1697	0.113209	0.068368	0.051109	0.032383	2.41026	1.26919	0.00828119	0.0412466	up	yes
7919	i	chr1	.	115577749	115578455	MSTRG.2792.1	1	707	MSTRG.2792	ENSAPLG00020010878	0.08264	0.321375	0.13156	0.647034	1.65658	0.496909	0.191241	-2.38654	0.00381529	0.0215604	down	yes
50586	u	chr6	.	11226369	11226781	MSTRG.15596.1	1	413	MSTRG.15596	.	0.080679	0.261458	0	2.99866	2.13862	1.79614	0.0493461	-4.34092	2.84626e-05	0.000267839	down	yes
46245	u	chr4	.	75838661	75839351	MSTRG.14323.1	1	691	MSTRG.14323	.	0.078274	0.112319	0.070373	1.60327	0.408732	0.728812	0.0952148	-3.39267	1.71603e-05	0.000167415	down	yes
43588	u	chr4	.	4827307	4827725	MSTRG.13520.1	1	419	MSTRG.13520	.	0.075825	0.153785	0	2.66936	0.897906	0.83771	0.0521251	-4.26188	0.000265419	0.00208371	down	yes
577	u	VSDN01001370.1	-	87582	114849	MSTRG.374.2	2	3020	MSTRG.374	.	0.075579	0.185541	0.123277	0.342086	0.401479	0.298261	0.368965	-1.43845	0.00112672	0.00750884	down	yes
37280	j	chr3	+	21311187	21315261	MSTRG.11670.1	6	1513	MSTRG.11670	ENSAPLG00020012620	0.073931	0.023624	0.085496	3.44121	0.319038	0.007839	0.0485793	-4.36351	0.00920391	0.044905	down	yes
18847	i	chr15	.	14964756	14965093	MSTRG.6125.1	1	338	MSTRG.6125	ENSAPLG00020011037	0.068319	0	0.089798	1.4644	0.828232	1.76413	0.0389762	-4.68126	2.84748e-07	3.50603e-06	down	yes
19730	u	chr16	.	12467317	12468580	MSTRG.6394.1	1	1264	MSTRG.6394	.	0.065841	0.148356	0.27227	1.85738	1.79206	0.874643	0.107528	-3.21721	1.33334e-06	1.51989e-05	down	yes
1789	j	Z	-	28566963	28573462	MSTRG.793.2	3	1752	MSTRG.793	ENSAPLG00020009407	0.060475	0.041174	0.090848	0.366334	0.425767	0.693156	0.129605	-2.9478	6.34898e-08	8.46776e-07	down	yes
102	u	VSDN01000169.1	.	12049	12644	MSTRG.73.1	1	596	MSTRG.73	.	0.059157	0.253029	0.471473	1.41981	0.932835	1.40883	0.208338	-2.263	0.00178788	0.0112708	down	yes
50585	u	chr6	.	11214109	11214399	MSTRG.15597.1	1	291	MSTRG.15597	.	0.059115	0	0.248978	1.44826	0.554695	0.530106	0.121629	-3.03944	0.00776008	0.0390607	down	yes
15991	u	chr13	.	18634814	18635476	MSTRG.5275.1	1	663	MSTRG.5275	.	0.057737	0	0.07876	1.46828	0.434583	0.207399	0.0646824	-3.95048	0.003974	0.0223136	down	yes
4946	u	chr1	.	48317671	48317925	MSTRG.1889.1	1	255	MSTRG.1889	.	0.054091	0	0.334682	0.684053	1.09851	2.10882	0.0999061	-3.32328	0.00604149	0.0318143	down	yes
2184	u	Z	.	42500798	42501243	MSTRG.945.1	1	446	MSTRG.945	.	0.050385	0	0	1.92608	0.200712	0.155212	0.0220793	-5.50116	0.00416584	0.0232246	down	yes
9266	u	chr1	.	162001368	162001943	MSTRG.3241.1	1	576	MSTRG.3241	.	0.048431	0.046309	0.132018	1.77387	0.390539	0.62631	0.0812543	-3.62141	0.000192442	0.00155319	down	yes
49311	i	chr5	.	50971190	50971578	MSTRG.15242.1	1	389	MSTRG.15242	ENSAPLG00020006888	0.033067	0.098313	0	1.79407	0.445147	0.338924	0.0509592	-4.29451	0.00256635	0.0153984	down	yes
18846	i	chr15	.	14934124	14935056	MSTRG.6124.1	1	933	MSTRG.6124	ENSAPLG00020011037	0.032059	0.147598	0.201834	0.665726	1.66866	0.780573	0.122471	-3.02949	0.000164681	0.00134527	down	yes
48441	u	chr5	-	32506008	32696959	MSTRG.14977.2	3	5045	MSTRG.14977	.	0.023406	4.33672	0.029802	0.020799	0.008519	0.015411	98.1451	6.61684	0.000384389	0.00290367	up	yes
57340	x	chr9	-	17413283	17416427	MSTRG.17447.2	3	811	MSTRG.17447	ENSAPLG00020013502	0.023297	1.62858	0.236233	0	0.019135	0.033193	36.0823	5.17322	0.00771763	0.0389169	up	yes
18902	i	chr15	.	16837111	16837493	MSTRG.6146.1	1	383	MSTRG.6146	ENSAPLG00020011096	0.022255	0	0	1.49113	0.144976	0.19471	0.0121558	-6.36222	0.00142754	0.00926745	down	yes
57174	j	chr9	+	15535799	15537512	MSTRG.17391.3	2	1174	MSTRG.17391	ENSAPLG00020000773	0.020658	0.195604	1.08375	0.034217	0.008217	0	30.636	4.93716	0.00616206	0.0323322	up	yes
11979	j	chr10	+	15139507	15152627	MSTRG.4076.5	4	4522	MSTRG.4076	ENSAPLG00020002867	0.012762	0	0.002908	1.41248	2.0474	0.020085	0.00450293	-7.79492	2.11702e-05	0.000203394	down	yes
36544	o	chr3	-	1202323	1212849	MSTRG.11443.1	2	688	MSTRG.11443	U1	0	0	0	13.2894	11.3255	10.809	8.46885e-06	-16.8494	6.98712e-23	5.69698e-21	down	yes
580	u	VSDN01001370.1	-	88968	92474	MSTRG.374.5	3	1647	MSTRG.374	.	0	0	0	1.46644	1.60679	0.906156	7.53885e-05	-13.6953	4.66014e-15	2.1258e-13	down	yes
55180	j	chr8	-	17432035	17457482	MSTRG.16855.2	6	11911	MSTRG.16855	ENSAPLG00020006794	0	0	0	0	6.93771	0	4.32419e-05	-14.4972	2.67644e-12	9.15275e-11	down	yes
27567	j	chr2	+	128310358	128331573	MSTRG.8756.7	8	6821	MSTRG.8756	ENSAPLG00020001321	0	0	0	6.76007	0	0	4.43782e-05	-14.4598	1.08903e-11	3.34627e-10	down	yes
50428	j	chr6	+	8789346	8851255	MSTRG.15545.4	9	2343	MSTRG.15545	ENSAPLG00020017837	0	0	0	0	0	11.747	2.55383e-05	-15.257	3.69361e-11	1.02926e-09	down	yes
2533	j	Z	+	53998303	54013088	MSTRG.1067.6	6	4343	MSTRG.1067	ENSAPLG00020004417	0	0	0	0	6.37479	0	4.70604e-05	-14.3751	3.85016e-11	1.07033e-09	down	yes
55196	j	chr8	+	17635086	17669206	MSTRG.16859.3	5	13667	MSTRG.16859	ENSAPLG00020006824	0	0	0	0	0	3.38824	8.85414e-05	-13.4633	5.28783e-11	1.43866e-09	down	yes
51055	j	chr6	+	17406743	17417542	MSTRG.15701.5	4	5459	MSTRG.15701	ENSAPLG00020005641	0	6.58193	0	0	0	0	21939.8	14.4213	5.5721e-11	1.50336e-09	up	yes
19045	o	chr16	-	571594	590323	MSTRG.6201.5	6	14390	MSTRG.6201	ENSAPLG00020005610	0	0	0	1.39626	0	0	0.00021486	-12.1843	7.82252e-11	2.04758e-09	down	yes
45969	u	chr4	-	68620270	68627683	MSTRG.14225.3	5	2349	MSTRG.14225	.	0	0	0	0	0	6.33607	4.7348e-05	-14.3663	1.54265e-10	3.79072e-09	down	yes
17916	x	chr15	-	3813961	3833921	MSTRG.5840.2	2	6078	MSTRG.5840	ENSAPLG00020013569	0	0	0	2.37387	0	0	0.000126376	-12.95	1.67782e-10	4.06861e-09	down	yes
55195	j	chr8	+	17635086	17660872	MSTRG.16859.4	6	5127	MSTRG.16859	ENSAPLG00020006824	0	0	0	0	0	2.74071	0.000109461	-13.1573	1.76223e-10	4.24765e-09	down	yes
49782	x	chr5	-	61906306	61918398	MSTRG.15388.2	2	8443	MSTRG.15388	ENSAPLG00020010700	0	0	2.24779	0	0	0	7492.65	12.8713	2.6563e-10	6.13974e-09	up	yes
28350	u	chr2	-	151277506	151329205	MSTRG.9014.3	2	51676	MSTRG.9014	.	0	0.312323	0	0	0	0	1041.08	10.0239	3.62721e-10	8.14038e-09	up	yes
25622	j	chr2	+	65426526	65451988	MSTRG.8157.4	5	5660	MSTRG.8157	ENSAPLG00020008653	0	3.69532	0	0	0	0	12317.7	13.5884	4.04732e-10	8.9451e-09	up	yes
7399	j	chr1	+	96707816	96714066	MSTRG.2634.3	6	976	MSTRG.2634	ENSAPLG00020015508	0	0	20.6645	0	0	0	68881.6	16.0718	4.57801e-10	9.96748e-09	up	yes
2025	j	Z	+	36191366	36197564	MSTRG.890.3	4	3688	MSTRG.890	ENSAPLG00020008594	0	0	0	0	2.51708	0	0.000119186	-13.0345	4.697e-10	1.01923e-08	down	yes
17304	j	chr14	-	13002248	13011049	MSTRG.5652.2	5	3749	MSTRG.5652	ENSAPLG00020011512	0	0	3.38688	0	0	0	11289.6	13.4627	7.63876e-10	1.5782e-08	up	yes
15848	u	chr13	+	12630570	12637445	MSTRG.5215.2	2	6777	MSTRG.5215	.	0	0	0	0	0.979951	0	0.000306138	-11.6735	9.83166e-10	1.98454e-08	down	yes
10485	u	chr1	+	201231679	201242715	MSTRG.3639.2	2	10335	MSTRG.3639	.	0	0	0.896559	0	0	0	2988.53	11.5452	1.34958e-09	2.61801e-08	up	yes
13211	x	chr11	-	15644231	15665176	MSTRG.4440.1	2	891	MSTRG.4440	ENSAPLG00020017933	0	0	0	0	5.41339	0	5.54181e-05	-14.1393	1.96603e-09	3.65112e-08	down	yes
41415	u	chr31	-	357801	364340	MSTRG.12933.2	9	624	MSTRG.12933	.	0	0	0	0	0	7.52708	3.98561e-05	-14.6148	1.97183e-09	3.65919e-08	down	yes
27280	j	chr2	+	119277214	119280528	MSTRG.8646.10	2	3155	MSTRG.8646	ENSAPLG00020014808	0	2.33199	0.005885	0	0	0	7792.91	12.9279	2.09529e-09	3.862e-08	up	yes
31590	j	chr23	+	352116	356963	MSTRG.10042.6	4	3108	MSTRG.10042	ENSAPLG00020002707	0	0	0	0	0	1.4434	0.000207843	-12.2322	2.19292e-09	4.02475e-08	down	yes
19551	u	chr16	+	7829779	7836180	MSTRG.6330.2	2	3978	MSTRG.6330	.	0	0	0	1.10713	0	0	0.00027097	-11.8496	2.32647e-09	4.2428e-08	down	yes
36595	o	chr3	+	1329271	1339328	MSTRG.11468.1	2	337	MSTRG.11468	U1	0	19.2423	0	0	0	0	64140.9	15.969	2.99813e-09	5.30152e-08	up	yes
20610	j	chr17	-	7191165	7213209	MSTRG.6646.3	27	3307	MSTRG.6646	ENSAPLG00020005676	0	0.004473	1.9311	0	0	0	6451.91	12.6555	3.27243e-09	5.72592e-08	up	yes
43526	u	chr4	+	3337656	3347860	MSTRG.13501.2	2	10106	MSTRG.13501	.	0	0	0.621952	0	0	0	2073.17	11.0176	3.44539e-09	5.9921e-08	up	yes
164	u	VSDN01000308.1	+	2588	15033	MSTRG.114.2	3	6658	MSTRG.114	.	0	0.744006	0	0	0	0	2480.02	11.2761	4.99196e-09	8.36978e-08	up	yes
53778	u	chr7	+	32193310	32211475	MSTRG.16465.2	2	11809	MSTRG.16465	.	0	0	0.423906	0	0	0	1413.02	10.4646	5.14254e-09	8.58886e-08	up	yes
3634	u	chr1	+	12677826	12690850	MSTRG.1433.3	2	11426	MSTRG.1433	.	0	0	0	0	0.348369	0	0.000861156	-10.1814	5.62101e-09	9.31587e-08	down	yes
45163	u	chr4	+	47390629	47400597	MSTRG.14015.3	2	8750	MSTRG.14015	.	0	0	0	0	0.296347	0	0.00101233	-9.94811	7.30099e-09	1.1787e-07	down	yes
7875	j	chr1	-	114052652	114059614	MSTRG.2787.2	6	1063	MSTRG.2787	ENSAPLG00020005757	0	0	0	0	2.40757	0	0.000124607	-12.9703	7.56326e-09	1.21422e-07	down	yes
36877	o	chr3	-	4522415	4533646	MSTRG.11537.2	3	6525	MSTRG.11537	ENSAPLG00020001625	0	0	0	0.364139	0	0	0.000823861	-10.2453	8.42488e-09	1.33926e-07	down	yes
29003	j	chr20	-	190630	197160	MSTRG.9214.2	5	2396	MSTRG.9214	ENSAPLG00020012144	0	0	0	0	1.22575	0	0.000244749	-11.9964	8.71726e-09	1.37728e-07	down	yes
32918	u	chr24	-	7328353	7336799	MSTRG.10396.6	2	2339	MSTRG.10396	.	0	1.53112	0	0	0	0	5103.73	12.3173	9.90306e-09	1.54763e-07	up	yes
33224	u	chr25	-	1670441	1678111	MSTRG.10496.2	3	3335	MSTRG.10496	.	0	0	0	0	0.666115	0	0.000450373	-11.1166	1.00648e-08	1.57055e-07	down	yes
53779	u	chr7	+	32197436	32211475	MSTRG.16465.3	2	13848	MSTRG.16465	.	0	0	0	0	0.158622	0	0.00189129	-9.04641	1.03172e-08	1.60654e-07	down	yes
31067	u	chr22	+	933471	967268	MSTRG.9797.6	5	3541	MSTRG.9797	.	0	0	0.82946	0	0	0	2764.87	11.433	1.59404e-08	2.37227e-07	up	yes
48861	u	chr5	+	38792600	38799063	MSTRG.15098.2	2	6430	MSTRG.15098	.	0	0.437123	0	0	0	0	1457.08	10.5089	1.64152e-08	2.43258e-07	up	yes
20143	o	chr16	-	16034216	16048338	MSTRG.6509.3	2	13503	MSTRG.6509	ENSAPLG00020011775	0	0	0	0.126851	0	0	0.00236498	-8.72396	1.64161e-08	2.43258e-07	down	yes
3633	u	chr1	+	12662981	12677825	MSTRG.1433.2	2	14284	MSTRG.1433	.	0	0	0	0.102125	0	0	0.00293758	-8.41116	2.2926e-08	3.32306e-07	down	yes
46259	u	chr4	+	76011418	76013628	MSTRG.14329.2	3	754	MSTRG.14329	.	0	0	0	1.90523	0	0	0.000157462	-12.6327	2.33025e-08	3.37385e-07	down	yes
20303	i	chr17	-	4407527	4436370	MSTRG.6560.2	2	22924	MSTRG.6560	ENSAPLG00020004297	0	0	0	0	0	0.061711	0.00486137	-7.68442	2.39184e-08	3.45722e-07	down	yes
18216	u	chr15	+	7961349	7978010	MSTRG.5930.2	5	3846	MSTRG.5930	.	0	0	0	0	0	0.452681	0.000662718	-10.5593	2.41457e-08	3.4891e-07	down	yes
3067	o	Z	-	77144086	77151107	MSTRG.1258.2	2	6974	MSTRG.1258	ENSAPLG00020009881	0	0	0.342704	0	0	0	1142.35	10.1578	2.4606e-08	3.54966e-07	up	yes
1950	u	Z	+	33988298	33997605	MSTRG.866.2	2	9118	MSTRG.866	.	0	0.267232	0	0	0	0	890.773	9.79891	2.47035e-08	3.56275e-07	up	yes
24965	i	chr2	-	40668366	40677709	MSTRG.7959.3	2	9172	MSTRG.7959	ENSAPLG00020014891	0	0	0.251447	0	0	0	838.157	9.71108	2.6119e-08	3.75122e-07	up	yes
34381	u	chr26	.	4352280	4352591	MSTRG.10791.1	1	312	MSTRG.10791	.	0	0	0	2.32613	1.32734	0.87035	6.63157e-05	-13.8803	2.68116e-08	3.84003e-07	down	yes
38113	j	chr3	+	55008610	55062924	MSTRG.11913.2	4	1197	MSTRG.11913	ENSAPLG00020013283	0	0	0	1.09685	0	0	0.000273512	-11.8361	2.81683e-08	4.01104e-07	down	yes
14794	j	chr12	-	19115465	19118842	MSTRG.4897.3	3	1317	MSTRG.4897	ENSAPLG00020014344	0	1.54554	0	0	0	0	5151.8	12.3309	3.23355e-08	4.55681e-07	up	yes
56056	u	chr8	-	32735690	32738768	MSTRG.17115.1	2	1417	MSTRG.17115	.	0	0	1.46669	0	0	0	4888.96	12.2553	3.24398e-08	4.56902e-07	up	yes
53050	u	chr7	+	17446253	17449161	MSTRG.16239.4	3	2014	MSTRG.16239	.	0	1.20505	0	0	0	0	4016.82	11.9718	3.28683e-08	4.62559e-07	up	yes
7400	j	chr1	+	96707816	96714066	MSTRG.2634.4	6	951	MSTRG.2634	ENSAPLG00020015508	0	0	5.62524	0	0	0	18750.8	14.1947	3.67083e-08	5.1077e-07	up	yes
43868	j	chr4	+	12375506	12378905	MSTRG.13605.6	3	633	MSTRG.13605	ENSAPLG00020001444	0	0	0	0	0	1.67487	0.000179119	-12.4468	4.25218e-08	5.8397e-07	down	yes
18308	o	chr15	+	8514152	8515530	MSTRG.5959.2	2	1356	MSTRG.5959	ENSAPLG00020010035	0	0.916755	0	0	0	0	3055.85	11.5774	8.53192e-08	1.11635e-06	up	yes
31550	j	chr22	-	16027889	16031939	MSTRG.10024.1	5	1673	MSTRG.10024	ENSAPLG00020002101	0	0	0	0.905509	0.642452	9.71292	2.66409e-05	-15.196	1.25956e-07	1.60664e-06	down	yes
17719	j	chr15	+	1823563	1826231	MSTRG.5782.2	4	1589	MSTRG.5782	ENSAPLG00020016981	0	0	1.28851	0	0	0	4295.04	12.0685	2.56901e-07	3.17894e-06	up	yes
29579	j	chr20	+	5121506	5123050	MSTRG.9371.2	3	798	MSTRG.9371	ENSAPLG00020003594	0	1.67821	0	0	0	0	5594.04	12.4497	2.95168e-07	3.62743e-06	up	yes
3410	u	chr1	+	4410722	4428369	MSTRG.1371.7	3	11815	MSTRG.1371	.	0	0	0	0.010813	0.934822	1.24117	0.000137187	-12.8316	1.00623e-06	1.16237e-05	down	yes
15146	i	chr13	.	1323880	1324207	MSTRG.4992.1	1	328	MSTRG.4992	ENSAPLG00020014225	0	0.182243	0.111441	2.37432	1.30817	1.11857	0.0611707	-4.03102	6.99699e-06	7.25554e-05	down	yes
7918	i	chr1	.	115557217	115557636	MSTRG.2791.1	1	420	MSTRG.2791	ENSAPLG00020010878	0	0.056241	0	0.624484	1.97755	0.72521	0.0169032	-5.88656	1.67512e-05	0.000163733	down	yes
7923	i	chr1	.	115697968	115698321	MSTRG.2795.1	1	354	MSTRG.2795	ENSAPLG00020010878	0	0	0.128148	0.999362	1.52227	1.04397	0.0359401	-4.79826	2.18343e-05	0.000209114	down	yes
30049	j	chr20	-	11344122	11370007	MSTRG.9520.4	5	966	MSTRG.9520	ENSAPLG00020016376	0	0	0	6.35567	0.17207	0.521078	4.25603e-05	-14.5201	2.62221e-05	0.000248244	down	yes
4859	i	chr1	+	46521032	46521417	MSTRG.1867.4	1	386	MSTRG.1867	ENSAPLG00020015024	0	0	0	0.464202	1.03322	0.196865	0.000177065	-12.4634	4.98122e-05	0.000448995	down	yes
37550	u	chr3	.	33634663	33634908	MSTRG.11745.1	1	246	MSTRG.11745	.	0	0	0	1.86278	0.755275	0.251982	0.000104528	-13.2238	0.000127243	0.00106481	down	yes
28888	o	chr2	+	162309328	162317297	MSTRG.9178.1	2	286	MSTRG.9178	U2	0	0.02785	0.072381	1.43041	0.597229	0.431315	0.0407616	-4.61665	0.000219727	0.00175372	down	yes
53459	j	chr7	+	23221927	23224959	MSTRG.16339.9	2	2152	MSTRG.16339	ENSAPLG00020014299	0	0	0	0.085235	0.235341	0.024588	0.000869152	-10.1681	0.000227511	0.00180887	down	yes
24374	u	chr2	.	21803713	21804048	MSTRG.7742.1	1	336	MSTRG.7742	.	0	0	0	0.719363	0.148306	2.27096	9.5583e-05	-13.3529	0.000275801	0.00215639	down	yes
44911	u	chr4	.	43790343	43790649	MSTRG.13944.1	1	307	MSTRG.13944	.	0	0	0	1.702	0.329848	0.263923	0.000130675	-12.9017	0.00034162	0.00261532	down	yes
57482	u	chr9	.	20030919	20031189	MSTRG.17466.1	1	271	MSTRG.17466	.	0	0.088348	0	0.719598	0.424888	1.44499	0.0341182	-4.87332	0.000356419	0.00271536	down	yes
38277	u	chr3	-	59559248	59559823	MSTRG.11957.1	2	349	MSTRG.11957	.	0	0.157004	0.088838	0.569656	1.47116	0.88627	0.0839886	-3.57366	0.000423999	0.00316183	down	yes
3579	x	chr1	-	9310085	9380776	MSTRG.1414.2	2	15530	MSTRG.1414	ENSAPLG00020001412	0	0	0.014792	0.471247	1.05745	0.469142	0.00740401	-7.07748	0.00045489	0.00336312	down	yes
1909	u	Z	.	32950769	32951114	MSTRG.842.1	1	346	MSTRG.842	.	0	0	0	1.69542	0.298327	0.190977	0.000137317	-12.8302	0.000524124	0.00380757	down	yes
18850	i	chr15	.	14998376	14998946	MSTRG.6128.1	1	571	MSTRG.6128	ENSAPLG00020011037	0	0.106937	0.244057	1.19977	1.276	1.44517	0.0895178	-3.48168	0.00179744	0.011316	down	yes
24068	u	chr2	+	10354459	10381103	MSTRG.7636.2	2	25836	MSTRG.7636	.	0	0.440746	0.41041	0	0	0	2837.19	11.4702	0.00273581	0.01627	up	yes
10402	i	chr1	.	199435684	199436019	MSTRG.3617.1	1	336	MSTRG.3617	ENSAPLG00020000191	0	0	0	1.47877	0.245234	0.067895	0.00016742	-12.5442	0.00349864	0.020029	down	yes
41228	i	chr30	.	1294666	1294927	MSTRG.12877.1	1	262	MSTRG.12877	ENSAPLG00020009005	0	0.649497	0.558065	6.95139	4.18359	2.81931	0.086537	-3.53054	0.00527424	0.0284571	down	yes
6333	j	chr1	-	76636097	76641832	MSTRG.2315.2	5	605	MSTRG.2315	ENSAPLG00020007326	0	0	0	0.046651	0.052928	0.269187	0.000813524	-10.2635	0.00590058	0.0312056	down	yes
43947	u	chr4	.	15060642	15060893	MSTRG.13632.1	1	252	MSTRG.13632	.	0	0	0	0.141329	1.59747	0.111129	0.000162169	-12.5902	0.00633027	0.0330226	down	yes
11817	u	chr10	.	13073743	13073995	MSTRG.4032.1	1	253	MSTRG.4032	.	0	0.078756	0.094813	1.48904	0.232834	0.399851	0.0818058	-3.61165	0.00653608	0.0338846	down	yes
20366	j	chr17	-	5192517	5208303	MSTRG.6576.3	3	1476	MSTRG.6576	ENSAPLG00020004693	0	0	0	5.48859	0.216087	0	5.25884e-05	-14.2149	0.00852127	0.0422352	down	yes
18087	u	chr15	.	5966840	5967232	MSTRG.5880.1	1	393	MSTRG.5880	.	0	0.20689	0.096336	1.43426	0.461447	0.667346	0.118307	-3.0794	0.0088715	0.0436203	down	yes
56323	x	chr9	+	2359626	2365394	MSTRG.17180.2	2	3124	MSTRG.17180	ENSAPLG00020006364	0	0	0	0	1.60317	0.777564	0.000126012	-12.9542	0.00913062	0.0446231	down	yes
38270	u	chr3	+	59443600	59456260	MSTRG.11960.4	3	11388	MSTRG.11960	.	0	0	0	0.258629	0	0.310797	0.000526846	-10.8903	0.00930886	0.0453135	down	yes
6200	u	chr1	.	74839517	74839870	MSTRG.2280.1	1	354	MSTRG.2280	.	0	0.032228	0.061308	0.241457	0.067869	1.9315	0.0417418	-4.58236	0.0093098	0.0453135	down	yes
12163	o	chr10	+	20976361	20978303	MSTRG.4124.3	2	1265	MSTRG.4124	ENSAPLG00020016073	0	3.01509	1.95105	0	0	0	16553.8	14.0149	0.00986458	0.0475459	up	yes
47172	0	chr5	+	12087958	12165263	ENSAPLT00020009410	3	4543	MSTRG.14607	ENSAPLG00020006446	1.48633	1.6594	1.82366	0.37431	0.450539	0.419312	3.99417	1.9979	4.31868e-37	7.95729e-35	up	yes
32921	0	chr24	+	7369605	7389470	ENSAPLT00020022372	5	1456	MSTRG.10397	ENSAPLG00020014577	1.88688	1.5241	1.66768	0.377782	0.252405	0.394078	4.95835	2.30986	8.11076e-20	5.41851e-18	up	yes
43859	0	chr4	-	12340493	12355205	ENSAPLT00020002101	3	5216	ENSAPLG00020001428	ENSAPLG00020001428	0.212768	0.197409	0.215208	0.03939	0.044731	0.039091	5.07568	2.3436	3.23314e-19	2.10033e-17	up	yes
12954	0	chr11	+	14009447	14014355	ENSAPLT00020003575	2	3650	MSTRG.4360	ENSAPLG00020002459	0.868728	0.858644	0.668551	0.251049	0.224921	0.274829	3.19116	1.67408	2.55597e-14	1.09278e-12	up	yes
21797	0	chr18	-	2938160	2941223	ENSAPLT00020005722	2	1687	ENSAPLG00020003911	ENSAPLG00020003911	0.056314	0.075724	0.059295	0.573947	0.484003	0.373131	0.133698	-2.90295	2.35567e-12	8.11477e-11	down	yes
56467	0	chr9	+	5676188	5683326	ENSAPLT00020026121	2	2870	MSTRG.17206	ENSAPLG00020016740	0	9.14308	0	0	0	0	30477	14.8954	1.17831e-10	2.99055e-09	up	yes
51509	0	chr6	-	23561610	24055638	ENSAPLT00020019869	57	8273	MSTRG.15821	ENSAPLG00020013079	0	0	0	0	0	0.32613	0.000919879	-10.0863	6.37365e-09	1.041e-07	down	yes
1880	0	Z	-	31006156	31297398	ENSAPLT00020014663	5	346	MSTRG.818	ENSAPLG00020009962	2.49658	3.59353	2.29424	0.561795	0.175588	0.43427	7.15599	2.83915	3.30035e-08	4.64209e-07	up	yes
6460	0	chr1	-	79812929	79820338	ENSAPLT00020019105	2	2510	ENSAPLG00020012641	ENSAPLG00020012641	0.353116	0.310428	0.563983	0.085324	0.057219	0.095525	5.1562	2.36631	5.05808e-08	6.8448e-07	up	yes
10086	0	chr1	+	189783787	189789193	ENSAPLT00020016762	2	3561	MSTRG.3514	ENSAPLG00020011249	0	0	1.1721	0	0	0	3907	11.9318	6.56406e-08	8.73437e-07	up	yes
44462	0	chr4	-	29831160	29856297	ENSAPLT00020005370	3	2366	MSTRG.13780	ENSAPLG00020003674	0.269905	0.214268	0.290321	0.085231	0.079465	0.09741	2.95489	1.5631	3.54986e-07	4.33068e-06	up	yes
6203	0	chr1	+	74854077	74855201	ENSAPLT00020009426	2	871	MSTRG.2281	ENSAPLG00020006459	0	0	0	0.211899	0.533169	0.271725	0.000295045	-11.7268	4.06746e-07	4.92385e-06	down	yes
31427	0	chr22	-	11985032	11987458	ENSAPLT00020022275	1	2427	MSTRG.9957	ENSAPLG00020014515	1.33568	1.3019	1.00269	0.639479	0.611771	0.502259	2.07599	1.0538	9.45936e-07	1.09731e-05	up	yes
4744	0	chr1	+	45020396	45023651	ENSAPLT00020006549	2	1817	MSTRG.1832	ENSAPLG00020004458	0.446947	0.425662	0.568077	0.131227	0.093029	0.192228	3.45916	1.79042	1.12527e-06	1.29324e-05	up	yes
36697	0	chr3	-	1860099	1863098	ENSAPLT00020025191	3	1586	MSTRG.11489	ENSAPLG00020016227	0.599588	0.427555	0.548705	1.43807	1.05277	1.21012	0.425795	-1.23177	1.56749e-06	1.76774e-05	down	yes
48532	0	chr5	-	33823831	33827305	ENSAPLT00020001664	5	1651	ENSAPLG00020001143	ENSAPLG00020001143	1.13498	0.928796	0.86913	0.418011	0.282311	0.445876	2.55881	1.35547	1.60477e-06	1.80702e-05	up	yes
34261	0	chr26	+	3451504	3452544	ENSAPLT00020024278	1	1041	MSTRG.10765	ENSAPLG00020015674	1.23015	1.482	1.22268	0.54116	0.24447	0.406546	3.30055	1.72271	1.72508e-06	1.9345e-05	up	yes
18317	0	chr15	-	8634784	8677659	ENSAPLT00020019569	5	748	ENSAPLG00020012924	ENSAPLG00020012924	0.602095	0.575726	0.715554	0.201034	0.180584	0.233048	3.08033	1.62309	1.74936e-06	1.95918e-05	up	yes
37217	0	chr3	-	17203634	17206870	ENSAPLT00020005403	2	1756	MSTRG.11643	ENSAPLG00020003696	0.000292	0	0.028723	0.249931	0.1795	0.267804	0.0416144	-4.58677	5.22077e-06	5.4996e-05	down	yes
13862	0	chr12	-	4271971	4285735	ENSAPLT00020020512	3	1362	MSTRG.4623	ENSAPLG00020013470	0.103912	0.176767	0.080078	0.534309	0.491517	0.973087	0.180477	-2.47012	7.2714e-06	7.52202e-05	down	yes
35426	0	chr27	+	6176074	6181949	ENSAPLT00020011224	2	5140	MSTRG.11101	ENSAPLG00020007675	0.213916	0.146991	0.175825	0.493436	0.349558	0.406321	0.429621	-1.21886	9.92993e-06	0.000100591	down	yes
3628	0	chr1	-	12566542	12569350	ENSAPLT00020002405	3	1291	MSTRG.1430	ENSAPLG00020001641	0.307776	0.231388	0.378867	0.698894	0.680875	0.716025	0.438035	-1.19088	1.00765e-05	0.000101976	down	yes
55183	0	chr8	-	17458261	17461839	ENSAPLT00020009929	3	836	ENSAPLG00020006802	ENSAPLG00020006802	1.21391	1.30484	0.891054	0.479361	0.526177	0.459001	2.32824	1.21924	1.04248e-05	0.000105213	up	yes
19639	0	chr16	-	10234238	10243184	ENSAPLT00020025065	4	1101	MSTRG.6357	ENSAPLG00020016142	0.531234	1.1127	0.795305	0	0.073224	0.048299	20.0722	4.32713	1.17219e-05	0.000117435	up	yes
36096	0	chr28	+	3815328	3817971	ENSAPLT00020019559	2	1975	ENSAPLG00020012915	ENSAPLG00020012915	0	0	0	0.099942	0.113539	0.037281	0.00119635	-9.70714	1.78077e-05	0.00017321	down	yes
36898	0	chr3	+	5981823	5986350	ENSAPLT00020002534	2	4221	MSTRG.11543	ENSAPLG00020001724	0.026413	0.01755	0.053967	0	0	0	326.433	8.35064	4.23923e-05	0.000387647	up	yes
54270	0	chr8	-	2174046	2179608	ENSAPLT00020016894	2	1296	MSTRG.16608	ENSAPLG00020011337	1.37376	1.41321	1.554	0.647687	0.262282	0.545673	2.98217	1.57636	7.72032e-05	0.000669884	up	yes
17103	0	chr14	-	10991810	10995151	ENSAPLT00020012585	4	2767	ENSAPLG00020008619	ENSAPLG00020008619	0.029069	0.040883	0.104561	0	0	0	581.71	9.18416	7.943e-05	0.000687822	up	yes
33566	0	chr25	-	3850253	3852465	ENSAPLT00020021927	3	678	ENSAPLG00020014294	ENSAPLG00020014294	0	0	0	0.128638	0.266688	0.089339	0.000618984	-10.6578	0.000119454	0.00100418	down	yes
52929	0	chr7	-	15551750	15557770	ENSAPLT00020027127	3	1913	MSTRG.16207	ENSAPLG00020017306	0.07356	0.067368	0.062014	0.450952	0.155447	0.303346	0.223076	-2.16439	0.000218139	0.00174211	down	yes
50501	0	chr6	+	10089993	10099278	ENSAPLT00020028154	2	2947	MSTRG.15571	ENSAPLG00020017860	0.073254	0.047084	0.016577	0	0	0	456.383	8.8341	0.000267866	0.00210069	up	yes
25168	0	chr2	+	47292794	47401542	ENSAPLT00020021004	4	683	MSTRG.8009	ENSAPLG00020013791	0.154704	0.127623	0.059885	0	0	0	1140.71	10.1557	0.000301886	0.00233949	up	yes
57583	0	chr9	-	22990124	22991694	ENSAPLT00020020170	3	819	ENSAPLG00020013262	ENSAPLG00020013262	0.106157	0.049835	0.115562	0	0	0	905.18	9.82206	0.000323481	0.00249118	up	yes
56958	0	chr9	+	13755899	13802528	ENSAPLT00020021344	5	865	ENSAPLG00020013975	ENSAPLG00020013975	0.245994	0.435993	0.398843	0.112723	0.115619	0.115506	3.14334	1.6523	0.000390784	0.00294818	up	yes
22125	0	chr18	+	7742163	7749394	ENSAPLT00020013370	3	619	MSTRG.7100	ENSAPLG00020009109	0.191282	0.084108	0.091476	0	0	0	1222.89	10.2561	0.000422695	0.00315392	up	yes
28614	0	chr2	-	159207012	159208976	ENSAPLT00020004617	1	1965	MSTRG.9097	ENSAPLG00020003178	1.18359	1.30357	0.731949	0.529238	0.298514	0.250685	2.98498	1.57772	0.000492875	0.00361249	up	yes
19844	0	chr16	+	14172841	14174320	ENSAPLT00020018922	2	1007	ENSAPLG00020012516	ENSAPLG00020012516	0.142974	0.034946	0.230107	0	0	0	1360.09	10.4095	0.000670895	0.0047596	up	yes
19096	0	chr16	+	1111815	1113691	ENSAPLT00020014964	2	262	MSTRG.6208	ENSAPLG00020010130	0.00539	0.156327	0	0.773316	0.492791	1.10735	0.0681356	-3.87545	0.000799875	0.00556783	down	yes
57158	0	chr9	+	15457847	15471043	ENSAPLT00020027294	10	982	MSTRG.17388	ENSAPLG00020017408	0.222141	0.068555	0.048815	0	0	0	1131.7	10.1443	0.00100537	0.00680078	up	yes
16387	0	chr14	-	1377198	1381177	ENSAPLT00020007780	2	1568	MSTRG.5399	ENSAPLG00020005312	0.265776	0.32445	0.201011	0.6781	0.44858	0.720253	0.428406	-1.22295	0.00139986	0.0091123	down	yes
14181	0	chr12	-	8970663	8974400	ENSAPLT00020025003	3	813	ENSAPLG00020016095	ENSAPLG00020016095	0.0915	0.214645	0.131468	0.760873	0.340392	0.524429	0.269185	-1.89333	0.00140678	0.00915142	down	yes
26258	0	chr2	-	94088163	94108925	ENSAPLT00020017996	3	293	ENSAPLG00020011990	ENSAPLG00020011990	0.18883	0.38225	0.271783	0.032954	0	0	25.577	4.67677	0.00149443	0.00964285	up	yes
48477	0	chr5	+	33126565	33130075	ENSAPLT00020000718	3	558	MSTRG.14990	ENSAPLG00020000514	0.146858	0.054442	0.312022	0.730556	0.625043	0.739333	0.24503	-2.02897	0.00161441	0.0103257	down	yes
24641	0	chr2	-	30576721	30603942	ENSAPLT00020010248	3	209	MSTRG.7846	ENSAPLG00020007001	0.32627	0.823428	0.609783	0.064376	0	0	27.3313	4.77248	0.00197456	0.0122699	up	yes
17044	0	chr14	+	10204685	10210319	ENSAPLT00020009054	2	1150	ENSAPLG00020006218	ENSAPLG00020006218	0.314449	0.230133	0.565555	0.140945	0.109714	0.055133	3.63037	1.86012	0.00204895	0.012685	up	yes
43723	0	chr4	+	7121975	7126616	ENSAPLT00020000513	3	1228	ENSAPLG00020000386	ENSAPLG00020000386	0.065752	0.077073	0.113748	0	0	0.018321	14.0043	3.8078	0.00209451	0.0129299	up	yes
38991	0	chr3	-	77956390	77958014	ENSAPLT00020003219	2	1510	ENSAPLG00020002196	ENSAPLG00020002196	0.155697	0.279341	0.179932	0	0	0.039072	15.7394	3.97631	0.00273739	0.0162756	up	yes
42733	0	chr32	-	3339385	3342332	ENSAPLT00020022721	6	2289	MSTRG.13354	ENSAPLG00020014778	0.908406	2.40511	2.22205	0.508771	0.839168	0.343863	3.272	1.71017	0.00294555	0.0173145	up	yes
35213	0	chr27	-	4050563	4056389	ENSAPLT00020006185	7	2145	MSTRG.11043	ENSAPLG00020004217	0.121072	0.090126	0.090228	0.197036	0.286485	0.183605	0.451828	-1.14616	0.0030862	0.0180124	down	yes
38267	0	chr3	-	59429901	59436109	ENSAPLT00020009964	2	4981	MSTRG.11959	ENSAPLG00020006825	0.025647	0.31962	0.148062	0.957101	1.22652	1.12817	0.148961	-2.74699	0.00344817	0.0197816	down	yes
44720	0	chr4	+	36456702	36461447	ENSAPLT00020003505	3	786	MSTRG.13878	ENSAPLG00020002406	0.203877	0.197895	0.095916	0.484531	0.711642	0.313256	0.329719	-1.60069	0.00430423	0.0238906	down	yes
21926	0	chr18	+	5404821	5478056	ENSAPLT00020020943	19	5275	MSTRG.7044	ENSAPLG00020013758	0.020033	0	0.028737	0.122023	0.23119	0.137077	0.0994717	-3.32957	0.00447293	0.0246788	down	yes
4159	0	chr1	+	30911836	30949259	ENSAPLT00020006994	4	1260	MSTRG.1615	ENSAPLG00020004751	0.07689	0.026399	0.020556	0	0	0	412.817	8.68936	0.00504797	0.0274191	up	yes
35984	0	chr28	+	3077562	3081331	ENSAPLT00020012069	2	1370	ENSAPLG00020008277	ENSAPLG00020008277	0.026471	0	0	0.089542	0.125227	0.119087	0.0792887	-3.65674	0.00546466	0.0293255	down	yes
45516	0	chr4	+	56235022	56273483	ENSAPLT00020024420	4	1117	MSTRG.14101	ENSAPLG00020015755	0.564611	0.621432	0.382864	0.288958	0.197173	0.288531	2.02528	1.01812	0.00577822	0.0306592	up	yes
16827	0	chr14	+	7082045	7088420	ENSAPLT00020011160	2	1464	MSTRG.5519	ENSAPLG00020007630	0.033757	0	0.006451	0.094496	0.228196	0.094274	0.0964299	-3.37438	0.00598141	0.0315429	down	yes
17447	0	chr14	-	19202048	19205472	ENSAPLT00020024133	5	1380	MSTRG.5706	ENSAPLG00020015593	1.04136	0.146663	0.186343	4.48524	0.994352	3.65643	0.150434	-2.7328	0.00956549	0.046346	down	yes
13861	0	chr12	-	4270676	4284389	ENSAPLT00020020510	3	1645	MSTRG.4623	ENSAPLG00020013470	0.240443	0.362226	0.143548	0.57388	0.682645	0.469509	0.43233	-1.20979	0.0101467	0.0487019	down	yes
38182	0	chr3	-	57288727	57293517	ENSAPLT00020007935	2	1316	MSTRG.11935	ENSAPLG00020005432	0.211888	0.18587	0.197233	0.322303	0.626412	0.348563	0.458646	-1.12455	0.010229	0.0490285	down	yes

## Sheet: GO analysis
GO_ID	GO_Term	GO_function	GO_class	S gene number	TS gene number	B gene number	TB gene number	pvalue
GO:0005515	protein binding	molecular_function	4	880	2122	1608	4260	3.41483e-07
GO:0005524	ATP binding	molecular_function	5	343	2122	589	4260	6.29831e-06
GO:0005886	plasma membrane	cellular_component	4	101	2122	151	4260	1.19199e-05
GO:0016021	integral component of membrane	cellular_component	5	465	2122	825	4260	1.61615e-05
GO:0007155	cell adhesion	biological_process	4	89	2122	135	4260	9.017e-05
GO:0016020	membrane	cellular_component	3	390	2122	697	4260	0.000226076
GO:0006468	protein phosphorylation	biological_process	9	174	2122	291	4260	0.000254196
GO:0004672	protein kinase activity	molecular_function	7	169	2122	284	4260	0.000436041
GO:0006508	proteolysis	biological_process	7	106	2122	172	4260	0.000977059
GO:0005085	guanyl-nucleotide exchange factor activity	molecular_function	7	45	2122	65	4260	0.0011013
GO:0031012	extracellular matrix	cellular_component	4	14	2122	16	4260	0.00196436
GO:0003777	microtubule motor activity	molecular_function	10	23	2122	30	4260	0.00237971
GO:0007166	cell surface receptor signaling pathway	biological_process	5	31	2122	43	4260	0.00239811
GO:0043547	positive regulation of GTPase activity	biological_process	8	21	2122	27	4260	0.00272067
GO:0005509	calcium ion binding	molecular_function	7	155	2122	267	4260	0.00323782
GO:0006887	exocytosis	biological_process	7	20	2122	26	4260	0.0043263
GO:0004089	carbonate dehydratase activity	molecular_function	7	10	2122	11	4260	0.00561158
GO:0051056	regulation of small GTPase mediated signal transduction	biological_process	9	14	2122	17	4260	0.00601285
GO:0004888	transmembrane signaling receptor activity	molecular_function	5	44	2122	67	4260	0.00605015
GO:0015293	symporter activity	molecular_function	7	12	2122	14	4260	0.00615532
GO:0005615	extracellular space	cellular_component	4	45	2122	69	4260	0.00669753
GO:0006270	DNA replication initiation	biological_process	8	7	2122	7	4260	0.00757164
GO:0003779	actin binding	molecular_function	6	44	2122	68	4260	0.00898428
GO:0007018	microtubule-based movement	biological_process	5	26	2122	37	4260	0.009192
GO:0004497	monooxygenase activity	molecular_function	5	30	2122	44	4260	0.0102709
GO:0000145	exocyst	cellular_component	7	9	2122	10	4260	0.0103458
GO:0008017	microtubule binding	molecular_function	7	38	2122	58	4260	0.011029
GO:0007411	axon guidance	biological_process	6	24	2122	34	4260	0.0112143
GO:0030036	actin cytoskeleton organization	biological_process	7	24	2122	34	4260	0.0112143
GO:0005096	GTPase activator activity	molecular_function	6	39	2122	60	4260	0.0121791
GO:0003824	catalytic activity	molecular_function	3	100	2122	171	4260	0.0125663
GO:0007156	homophilic cell adhesion via plasma membrane adhesion molecules	biological_process	7	41	2122	64	4260	0.0145818
GO:0005215	transporter activity	molecular_function	3	14	2122	18	4260	0.0146706
GO:0006836	neurotransmitter transport	biological_process	6	6	2122	6	4260	0.015222
GO:0008649	rRNA methyltransferase activity	molecular_function	8	6	2122	6	4260	0.015222
GO:0045010	actin nucleation	biological_process	7	6	2122	6	4260	0.015222
GO:0001764	neuron migration	biological_process	7	6	2122	6	4260	0.015222
GO:0006298	mismatch repair	biological_process	9	6	2122	6	4260	0.015222
GO:0140326	ATPase-coupled intramembrane lipid transporter activity	molecular_function	5	6	2122	6	4260	0.015222
GO:0030018	Z disc	cellular_component	5	6	2122	6	4260	0.015222
GO:0008195	phosphatidate phosphatase activity	molecular_function	8	6	2122	6	4260	0.015222
GO:0000159	protein phosphatase type 2A complex	cellular_component	5	6	2122	6	4260	0.015222
GO:0005576	extracellular region	cellular_component	3	115	2122	200	4260	0.0154786
GO:0061630	ubiquitin protein ligase activity	molecular_function	7	20	2122	28	4260	0.0167083
GO:0005856	cytoskeleton	cellular_component	6	35	2122	54	4260	0.0182099
GO:0008217	regulation of blood pressure	biological_process	5	10	2122	12	4260	0.0185602
GO:0016712	oxidoreductase activity, acting on paired donors, with incorporation or reduction of molecular oxygen, reduced flavin or flavoprotein as one donor, and incorporation of one atom of oxygen	molecular_function	6	10	2122	12	4260	0.0185602
GO:0016810	hydrolase activity, acting on carbon-nitrogen (but not peptide) bonds	molecular_function	5	8	2122	9	4260	0.0189118
GO:0005891	voltage-gated calcium channel complex	cellular_component	9	8	2122	9	4260	0.0189118
GO:0005245	voltage-gated calcium channel activity	molecular_function	9	8	2122	9	4260	0.0189118
GO:0070588	calcium ion transmembrane transport	biological_process	11	15	2122	20	4260	0.0196477
GO:0008237	metallopeptidase activity	molecular_function	7	33	2122	51	4260	0.0222972
GO:0007169	transmembrane receptor protein tyrosine kinase signaling pathway	biological_process	7	22	2122	32	4260	0.0234226
GO:0140359	ABC-type transporter activity	NA	NA	13	2122	17	4260	0.023431
GO:0005216	ion channel activity	molecular_function	6	50	2122	82	4260	0.0265042
GO:0008234	cysteine-type peptidase activity	molecular_function	7	11	2122	14	4260	0.0275838
GO:0004620	phospholipase activity	molecular_function	7	11	2122	14	4260	0.0275838
GO:0000976	transcription cis-regulatory region binding	molecular_function	8	7	2122	8	4260	0.0342157
GO:0031532	actin cytoskeleton reorganization	biological_process	8	7	2122	8	4260	0.0342157
GO:0016779	nucleotidyltransferase activity	molecular_function	6	7	2122	8	4260	0.0342157
GO:0005544	calcium-dependent phospholipid binding	molecular_function	6	7	2122	8	4260	0.0342157
GO:0004714	transmembrane receptor protein tyrosine kinase activity	molecular_function	9	18	2122	26	4260	0.0357797
GO:0015074	DNA integration	biological_process	8	12	2122	16	4260	0.0369023
GO:0000786	nucleosome	cellular_component	5	35	2122	56	4260	0.037351
GO:0007165	signal transduction	biological_process	4	135	2122	243	4260	0.0376257
GO:0007186	G protein-coupled receptor signaling pathway	biological_process	5	151	2122	274	4260	0.0399413
GO:0004222	metalloendopeptidase activity	molecular_function	8	37	2122	60	4260	0.0423709
GO:0055085	transmembrane transport	biological_process	6	123	2122	221	4260	0.043051
GO:0006955	immune response	biological_process	4	49	2122	82	4260	0.0436373
GO:0000978	RNA polymerase II cis-regulatory region sequence-specific DNA binding	molecular_function	10	10	2122	13	4260	0.0446038
GO:0007010	cytoskeleton organization	biological_process	6	10	2122	13	4260	0.0446038
GO:0005887	integral component of plasma membrane	cellular_component	6	50	2122	84	4260	0.0454632
GO:0004842	ubiquitin-protein transferase activity	molecular_function	6	24	2122	37	4260	0.0464301
GO:0006260	DNA replication	biological_process	8	20	2122	30	4260	0.0467234
GO:0007264	small GTPase mediated signal transduction	biological_process	6	21	2122	32	4260	0.0521095
GO:0042310	vasoconstriction	biological_process	10	8	2122	10	4260	0.0531755
GO:0004553	hydrolase activity, hydrolyzing O-glycosyl compounds	molecular_function	6	8	2122	10	4260	0.0531755
GO:0004197	cysteine-type endopeptidase activity	molecular_function	8	8	2122	10	4260	0.0531755
GO:0015914	phospholipid transport	biological_process	8	8	2122	10	4260	0.0531755
GO:0009451	RNA modification	biological_process	9	8	2122	10	4260	0.0531755
GO:0051262	protein tetramerization	biological_process	8	8	2122	10	4260	0.0531755
GO:0009982	pseudouridine synthase activity	molecular_function	6	8	2122	10	4260	0.0531755
GO:0016627	oxidoreductase activity, acting on the CH-CH group of donors	molecular_function	5	8	2122	10	4260	0.0531755
GO:0003729	mRNA binding	molecular_function	7	8	2122	10	4260	0.0531755
GO:0046983	protein dimerization activity	molecular_function	5	70	2122	122	4260	0.0542261
GO:0045202	synapse	cellular_component	3	14	2122	20	4260	0.0553224
GO:0008289	lipid binding	molecular_function	4	31	2122	50	4260	0.0553247
GO:0003724	RNA helicase activity	molecular_function	10	11	2122	15	4260	0.0572145
GO:0038023	signaling receptor activity	molecular_function	4	22	2122	34	4260	0.0574041
GO:0006814	sodium ion transport	biological_process	9	18	2122	27	4260	0.0581335
GO:0007275	multicellular organism development	biological_process	4	27	2122	43	4260	0.0592087
GO:0019894	kinesin binding	molecular_function	6	6	2122	7	4260	0.0611242
GO:0006635	fatty acid beta-oxidation	biological_process	11	6	2122	7	4260	0.0611242
GO:0048008	platelet-derived growth factor receptor signaling pathway	biological_process	8	6	2122	7	4260	0.0611242
GO:0007160	cell-matrix adhesion	biological_process	6	6	2122	7	4260	0.0611242
GO:0050804	modulation of chemical synaptic transmission	biological_process	8	6	2122	7	4260	0.0611242
GO:0006164	purine nucleotide biosynthetic process	biological_process	10	6	2122	7	4260	0.0611242
GO:0033179	proton-transporting V-type ATPase, V0 domain	cellular_component	6	6	2122	7	4260	0.0611242
GO:0008360	regulation of cell shape	biological_process	8	4	2122	4	4260	0.0614789
GO:0008284	positive regulation of cell population proliferation	biological_process	7	4	2122	4	4260	0.0614789
GO:0051289	protein homotetramerization	biological_process	9	4	2122	4	4260	0.0614789
GO:0006936	muscle contraction	biological_process	6	4	2122	4	4260	0.0614789
GO:0004935	adrenergic receptor activity	molecular_function	8	4	2122	4	4260	0.0614789
GO:0050808	synapse organization	biological_process	5	4	2122	4	4260	0.0614789
GO:0002819	regulation of adaptive immune response	biological_process	7	4	2122	4	4260	0.0614789
GO:0016043	cellular component organization	biological_process	4	4	2122	4	4260	0.0614789
GO:0019882	antigen processing and presentation	biological_process	4	4	2122	4	4260	0.0614789
GO:0004962	endothelin receptor activity	molecular_function	7	4	2122	4	4260	0.0614789
GO:0032956	regulation of actin cytoskeleton organization	biological_process	7	4	2122	4	4260	0.0614789
GO:0004683	calmodulin-dependent protein kinase activity	molecular_function	9	4	2122	4	4260	0.0614789
GO:0004300	enoyl-CoA hydratase activity	molecular_function	7	4	2122	4	4260	0.0614789
GO:0042043	neurexin family protein binding	molecular_function	6	4	2122	4	4260	0.0614789
GO:0005925	focal adhesion	cellular_component	7	4	2122	4	4260	0.0614789
GO:0046314	phosphocreatine biosynthetic process	biological_process	8	4	2122	4	4260	0.0614789
GO:0036094	small molecule binding	molecular_function	4	4	2122	4	4260	0.0614789
GO:0030027	lamellipodium	cellular_component	6	4	2122	4	4260	0.0614789
GO:0004111	creatine kinase activity	molecular_function	7	4	2122	4	4260	0.0614789
GO:0030983	mismatched DNA binding	molecular_function	8	4	2122	4	4260	0.0614789
GO:0030159	signaling receptor complex adaptor activity	molecular_function	7	4	2122	4	4260	0.0614789
GO:0030071	regulation of mitotic metaphase/anaphase transition	biological_process	11	4	2122	4	4260	0.0614789
GO:0001784	phosphotyrosine residue binding	molecular_function	7	4	2122	4	4260	0.0614789
GO:0048484	enteric nervous system development	biological_process	6	4	2122	4	4260	0.0614789
GO:0003857	3-hydroxyacyl-CoA dehydrogenase activity	molecular_function	7	4	2122	4	4260	0.0614789
GO:0032300	mismatch repair complex	cellular_component	5	4	2122	4	4260	0.0614789
GO:0046578	regulation of Ras protein signal transduction	biological_process	10	4	2122	4	4260	0.0614789
GO:0030212	hyaluronan metabolic process	biological_process	8	4	2122	4	4260	0.0614789
GO:0000154	rRNA modification	biological_process	12	4	2122	4	4260	0.0614789
GO:0003823	antigen binding	molecular_function	4	4	2122	4	4260	0.0614789
GO:0060070	canonical Wnt signaling pathway	biological_process	8	4	2122	4	4260	0.0614789
GO:0005161	platelet-derived growth factor receptor binding	molecular_function	7	4	2122	4	4260	0.0614789
GO:0016507	mitochondrial fatty acid beta-oxidation multienzyme complex	cellular_component	5	4	2122	4	4260	0.0614789
GO:0004826	phenylalanine-tRNA ligase activity	molecular_function	7	4	2122	4	4260	0.0614789
GO:0000179	rRNA (adenine-N6,N6-)-dimethyltransferase activity	molecular_function	8	4	2122	4	4260	0.0614789
GO:0010508	positive regulation of autophagy	biological_process	9	4	2122	4	4260	0.0614789
GO:0007093	mitotic cell cycle checkpoint signaling	biological_process	5	4	2122	4	4260	0.0614789
GO:0042613	MHC class II protein complex	cellular_component	7	4	2122	4	4260	0.0614789
GO:0048856	anatomical structure development	biological_process	4	4	2122	4	4260	0.0614789
GO:0005516	calmodulin binding	molecular_function	5	15	2122	22	4260	0.0641455
GO:0003723	RNA binding	molecular_function	6	122	2122	222	4260	0.0660739
GO:0004930	G protein-coupled receptor activity	molecular_function	6	138	2122	253	4260	0.0683528
GO:0071949	FAD binding	molecular_function	7	12	2122	17	4260	0.0692334
GO:0001518	voltage-gated sodium channel complex	cellular_component	9	9	2122	12	4260	0.0709186
GO:0004181	metallocarboxypeptidase activity	molecular_function	9	9	2122	12	4260	0.0709186
GO:0007219	Notch signaling pathway	biological_process	6	9	2122	12	4260	0.0709186
GO:0006869	lipid transport	biological_process	7	9	2122	12	4260	0.0709186
GO:0005248	voltage-gated sodium channel activity	molecular_function	9	9	2122	12	4260	0.0709186
GO:0006813	potassium ion transport	biological_process	9	26	2122	42	4260	0.0774151
GO:0004674	protein serine/threonine kinase activity	molecular_function	8	53	2122	92	4260	0.0796082
GO:0004252	serine-type endopeptidase activity	molecular_function	8	39	2122	66	4260	0.0812312
GO:0030215	semaphorin receptor binding	molecular_function	6	10	2122	14	4260	0.0871539
GO:0004675	transmembrane receptor protein serine/threonine kinase activity	molecular_function	9	10	2122	14	4260	0.0871539
GO:0007178	transmembrane receptor protein serine/threonine kinase signaling pathway	biological_process	7	10	2122	14	4260	0.0871539
GO:0008154	actin polymerization or depolymerization	biological_process	7	7	2122	9	4260	0.0877796
GO:0009395	phospholipid catabolic process	biological_process	8	7	2122	9	4260	0.0877796
GO:0003678	DNA helicase activity	molecular_function	10	7	2122	9	4260	0.0877796
GO:0006811	ion transport	biological_process	6	58	2122	102	4260	0.089795
GO:0016459	myosin complex	cellular_component	4	14	2122	21	4260	0.0911989
GO:0003774	cytoskeletal motor activity	molecular_function	9	14	2122	21	4260	0.0911989
GO:0005506	iron ion binding	molecular_function	8	38	2122	65	4260	0.100037
GO:0008009	chemokine activity	molecular_function	8	20	2122	32	4260	0.102909
GO:0006939	smooth muscle contraction	biological_process	7	5	2122	6	4260	0.10746
GO:0015267	channel activity	molecular_function	6	5	2122	6	4260	0.10746
GO:0005680	anaphase-promoting complex	cellular_component	7	5	2122	6	4260	0.10746
GO:0005768	endosome	cellular_component	7	5	2122	6	4260	0.10746
GO:0006913	nucleocytoplasmic transport	biological_process	8	5	2122	6	4260	0.10746
GO:0031167	rRNA methylation	biological_process	13	5	2122	6	4260	0.10746
GO:0001522	pseudouridine synthesis	biological_process	10	8	2122	11	4260	0.110577
GO:0004866	endopeptidase inhibitor activity	molecular_function	7	8	2122	11	4260	0.110577
GO:0051536	iron-sulfur cluster binding	molecular_function	5	8	2122	11	4260	0.110577
GO:0019888	protein phosphatase regulator activity	molecular_function	6	8	2122	11	4260	0.110577
GO:0003676	nucleic acid binding	molecular_function	5	155	2122	290	4260	0.110829
GO:0006281	DNA repair	biological_process	8	28	2122	47	4260	0.115051
GO:0019343	cysteine biosynthetic process via cystathionine	biological_process	12	3	2122	3	4260	0.123509
GO:0004652	polynucleotide adenylyltransferase activity	molecular_function	8	3	2122	3	4260	0.123509
GO:0001527	microfibril	cellular_component	5	3	2122	3	4260	0.123509
GO:0006535	cysteine biosynthetic process from serine	biological_process	12	3	2122	3	4260	0.123509
GO:0042555	MCM complex	cellular_component	4	3	2122	3	4260	0.123509
GO:0004969	histamine receptor activity	molecular_function	8	3	2122	3	4260	0.123509
GO:0090522	vesicle tethering involved in exocytosis	biological_process	6	3	2122	3	4260	0.123509
GO:0006094	gluconeogenesis	biological_process	9	3	2122	3	4260	0.123509
GO:0010008	endosome membrane	cellular_component	8	3	2122	3	4260	0.123509
GO:0001505	regulation of neurotransmitter levels	biological_process	5	3	2122	3	4260	0.123509
GO:0043631	RNA polyadenylation	biological_process	9	3	2122	3	4260	0.123509
GO:0030130	clathrin coat of trans-Golgi network vesicle	cellular_component	9	3	2122	3	4260	0.123509
GO:0016580	Sin3 complex	cellular_component	9	3	2122	3	4260	0.123509
GO:0019885	antigen processing and presentation of endogenous peptide antigen via MHC class I	biological_process	7	3	2122	3	4260	0.123509
GO:0050795	regulation of behavior	biological_process	5	3	2122	3	4260	0.123509
GO:0030132	clathrin coat of coated pit	cellular_component	8	3	2122	3	4260	0.123509
GO:0004122	cystathionine beta-synthase activity	molecular_function	7	3	2122	3	4260	0.123509
GO:0016429	tRNA (adenine-N1-)-methyltransferase activity	molecular_function	10	3	2122	3	4260	0.123509
GO:0004114	3',5'-cyclic-nucleotide phosphodiesterase activity	molecular_function	9	13	2122	20	4260	0.12745
GO:0005125	cytokine activity	molecular_function	7	13	2122	20	4260	0.12745
GO:0004983	neuropeptide Y receptor activity	molecular_function	8	9	2122	13	4260	0.130127
GO:0009966	regulation of signal transduction	biological_process	7	14	2122	22	4260	0.138542
GO:0016705	oxidoreductase activity, acting on paired donors, with incorporation or reduction of molecular oxygen	molecular_function	5	26	2122	44	4260	0.138717
GO:0106274	NAD+-protein-arginine ADP-ribosyltransferase activity	NA	NA	6	2122	8	4260	0.14185
GO:0030593	neutrophil chemotaxis	biological_process	7	6	2122	8	4260	0.14185
GO:0005153	interleukin-8 receptor binding	molecular_function	9	6	2122	8	4260	0.14185
GO:0019905	syntaxin binding	molecular_function	6	6	2122	8	4260	0.14185
GO:0010468	regulation of gene expression	biological_process	7	6	2122	8	4260	0.14185
GO:0042119	neutrophil activation	biological_process	8	6	2122	8	4260	0.14185
GO:0000166	nucleotide binding	molecular_function	5	35	2122	61	4260	0.144256
GO:0005200	structural constituent of cytoskeleton	molecular_function	4	10	2122	15	4260	0.147033
GO:0005267	potassium channel activity	molecular_function	8	10	2122	15	4260	0.147033
GO:0071805	potassium ion transmembrane transport	biological_process	10	10	2122	15	4260	0.147033
GO:0005694	chromosome	cellular_component	6	15	2122	24	4260	0.148692
GO:0022857	transmembrane transporter activity	molecular_function	4	48	2122	86	4260	0.154899
GO:0034220	ion transmembrane transport	biological_process	7	11	2122	17	4260	0.161793
GO:0004713	protein tyrosine kinase activity	molecular_function	8	32	2122	56	4260	0.166069
GO:0008092	cytoskeletal protein binding	molecular_function	5	7	2122	10	4260	0.168522
GO:0006885	regulation of pH	biological_process	10	7	2122	10	4260	0.168522
GO:0043065	positive regulation of apoptotic process	biological_process	9	7	2122	10	4260	0.168522
GO:0015385	sodium:proton antiporter activity	molecular_function	12	7	2122	10	4260	0.168522
GO:0005230	extracellular ligand-gated ion channel activity	molecular_function	8	7	2122	10	4260	0.168522
GO:0015299	solute:proton antiporter activity	molecular_function	10	7	2122	10	4260	0.168522
GO:0008305	integrin complex	cellular_component	5	12	2122	19	4260	0.174799
GO:0005794	Golgi apparatus	cellular_component	6	12	2122	19	4260	0.174799
GO:0005102	signaling receptor binding	molecular_function	5	19	2122	32	4260	0.181916
GO:0006821	chloride transport	biological_process	9	4	2122	5	4260	0.185015
GO:0045182	translation regulator activity	molecular_function	3	4	2122	5	4260	0.185015
GO:0016715	oxidoreductase activity, acting on paired donors, with incorporation or reduction of molecular oxygen, reduced ascorbate as one donor, and incorporation of one atom of oxygen	molecular_function	6	4	2122	5	4260	0.185015
GO:0043240	Fanconi anaemia nuclear complex	cellular_component	4	4	2122	5	4260	0.185015
GO:0043022	ribosome binding	molecular_function	6	4	2122	5	4260	0.185015
GO:0048048	embryonic eye morphogenesis	biological_process	7	4	2122	5	4260	0.185015
GO:0005003	ephrin receptor activity	molecular_function	10	4	2122	5	4260	0.185015
GO:0000775	chromosome, centromeric region	cellular_component	7	4	2122	5	4260	0.185015
GO:0016286	small conductance calcium-activated potassium channel activity	molecular_function	10	4	2122	5	4260	0.185015
GO:0000902	cell morphogenesis	biological_process	6	4	2122	5	4260	0.185015
GO:0007417	central nervous system development	biological_process	6	4	2122	5	4260	0.185015
GO:0031072	heat shock protein binding	molecular_function	5	4	2122	5	4260	0.185015
GO:2000369	regulation of clathrin-dependent endocytosis	biological_process	9	4	2122	5	4260	0.185015
GO:0000220	vacuolar proton-transporting V-type ATPase, V0 domain	cellular_component	7	4	2122	5	4260	0.185015
GO:0016772	transferase activity, transferring phosphorus-containing groups	molecular_function	5	4	2122	5	4260	0.185015
GO:0004016	adenylate cyclase activity	molecular_function	5	4	2122	5	4260	0.185015
GO:0016176	superoxide-generating NADPH oxidase activator activity	molecular_function	6	4	2122	5	4260	0.185015
GO:0043235	receptor complex	cellular_component	4	4	2122	5	4260	0.185015
GO:0045786	negative regulation of cell cycle	biological_process	7	4	2122	5	4260	0.185015
GO:0008047	enzyme activator activity	molecular_function	5	4	2122	5	4260	0.185015
GO:0005026	transforming growth factor beta receptor activity, type II	molecular_function	11	4	2122	5	4260	0.185015
GO:0006937	regulation of muscle contraction	biological_process	8	4	2122	5	4260	0.185015
GO:0097320	plasma membrane tubulation	biological_process	7	4	2122	5	4260	0.185015
GO:0036297	interstrand cross-link repair	biological_process	9	4	2122	5	4260	0.185015
GO:0070652	HAUS complex	cellular_component	5	4	2122	5	4260	0.185015
GO:0035267	NuA4 histone acetyltransferase complex	cellular_component	9	4	2122	5	4260	0.185015
GO:0019829	ATPase-coupled cation transmembrane transporter activity	molecular_function	8	4	2122	5	4260	0.185015
GO:0035329	hippo signaling	biological_process	6	4	2122	5	4260	0.185015
GO:0015269	calcium-activated potassium channel activity	molecular_function	9	4	2122	5	4260	0.185015
GO:0006171	cAMP biosynthetic process	biological_process	12	4	2122	5	4260	0.185015
GO:0005921	gap junction	cellular_component	5	4	2122	5	4260	0.185015
GO:0042742	defense response to bacterium	biological_process	8	4	2122	5	4260	0.185015
GO:0004999	vasoactive intestinal polypeptide receptor activity	molecular_function	7	4	2122	5	4260	0.185015
GO:0015016	[heparan sulfate]-glucosamine N-sulfotransferase activity	molecular_function	8	4	2122	5	4260	0.185015
GO:0008023	transcription elongation factor complex	cellular_component	4	4	2122	5	4260	0.185015
GO:0051014	actin filament severing	biological_process	5	4	2122	5	4260	0.185015
GO:0020037	heme binding	molecular_function	6	28	2122	49	4260	0.187203
GO:0007268	chemical synaptic transmission	biological_process	9	8	2122	12	4260	0.189895
GO:0006413	translational initiation	biological_process	5	8	2122	12	4260	0.189895
GO:0004896	cytokine receptor activity	molecular_function	6	14	2122	23	4260	0.196707
GO:0006915	apoptotic process	biological_process	6	14	2122	23	4260	0.196707
GO:0006364	rRNA processing	biological_process	11	14	2122	23	4260	0.196707
GO:0045087	innate immune response	biological_process	5	9	2122	14	4260	0.207478
GO:0032012	regulation of ARF protein signal transduction	biological_process	11	5	2122	7	4260	0.2233
GO:0003746	translation elongation factor activity	molecular_function	8	5	2122	7	4260	0.2233
GO:0019843	rRNA binding	molecular_function	7	5	2122	7	4260	0.2233
GO:0022008	neurogenesis	biological_process	6	5	2122	7	4260	0.2233
GO:0019229	regulation of vasoconstriction	biological_process	9	5	2122	7	4260	0.2233
GO:0005518	collagen binding	molecular_function	5	5	2122	7	4260	0.2233
GO:0051087	chaperone binding	molecular_function	5	5	2122	7	4260	0.2233
GO:0015035	protein-disulfide reductase activity	molecular_function	7	5	2122	7	4260	0.2233
GO:0005548	phospholipid transporter activity	molecular_function	5	5	2122	7	4260	0.2233
GO:0032007	negative regulation of TOR signaling	biological_process	10	5	2122	7	4260	0.2233
GO:0007266	Rho protein signal transduction	biological_process	8	5	2122	7	4260	0.2233
GO:0008270	zinc ion binding	molecular_function	8	129	2122	247	4260	0.236895
GO:0005507	copper ion binding	molecular_function	8	12	2122	20	4260	0.245823
GO:0004372	glycine hydroxymethyltransferase activity	molecular_function	7	2	2122	2	4260	0.248067
GO:0046718	viral entry into host cell	biological_process	9	2	2122	2	4260	0.248067
GO:0003934	GTP cyclohydrolase I activity	molecular_function	9	2	2122	2	4260	0.248067
GO:0043047	single-stranded telomeric DNA binding	molecular_function	9	2	2122	2	4260	0.248067
GO:0010811	positive regulation of cell-substrate adhesion	biological_process	7	2	2122	2	4260	0.248067
GO:0004977	melanocortin receptor activity	molecular_function	7	2	2122	2	4260	0.248067
GO:0005537	mannose binding	molecular_function	6	2	2122	2	4260	0.248067
GO:0031491	nucleosome binding	molecular_function	5	2	2122	2	4260	0.248067
GO:0033014	tetrapyrrole biosynthetic process	biological_process	7	2	2122	2	4260	0.248067
GO:0004479	methionyl-tRNA formyltransferase activity	molecular_function	7	2	2122	2	4260	0.248067
GO:0070286	axonemal dynein complex assembly	biological_process	8	2	2122	2	4260	0.248067
GO:0038093	Fc receptor signaling pathway	biological_process	7	2	2122	2	4260	0.248067
GO:0048015	phosphatidylinositol-mediated signaling	biological_process	7	2	2122	2	4260	0.248067
GO:0033276	transcription factor TFTC complex	cellular_component	8	2	2122	2	4260	0.248067
GO:0030195	negative regulation of blood coagulation	biological_process	8	2	2122	2	4260	0.248067
GO:0070325	lipoprotein particle receptor binding	molecular_function	6	2	2122	2	4260	0.248067
GO:0046914	transition metal ion binding	molecular_function	7	2	2122	2	4260	0.248067
GO:0006409	tRNA export from nucleus	biological_process	11	2	2122	2	4260	0.248067
GO:2001069	glycogen binding	molecular_function	6	2	2122	2	4260	0.248067
GO:0030048	actin filament-based movement	biological_process	5	2	2122	2	4260	0.248067
GO:0004844	uracil DNA N-glycosylase activity	molecular_function	9	2	2122	2	4260	0.248067
GO:0000493	box H/ACA snoRNP assembly	biological_process	10	2	2122	2	4260	0.248067
GO:0048869	cellular developmental process	biological_process	4	2	2122	2	4260	0.248067
GO:0004502	kynurenine 3-monooxygenase activity	molecular_function	7	2	2122	2	4260	0.248067
GO:0006703	estrogen biosynthetic process	biological_process	8	2	2122	2	4260	0.248067
GO:0046931	pore complex assembly	biological_process	7	2	2122	2	4260	0.248067
GO:0045930	negative regulation of mitotic cell cycle	biological_process	8	2	2122	2	4260	0.248067
GO:0006569	tryptophan catabolic process	biological_process	11	2	2122	2	4260	0.248067
GO:0000146	microfilament motor activity	molecular_function	10	2	2122	2	4260	0.248067
GO:0034121	regulation of toll-like receptor signaling pathway	biological_process	8	2	2122	2	4260	0.248067
GO:0030314	junctional membrane complex	cellular_component	4	2	2122	2	4260	0.248067
GO:0017054	negative cofactor 2 complex	cellular_component	7	2	2122	2	4260	0.248067
GO:0005149	interleukin-1 receptor binding	molecular_function	7	2	2122	2	4260	0.248067
GO:0032703	negative regulation of interleukin-2 production	biological_process	8	2	2122	2	4260	0.248067
GO:0046839	phospholipid dephosphorylation	biological_process	8	2	2122	2	4260	0.248067
GO:0008061	chitin binding	molecular_function	5	2	2122	2	4260	0.248067
GO:0050853	B cell receptor signaling pathway	biological_process	8	2	2122	2	4260	0.248067
GO:0043666	regulation of phosphoprotein phosphatase activity	biological_process	11	2	2122	2	4260	0.248067
GO:0035499	carnosine biosynthetic process	biological_process	9	2	2122	2	4260	0.248067
GO:0070679	inositol 1,4,5 trisphosphate binding	molecular_function	6	2	2122	2	4260	0.248067
GO:0004359	glutaminase activity	molecular_function	7	2	2122	2	4260	0.248067
GO:0030144	alpha-1,6-mannosylglycoprotein 6-beta-N-acetylglucosaminyltransferase activity	molecular_function	8	2	2122	2	4260	0.248067
GO:0008615	pyridoxine biosynthetic process	biological_process	7	2	2122	2	4260	0.248067
GO:0001934	positive regulation of protein phosphorylation	biological_process	10	2	2122	2	4260	0.248067
GO:0043085	positive regulation of catalytic activity	biological_process	6	2	2122	2	4260	0.248067
GO:0009374	biotin binding	molecular_function	5	2	2122	2	4260	0.248067
GO:0004821	histidine-tRNA ligase activity	molecular_function	7	2	2122	2	4260	0.248067
GO:0006518	peptide metabolic process	biological_process	7	2	2122	2	4260	0.248067
GO:0070997	neuron death	biological_process	5	2	2122	2	4260	0.248067
GO:0004792	thiosulfate sulfurtransferase activity	molecular_function	7	2	2122	2	4260	0.248067
GO:0009408	response to heat	biological_process	5	2	2122	2	4260	0.248067
GO:0006391	transcription initiation at mitochondrial promoter	biological_process	10	2	2122	2	4260	0.248067
GO:0004348	glucosylceramidase activity	molecular_function	7	2	2122	2	4260	0.248067
GO:0005283	amino acid:sodium symporter activity	molecular_function	7	2	2122	2	4260	0.248067
GO:0071800	podosome assembly	biological_process	7	2	2122	2	4260	0.248067
GO:0050900	leukocyte migration	biological_process	4	2	2122	2	4260	0.248067
GO:0042612	MHC class I protein complex	cellular_component	7	2	2122	2	4260	0.248067
GO:0031145	anaphase-promoting complex-dependent catabolic process	biological_process	12	2	2122	2	4260	0.248067
GO:0009062	fatty acid catabolic process	biological_process	10	2	2122	2	4260	0.248067
GO:0050501	hyaluronan synthase activity	molecular_function	7	2	2122	2	4260	0.248067
GO:0033781	cholesterol 24-hydroxylase activity	molecular_function	7	2	2122	2	4260	0.248067
GO:0004104	cholinesterase activity	molecular_function	7	2	2122	2	4260	0.248067
GO:0006480	N-terminal protein amino acid methylation	biological_process	11	2	2122	2	4260	0.248067
GO:0043014	alpha-tubulin binding	molecular_function	7	2	2122	2	4260	0.248067
GO:0047150	betaine-homocysteine S-methyltransferase activity	molecular_function	8	2	2122	2	4260	0.248067
GO:0030123	AP-3 adaptor complex	cellular_component	7	2	2122	2	4260	0.248067
GO:0052331	obsolete hemolysis in other organism involved in symbiotic interaction	biological_process	7	2	2122	2	4260	0.248067
GO:0016462	pyrophosphatase activity	molecular_function	7	2	2122	2	4260	0.248067
GO:0014066	regulation of phosphatidylinositol 3-kinase signaling	biological_process	9	2	2122	2	4260	0.248067
GO:0046922	peptide-O-fucosyltransferase activity	molecular_function	8	2	2122	2	4260	0.248067
GO:0004703	G protein-coupled receptor kinase activity	molecular_function	9	2	2122	2	4260	0.248067
GO:0006857	oligopeptide transport	biological_process	9	2	2122	2	4260	0.248067
GO:0045582	positive regulation of T cell differentiation	biological_process	10	2	2122	2	4260	0.248067
GO:0036374	glutathione hydrolase activity	molecular_function	9	2	2122	2	4260	0.248067
GO:0006700	C21-steroid hormone biosynthetic process	biological_process	8	2	2122	2	4260	0.248067
GO:0071962	mitotic sister chromatid cohesion, centromeric	biological_process	7	2	2122	2	4260	0.248067
GO:0050793	regulation of developmental process	biological_process	5	2	2122	2	4260	0.248067
GO:0042138	meiotic DNA double-strand break formation	biological_process	7	2	2122	2	4260	0.248067
GO:0030213	hyaluronan biosynthetic process	biological_process	9	2	2122	2	4260	0.248067
GO:0006432	phenylalanyl-tRNA aminoacylation	biological_process	13	2	2122	2	4260	0.248067
GO:0004370	glycerol kinase activity	molecular_function	7	2	2122	2	4260	0.248067
GO:0004418	hydroxymethylbilane synthase activity	molecular_function	6	2	2122	2	4260	0.248067
GO:0015812	gamma-aminobutyric acid transport	biological_process	7	2	2122	2	4260	0.248067
GO:0008277	regulation of G protein-coupled receptor signaling pathway	biological_process	8	2	2122	2	4260	0.248067
GO:0030870	Mre11 complex	cellular_component	4	2	2122	2	4260	0.248067
GO:0004956	prostaglandin D receptor activity	molecular_function	10	2	2122	2	4260	0.248067
GO:0004055	argininosuccinate synthase activity	molecular_function	6	2	2122	2	4260	0.248067
GO:0071222	cellular response to lipopolysaccharide	biological_process	8	2	2122	2	4260	0.248067
GO:0006526	arginine biosynthetic process	biological_process	12	2	2122	2	4260	0.248067
GO:0006564	L-serine biosynthetic process	biological_process	12	2	2122	2	4260	0.248067
GO:0046654	tetrahydrofolate biosynthetic process	biological_process	8	2	2122	2	4260	0.248067
GO:0043546	molybdopterin cofactor binding	molecular_function	6	2	2122	2	4260	0.248067
GO:0003997	acyl-CoA oxidase activity	molecular_function	7	2	2122	2	4260	0.248067
GO:0035004	phosphatidylinositol 3-kinase activity	molecular_function	7	2	2122	2	4260	0.248067
GO:0003081	regulation of systemic arterial blood pressure by renin-angiotensin	biological_process	9	2	2122	2	4260	0.248067
GO:0022604	regulation of cell morphogenesis	biological_process	7	2	2122	2	4260	0.248067
GO:0006426	glycyl-tRNA aminoacylation	biological_process	13	2	2122	2	4260	0.248067
GO:0045905	positive regulation of translational termination	biological_process	11	2	2122	2	4260	0.248067
GO:0006659	phosphatidylserine biosynthetic process	biological_process	7	2	2122	2	4260	0.248067
GO:0050673	epithelial cell proliferation	biological_process	4	2	2122	2	4260	0.248067
GO:0030855	epithelial cell differentiation	biological_process	6	2	2122	2	4260	0.248067
GO:0033130	acetylcholine receptor binding	molecular_function	6	2	2122	2	4260	0.248067
GO:0071528	tRNA re-export from nucleus	biological_process	12	2	2122	2	4260	0.248067
GO:0051988	regulation of attachment of spindle microtubules to kinetochore	biological_process	8	2	2122	2	4260	0.248067
GO:0001570	vasculogenesis	biological_process	6	2	2122	2	4260	0.248067
GO:0005332	gamma-aminobutyric acid:sodium:chloride symporter activity	molecular_function	8	2	2122	2	4260	0.248067
GO:0010898	positive regulation of triglyceride catabolic process	biological_process	9	2	2122	2	4260	0.248067
GO:0060348	bone development	biological_process	6	2	2122	2	4260	0.248067
GO:0004820	glycine-tRNA ligase activity	molecular_function	7	2	2122	2	4260	0.248067
GO:0016799	hydrolase activity, hydrolyzing N-glycosyl compounds	molecular_function	6	2	2122	2	4260	0.248067
GO:0006996	organelle organization	biological_process	5	2	2122	2	4260	0.248067
GO:0033204	ribonuclease P RNA binding	molecular_function	7	2	2122	2	4260	0.248067
GO:0017022	myosin binding	molecular_function	6	2	2122	2	4260	0.248067
GO:0046513	ceramide biosynthetic process	biological_process	10	2	2122	2	4260	0.248067
GO:0008140	cAMP response element binding protein binding	molecular_function	7	2	2122	2	4260	0.248067
GO:0015467	G-protein activated inward rectifier potassium channel activity	molecular_function	11	2	2122	2	4260	0.248067
GO:0003841	1-acylglycerol-3-phosphate O-acyltransferase activity	molecular_function	9	2	2122	2	4260	0.248067
GO:0050277	sedoheptulokinase activity	molecular_function	7	2	2122	2	4260	0.248067
GO:0019956	chemokine binding	molecular_function	6	2	2122	2	4260	0.248067
GO:0047730	carnosine synthase activity	molecular_function	7	2	2122	2	4260	0.248067
GO:0055117	regulation of cardiac muscle contraction	biological_process	10	2	2122	2	4260	0.248067
GO:0016841	ammonia-lyase activity	molecular_function	6	2	2122	2	4260	0.248067
GO:0004613	phosphoenolpyruvate carboxykinase (GTP) activity	molecular_function	8	2	2122	2	4260	0.248067
GO:0006515	protein quality control for misfolded or incompletely synthesized proteins	biological_process	9	2	2122	2	4260	0.248067
GO:2000813	negative regulation of barbed-end actin filament capping	biological_process	10	2	2122	2	4260	0.248067
GO:0038109	Kit signaling pathway	biological_process	8	2	2122	2	4260	0.248067
GO:0061929	gamma-glutamylaminecyclotransferase activity	molecular_function	7	2	2122	2	4260	0.248067
GO:0008156	negative regulation of DNA replication	biological_process	10	2	2122	2	4260	0.248067
GO:0015693	magnesium ion transport	biological_process	10	2	2122	2	4260	0.248067
GO:0005905	clathrin-coated pit	cellular_component	4	2	2122	2	4260	0.248067
GO:0036066	protein O-linked fucosylation	biological_process	11	2	2122	2	4260	0.248067
GO:0000812	Swr1 complex	cellular_component	8	2	2122	2	4260	0.248067
GO:0006575	cellular modified amino acid metabolic process	biological_process	5	2	2122	2	4260	0.248067
GO:0004634	phosphopyruvate hydratase activity	molecular_function	7	2	2122	2	4260	0.248067
GO:0010921	regulation of phosphatase activity	biological_process	10	2	2122	2	4260	0.248067
GO:0019903	protein phosphatase binding	molecular_function	7	2	2122	2	4260	0.248067
GO:0042157	lipoprotein metabolic process	biological_process	7	2	2122	2	4260	0.248067
GO:0006689	ganglioside catabolic process	biological_process	11	2	2122	2	4260	0.248067
GO:2000969	positive regulation of AMPA receptor activity	biological_process	10	2	2122	2	4260	0.248067
GO:0001682	tRNA 5'-leader removal	biological_process	13	2	2122	2	4260	0.248067
GO:0035312	5'-3' exodeoxyribonuclease activity	molecular_function	9	2	2122	2	4260	0.248067
GO:0004303	estradiol 17-beta-dehydrogenase activity	molecular_function	7	2	2122	2	4260	0.248067
GO:0008386	cholesterol monooxygenase (side-chain-cleaving) activity	molecular_function	7	2	2122	2	4260	0.248067
GO:0043031	negative regulation of macrophage activation	biological_process	8	2	2122	2	4260	0.248067
GO:0032793	positive regulation of CREB transcription factor activity	biological_process	7	2	2122	2	4260	0.248067
GO:0018160	peptidyl-pyrromethane cofactor linkage	biological_process	10	2	2122	2	4260	0.248067
GO:0008519	ammonium transmembrane transporter activity	molecular_function	7	2	2122	2	4260	0.248067
GO:0004952	dopamine neurotransmitter receptor activity	molecular_function	7	2	2122	2	4260	0.248067
GO:0005184	neuropeptide hormone activity	molecular_function	8	2	2122	2	4260	0.248067
GO:0045332	phospholipid translocation	biological_process	9	2	2122	2	4260	0.248067
GO:0035658	Mon1-Ccz1 complex	cellular_component	4	2	2122	2	4260	0.248067
GO:0050291	sphingosine N-acyltransferase activity	molecular_function	8	2	2122	2	4260	0.248067
GO:0015095	magnesium ion transmembrane transporter activity	molecular_function	9	2	2122	2	4260	0.248067
GO:0052745	inositol phosphate phosphatase activity	molecular_function	8	2	2122	2	4260	0.248067
GO:0051638	barbed-end actin filament uncapping	biological_process	11	2	2122	2	4260	0.248067
GO:0006479	protein methylation	biological_process	10	2	2122	2	4260	0.248067
GO:0086100	endothelin receptor signaling pathway	biological_process	6	2	2122	2	4260	0.248067
GO:0004531	deoxyribonuclease II activity	molecular_function	10	2	2122	2	4260	0.248067
GO:0000815	ESCRT III complex	cellular_component	5	2	2122	2	4260	0.248067
GO:0000172	ribonuclease MRP complex	cellular_component	6	2	2122	2	4260	0.248067
GO:0005247	voltage-gated chloride channel activity	molecular_function	9	2	2122	2	4260	0.248067
GO:0006957	complement activation, alternative pathway	biological_process	6	2	2122	2	4260	0.248067
GO:0016798	hydrolase activity, acting on glycosyl bonds	molecular_function	5	2	2122	2	4260	0.248067
GO:0001731	formation of translation preinitiation complex	biological_process	9	2	2122	2	4260	0.248067
GO:0045901	positive regulation of translational elongation	biological_process	11	2	2122	2	4260	0.248067
GO:0038161	prolactin signaling pathway	biological_process	6	2	2122	2	4260	0.248067
GO:0007095	mitotic G2 DNA damage checkpoint signaling	biological_process	9	2	2122	2	4260	0.248067
GO:0006683	galactosylceramide catabolic process	biological_process	12	2	2122	2	4260	0.248067
GO:0010825	positive regulation of centrosome duplication	biological_process	10	2	2122	2	4260	0.248067
GO:0004978	corticotropin receptor activity	molecular_function	8	2	2122	2	4260	0.248067
GO:0032502	developmental process	biological_process	3	2	2122	2	4260	0.248067
GO:0007568	aging	biological_process	4	2	2122	2	4260	0.248067
GO:0004185	serine-type carboxypeptidase activity	molecular_function	9	2	2122	2	4260	0.248067
GO:0002467	germinal center formation	biological_process	7	2	2122	2	4260	0.248067
GO:0106245	L-serine-phosphatidylethanolamine phosphatidyltransferase activity	NA	NA	2	2122	2	4260	0.248067
GO:0004854	xanthine dehydrogenase activity	molecular_function	7	2	2122	2	4260	0.248067
GO:0004611	phosphoenolpyruvate carboxykinase activity	molecular_function	7	2	2122	2	4260	0.248067
GO:0050896	response to stimulus	biological_process	3	2	2122	2	4260	0.248067
GO:0006622	protein targeting to lysosome	biological_process	13	2	2122	2	4260	0.248067
GO:0004855	xanthine oxidase activity	molecular_function	7	2	2122	2	4260	0.248067
GO:0001664	G protein-coupled receptor binding	molecular_function	6	2	2122	2	4260	0.248067
GO:0044341	sodium-dependent phosphate transport	biological_process	10	2	2122	2	4260	0.248067
GO:0046930	pore complex	cellular_component	5	2	2122	2	4260	0.248067
GO:0007195	adenylate cyclase-inhibiting dopamine receptor signaling pathway	biological_process	9	2	2122	2	4260	0.248067
GO:0061564	axon development	biological_process	8	2	2122	2	4260	0.248067
GO:0009013	succinate-semialdehyde dehydrogenase [NAD(P)+] activity	molecular_function	7	2	2122	2	4260	0.248067
GO:0004648	O-phospho-L-serine:2-oxoglutarate aminotransferase activity	molecular_function	7	2	2122	2	4260	0.248067
GO:0004925	prolactin receptor activity	molecular_function	7	2	2122	2	4260	0.248067
GO:0009450	gamma-aminobutyric acid catabolic process	biological_process	10	2	2122	2	4260	0.248067
GO:0003917	DNA topoisomerase type I (single strand cut, ATP-independent) activity	molecular_function	6	2	2122	2	4260	0.248067
GO:0099094	ligand-gated cation channel activity	molecular_function	8	2	2122	2	4260	0.248067
GO:0050811	GABA receptor binding	molecular_function	6	2	2122	2	4260	0.248067
GO:0004697	protein kinase C activity	molecular_function	9	2	2122	2	4260	0.248067
GO:0048814	regulation of dendrite morphogenesis	biological_process	9	2	2122	2	4260	0.248067
GO:0004019	adenylosuccinate synthase activity	molecular_function	6	2	2122	2	4260	0.248067
GO:0032496	response to lipopolysaccharide	biological_process	7	2	2122	2	4260	0.248067
GO:0006099	tricarboxylic acid cycle	biological_process	5	2	2122	2	4260	0.248067
GO:0007416	synapse assembly	biological_process	6	2	2122	2	4260	0.248067
GO:0001726	ruffle	cellular_component	6	2	2122	2	4260	0.248067
GO:0004397	histidine ammonia-lyase activity	molecular_function	7	2	2122	2	4260	0.248067
GO:0000829	inositol heptakisphosphate kinase activity	molecular_function	7	2	2122	2	4260	0.248067
GO:0019264	glycine biosynthetic process from serine	biological_process	13	2	2122	2	4260	0.248067
GO:0009008	DNA-methyltransferase activity	molecular_function	7	2	2122	2	4260	0.248067
GO:0048666	neuron development	biological_process	6	2	2122	2	4260	0.248067
GO:0019136	deoxynucleoside kinase activity	molecular_function	9	2	2122	2	4260	0.248067
GO:0005157	macrophage colony-stimulating factor receptor binding	molecular_function	7	2	2122	2	4260	0.248067
GO:0016521	pituitary adenylate cyclase activating polypeptide activity	molecular_function	8	2	2122	2	4260	0.248067
GO:0003937	IMP cyclohydrolase activity	molecular_function	8	2	2122	2	4260	0.248067
GO:0031858	pituitary adenylate cyclase-activating polypeptide receptor binding	molecular_function	8	2	2122	2	4260	0.248067
GO:0031123	RNA 3'-end processing	biological_process	10	2	2122	2	4260	0.248067
GO:0070548	L-glutamine aminotransferase activity	molecular_function	7	2	2122	2	4260	0.248067
GO:0140223	general transcription initiation factor activity	molecular_function	4	2	2122	2	4260	0.248067
GO:0032040	small-subunit processome	cellular_component	6	2	2122	2	4260	0.248067
GO:0032982	myosin filament	cellular_component	5	2	2122	2	4260	0.248067
GO:0008349	MAP kinase kinase kinase kinase activity	molecular_function	9	2	2122	2	4260	0.248067
GO:0070287	ferritin receptor activity	molecular_function	4	2	2122	2	4260	0.248067
GO:0008381	mechanosensitive ion channel activity	molecular_function	8	2	2122	2	4260	0.248067
GO:0008417	fucosyltransferase activity	molecular_function	7	2	2122	2	4260	0.248067
GO:0090131	mesenchyme migration	biological_process	5	2	2122	2	4260	0.248067
GO:0017146	NMDA selective glutamate receptor complex	cellular_component	8	2	2122	2	4260	0.248067
GO:0044297	cell body	cellular_component	4	2	2122	2	4260	0.248067
GO:1990423	RZZ complex	cellular_component	4	2	2122	2	4260	0.248067
GO:0010457	centriole-centriole cohesion	biological_process	5	2	2122	2	4260	0.248067
GO:0005222	intracellular cAMP-activated cation channel activity	molecular_function	10	2	2122	2	4260	0.248067
GO:0004733	pyridoxamine-phosphate oxidase activity	molecular_function	7	2	2122	2	4260	0.248067
GO:0030335	positive regulation of cell migration	biological_process	8	2	2122	2	4260	0.248067
GO:0016538	cyclin-dependent protein serine/threonine kinase regulator activity	molecular_function	7	2	2122	2	4260	0.248067
GO:0030175	filopodium	cellular_component	7	2	2122	2	4260	0.248067
GO:0030021	extracellular matrix structural constituent conferring compression resistance	molecular_function	5	2	2122	2	4260	0.248067
GO:0006548	histidine catabolic process	biological_process	11	2	2122	2	4260	0.248067
GO:0030296	protein tyrosine kinase activator activity	molecular_function	8	2	2122	2	4260	0.248067
GO:0030242	autophagy of peroxisome	biological_process	7	2	2122	2	4260	0.248067
GO:0030677	ribonuclease P complex	cellular_component	7	2	2122	2	4260	0.248067
GO:0016638	oxidoreductase activity, acting on the CH-NH2 group of donors	molecular_function	5	2	2122	2	4260	0.248067
GO:0006427	histidyl-tRNA aminoacylation	biological_process	13	2	2122	2	4260	0.248067
GO:0033540	fatty acid beta-oxidation using acyl-CoA oxidase	biological_process	12	2	2122	2	4260	0.248067
GO:0030073	insulin secretion	biological_process	11	2	2122	2	4260	0.248067
GO:0016048	detection of temperature stimulus	biological_process	6	2	2122	2	4260	0.248067
GO:0016529	sarcoplasmic reticulum	cellular_component	7	2	2122	2	4260	0.248067
GO:0042132	fructose 1,6-bisphosphate 1-phosphatase activity	molecular_function	10	2	2122	2	4260	0.248067
GO:0042130	negative regulation of T cell proliferation	biological_process	11	2	2122	2	4260	0.248067
GO:0035999	tetrahydrofolate interconversion	biological_process	6	2	2122	2	4260	0.248067
GO:0006595	polyamine metabolic process	biological_process	9	2	2122	2	4260	0.248067
GO:0051693	actin filament capping	biological_process	10	2	2122	2	4260	0.248067
GO:0030521	androgen receptor signaling pathway	biological_process	7	2	2122	2	4260	0.248067
GO:0004890	GABA-A receptor activity	molecular_function	7	2	2122	2	4260	0.248067
GO:0072488	ammonium transmembrane transport	biological_process	9	2	2122	2	4260	0.248067
GO:0090116	C-5 methylation of cytosine	biological_process	12	2	2122	2	4260	0.248067
GO:0015114	phosphate ion transmembrane transporter activity	molecular_function	8	2	2122	2	4260	0.248067
GO:0061709	reticulophagy	biological_process	9	2	2122	2	4260	0.248067
GO:0004948	calcitonin receptor activity	molecular_function	8	2	2122	2	4260	0.248067
GO:0007041	lysosomal transport	biological_process	7	2	2122	2	4260	0.248067
GO:0005436	sodium:phosphate symporter activity	molecular_function	11	2	2122	2	4260	0.248067
GO:0004373	glycogen (starch) synthase activity	molecular_function	8	2	2122	2	4260	0.248067
GO:0043124	negative regulation of I-kappaB kinase/NF-kappaB signaling	biological_process	10	2	2122	2	4260	0.248067
GO:0050957	equilibrioception	biological_process	7	2	2122	2	4260	0.248067
GO:0080025	phosphatidylinositol-3,5-bisphosphate binding	molecular_function	9	2	2122	2	4260	0.248067
GO:0032228	regulation of synaptic transmission, GABAergic	biological_process	9	2	2122	2	4260	0.248067
GO:0005978	glycogen biosynthetic process	biological_process	10	2	2122	2	4260	0.248067
GO:0048821	erythrocyte development	biological_process	7	2	2122	2	4260	0.248067
GO:1902745	positive regulation of lamellipodium organization	biological_process	9	2	2122	2	4260	0.248067
GO:0019955	cytokine binding	molecular_function	5	2	2122	2	4260	0.248067
GO:0006306	DNA methylation	biological_process	10	2	2122	2	4260	0.248067
GO:0035522	monoubiquitinated histone H2A deubiquitination	biological_process	12	2	2122	2	4260	0.248067
GO:0004336	galactosylceramidase activity	molecular_function	7	2	2122	2	4260	0.248067
GO:0006541	glutamine metabolic process	biological_process	11	2	2122	2	4260	0.248067
GO:0000209	protein polyubiquitination	biological_process	12	2	2122	2	4260	0.248067
GO:0001654	eye development	biological_process	7	2	2122	2	4260	0.248067
GO:1902412	regulation of mitotic cytokinesis	biological_process	8	2	2122	2	4260	0.248067
GO:0050951	sensory perception of temperature stimulus	biological_process	7	2	2122	2	4260	0.248067
GO:0004864	protein phosphatase inhibitor activity	molecular_function	7	2	2122	2	4260	0.248067
GO:0004643	phosphoribosylaminoimidazolecarboxamide formyltransferase activity	molecular_function	7	2	2122	2	4260	0.248067
GO:0007520	myoblast fusion	biological_process	6	2	2122	2	4260	0.248067
GO:0016363	nuclear matrix	cellular_component	6	2	2122	2	4260	0.248067
GO:0006167	AMP biosynthetic process	biological_process	12	2	2122	2	4260	0.248067
GO:0060076	excitatory synapse	cellular_component	4	2	2122	2	4260	0.248067
GO:1904262	negative regulation of TORC1 signaling	biological_process	11	2	2122	2	4260	0.248067
GO:0004806	triglyceride lipase activity	molecular_function	7	2	2122	2	4260	0.248067
GO:0003908	methylated-DNA-[protein]-cysteine S-methyltransferase activity	molecular_function	8	2	2122	2	4260	0.248067
GO:0014065	phosphatidylinositol 3-kinase signaling	biological_process	8	2	2122	2	4260	0.248067
GO:0071951	conversion of methionyl-tRNA to N-formyl-methionyl-tRNA	biological_process	14	2	2122	2	4260	0.248067
GO:0023052	signaling	biological_process	3	2	2122	2	4260	0.248067
GO:0006942	regulation of striated muscle contraction	biological_process	9	2	2122	2	4260	0.248067
GO:0016212	kynurenine-oxoglutarate transaminase activity	molecular_function	8	2	2122	2	4260	0.248067
GO:0000015	phosphopyruvate hydratase complex	cellular_component	7	2	2122	2	4260	0.248067
GO:0016358	dendrite development	biological_process	8	2	2122	2	4260	0.248067
GO:0008015	blood circulation	biological_process	6	2	2122	2	4260	0.248067
GO:0048786	presynaptic active zone	cellular_component	4	2	2122	2	4260	0.248067
GO:0016435	rRNA (guanine) methyltransferase activity	molecular_function	9	2	2122	2	4260	0.248067
GO:0045095	keratin filament	cellular_component	8	2	2122	2	4260	0.248067
GO:0016010	dystrophin-associated glycoprotein complex	cellular_component	5	2	2122	2	4260	0.248067
GO:0065008	regulation of biological quality	biological_process	4	2	2122	2	4260	0.248067
GO:0019432	triglyceride biosynthetic process	biological_process	10	2	2122	2	4260	0.248067
GO:0047804	cysteine-S-conjugate beta-lyase activity	molecular_function	6	2	2122	2	4260	0.248067
GO:0006956	complement activation	biological_process	5	2	2122	2	4260	0.248067
GO:0030574	collagen catabolic process	biological_process	5	2	2122	2	4260	0.248067
GO:0031854	orexigenic neuropeptide QRFP receptor binding	molecular_function	8	2	2122	2	4260	0.248067
GO:0010792	DNA double-strand break processing involved in repair via single-strand annealing	biological_process	9	2	2122	2	4260	0.248067
GO:0005223	intracellular cGMP-activated cation channel activity	molecular_function	10	2	2122	2	4260	0.248067
GO:0035673	oligopeptide transmembrane transporter activity	molecular_function	7	2	2122	2	4260	0.248067
GO:0007130	synaptonemal complex assembly	biological_process	6	2	2122	2	4260	0.248067
GO:0030837	negative regulation of actin filament polymerization	biological_process	9	2	2122	2	4260	0.248067
GO:0097250	mitochondrial respirasome assembly	biological_process	7	2	2122	2	4260	0.248067
GO:0070476	rRNA (guanine-N7)-methylation	biological_process	12	2	2122	2	4260	0.248067
GO:0060326	cell chemotaxis	biological_process	6	2	2122	2	4260	0.248067
GO:0006309	apoptotic DNA fragmentation	biological_process	10	2	2122	2	4260	0.248067
GO:0031119	tRNA pseudouridine synthesis	biological_process	11	2	2122	2	4260	0.248067
GO:0004449	isocitrate dehydrogenase (NAD+) activity	molecular_function	8	2	2122	2	4260	0.248067
GO:0004639	phosphoribosylaminoimidazolesuccinocarboxamide synthase activity	molecular_function	7	2	2122	2	4260	0.248067
GO:0017076	purine nucleotide binding	molecular_function	6	2	2122	2	4260	0.248067
GO:0019805	quinolinate biosynthetic process	biological_process	10	2	2122	2	4260	0.248067
GO:0043495	protein-membrane adaptor activity	molecular_function	6	2	2122	2	4260	0.248067
GO:0051377	mannose-ethanolamine phosphotransferase activity	molecular_function	7	2	2122	2	4260	0.248067
GO:0097485	neuron projection guidance	biological_process	5	2	2122	2	4260	0.248067
GO:0003886	DNA (cytosine-5-)-methyltransferase activity	molecular_function	8	2	2122	2	4260	0.248067
GO:0034755	iron ion transmembrane transport	biological_process	11	2	2122	2	4260	0.248067
GO:0030121	AP-1 adaptor complex	cellular_component	8	2	2122	2	4260	0.248067
GO:0007099	centriole replication	biological_process	5	2	2122	2	4260	0.248067
GO:1901981	phosphatidylinositol phosphate binding	molecular_function	7	2	2122	2	4260	0.248067
GO:0031032	actomyosin structure organization	biological_process	8	2	2122	2	4260	0.248067
GO:0035435	phosphate ion transmembrane transport	biological_process	10	2	2122	2	4260	0.248067
GO:0061629	RNA polymerase II-specific DNA-binding transcription factor binding	molecular_function	7	2	2122	2	4260	0.248067
GO:0042578	phosphoric ester hydrolase activity	molecular_function	6	2	2122	2	4260	0.248067
GO:0048568	embryonic organ development	biological_process	6	2	2122	2	4260	0.248067
GO:0004964	luteinizing hormone receptor activity	molecular_function	7	2	2122	2	4260	0.248067
GO:0003916	DNA topoisomerase activity	molecular_function	5	2	2122	2	4260	0.248067
GO:0005884	actin filament	cellular_component	7	2	2122	2	4260	0.248067
GO:0000082	G1/S transition of mitotic cell cycle	biological_process	7	2	2122	2	4260	0.248067
GO:0050290	sphingomyelin phosphodiesterase D activity	molecular_function	8	2	2122	2	4260	0.248067
GO:0005890	sodium:potassium-exchanging ATPase complex	cellular_component	8	2	2122	2	4260	0.248067
GO:0040012	regulation of locomotion	biological_process	5	2	2122	2	4260	0.248067
GO:0097746	blood vessel diameter maintenance	biological_process	8	6	2122	9	4260	0.24999
GO:0098655	cation transmembrane transport	biological_process	8	6	2122	9	4260	0.24999
GO:0006259	DNA metabolic process	biological_process	7	6	2122	9	4260	0.24999
GO:0005540	hyaluronic acid binding	molecular_function	6	6	2122	9	4260	0.24999
GO:0000723	telomere maintenance	biological_process	8	6	2122	9	4260	0.24999
GO:0043015	gamma-tubulin binding	molecular_function	7	6	2122	9	4260	0.24999
GO:0006631	fatty acid metabolic process	biological_process	9	6	2122	9	4260	0.24999
GO:0030054	cell junction	cellular_component	3	6	2122	9	4260	0.24999
GO:0016012	sarcoglycan complex	cellular_component	6	6	2122	9	4260	0.24999
GO:0006749	glutathione metabolic process	biological_process	8	6	2122	9	4260	0.24999
GO:0008076	voltage-gated potassium channel complex	cellular_component	9	13	2122	22	4260	0.255423
GO:0035091	phosphatidylinositol binding	molecular_function	6	24	2122	43	4260	0.261995
GO:0045944	positive regulation of transcription by RNA polymerase II	biological_process	10	7	2122	11	4260	0.269926
GO:0006879	cellular iron ion homeostasis	biological_process	12	7	2122	11	4260	0.269926
GO:0070403	NAD+ binding	molecular_function	6	7	2122	11	4260	0.269926
GO:0016849	phosphorus-oxygen lyase activity	molecular_function	5	7	2122	11	4260	0.269926
GO:0009190	cyclic nucleotide biosynthetic process	biological_process	10	7	2122	11	4260	0.269926
GO:0003785	actin monomer binding	molecular_function	7	7	2122	11	4260	0.269926
GO:0042981	regulation of apoptotic process	biological_process	8	15	2122	26	4260	0.271527
GO:0005249	voltage-gated potassium channel activity	molecular_function	9	16	2122	28	4260	0.278367
GO:0016567	protein ubiquitination	biological_process	11	16	2122	28	4260	0.278367
GO:0005764	lysosome	cellular_component	8	8	2122	13	4260	0.285525
GO:0007517	muscle organ development	biological_process	6	8	2122	13	4260	0.285525
GO:0051260	protein homooligomerization	biological_process	8	18	2122	32	4260	0.290211
GO:0051015	actin filament binding	molecular_function	7	19	2122	34	4260	0.295382
GO:0046982	protein heterodimerization activity	molecular_function	6	34	2122	63	4260	0.295509
GO:0062023	collagen-containing extracellular matrix	cellular_component	5	9	2122	15	4260	0.298146
GO:0005261	cation channel activity	molecular_function	7	9	2122	15	4260	0.298146
GO:0007601	visual perception	biological_process	8	10	2122	17	4260	0.308621
GO:0004523	RNA-DNA hybrid ribonuclease activity	molecular_function	10	10	2122	17	4260	0.308621
GO:0009263	deoxyribonucleotide biosynthetic process	biological_process	10	3	2122	4	4260	0.3096
GO:0004470	malic enzyme activity	molecular_function	7	3	2122	4	4260	0.3096
GO:0016714	oxidoreductase activity, acting on paired donors, with incorporation or reduction of molecular oxygen, reduced pteridine as one donor, and incorporation of one atom of oxygen	molecular_function	6	3	2122	4	4260	0.3096
GO:0007507	heart development	biological_process	6	3	2122	4	4260	0.3096
GO:0004176	ATP-dependent peptidase activity	molecular_function	11	3	2122	4	4260	0.3096
GO:0017056	structural constituent of nuclear pore	molecular_function	4	3	2122	4	4260	0.3096
GO:0030488	tRNA methylation	biological_process	11	3	2122	4	4260	0.3096
GO:0120020	cholesterol transfer activity	molecular_function	7	3	2122	4	4260	0.3096
GO:0010038	response to metal ion	biological_process	6	3	2122	4	4260	0.3096
GO:0046854	phosphatidylinositol phosphate biosynthetic process	biological_process	10	3	2122	4	4260	0.3096
GO:1901222	regulation of NIK/NF-kappaB signaling	biological_process	9	3	2122	4	4260	0.3096
GO:0015252	proton channel activity	molecular_function	8	3	2122	4	4260	0.3096
GO:0030234	enzyme regulator activity	molecular_function	4	3	2122	4	4260	0.3096
GO:0045995	regulation of embryonic development	biological_process	7	3	2122	4	4260	0.3096
GO:0004471	malate dehydrogenase (decarboxylating) (NAD+) activity	molecular_function	8	3	2122	4	4260	0.3096
GO:0031515	tRNA (m1A) methyltransferase complex	cellular_component	7	3	2122	4	4260	0.3096
GO:0009086	methionine biosynthetic process	biological_process	11	3	2122	4	4260	0.3096
GO:0000290	deadenylation-dependent decapping of nuclear-transcribed mRNA	biological_process	12	3	2122	4	4260	0.3096
GO:0030334	regulation of cell migration	biological_process	7	3	2122	4	4260	0.3096
GO:0008083	growth factor activity	molecular_function	7	23	2122	42	4260	0.312398
GO:0016787	hydrolase activity	molecular_function	4	44	2122	83	4260	0.316433
GO:0005044	scavenger receptor activity	molecular_function	4	12	2122	21	4260	0.325111
GO:0007596	blood coagulation	biological_process	7	14	2122	25	4260	0.337606
GO:0030136	clathrin-coated vesicle	cellular_component	8	4	2122	6	4260	0.340124
GO:0015026	coreceptor activity	molecular_function	5	4	2122	6	4260	0.340124
GO:0005504	fatty acid binding	molecular_function	5	4	2122	6	4260	0.340124
GO:0007076	mitotic chromosome condensation	biological_process	10	4	2122	6	4260	0.340124
GO:0031262	Ndc80 complex	cellular_component	4	4	2122	6	4260	0.340124
GO:0005669	transcription factor TFIID complex	cellular_component	7	4	2122	6	4260	0.340124
GO:0000922	spindle pole	cellular_component	6	4	2122	6	4260	0.340124
GO:0010628	positive regulation of gene expression	biological_process	8	4	2122	6	4260	0.340124
GO:0015012	heparan sulfate proteoglycan biosynthetic process	biological_process	10	4	2122	6	4260	0.340124
GO:0000165	MAPK cascade	biological_process	11	4	2122	6	4260	0.340124
GO:0004994	somatostatin receptor activity	molecular_function	8	4	2122	6	4260	0.340124
GO:0034166	toll-like receptor 10 signaling pathway	biological_process	9	4	2122	6	4260	0.340124
GO:0007009	plasma membrane organization	biological_process	6	4	2122	6	4260	0.340124
GO:0006751	glutathione catabolic process	biological_process	9	4	2122	6	4260	0.340124
GO:0071900	regulation of protein serine/threonine kinase activity	biological_process	11	4	2122	6	4260	0.340124
GO:0051225	spindle assembly	biological_process	9	4	2122	6	4260	0.340124
GO:0005388	P-type calcium transporter activity	molecular_function	10	4	2122	6	4260	0.340124
GO:0008610	lipid biosynthetic process	biological_process	6	4	2122	6	4260	0.340124
GO:0030163	protein catabolic process	biological_process	7	4	2122	6	4260	0.340124
GO:0015349	thyroid hormone transmembrane transporter activity	molecular_function	7	4	2122	6	4260	0.340124
GO:0007020	microtubule nucleation	biological_process	8	4	2122	6	4260	0.340124
GO:0051276	chromosome organization	biological_process	6	4	2122	6	4260	0.340124
GO:0006826	iron ion transport	biological_process	10	4	2122	6	4260	0.340124
GO:0004869	cysteine-type endopeptidase inhibitor activity	molecular_function	8	4	2122	6	4260	0.340124
GO:0005667	transcription regulator complex	cellular_component	4	16	2122	29	4260	0.34747
GO:0005737	cytoplasm	cellular_component	5	72	2122	139	4260	0.348315
GO:0051694	pointed-end actin filament capping	biological_process	11	5	2122	8	4260	0.35905
GO:0004518	nuclease activity	molecular_function	6	5	2122	8	4260	0.35905
GO:0016051	carbohydrate biosynthetic process	biological_process	6	5	2122	8	4260	0.35905
GO:0006310	DNA recombination	biological_process	8	5	2122	8	4260	0.35905
GO:0005523	tropomyosin binding	molecular_function	6	5	2122	8	4260	0.35905
GO:0051537	2 iron, 2 sulfur cluster binding	molecular_function	6	5	2122	8	4260	0.35905
GO:0005319	lipid transporter activity	molecular_function	4	5	2122	8	4260	0.35905
GO:0050729	positive regulation of inflammatory response	biological_process	9	5	2122	8	4260	0.35905
GO:0008146	sulfotransferase activity	molecular_function	6	20	2122	37	4260	0.362176
GO:0000287	magnesium ion binding	molecular_function	7	22	2122	41	4260	0.367839
GO:0048010	vascular endothelial growth factor receptor signaling pathway	biological_process	8	6	2122	10	4260	0.372191
GO:0043484	regulation of RNA splicing	biological_process	8	6	2122	10	4260	0.372191
GO:0005021	vascular endothelial growth factor receptor activity	molecular_function	10	6	2122	10	4260	0.372191
GO:0001817	regulation of cytokine production	biological_process	6	6	2122	10	4260	0.372191
GO:0017147	Wnt-protein binding	molecular_function	5	6	2122	10	4260	0.372191
GO:0046961	proton-transporting ATPase activity, rotational mechanism	molecular_function	10	6	2122	10	4260	0.372191
GO:0043087	regulation of GTPase activity	biological_process	7	6	2122	10	4260	0.372191
GO:0007059	chromosome segregation	biological_process	4	6	2122	10	4260	0.372191
GO:0006665	sphingolipid metabolic process	biological_process	8	6	2122	10	4260	0.372191
GO:0005730	nucleolus	cellular_component	6	6	2122	10	4260	0.372191
GO:0005452	solute:inorganic anion antiporter activity	molecular_function	8	6	2122	10	4260	0.372191
GO:0045211	postsynaptic membrane	cellular_component	5	6	2122	10	4260	0.372191
GO:0006470	protein dephosphorylation	biological_process	9	25	2122	47	4260	0.374903
GO:0016887	ATP hydrolysis activity	molecular_function	9	43	2122	83	4260	0.398919
GO:0140658	ATP-dependent chromatin remodeler activity	NA	NA	10	2122	18	4260	0.400799
GO:0000226	microtubule cytoskeleton organization	biological_process	7	10	2122	18	4260	0.400799
GO:0006334	nucleosome assembly	biological_process	7	11	2122	20	4260	0.405075
GO:0006812	cation transport	biological_process	7	15	2122	28	4260	0.417163
GO:0004725	protein tyrosine phosphatase activity	molecular_function	9	15	2122	28	4260	0.417163
GO:0016055	Wnt signaling pathway	biological_process	7	16	2122	30	4260	0.419362
GO:0005198	structural molecule activity	molecular_function	3	16	2122	30	4260	0.419362
GO:0016579	protein deubiquitination	biological_process	9	16	2122	30	4260	0.419362
GO:0016740	transferase activity	molecular_function	4	21	2122	40	4260	0.427577
GO:0016192	vesicle-mediated transport	biological_process	6	28	2122	54	4260	0.434611
GO:0016301	kinase activity	molecular_function	6	24	2122	47	4260	0.489618
GO:0004867	serine-type endopeptidase inhibitor activity	molecular_function	8	21	2122	41	4260	0.490302
GO:0004843	cysteine-type deubiquitinase activity	molecular_function	10	18	2122	35	4260	0.491037
GO:0050660	flavin adenine dinucleotide binding	molecular_function	6	17	2122	33	4260	0.491295
GO:0006351	DNA-templated transcription	biological_process	8	15	2122	29	4260	0.491835
GO:0030198	extracellular matrix organization	biological_process	6	13	2122	25	4260	0.492412
GO:0005923	bicellular tight junction	cellular_component	6	9	2122	17	4260	0.493719
GO:0030527	structural constituent of chromatin	molecular_function	4	7	2122	13	4260	0.494485
GO:0016773	phosphotransferase activity, alcohol group as acceptor	molecular_function	6	7	2122	13	4260	0.494485
GO:0003697	single-stranded DNA binding	molecular_function	7	6	2122	11	4260	0.494911
GO:0000776	kinetochore	cellular_component	4	6	2122	11	4260	0.494911
GO:0002224	toll-like receptor signaling pathway	biological_process	8	6	2122	11	4260	0.494911
GO:0042813	Wnt receptor activity	molecular_function	6	6	2122	11	4260	0.494911
GO:0051082	unfolded protein binding	molecular_function	5	6	2122	11	4260	0.494911
GO:0008509	anion transmembrane transporter activity	molecular_function	6	6	2122	11	4260	0.494911
GO:0006471	protein ADP-ribosylation	biological_process	9	6	2122	11	4260	0.494911
GO:0035023	regulation of Rho protein signal transduction	biological_process	11	6	2122	11	4260	0.494911
GO:0006096	glycolytic process	biological_process	10	6	2122	11	4260	0.494911
GO:0006820	anion transport	biological_process	7	6	2122	11	4260	0.494911
GO:0002755	MyD88-dependent toll-like receptor signaling pathway	biological_process	9	6	2122	11	4260	0.494911
GO:0015935	small ribosomal subunit	cellular_component	7	6	2122	11	4260	0.494911
GO:0051382	kinetochore assembly	biological_process	8	6	2122	11	4260	0.494911
GO:0003899	DNA-directed 5'-3' RNA polymerase activity	molecular_function	9	6	2122	11	4260	0.494911
GO:0007229	integrin-mediated signaling pathway	biological_process	6	5	2122	9	4260	0.495374
GO:0005882	intermediate filament	cellular_component	7	5	2122	9	4260	0.495374
GO:0016811	hydrolase activity, acting on carbon-nitrogen (but not peptide) bonds, in linear amides	molecular_function	6	5	2122	9	4260	0.495374
GO:0006644	phospholipid metabolic process	biological_process	7	5	2122	9	4260	0.495374
GO:0007205	protein kinase C-activating G protein-coupled receptor signaling pathway	biological_process	6	4	2122	7	4260	0.495889
GO:0000184	nuclear-transcribed mRNA catabolic process, nonsense-mediated decay	biological_process	12	4	2122	7	4260	0.495889
GO:0007218	neuropeptide signaling pathway	biological_process	6	4	2122	7	4260	0.495889
GO:0016032	viral process	biological_process	6	4	2122	7	4260	0.495889
GO:0070006	metalloaminopeptidase activity	molecular_function	9	4	2122	7	4260	0.495889
GO:0007034	vacuolar transport	biological_process	6	4	2122	7	4260	0.495889
GO:0032559	adenyl ribonucleotide binding	molecular_function	8	4	2122	7	4260	0.495889
GO:0000122	negative regulation of transcription by RNA polymerase II	biological_process	10	4	2122	7	4260	0.495889
GO:0003690	double-stranded DNA binding	molecular_function	7	4	2122	7	4260	0.495889
GO:0003730	mRNA 3'-UTR binding	molecular_function	8	4	2122	7	4260	0.495889
GO:0004970	ionotropic glutamate receptor activity	molecular_function	7	4	2122	7	4260	0.495889
GO:0003951	NAD+ kinase activity	molecular_function	7	4	2122	7	4260	0.495889
GO:0022848	acetylcholine-gated cation-selective channel activity	molecular_function	10	4	2122	7	4260	0.495889
GO:0015276	ligand-gated ion channel activity	molecular_function	7	4	2122	7	4260	0.495889
GO:0006414	translational elongation	biological_process	8	4	2122	7	4260	0.495889
GO:0046658	anchored component of plasma membrane	cellular_component	6	4	2122	7	4260	0.495889
GO:0006487	protein N-linked glycosylation	biological_process	10	4	2122	7	4260	0.495889
GO:0004143	diacylglycerol kinase activity	molecular_function	7	4	2122	7	4260	0.495889
GO:0000281	mitotic cytokinesis	biological_process	7	4	2122	7	4260	0.495889
GO:0030276	clathrin binding	molecular_function	5	4	2122	7	4260	0.495889
GO:0046856	phosphatidylinositol dephosphorylation	biological_process	10	4	2122	7	4260	0.495889
GO:0016477	cell migration	biological_process	6	4	2122	7	4260	0.495889
GO:0030178	negative regulation of Wnt signaling pathway	biological_process	9	4	2122	7	4260	0.495889
GO:0006417	regulation of translation	biological_process	9	4	2122	7	4260	0.495889
GO:0008569	minus-end-directed microtubule motor activity	molecular_function	12	4	2122	7	4260	0.495889
GO:0006488	dolichol-linked oligosaccharide biosynthetic process	biological_process	8	4	2122	7	4260	0.495889
GO:1901842	negative regulation of high voltage-gated calcium channel activity	biological_process	10	4	2122	7	4260	0.495889
GO:0010181	FMN binding	molecular_function	7	4	2122	7	4260	0.495889
GO:0000977	RNA polymerase II transcription regulatory region sequence-specific DNA binding	molecular_function	9	4	2122	7	4260	0.495889
GO:0018108	peptidyl-tyrosine phosphorylation	biological_process	10	4	2122	7	4260	0.495889
GO:0006807	nitrogen compound metabolic process	biological_process	4	4	2122	7	4260	0.495889
GO:0008191	metalloendopeptidase inhibitor activity	molecular_function	8	4	2122	7	4260	0.495889
GO:0044237	cellular metabolic process	biological_process	4	3	2122	5	4260	0.496477
GO:0007064	mitotic sister chromatid cohesion	biological_process	6	3	2122	5	4260	0.496477
GO:0006637	acyl-CoA metabolic process	biological_process	7	3	2122	5	4260	0.496477
GO:0006694	steroid biosynthetic process	biological_process	7	3	2122	5	4260	0.496477
GO:0032508	DNA duplex unwinding	biological_process	9	3	2122	5	4260	0.496477
GO:0000062	fatty-acyl-CoA binding	molecular_function	9	3	2122	5	4260	0.496477
GO:0004000	adenosine deaminase activity	molecular_function	7	3	2122	5	4260	0.496477
GO:0007224	smoothened signaling pathway	biological_process	6	3	2122	5	4260	0.496477
GO:0007062	sister chromatid cohesion	biological_process	5	3	2122	5	4260	0.496477
GO:0051315	attachment of mitotic spindle microtubules to kinetochore	biological_process	6	3	2122	5	4260	0.496477
GO:0008188	neuropeptide receptor activity	molecular_function	7	3	2122	5	4260	0.496477
GO:0008278	cohesin complex	cellular_component	4	3	2122	5	4260	0.496477
GO:0032456	endocytic recycling	biological_process	8	3	2122	5	4260	0.496477
GO:0006002	fructose 6-phosphate metabolic process	biological_process	7	3	2122	5	4260	0.496477
GO:0005777	peroxisome	cellular_component	7	3	2122	5	4260	0.496477
GO:0006672	ceramide metabolic process	biological_process	9	3	2122	5	4260	0.496477
GO:0006874	cellular calcium ion homeostasis	biological_process	11	3	2122	5	4260	0.496477
GO:0003872	6-phosphofructokinase activity	molecular_function	8	3	2122	5	4260	0.496477
GO:0023051	regulation of signaling	biological_process	5	3	2122	5	4260	0.496477
GO:0051539	4 iron, 4 sulfur cluster binding	molecular_function	6	3	2122	5	4260	0.496477
GO:0017124	SH3 domain binding	molecular_function	6	2	2122	3	4260	0.497182
GO:0033209	tumor necrosis factor-mediated signaling pathway	biological_process	7	2	2122	3	4260	0.497182
GO:0051092	positive regulation of NF-kappaB transcription factor activity	biological_process	7	2	2122	3	4260	0.497182
GO:0005030	neurotrophin receptor activity	molecular_function	5	2	2122	3	4260	0.497182
GO:0007051	spindle organization	biological_process	8	2	2122	3	4260	0.497182
GO:0003995	acyl-CoA dehydrogenase activity	molecular_function	6	2	2122	3	4260	0.497182
GO:0002548	monocyte chemotaxis	biological_process	6	2	2122	3	4260	0.497182
GO:0050861	positive regulation of B cell receptor signaling pathway	biological_process	10	2	2122	3	4260	0.497182
GO:0007131	reciprocal meiotic recombination	biological_process	10	2	2122	3	4260	0.497182
GO:0006265	DNA topological change	biological_process	8	2	2122	3	4260	0.497182
GO:0006122	mitochondrial electron transport, ubiquinol to cytochrome c	biological_process	8	2	2122	3	4260	0.497182
GO:0043020	NADPH oxidase complex	cellular_component	6	2	2122	3	4260	0.497182
GO:0010961	cellular magnesium ion homeostasis	biological_process	11	2	2122	3	4260	0.497182
GO:0046785	microtubule polymerization	biological_process	9	2	2122	3	4260	0.497182
GO:0030915	Smc5-Smc6 complex	cellular_component	6	2	2122	3	4260	0.497182
GO:0097198	histone H3-K36 trimethylation	biological_process	14	2	2122	3	4260	0.497182
GO:0060255	regulation of macromolecule metabolic process	biological_process	6	2	2122	3	4260	0.497182
GO:0005158	insulin receptor binding	molecular_function	6	2	2122	3	4260	0.497182
GO:0005750	mitochondrial respiratory chain complex III	cellular_component	6	2	2122	3	4260	0.497182
GO:0030514	negative regulation of BMP signaling pathway	biological_process	11	2	2122	3	4260	0.497182
GO:0005018	platelet-derived growth factor alpha-receptor activity	molecular_function	11	2	2122	3	4260	0.497182
GO:0005871	kinesin complex	cellular_component	5	2	2122	3	4260	0.497182
GO:0030041	actin filament polymerization	biological_process	8	2	2122	3	4260	0.497182
GO:0036064	ciliary basal body	cellular_component	7	2	2122	3	4260	0.497182
GO:0035278	miRNA-mediated gene silencing by inhibition of translation	biological_process	12	2	2122	3	4260	0.497182
GO:1904382	mannose trimming involved in glycoprotein ERAD pathway	biological_process	11	2	2122	3	4260	0.497182
GO:0005861	troponin complex	cellular_component	4	2	2122	3	4260	0.497182
GO:0000811	GINS complex	cellular_component	6	2	2122	3	4260	0.497182
GO:0022625	cytosolic large ribosomal subunit	cellular_component	8	2	2122	3	4260	0.497182
GO:0097027	ubiquitin-protein transferase activator activity	molecular_function	6	2	2122	3	4260	0.497182
GO:0000012	single strand break repair	biological_process	9	2	2122	3	4260	0.497182
GO:0070098	chemokine-mediated signaling pathway	biological_process	7	2	2122	3	4260	0.497182
GO:0048147	negative regulation of fibroblast proliferation	biological_process	8	2	2122	3	4260	0.497182
GO:0046975	histone methyltransferase activity (H3-K36 specific	molecular_function	10	2	2122	3	4260	0.497182
GO:2000303	regulation of ceramide biosynthetic process	biological_process	8	2	2122	3	4260	0.497182
GO:0016197	endosomal transport	biological_process	7	2	2122	3	4260	0.497182
GO:0034767	positive regulation of ion transmembrane transport	biological_process	9	2	2122	3	4260	0.497182
GO:0031390	Ctf18 RFC-like complex	cellular_component	4	2	2122	3	4260	0.497182
GO:0000796	condensin complex	cellular_component	6	2	2122	3	4260	0.497182
GO:0003865	3-oxo-5-alpha-steroid 4-dehydrogenase activity	molecular_function	7	2	2122	3	4260	0.497182
GO:0003918	DNA topoisomerase type II (double strand cut, ATP-hydrolyzing) activity	molecular_function	12	2	2122	3	4260	0.497182
GO:0003796	lysozyme activity	molecular_function	7	2	2122	3	4260	0.497182
GO:0047464	heparosan-N-sulfate-glucuronate 5-epimerase activity	molecular_function	7	2	2122	3	4260	0.497182
GO:0042060	wound healing	biological_process	6	2	2122	3	4260	0.497182
GO:0030501	positive regulation of bone mineralization	biological_process	8	2	2122	3	4260	0.497182
GO:0043410	positive regulation of MAPK cascade	biological_process	11	2	2122	3	4260	0.497182
GO:1901031	regulation of response to reactive oxygen species	biological_process	8	2	2122	3	4260	0.497182
GO:0030199	collagen fibril organization	biological_process	7	2	2122	3	4260	0.497182
GO:0008199	ferric iron binding	molecular_function	9	2	2122	3	4260	0.497182
GO:0016581	NuRD complex	cellular_component	8	2	2122	3	4260	0.497182
GO:0008202	steroid metabolic process	biological_process	6	2	2122	3	4260	0.497182
GO:0008327	methyl-CpG binding	molecular_function	6	2	2122	3	4260	0.497182
GO:0016272	prefoldin complex	cellular_component	4	2	2122	3	4260	0.497182
GO:0004383	guanylate cyclase activity	molecular_function	5	2	2122	3	4260	0.497182
GO:0006986	response to unfolded protein	biological_process	6	2	2122	3	4260	0.497182
GO:0004360	glutamine-fructose-6-phosphate transaminase (isomerizing) activity	molecular_function	8	2	2122	3	4260	0.497182
GO:0045730	respiratory burst	biological_process	4	2	2122	3	4260	0.497182
GO:0001578	microtubule bundle formation	biological_process	8	2	2122	3	4260	0.497182
GO:0030210	heparin biosynthetic process	biological_process	9	2	2122	3	4260	0.497182
GO:0000781	chromosome, telomeric region	cellular_component	7	2	2122	3	4260	0.497182
GO:0047617	acyl-CoA hydrolase activity	molecular_function	8	2	2122	3	4260	0.497182
GO:0048246	macrophage chemotaxis	biological_process	6	2	2122	3	4260	0.497182
GO:1902936	phosphatidylinositol bisphosphate binding	molecular_function	8	2	2122	3	4260	0.497182
GO:0005246	calcium channel regulator activity	molecular_function	6	2	2122	3	4260	0.497182
GO:0036446	myofibroblast differentiation	biological_process	6	2	2122	3	4260	0.497182
GO:0005112	Notch binding	molecular_function	6	2	2122	3	4260	0.497182
GO:0019008	molybdopterin synthase complex	cellular_component	4	2	2122	3	4260	0.497182
GO:0043162	ubiquitin-dependent protein catabolic process via the multivesicular body sorting pathway	biological_process	11	2	2122	3	4260	0.497182
GO:0002407	dendritic cell chemotaxis	biological_process	6	2	2122	3	4260	0.497182
GO:0001540	amyloid-beta binding	molecular_function	6	2	2122	3	4260	0.497182
GO:0001733	galactosylceramide sulfotransferase activity	molecular_function	8	2	2122	3	4260	0.497182
GO:0004500	dopamine beta-monooxygenase activity	molecular_function	7	2	2122	3	4260	0.497182
GO:0016279	protein-lysine N-methyltransferase activity	molecular_function	8	2	2122	3	4260	0.497182
GO:0004520	endodeoxyribonuclease activity	molecular_function	8	2	2122	3	4260	0.497182
GO:0034080	CENP-A containing chromatin assembly	biological_process	9	2	2122	3	4260	0.497182
GO:0006275	regulation of DNA replication	biological_process	9	2	2122	3	4260	0.497182
GO:0045261	proton-transporting ATP synthase complex, catalytic core F(1	cellular_component	6	2	2122	3	4260	0.497182
GO:0008892	guanine deaminase activity	molecular_function	7	2	2122	3	4260	0.497182
GO:0016603	glutaminyl-peptide cyclotransferase activity	molecular_function	7	2	2122	3	4260	0.497182
GO:0006182	cGMP biosynthetic process	biological_process	12	2	2122	3	4260	0.497182
GO:0090156	cellular sphingolipid homeostasis	biological_process	6	2	2122	3	4260	0.497182
GO:0005763	mitochondrial small ribosomal subunit	cellular_component	9	2	2122	3	4260	0.497182
GO:0045666	positive regulation of neuron differentiation	biological_process	10	2	2122	3	4260	0.497182
GO:0072546	EMC complex	cellular_component	7	2	2122	3	4260	0.497182
GO:0003887	DNA-directed DNA polymerase activity	molecular_function	8	2	2122	3	4260	0.497182
GO:0042281	dolichyl pyrophosphate Man9GlcNAc2 alpha-1,3-glucosyltransferase activity	molecular_function	8	2	2122	3	4260	0.497182
GO:0007094	mitotic spindle assembly checkpoint signaling	biological_process	13	2	2122	3	4260	0.497182
GO:0004748	ribonucleoside-diphosphate reductase activity, thioredoxin disulfide as acceptor	molecular_function	8	2	2122	3	4260	0.497182
GO:0007189	adenylate cyclase-activating G protein-coupled receptor signaling pathway	biological_process	8	2	2122	3	4260	0.497182
GO:0006729	tetrahydrobiopterin biosynthetic process	biological_process	8	2	2122	3	4260	0.497182
GO:0006166	purine ribonucleoside salvage	biological_process	9	2	2122	3	4260	0.497182
GO:0005031	tumor necrosis factor receptor activity	molecular_function	7	2	2122	3	4260	0.497182
GO:0006777	Mo-molybdopterin cofactor biosynthetic process	biological_process	8	2	2122	3	4260	0.497182
GO:0045577	regulation of B cell differentiation	biological_process	9	2	2122	3	4260	0.497182
GO:1901137	carbohydrate derivative biosynthetic process	biological_process	6	2	2122	3	4260	0.497182
GO:0017075	syntaxin-1 binding	molecular_function	7	2	2122	3	4260	0.497182
GO:0097503	sialylation	biological_process	7	2	2122	3	4260	0.497182
GO:0005499	vitamin D binding	molecular_function	6	2	2122	3	4260	0.497182
GO:0019001	guanyl nucleotide binding	molecular_function	7	2	2122	3	4260	0.497182
GO:0005545	1-phosphatidylinositol binding	molecular_function	7	2	2122	3	4260	0.497182
GO:0006368	transcription elongation by RNA polymerase II promoter	biological_process	9	2	2122	3	4260	0.497182
GO:0035235	ionotropic glutamate receptor signaling pathway	biological_process	7	2	2122	3	4260	0.497182
GO:0007340	acrosome reaction	biological_process	4	2	2122	3	4260	0.497182
GO:1902269	positive regulation of polyamine transmembrane transport	biological_process	9	2	2122	3	4260	0.497182
GO:0008430	selenium binding	molecular_function	4	2	2122	3	4260	0.497182
GO:0042403	thyroid hormone metabolic process	biological_process	6	2	2122	3	4260	0.497182
GO:0031124	mRNA 3'-end processing	biological_process	11	2	2122	3	4260	0.497182
GO:0004937	alpha1-adrenergic receptor activity	molecular_function	10	2	2122	3	4260	0.497182
GO:0008502	melatonin receptor activity	molecular_function	7	2	2122	3	4260	0.497182
GO:0045039	protein insertion into mitochondrial inner membrane	biological_process	7	2	2122	3	4260	0.497182
GO:0042802	identical protein binding	molecular_function	5	2	2122	3	4260	0.497182
GO:0015173	aromatic amino acid transmembrane transporter activity	molecular_function	8	2	2122	3	4260	0.497182
GO:0010997	anaphase-promoting complex binding	molecular_function	5	2	2122	3	4260	0.497182
GO:0050684	regulation of mRNA processing	biological_process	8	2	2122	3	4260	0.497182
GO:0004817	cysteine-tRNA ligase activity	molecular_function	7	2	2122	3	4260	0.497182
GO:0000086	G2/M transition of mitotic cell cycle	biological_process	7	2	2122	3	4260	0.497182
GO:0016126	sterol biosynthetic process	biological_process	8	2	2122	3	4260	0.497182
GO:0008374	O-acyltransferase activity	molecular_function	7	2	2122	3	4260	0.497182
GO:0097367	carbohydrate derivative binding	molecular_function	4	2	2122	3	4260	0.497182
GO:0010452	histone H3-K36 methylation	biological_process	13	2	2122	3	4260	0.497182
GO:0070189	kynurenine metabolic process	biological_process	6	2	2122	3	4260	0.497182
GO:0004719	protein-L-isoaspartate (D-aspartate) O-methyltransferase activity	molecular_function	8	2	2122	3	4260	0.497182
GO:0051923	sulfation	biological_process	6	2	2122	3	4260	0.497182
GO:0003925	G protein activity	molecular_function	NA	2	2122	3	4260	0.497182
GO:0004941	beta2-adrenergic receptor activity	molecular_function	10	2	2122	3	4260	0.497182
GO:0045596	negative regulation of cell differentiation	biological_process	7	2	2122	3	4260	0.497182
GO:0005528	FK506 binding	molecular_function	6	2	2122	3	4260	0.497182
GO:0034751	aryl hydrocarbon receptor complex	cellular_component	5	2	2122	3	4260	0.497182
GO:0009247	glycolipid biosynthetic process	biological_process	9	2	2122	3	4260	0.497182
GO:0005740	mitochondrial envelope	cellular_component	6	2	2122	3	4260	0.497182
GO:0007043	cell-cell junction assembly	biological_process	7	2	2122	3	4260	0.497182
GO:0007276	gamete generation	biological_process	5	2	2122	3	4260	0.497182
GO:0048247	lymphocyte chemotaxis	biological_process	6	2	2122	3	4260	0.497182
GO:0006147	guanine catabolic process	biological_process	11	2	2122	3	4260	0.497182
GO:0004692	cGMP-dependent protein kinase activity	molecular_function	10	2	2122	3	4260	0.497182
GO:0006072	glycerol-3-phosphate metabolic process	biological_process	8	2	2122	3	4260	0.497182
GO:0001604	urotensin II receptor activity	molecular_function	7	2	2122	3	4260	0.497182
GO:0016722	oxidoreductase activity, acting on metal ions	molecular_function	5	2	2122	3	4260	0.497182
GO:0001819	positive regulation of cytokine production	biological_process	7	2	2122	3	4260	0.497182
GO:0003854	3-beta-hydroxy-delta5-steroid dehydrogenase activity	molecular_function	7	2	2122	3	4260	0.497182
GO:0050778	positive regulation of immune response	biological_process	7	2	2122	3	4260	0.497182
GO:0048278	vesicle docking	biological_process	6	2	2122	3	4260	0.497182
GO:1904668	positive regulation of ubiquitin protein ligase activity	biological_process	13	2	2122	3	4260	0.497182
GO:0043161	proteasome-mediated ubiquitin-dependent protein catabolic process	biological_process	11	2	2122	3	4260	0.497182
GO:0006809	nitric oxide biosynthetic process	biological_process	8	2	2122	3	4260	0.497182
GO:0015054	gastrin receptor activity	molecular_function	7	2	2122	3	4260	0.497182
GO:0031419	cobalamin binding	molecular_function	5	2	2122	3	4260	0.497182
GO:0034501	protein localization to kinetochore	biological_process	10	2	2122	3	4260	0.497182
GO:1990426	mitotic recombination-dependent replication fork processing	biological_process	10	2	2122	3	4260	0.497182
GO:0008643	carbohydrate transport	biological_process	7	2	2122	3	4260	0.497182
GO:0034454	microtubule anchoring at centrosome	biological_process	10	2	2122	3	4260	0.497182
GO:0006284	base-excision repair	biological_process	9	2	2122	3	4260	0.497182
GO:0008253	5'-nucleotidase activity	molecular_function	9	2	2122	3	4260	0.497182
GO:0045916	negative regulation of complement activation	biological_process	8	2	2122	3	4260	0.497182
GO:0042719	mitochondrial intermembrane space protein transporter complex	cellular_component	5	2	2122	3	4260	0.497182
GO:0004517	nitric-oxide synthase activity	molecular_function	7	2	2122	3	4260	0.497182
GO:0017101	aminoacyl-tRNA synthetase multienzyme complex	cellular_component	4	2	2122	3	4260	0.497182
GO:0019213	deacetylase activity	molecular_function	5	2	2122	3	4260	0.497182
GO:0019722	calcium-mediated signaling	biological_process	7	2	2122	3	4260	0.497182
GO:0000049	tRNA binding	molecular_function	7	2	2122	3	4260	0.497182
GO:1901135	carbohydrate derivative metabolic process	biological_process	5	2	2122	3	4260	0.497182
GO:0008157	protein phosphatase 1 binding	molecular_function	8	2	2122	3	4260	0.497182
GO:0030182	neuron differentiation	biological_process	6	2	2122	3	4260	0.497182
GO:0005579	membrane attack complex	cellular_component	6	2	2122	3	4260	0.497182
GO:0004853	uroporphyrinogen decarboxylase activity	molecular_function	7	2	2122	3	4260	0.497182
GO:0031683	G-protein beta/gamma-subunit complex binding	molecular_function	5	2	2122	3	4260	0.497182
GO:0006423	cysteinyl-tRNA aminoacylation	biological_process	13	2	2122	3	4260	0.497182
GO:0001227	DNA-binding transcription repressor activity, RNA polymerase II-specific	molecular_function	6	2	2122	3	4260	0.497182
GO:0005484	SNAP receptor activity	molecular_function	5	2	2122	3	4260	0.497182
GO:0006940	regulation of smooth muscle contraction	biological_process	9	2	2122	3	4260	0.497182
GO:0042988	X11-like protein binding	molecular_function	5	2	2122	3	4260	0.497182
GO:0031410	cytoplasmic vesicle	cellular_component	6	2	2122	3	4260	0.497182
GO:0008124	4-alpha-hydroxytetrahydrobiopterin dehydratase activity	molecular_function	7	2	2122	3	4260	0.497182
GO:0008556	P-type potassium transmembrane transporter activity	molecular_function	10	2	2122	3	4260	0.497182
GO:0016628	oxidoreductase activity, acting on the CH-CH group of donors, NAD or NADP as acceptor	molecular_function	6	2	2122	3	4260	0.497182
GO:0017053	transcription repressor complex	cellular_component	4	2	2122	3	4260	0.497182
GO:0007599	hemostasis	biological_process	6	2	2122	3	4260	0.497182
GO:0010040	response to iron(II) ion	biological_process	8	1	2122	1	4260	0.498122
GO:0034715	pICln-Sm protein complex	cellular_component	6	1	2122	1	4260	0.498122
GO:0050840	extracellular matrix binding	molecular_function	4	1	2122	1	4260	0.498122
GO:0010991	negative regulation of SMAD protein complex assembly	biological_process	8	1	2122	1	4260	0.498122
GO:0050819	negative regulation of coagulation	biological_process	7	1	2122	1	4260	0.498122
GO:0004990	oxytocin receptor activity	molecular_function	7	1	2122	1	4260	0.498122
GO:0043551	regulation of phosphatidylinositol 3-kinase activity	biological_process	9	1	2122	1	4260	0.498122
GO:0043531	ADP binding	molecular_function	9	1	2122	1	4260	0.498122
GO:0016884	carbon-nitrogen ligase activity, with glutamine as amido-N-donor	molecular_function	6	1	2122	1	4260	0.498122
GO:0047390	glycerophosphocholine cholinephosphodiesterase activity	molecular_function	8	1	2122	1	4260	0.498122
GO:0006783	heme biosynthetic process	biological_process	9	1	2122	1	4260	0.498122
GO:0035065	regulation of histone acetylation	biological_process	10	1	2122	1	4260	0.498122
GO:0006400	tRNA modification	biological_process	12	1	2122	1	4260	0.498122
GO:0015485	cholesterol binding	molecular_function	7	1	2122	1	4260	0.498122
GO:1905515	non-motile cilium assembly	biological_process	8	1	2122	1	4260	0.498122
GO:0019867	outer membrane	cellular_component	4	1	2122	1	4260	0.498122
GO:0070412	R-SMAD binding	molecular_function	6	1	2122	1	4260	0.498122
GO:0008495	protoheme IX farnesyltransferase activity	molecular_function	8	1	2122	1	4260	0.498122
GO:0055038	recycling endosome membrane	cellular_component	9	1	2122	1	4260	0.498122
GO:2000312	regulation of kainate selective glutamate receptor activity	biological_process	10	1	2122	1	4260	0.498122
GO:0008139	nuclear localization sequence binding	molecular_function	7	1	2122	1	4260	0.498122
GO:0042427	serotonin biosynthetic process	biological_process	8	1	2122	1	4260	0.498122
GO:0016525	negative regulation of angiogenesis	biological_process	8	1	2122	1	4260	0.498122
GO:0060170	ciliary membrane	cellular_component	6	1	2122	1	4260	0.498122
GO:0008240	tripeptidyl-peptidase activity	molecular_function	7	1	2122	1	4260	0.498122
GO:0016428	tRNA (cytosine-5-)-methyltransferase activity	molecular_function	10	1	2122	1	4260	0.498122
GO:0000974	Prp19 complex	cellular_component	4	1	2122	1	4260	0.498122
GO:0042995	cell projection	cellular_component	4	1	2122	1	4260	0.498122
GO:0034709	methylosome	cellular_component	6	1	2122	1	4260	0.498122
GO:0005942	phosphatidylinositol 3-kinase complex	cellular_component	7	1	2122	1	4260	0.498122
GO:0042799	histone methyltransferase activity (H4-K20 specific)	molecular_function	10	1	2122	1	4260	0.498122
GO:0008508	bile acid:sodium symporter activity	molecular_function	6	1	2122	1	4260	0.498122
GO:0042825	TAP complex	cellular_component	7	1	2122	1	4260	0.498122
GO:0004985	G protein-coupled opioid receptor activity	molecular_function	7	1	2122	1	4260	0.498122
GO:0044325	transmembrane transporter binding	molecular_function	5	1	2122	1	4260	0.498122
GO:0004347	glucose-6-phosphate isomerase activity	molecular_function	7	1	2122	1	4260	0.498122
GO:0043293	apoptosome	cellular_component	4	1	2122	1	4260	0.498122
GO:0003994	aconitate hydratase activity	molecular_function	7	1	2122	1	4260	0.498122
GO:0033162	melanosome membrane	cellular_component	7	1	2122	1	4260	0.498122
GO:0015440	ABC-type peptide transporter activity	molecular_function	10	1	2122	1	4260	0.498122
GO:0045744	negative regulation of G protein-coupled receptor signaling pathway	biological_process	9	1	2122	1	4260	0.498122
GO:0015889	cobalamin transport	biological_process	7	1	2122	1	4260	0.498122
GO:0002182	cytoplasmic translational elongation	biological_process	9	1	2122	1	4260	0.498122
GO:0004422	hypoxanthine phosphoribosyltransferase activity	molecular_function	8	1	2122	1	4260	0.498122
GO:0030030	cell projection organization	biological_process	5	1	2122	1	4260	0.498122
GO:1990745	EARP complex	cellular_component	4	1	2122	1	4260	0.498122
GO:0034772	histone H4-K20 dimethylation	biological_process	13	1	2122	1	4260	0.498122
GO:0000774	adenyl-nucleotide exchange factor activity	molecular_function	8	1	2122	1	4260	0.498122
GO:1990108	protein linear deubiquitination	biological_process	10	1	2122	1	4260	0.498122
GO:0016324	apical plasma membrane	cellular_component	5	1	2122	1	4260	0.498122
GO:0042176	regulation of protein catabolic process	biological_process	7	1	2122	1	4260	0.498122
GO:0046935	1-phosphatidylinositol-3-kinase regulator activity	molecular_function	7	1	2122	1	4260	0.498122
GO:0047780	citrate dehydratase activity	molecular_function	7	1	2122	1	4260	0.498122
GO:0030350	iron-responsive element binding	molecular_function	8	1	2122	1	4260	0.498122
GO:0004510	tryptophan 5-monooxygenase activity	molecular_function	7	1	2122	1	4260	0.498122
GO:0046716	muscle cell cellular homeostasis	biological_process	5	1	2122	1	4260	0.498122
GO:0042287	MHC protein binding	molecular_function	6	1	2122	1	4260	0.498122
GO:0042438	melanin biosynthetic process	biological_process	8	1	2122	1	4260	0.498122
GO:0001626	nociceptin receptor activity	molecular_function	8	1	2122	1	4260	0.498122
GO:0120036	plasma membrane bounded cell projection organization	biological_process	6	1	2122	1	4260	0.498122
GO:0005975	carbohydrate metabolic process	biological_process	5	25	2122	50	4260	0.545849
GO:0006396	RNA processing	biological_process	9	17	2122	34	4260	0.559468
GO:0008138	protein tyrosine/serine/threonine phosphatase activity	molecular_function	9	13	2122	26	4260	0.570126
GO:1902600	proton transmembrane transport	biological_process	9	9	2122	18	4260	0.586639
GO:0004386	helicase activity	molecular_function	9	8	2122	16	4260	0.592454
GO:0006139	nucleobase-containing compound metabolic process	biological_process	6	7	2122	14	4260	0.599384
GO:0016758	hexosyltransferase activity	molecular_function	6	7	2122	14	4260	0.599384
GO:0007017	microtubule-based process	biological_process	4	7	2122	14	4260	0.599384
GO:0035556	intracellular signal transduction	biological_process	5	48	2122	98	4260	0.605904
GO:0016831	carboxy-lyase activity	molecular_function	6	6	2122	12	4260	0.607853
GO:0005922	connexin complex	cellular_component	6	5	2122	10	4260	0.618557
GO:0042803	protein homodimerization activity	molecular_function	6	5	2122	10	4260	0.618557
GO:0005815	microtubule organizing center	cellular_component	6	5	2122	10	4260	0.618557
GO:0006897	endocytosis	biological_process	7	5	2122	10	4260	0.618557
GO:0005201	extracellular matrix structural constituent	molecular_function	4	5	2122	10	4260	0.618557
GO:0003684	damaged DNA binding	molecular_function	7	5	2122	10	4260	0.618557
GO:0004993	G protein-coupled serotonin receptor activity	molecular_function	8	5	2122	10	4260	0.618557
GO:0008285	negative regulation of cell population proliferation	biological_process	7	5	2122	10	4260	0.618557
GO:0008168	methyltransferase activity	molecular_function	6	17	2122	35	4260	0.624097
GO:0016791	phosphatase activity	molecular_function	7	33	2122	68	4260	0.631198
GO:0030176	integral component of endoplasmic reticulum membrane	cellular_component	7	4	2122	8	4260	0.632729
GO:0043066	negative regulation of apoptotic process	biological_process	9	4	2122	8	4260	0.632729
GO:0016702	oxidoreductase activity, acting on single donors with incorporation of molecular oxygen, incorporation of two atoms of oxygen	molecular_function	6	4	2122	8	4260	0.632729
GO:0032482	Rab protein signal transduction	biological_process	8	4	2122	8	4260	0.632729
GO:0006289	nucleotide-excision repair	biological_process	9	4	2122	8	4260	0.632729
GO:0006189	'de novo' IMP biosynthetic process	biological_process	13	4	2122	8	4260	0.632729
GO:0016742	hydroxymethyl-, formyl- and related transferase activity	molecular_function	6	4	2122	8	4260	0.632729
GO:0008408	3'-5' exonuclease activity	molecular_function	8	4	2122	8	4260	0.632729
GO:0006805	xenobiotic metabolic process	biological_process	5	4	2122	8	4260	0.632729
GO:0034968	histone lysine methylation	biological_process	12	4	2122	8	4260	0.632729
GO:0000387	spliceosomal snRNP assembly	biological_process	9	4	2122	8	4260	0.632729
GO:0006816	calcium ion transport	biological_process	10	4	2122	8	4260	0.632729
GO:0071565	nBAF complex	cellular_component	8	4	2122	8	4260	0.632729
GO:0007605	sensory perception of sound	biological_process	8	4	2122	8	4260	0.632729
GO:0016310	phosphorylation	biological_process	7	13	2122	27	4260	0.642561
GO:0009058	biosynthetic process	biological_process	4	12	2122	25	4260	0.648392
GO:0005739	mitochondrion	cellular_component	6	12	2122	25	4260	0.648392
GO:0004519	endonuclease activity	molecular_function	7	3	2122	6	4260	0.652831
GO:0070122	obsolete isopeptidase activity	molecular_function	6	3	2122	6	4260	0.652831
GO:0009968	negative regulation of signal transduction	biological_process	8	3	2122	6	4260	0.652831
GO:0070836	caveola assembly	biological_process	9	3	2122	6	4260	0.652831
GO:0005471	ATP:ADP antiporter activity	molecular_function	10	3	2122	6	4260	0.652831
GO:0006851	mitochondrial calcium ion transmembrane transport	biological_process	12	3	2122	6	4260	0.652831
GO:0005164	tumor necrosis factor receptor binding	molecular_function	8	3	2122	6	4260	0.652831
GO:2001070	starch binding	molecular_function	6	3	2122	6	4260	0.652831
GO:0009072	aromatic amino acid family metabolic process	biological_process	9	3	2122	6	4260	0.652831
GO:0030155	regulation of cell adhesion	biological_process	5	3	2122	6	4260	0.652831
GO:0140021	mitochondrial ADP transmembrane transport	biological_process	10	3	2122	6	4260	0.652831
GO:0048268	clathrin coat assembly	biological_process	8	3	2122	6	4260	0.652831
GO:0140492	metal-dependent deubiquitinase activity	NA	NA	3	2122	6	4260	0.652831
GO:0048193	Golgi vesicle transport	biological_process	7	3	2122	6	4260	0.652831
GO:0008201	heparin binding	molecular_function	6	3	2122	6	4260	0.652831
GO:1990544	mitochondrial ATP transmembrane transport	biological_process	8	3	2122	6	4260	0.652831
GO:0005874	microtubule	cellular_component	7	11	2122	23	4260	0.6549
GO:0016616	oxidoreductase activity, acting on the CH-OH group of donors, NAD or NADP as acceptor	molecular_function	6	10	2122	21	4260	0.662232
GO:0031267	small GTPase binding	molecular_function	7	19	2122	40	4260	0.674291
GO:0033567	DNA replication, Okazaki fragment processing	biological_process	8	2	2122	4	4260	0.684765
GO:0034134	toll-like receptor 2 signaling pathway	biological_process	9	2	2122	4	4260	0.684765
GO:0008180	COP9 signalosome	cellular_component	4	2	2122	4	4260	0.684765
GO:0004862	cAMP-dependent protein kinase inhibitor activity	molecular_function	9	2	2122	4	4260	0.684765
GO:0051963	regulation of synapse assembly	biological_process	6	2	2122	4	4260	0.684765
GO:0032367	intracellular cholesterol transport	biological_process	10	2	2122	4	4260	0.684765
GO:0050839	cell adhesion molecule binding	molecular_function	5	2	2122	4	4260	0.684765
GO:0032549	ribonucleoside binding	molecular_function	6	2	2122	4	4260	0.684765
GO:0070531	BRCA1-A complex	cellular_component	4	2	2122	4	4260	0.684765
GO:0007163	establishment or maintenance of cell polarity	biological_process	4	2	2122	4	4260	0.684765
GO:0016494	C-X-C chemokine receptor activity	molecular_function	9	2	2122	4	4260	0.684765
GO:0007259	receptor signaling pathway via JAK-STAT	biological_process	7	2	2122	4	4260	0.684765
GO:0019062	virion attachment to host cell	biological_process	6	2	2122	4	4260	0.684765
GO:0120009	intermembrane lipid transfer	biological_process	8	2	2122	4	4260	0.684765
GO:0017108	5'-flap endonuclease activity	molecular_function	10	2	2122	4	4260	0.684765
GO:0004602	glutathione peroxidase activity	molecular_function	5	2	2122	4	4260	0.684765
GO:0061588	calcium activated phospholipid scrambling	biological_process	8	2	2122	4	4260	0.684765
GO:0006909	phagocytosis	biological_process	7	2	2122	4	4260	0.684765
GO:0071339	MLL1 complex	cellular_component	8	2	2122	4	4260	0.684765
GO:0070327	thyroid hormone transport	biological_process	7	2	2122	4	4260	0.684765
GO:0030141	secretory granule	cellular_component	8	2	2122	4	4260	0.684765
GO:0003875	ADP-ribosylarginine hydrolase activity	molecular_function	7	2	2122	4	4260	0.684765
GO:0030177	positive regulation of Wnt signaling pathway	biological_process	9	2	2122	4	4260	0.684765
GO:0006383	transcription by RNA polymerase III	biological_process	9	2	2122	4	4260	0.684765
GO:0008654	phospholipid biosynthetic process	biological_process	8	2	2122	4	4260	0.684765
GO:0007005	mitochondrion organization	biological_process	6	2	2122	4	4260	0.684765
GO:0015379	potassium:chloride symporter activity	molecular_function	10	2	2122	4	4260	0.684765
GO:0031397	negative regulation of protein ubiquitination	biological_process	11	2	2122	4	4260	0.684765
GO:0000070	mitotic sister chromatid segregation	biological_process	8	2	2122	4	4260	0.684765
GO:0015934	large ribosomal subunit	cellular_component	7	2	2122	4	4260	0.684765
GO:0050790	regulation of catalytic activity	biological_process	5	2	2122	4	4260	0.684765
GO:0055072	iron ion homeostasis	biological_process	11	2	2122	4	4260	0.684765
GO:0051259	protein complex oligomerization	biological_process	7	2	2122	4	4260	0.684765
GO:0071564	npBAF complex	cellular_component	8	2	2122	4	4260	0.684765
GO:0017116	single-stranded DNA helicase activity	molecular_function	12	2	2122	4	4260	0.684765
GO:0005977	glycogen metabolic process	biological_process	9	2	2122	4	4260	0.684765
GO:0045165	cell fate commitment	biological_process	5	2	2122	4	4260	0.684765
GO:0005000	vasopressin receptor activity	molecular_function	7	2	2122	4	4260	0.684765
GO:0019838	growth factor binding	molecular_function	5	2	2122	4	4260	0.684765
GO:0005178	integrin binding	molecular_function	6	2	2122	4	4260	0.684765
GO:0000808	origin recognition complex	cellular_component	4	2	2122	4	4260	0.684765
GO:0008273	calcium, potassium:sodium antiporter activity	molecular_function	11	2	2122	4	4260	0.684765
GO:0050953	sensory perception of light stimulus	biological_process	7	2	2122	4	4260	0.684765
GO:0051725	protein de-ADP-ribosylation	biological_process	9	2	2122	4	4260	0.684765
GO:0044571	[2Fe-2S] cluster assembly	biological_process	7	2	2122	4	4260	0.684765
GO:0017064	fatty acid amide hydrolase activity	molecular_function	7	2	2122	4	4260	0.684765
GO:0071539	protein localization to centrosome	biological_process	11	2	2122	4	4260	0.684765
GO:0004722	protein serine/threonine phosphatase activity	molecular_function	9	2	2122	4	4260	0.684765
GO:0009410	response to xenobiotic stimulus	biological_process	5	2	2122	4	4260	0.684765
GO:0005761	mitochondrial ribosome	cellular_component	8	2	2122	4	4260	0.684765
GO:0005849	mRNA cleavage factor complex	cellular_component	4	2	2122	4	4260	0.684765
GO:0071596	ubiquitin-dependent protein catabolic process via the N-end rule pathway	biological_process	12	2	2122	4	4260	0.684765
GO:0051607	defense response to virus	biological_process	5	2	2122	4	4260	0.684765
GO:0120013	lipid transfer activity	molecular_function	4	2	2122	4	4260	0.684765
GO:0030097	hemopoiesis	biological_process	7	2	2122	4	4260	0.684765
GO:0008093	cytoskeletal anchor activity	molecular_function	6	2	2122	4	4260	0.684765
GO:0010387	COP9 signalosome assembly	biological_process	8	2	2122	4	4260	0.684765
GO:0004709	MAP kinase kinase kinase activity	molecular_function	9	2	2122	4	4260	0.684765
GO:0006779	porphyrin-containing compound biosynthetic process	biological_process	8	2	2122	4	4260	0.684765
GO:0048741	skeletal muscle fiber development	biological_process	9	2	2122	4	4260	0.684765
GO:0061666	UFM1 ligase activity	molecular_function	7	2	2122	4	4260	0.684765
GO:0032783	super elongation complex	cellular_component	5	2	2122	4	4260	0.684765
GO:0004308	exo-alpha-sialidase activity	molecular_function	8	2	2122	4	4260	0.684765
GO:0097190	apoptotic signaling pathway	biological_process	5	2	2122	4	4260	0.684765
GO:0046627	negative regulation of insulin receptor signaling pathway	biological_process	9	2	2122	4	4260	0.684765
GO:0000813	ESCRT I complex	cellular_component	5	2	2122	4	4260	0.684765
GO:0045104	intermediate filament cytoskeleton organization	biological_process	7	2	2122	4	4260	0.684765
GO:0070552	BRISC complex	cellular_component	4	2	2122	4	4260	0.684765
GO:0006707	cholesterol catabolic process	biological_process	9	2	2122	4	4260	0.684765
GO:0002237	response to molecule of bacterial origin	biological_process	6	2	2122	4	4260	0.684765
GO:0006658	phosphatidylserine metabolic process	biological_process	6	2	2122	4	4260	0.684765
GO:0005546	phosphatidylinositol-4,5-bisphosphate binding	molecular_function	9	2	2122	4	4260	0.684765
GO:0001503	ossification	biological_process	4	2	2122	4	4260	0.684765
GO:0042978	ornithine decarboxylase activator activity	molecular_function	6	2	2122	4	4260	0.684765
GO:0000150	DNA strand exchange activity	molecular_function	5	2	2122	4	4260	0.684765
GO:0006469	negative regulation of protein kinase activity	biological_process	11	2	2122	4	4260	0.684765
GO:0070507	regulation of microtubule cytoskeleton organization	biological_process	7	2	2122	4	4260	0.684765
GO:0006935	chemotaxis	biological_process	5	16	2122	34	4260	0.689156
GO:0007154	cell communication	biological_process	4	7	2122	15	4260	0.691516
GO:0030117	membrane coat	cellular_component	6	7	2122	15	4260	0.691516
GO:0005634	nucleus	cellular_component	6	159	2122	327	4260	0.693123
GO:0008081	phosphoric diester hydrolase activity	molecular_function	7	15	2122	32	4260	0.69491
GO:0016311	dephosphorylation	biological_process	7	25	2122	53	4260	0.700087
GO:0008373	sialyltransferase activity	molecular_function	6	6	2122	13	4260	0.705026
GO:0006352	DNA-templated transcription initiation	biological_process	8	6	2122	13	4260	0.705026
GO:0060271	cilium assembly	biological_process	7	6	2122	13	4260	0.705026
GO:0018024	histone-lysine N-methyltransferase activity	molecular_function	9	6	2122	13	4260	0.705026
GO:0016491	oxidoreductase activity	molecular_function	4	66	2122	138	4260	0.712476
GO:0006357	regulation of transcription by RNA polymerase II	biological_process	9	45	2122	95	4260	0.720772
GO:0016788	hydrolase activity, acting on ester bonds	molecular_function	5	5	2122	11	4260	0.721596
GO:0006457	protein folding	biological_process	4	11	2122	24	4260	0.723759
GO:0007399	nervous system development	biological_process	6	10	2122	22	4260	0.73298
GO:0043565	sequence-specific DNA binding	molecular_function	7	40	2122	85	4260	0.733015
GO:0001525	angiogenesis	biological_process	5	4	2122	9	4260	0.742612
GO:0006974	cellular response to DNA damage stimulus	biological_process	6	4	2122	9	4260	0.742612
GO:0000724	double-strand break repair via homologous recombination	biological_process	10	4	2122	9	4260	0.742612
GO:0006406	mRNA export from nucleus	biological_process	11	4	2122	9	4260	0.742612
GO:0008170	N-methyltransferase activity	molecular_function	7	4	2122	9	4260	0.742612
GO:0006914	autophagy	biological_process	6	4	2122	9	4260	0.742612
GO:0032259	methylation	biological_process	4	4	2122	9	4260	0.742612
GO:1902476	chloride transmembrane transport	biological_process	10	4	2122	9	4260	0.742612
GO:0003950	NAD+ ADP-ribosyltransferase activity	molecular_function	7	4	2122	9	4260	0.742612
GO:0034464	BBSome	cellular_component	4	1	2122	2	4260	0.748177
GO:0006796	phosphate-containing compound metabolic process	biological_process	6	1	2122	2	4260	0.748177
GO:0007623	circadian rhythm	biological_process	4	1	2122	2	4260	0.748177
GO:0005960	glycine cleavage complex	cellular_component	6	1	2122	2	4260	0.748177
GO:0034511	U3 snoRNA binding	molecular_function	8	1	2122	2	4260	0.748177
GO:0045595	regulation of cell differentiation	biological_process	6	1	2122	2	4260	0.748177
GO:0000386	second spliceosomal transesterification activity	molecular_function	5	1	2122	2	4260	0.748177
GO:0061608	nuclear import signal receptor activity	molecular_function	5	1	2122	2	4260	0.748177
GO:1990504	dense core granule exocytosis	biological_process	10	1	2122	2	4260	0.748177
GO:0000502	proteasome complex	cellular_component	5	1	2122	2	4260	0.748177
GO:0097056	selenocysteinyl-tRNA(Sec) biosynthetic process	biological_process	11	1	2122	2	4260	0.748177
GO:0008988	rRNA (adenine-N6-)-methyltransferase activity	molecular_function	8	1	2122	2	4260	0.748177
GO:0003830	beta-1,4-mannosylglycoprotein 4-beta-N-acetylglucosaminyltransferase activity	molecular_function	8	1	2122	2	4260	0.748177
GO:0072540	T-helper 17 cell lineage commitment	biological_process	10	1	2122	2	4260	0.748177
GO:0005868	cytoplasmic dynein complex	cellular_component	6	1	2122	2	4260	0.748177
GO:0030628	pre-mRNA 3'-splice site binding	molecular_function	8	1	2122	2	4260	0.748177
GO:0030512	negative regulation of transforming growth factor beta receptor signaling pathway	biological_process	10	1	2122	2	4260	0.748177
GO:0016785	selenotransferase activity	molecular_function	5	1	2122	2	4260	0.748177
GO:0002138	retinoic acid biosynthetic process	biological_process	11	1	2122	2	4260	0.748177
GO:0001607	neuromedin U receptor activity	molecular_function	8	1	2122	2	4260	0.748177
GO:0032797	SMN complex	cellular_component	4	1	2122	2	4260	0.748177
GO:0050766	positive regulation of phagocytosis	biological_process	8	1	2122	2	4260	0.748177
GO:0008609	alkylglycerone-phosphate synthase activity	molecular_function	6	1	2122	2	4260	0.748177
GO:0016641	oxidoreductase activity, acting on the CH-NH2 group of donors, oxygen as acceptor	molecular_function	6	1	2122	2	4260	0.748177
GO:0097255	R2TP complex	cellular_component	4	1	2122	2	4260	0.748177
GO:0042577	lipid phosphatase activity	molecular_function	8	1	2122	2	4260	0.748177
GO:0002020	protease binding	molecular_function	6	1	2122	2	4260	0.748177
GO:0015144	carbohydrate transmembrane transporter activity	molecular_function	5	1	2122	2	4260	0.748177
GO:0070053	thrombospondin receptor activity	molecular_function	5	1	2122	2	4260	0.748177
GO:0005883	neurofilament	cellular_component	8	1	2122	2	4260	0.748177
GO:0009231	riboflavin biosynthetic process	biological_process	8	1	2122	2	4260	0.748177
GO:0008705	methionine synthase activity	molecular_function	8	1	2122	2	4260	0.748177
GO:0140647	P450-containing electron transport chain	NA	NA	1	2122	2	4260	0.748177
GO:0080019	fatty-acyl-CoA reductase (alcohol-forming) activity	molecular_function	7	1	2122	2	4260	0.748177
GO:0034975	protein folding in endoplasmic reticulum	biological_process	5	1	2122	2	4260	0.748177
GO:0022409	positive regulation of cell-cell adhesion	biological_process	7	1	2122	2	4260	0.748177
GO:0019781	NEDD8 activating enzyme activity	molecular_function	7	1	2122	2	4260	0.748177
GO:0070513	death domain binding	molecular_function	6	1	2122	2	4260	0.748177
GO:0051493	regulation of cytoskeleton organization	biological_process	8	1	2122	2	4260	0.748177
GO:0007212	dopamine receptor signaling pathway	biological_process	6	1	2122	2	4260	0.748177
GO:0018149	peptide cross-linking	biological_process	9	1	2122	2	4260	0.748177
GO:0008190	eukaryotic initiation factor 4E binding	molecular_function	6	1	2122	2	4260	0.748177
GO:0052650	NADP-retinol dehydrogenase activity	molecular_function	9	1	2122	2	4260	0.748177
GO:0016079	synaptic vesicle exocytosis	biological_process	9	1	2122	2	4260	0.748177
GO:0008531	riboflavin kinase activity	molecular_function	7	1	2122	2	4260	0.748177
GO:0034219	carbohydrate transmembrane transport	biological_process	8	1	2122	2	4260	0.748177
GO:0016765	transferase activity, transferring alkyl or aryl (other than methyl) groups	molecular_function	5	1	2122	2	4260	0.748177
GO:0045116	protein neddylation	biological_process	11	1	2122	2	4260	0.748177
GO:0042558	pteridine-containing compound metabolic process	biological_process	6	1	2122	2	4260	0.748177
GO:0019464	glycine decarboxylation via glycine cleavage system	biological_process	13	1	2122	2	4260	0.748177
GO:0097573	glutathione oxidoreductase activity	molecular_function	8	1	2122	2	4260	0.748177
GO:0004427	inorganic diphosphate phosphatase activity	molecular_function	8	1	2122	2	4260	0.748177
GO:0032977	membrane insertase activity	molecular_function	5	1	2122	2	4260	0.748177
GO:0016756	glutathione gamma-glutamylcysteinyltransferase activity	molecular_function	7	1	2122	2	4260	0.748177
GO:0033743	peptide-methionine (R)-S-oxide reductase activity	molecular_function	7	1	2122	2	4260	0.748177
GO:0009081	branched-chain amino acid metabolic process	biological_process	9	1	2122	2	4260	0.748177
GO:0008308	voltage-gated anion channel activity	molecular_function	10	1	2122	2	4260	0.748177
GO:0035299	inositol pentakisphosphate 2-kinase activity	molecular_function	7	1	2122	2	4260	0.748177
GO:0045663	positive regulation of myoblast differentiation	biological_process	8	1	2122	2	4260	0.748177
GO:0033693	neurofilament bundle assembly	biological_process	7	1	2122	2	4260	0.748177
GO:0032051	clathrin light chain binding	molecular_function	6	1	2122	2	4260	0.748177
GO:0035098	ESC/E(Z) complex	cellular_component	5	1	2122	2	4260	0.748177
GO:0004084	branched-chain-amino-acid transaminase activity	molecular_function	7	1	2122	2	4260	0.748177
GO:0005742	mitochondrial outer membrane translocase complex	cellular_component	6	1	2122	2	4260	0.748177
GO:0000463	maturation of LSU-rRNA from tricistronic rRNA transcript (SSU-rRNA, 5.8S rRNA, LSU-rRNA	biological_process	13	1	2122	2	4260	0.748177
GO:0015721	bile acid and bile salt transport	biological_process	8	1	2122	2	4260	0.748177
GO:0031105	septin complex	cellular_component	4	1	2122	2	4260	0.748177
GO:0046938	phytochelatin biosynthetic process	biological_process	9	1	2122	2	4260	0.748177
GO:0005229	intracellular calcium activated chloride channel activity	molecular_function	7	1	2122	2	4260	0.748177
GO:0005138	interleukin-6 receptor binding	molecular_function	7	1	2122	2	4260	0.748177
GO:0016743	carboxyl- or carbamoyltransferase activity	molecular_function	6	1	2122	2	4260	0.748177
GO:0003810	protein-glutamine gamma-glutamyltransferase activity	molecular_function	7	1	2122	2	4260	0.748177
GO:0016597	amino acid binding	molecular_function	7	1	2122	2	4260	0.748177
GO:0004001	adenosine kinase activity	molecular_function	7	1	2122	2	4260	0.748177
GO:0030246	carbohydrate binding	molecular_function	4	14	2122	31	4260	0.757698
GO:0006952	defense response	biological_process	5	7	2122	16	4260	0.768564
GO:0008236	serine-type peptidase activity	molecular_function	6	7	2122	16	4260	0.768564
GO:0006366	transcription by RNA polymerase II	biological_process	9	3	2122	7	4260	0.770537
GO:0046933	proton-transporting ATP synthase activity, rotational mechanism	molecular_function	10	3	2122	7	4260	0.770537
GO:0005643	nuclear pore	cellular_component	4	3	2122	7	4260	0.770537
GO:0008033	tRNA processing	biological_process	11	3	2122	7	4260	0.770537
GO:0030131	clathrin adaptor complex	cellular_component	7	3	2122	7	4260	0.770537
GO:0098656	anion transmembrane transport	biological_process	8	3	2122	7	4260	0.770537
GO:0042147	retrograde transport, endosome to Golgi	biological_process	8	3	2122	7	4260	0.770537
GO:0001510	RNA methylation	biological_process	10	3	2122	7	4260	0.770537
GO:0030170	pyridoxal phosphate binding	molecular_function	6	11	2122	25	4260	0.782975
GO:0003712	transcription coregulator activity	molecular_function	4	6	2122	14	4260	0.784257
GO:0004879	nuclear receptor activity	molecular_function	6	6	2122	14	4260	0.784257
GO:0003953	NAD+ nucleosidase activity	molecular_function	7	6	2122	14	4260	0.784257
GO:0003743	translation initiation factor activity	molecular_function	8	6	2122	14	4260	0.784257
GO:0006511	ubiquitin-dependent protein catabolic process	biological_process	10	16	2122	36	4260	0.792029
GO:0036211	protein modification process	biological_process	7	10	2122	23	4260	0.793041
GO:0042127	regulation of cell population proliferation	biological_process	6	5	2122	12	4260	0.802841
GO:0006338	chromatin remodeling	biological_process	6	5	2122	12	4260	0.802841
GO:0003682	chromatin binding	molecular_function	4	5	2122	12	4260	0.802841
GO:0016746	acyltransferase activity	molecular_function	5	9	2122	21	4260	0.804163
GO:0051180	vitamin transport	biological_process	6	2	2122	5	4260	0.810291
GO:0004931	extracellularly ATP-gated cation channel activity	molecular_function	10	2	2122	5	4260	0.810291
GO:0046777	protein autophosphorylation	biological_process	10	2	2122	5	4260	0.810291
GO:0008134	transcription factor binding	molecular_function	5	2	2122	5	4260	0.810291
GO:0071569	protein ufmylation	biological_process	11	2	2122	5	4260	0.810291
GO:0006596	polyamine biosynthetic process	biological_process	10	2	2122	5	4260	0.810291
GO:0030193	regulation of blood coagulation	biological_process	7	2	2122	5	4260	0.810291
GO:0007265	Ras protein signal transduction	biological_process	7	2	2122	5	4260	0.810291
GO:0090482	vitamin transmembrane transporter activity	molecular_function	5	2	2122	5	4260	0.810291
GO:0004656	procollagen-proline 4-dioxygenase activity	molecular_function	9	2	2122	5	4260	0.810291
GO:0005496	steroid binding	molecular_function	5	2	2122	5	4260	0.810291
GO:0005802	trans-Golgi network	cellular_component	7	2	2122	5	4260	0.810291
GO:0015377	cation:chloride symporter activity	molecular_function	9	2	2122	5	4260	0.810291
GO:0003747	translation release factor activity	molecular_function	9	2	2122	5	4260	0.810291
GO:0005242	inward rectifier potassium channel activity	molecular_function	10	2	2122	5	4260	0.810291
GO:0017017	MAP kinase tyrosine/serine/threonine phosphatase activity	molecular_function	10	2	2122	5	4260	0.810291
GO:0045947	negative regulation of translational initiation	biological_process	11	2	2122	5	4260	0.810291
GO:0051013	microtubule severing	biological_process	8	2	2122	5	4260	0.810291
GO:0016500	protein-hormone receptor activity	molecular_function	5	2	2122	5	4260	0.810291
GO:0006302	double-strand break repair	biological_process	9	2	2122	5	4260	0.810291
GO:0050994	regulation of lipid catabolic process	biological_process	7	2	2122	5	4260	0.810291
GO:0001614	purinergic nucleotide receptor activity	molecular_function	7	2	2122	5	4260	0.810291
GO:0045292	mRNA cis splicing, via spliceosome	biological_process	14	2	2122	5	4260	0.810291
GO:0016829	lyase activity	molecular_function	4	2	2122	5	4260	0.810291
GO:0005814	centriole	cellular_component	6	2	2122	5	4260	0.810291
GO:0000940	outer kinetochore	cellular_component	4	2	2122	5	4260	0.810291
GO:0033198	response to ATP	biological_process	8	2	2122	5	4260	0.810291
GO:0005911	cell-cell junction	cellular_component	4	2	2122	5	4260	0.810291
GO:0072583	clathrin-dependent endocytosis	biological_process	9	2	2122	5	4260	0.810291
GO:0006415	translational termination	biological_process	8	2	2122	5	4260	0.810291
GO:0030154	cell differentiation	biological_process	5	8	2122	19	4260	0.816536
GO:0005789	endoplasmic reticulum membrane	cellular_component	5	8	2122	19	4260	0.816536
GO:0006397	mRNA processing	biological_process	10	8	2122	19	4260	0.816536
GO:0006486	protein glycosylation	biological_process	9	12	2122	28	4260	0.823179
GO:0005543	phospholipid binding	molecular_function	5	4	2122	10	4260	0.825316
GO:0005813	centrosome	cellular_component	7	4	2122	10	4260	0.825316
GO:0050661	NADP binding	molecular_function	6	4	2122	10	4260	0.825316
GO:0016042	lipid catabolic process	biological_process	6	4	2122	10	4260	0.825316
GO:0006629	lipid metabolic process	biological_process	5	22	2122	50	4260	0.833715
GO:0005840	ribosome	cellular_component	6	25	2122	57	4260	0.850444
GO:0008094	ATP-dependent activity, acting on DNA	molecular_function	11	3	2122	8	4260	0.853222
GO:0016830	carbon-carbon lyase activity	molecular_function	5	3	2122	8	4260	0.853222
GO:0008194	UDP-glycosyltransferase activity	molecular_function	6	3	2122	8	4260	0.853222
GO:0007283	spermatogenesis	biological_process	7	3	2122	8	4260	0.853222
GO:0007015	actin filament organization	biological_process	6	3	2122	8	4260	0.853222
GO:0005262	calcium channel activity	molecular_function	8	3	2122	8	4260	0.853222
GO:0008299	isoprenoid biosynthetic process	biological_process	8	3	2122	8	4260	0.853222
GO:0006979	response to oxidative stress	biological_process	5	3	2122	8	4260	0.853222
GO:0005126	cytokine receptor binding	molecular_function	6	3	2122	8	4260	0.853222
GO:0003714	transcription corepressor activity	molecular_function	5	3	2122	8	4260	0.853222
GO:0005179	hormone activity	molecular_function	7	13	2122	31	4260	0.855622
GO:0005743	mitochondrial inner membrane	cellular_component	6	8	2122	20	4260	0.865336
GO:0006954	inflammatory response	biological_process	6	11	2122	27	4260	0.872806
GO:0070461	SAGA-type complex	cellular_component	7	1	2122	3	4260	0.873675
GO:0070628	proteasome binding	molecular_function	5	1	2122	3	4260	0.873675
GO:0000178	exosome (RNase complex	cellular_component	5	1	2122	3	4260	0.873675
GO:0004017	adenylate kinase activity	molecular_function	8	1	2122	3	4260	0.873675
GO:0004588	orotate phosphoribosyltransferase activity	molecular_function	7	1	2122	3	4260	0.873675
GO:0071108	protein K48-linked deubiquitination	biological_process	10	1	2122	3	4260	0.873675
GO:0031011	Ino80 complex	cellular_component	6	1	2122	3	4260	0.873675
GO:0005901	caveola	cellular_component	8	1	2122	3	4260	0.873675
GO:0016571	histone methylation	biological_process	11	1	2122	3	4260	0.873675
GO:0016972	thiol oxidase activity	molecular_function	7	1	2122	3	4260	0.873675
GO:0004590	orotidine-5'-phosphate decarboxylase activity	molecular_function	7	1	2122	3	4260	0.873675
GO:0006850	mitochondrial pyruvate transmembrane transport	biological_process	13	1	2122	3	4260	0.873675
GO:0034998	oligosaccharyltransferase I complex	cellular_component	8	1	2122	3	4260	0.873675
GO:0030008	TRAPP complex	cellular_component	5	1	2122	3	4260	0.873675
GO:0004378	GDP-Man:Man1GlcNAc2-PP-Dol alpha-1,3-mannosyltransferase activity	molecular_function	9	1	2122	3	4260	0.873675
GO:0032981	mitochondrial respiratory chain complex I assembly	biological_process	9	1	2122	3	4260	0.873675
GO:0006884	cell volume homeostasis	biological_process	7	1	2122	3	4260	0.873675
GO:0032543	mitochondrial translation	biological_process	9	1	2122	3	4260	0.873675
GO:0000900	mRNA regulatory element binding translation repressor activity	molecular_function	5	1	2122	3	4260	0.873675
GO:0048280	vesicle fusion with Golgi apparatus	biological_process	8	1	2122	3	4260	0.873675
GO:0005581	collagen trimer	cellular_component	4	1	2122	3	4260	0.873675
GO:0005838	proteasome regulatory particle	cellular_component	4	1	2122	3	4260	0.873675
GO:0044205	'de novo' UMP biosynthetic process	biological_process	13	1	2122	3	4260	0.873675
GO:0016199	axon midline choice point recognition	biological_process	7	1	2122	3	4260	0.873675
GO:0061178	regulation of insulin secretion involved in cellular response to glucose stimulus	biological_process	6	1	2122	3	4260	0.873675
GO:0006014	D-ribose metabolic process	biological_process	8	1	2122	3	4260	0.873675
GO:0005834	heterotrimeric G-protein complex	cellular_component	5	1	2122	3	4260	0.873675
GO:2000480	negative regulation of cAMP-dependent protein kinase activity	biological_process	13	1	2122	3	4260	0.873675
GO:0016573	histone acetylation	biological_process	10	1	2122	3	4260	0.873675
GO:0016504	peptidase activator activity	molecular_function	6	1	2122	3	4260	0.873675
GO:0071816	tail-anchored membrane protein insertion into ER membrane	biological_process	10	1	2122	3	4260	0.873675
GO:0004402	histone acetyltransferase activity	molecular_function	11	1	2122	3	4260	0.873675
GO:0007216	G protein-coupled glutamate receptor signaling pathway	biological_process	6	1	2122	3	4260	0.873675
GO:0019205	nucleobase-containing compound kinase activity	molecular_function	7	1	2122	3	4260	0.873675
GO:0005139	interleukin-7 receptor binding	molecular_function	7	1	2122	3	4260	0.873675
GO:0000118	histone deacetylase complex	cellular_component	7	1	2122	3	4260	0.873675
GO:0000275	mitochondrial proton-transporting ATP synthase complex, catalytic sector F(1	cellular_component	7	1	2122	3	4260	0.873675
GO:0003998	acylphosphatase activity	molecular_function	7	1	2122	3	4260	0.873675
GO:1990380	Lys48-specific deubiquitinase activity	molecular_function	6	1	2122	3	4260	0.873675
GO:0016209	antioxidant activity	molecular_function	3	1	2122	3	4260	0.873675
GO:0000079	regulation of cyclin-dependent protein serine/threonine kinase activity	biological_process	12	1	2122	3	4260	0.873675
GO:0051920	peroxiredoxin activity	molecular_function	4	1	2122	3	4260	0.873675
GO:0060262	negative regulation of N-terminal protein palmitoylation	biological_process	11	1	2122	3	4260	0.873675
GO:1902230	negative regulation of intrinsic apoptotic signaling pathway in response to DNA damage	biological_process	9	1	2122	3	4260	0.873675
GO:0098536	deuterosome	cellular_component	6	1	2122	3	4260	0.873675
GO:0040008	regulation of growth	biological_process	5	1	2122	3	4260	0.873675
GO:0031681	G-protein beta-subunit binding	molecular_function	5	1	2122	3	4260	0.873675
GO:0035385	Roundabout signaling pathway	biological_process	6	1	2122	3	4260	0.873675
GO:0016776	phosphotransferase activity, phosphate group as acceptor	molecular_function	6	1	2122	3	4260	0.873675
GO:0070373	negative regulation of ERK1 and ERK2 cascade	biological_process	12	1	2122	3	4260	0.873675
GO:0051338	regulation of transferase activity	biological_process	6	1	2122	3	4260	0.873675
GO:0033192	calmodulin-dependent protein phosphatase activity	molecular_function	11	1	2122	3	4260	0.873675
GO:0031492	nucleosomal DNA binding	molecular_function	8	1	2122	3	4260	0.873675
GO:0070577	lysine-acetylated histone binding	molecular_function	6	1	2122	3	4260	0.873675
GO:0089701	U2AF complex	cellular_component	4	1	2122	3	4260	0.873675
GO:0019957	C-C chemokine binding	molecular_function	7	1	2122	3	4260	0.873675
GO:0035803	egg coat formation	biological_process	5	1	2122	3	4260	0.873675
GO:0030229	very-low-density lipoprotein particle receptor activity	molecular_function	5	1	2122	3	4260	0.873675
GO:0098535	de novo centriole assembly involved in multi-ciliated epithelial cell differentiation	biological_process	8	1	2122	3	4260	0.873675
GO:0097720	calcineurin-mediated signaling	biological_process	8	1	2122	3	4260	0.873675
GO:0048706	embryonic skeletal system development	biological_process	7	1	2122	3	4260	0.873675
GO:0004747	ribokinase activity	molecular_function	7	1	2122	3	4260	0.873675
GO:0030150	protein import into mitochondrial matrix	biological_process	12	1	2122	3	4260	0.873675
GO:0030111	regulation of Wnt signaling pathway	biological_process	8	1	2122	3	4260	0.873675
GO:0035804	structural constituent of egg coat	molecular_function	4	1	2122	3	4260	0.873675
GO:0008046	axon guidance receptor activity	molecular_function	6	1	2122	3	4260	0.873675
GO:0004430	1-phosphatidylinositol 4-kinase activity	molecular_function	8	1	2122	3	4260	0.873675
GO:0007339	binding of sperm to zona pellucida	biological_process	7	1	2122	3	4260	0.873675
GO:0035256	G protein-coupled glutamate receptor binding	molecular_function	7	1	2122	3	4260	0.873675
GO:0004601	peroxidase activity	molecular_function	4	1	2122	3	4260	0.873675
GO:0007127	meiosis I	biological_process	7	1	2122	3	4260	0.873675
GO:0006207	'de novo' pyrimidine nucleobase biosynthetic process	biological_process	11	1	2122	3	4260	0.873675
GO:0005668	RNA polymerase transcription factor SL1 complex	cellular_component	8	1	2122	3	4260	0.873675
GO:0040001	establishment of mitotic spindle localization	biological_process	9	1	2122	3	4260	0.873675
GO:0098609	cell-cell adhesion	biological_process	5	7	2122	18	4260	0.878338
GO:0000398	mRNA splicing, via spliceosome	biological_process	13	10	2122	25	4260	0.882231
GO:0006418	tRNA aminoacylation for protein translation	biological_process	12	4	2122	11	4260	0.884584
GO:0000981	DNA-binding transcription factor activity, RNA polymerase II-specific	molecular_function	5	50	2122	112	4260	0.885901
GO:0006355	regulation of DNA-templated transcription	biological_process	8	194	2122	412	4260	0.887977
GO:0004499	N,N-dimethylaniline monooxygenase activity	molecular_function	7	2	2122	6	4260	0.88902
GO:0009113	purine nucleobase biosynthetic process	biological_process	10	2	2122	6	4260	0.88902
GO:0008568	microtubule severing ATPase activity	molecular_function	11	2	2122	6	4260	0.88902
GO:0001671	ATPase activator activity	molecular_function	6	2	2122	6	4260	0.88902
GO:0000124	SAGA complex	cellular_component	8	2	2122	6	4260	0.88902
GO:0048500	signal recognition particle	cellular_component	6	2	2122	6	4260	0.88902
GO:0008484	sulfuric ester hydrolase activity	molecular_function	6	2	2122	6	4260	0.88902
GO:0032958	inositol phosphate biosynthetic process	biological_process	8	2	2122	6	4260	0.88902
GO:1905606	regulation of presynapse assembly	biological_process	7	2	2122	6	4260	0.88902
GO:0004644	phosphoribosylglycinamide formyltransferase activity	molecular_function	7	2	2122	6	4260	0.88902
GO:0016298	lipase activity	molecular_function	6	2	2122	6	4260	0.88902
GO:0003839	gamma-glutamylcyclotransferase activity	molecular_function	7	2	2122	6	4260	0.88902
GO:0048013	ephrin receptor signaling pathway	biological_process	8	2	2122	6	4260	0.88902
GO:0006606	protein import into nucleus	biological_process	11	2	2122	6	4260	0.88902
GO:0005227	calcium activated cation channel activity	molecular_function	8	2	2122	6	4260	0.88902
GO:0006865	amino acid transport	biological_process	10	2	2122	6	4260	0.88902
GO:0008312	7S RNA binding	molecular_function	7	2	2122	6	4260	0.88902
GO:0043123	positive regulation of I-kappaB kinase/NF-kappaB signaling	biological_process	10	2	2122	6	4260	0.88902
GO:0004679	AMP-activated protein kinase activity	molecular_function	9	2	2122	6	4260	0.88902
GO:0004637	phosphoribosylamine-glycine ligase activity	molecular_function	6	2	2122	6	4260	0.88902
GO:0006614	SRP-dependent cotranslational protein targeting to membrane	biological_process	14	2	2122	6	4260	0.88902
GO:0004641	phosphoribosylformylglycinamidine cyclo-ligase activity	molecular_function	7	2	2122	6	4260	0.88902
GO:0007409	axonogenesis	biological_process	9	2	2122	6	4260	0.88902
GO:0000785	chromatin	cellular_component	6	2	2122	6	4260	0.88902
GO:0006886	intracellular protein transport	biological_process	10	34	2122	78	4260	0.889576
GO:0015031	protein transport	biological_process	9	12	2122	30	4260	0.896882
GO:0003924	GTPase activity	molecular_function	9	55	2122	124	4260	0.907473
GO:0005520	insulin-like growth factor binding	molecular_function	6	3	2122	9	4260	0.908527
GO:0019752	carboxylic acid metabolic process	biological_process	7	3	2122	9	4260	0.908527
GO:0031418	L-ascorbic acid binding	molecular_function	6	3	2122	9	4260	0.908527
GO:0004715	non-membrane spanning protein tyrosine kinase activity	molecular_function	9	3	2122	9	4260	0.908527
GO:0051726	regulation of cell cycle	biological_process	6	7	2122	19	4260	0.91439
GO:0016514	SWI/SNF complex	cellular_component	8	4	2122	12	4260	0.925456
GO:0004812	aminoacyl-tRNA ligase activity	molecular_function	6	4	2122	12	4260	0.925456
GO:0015631	tubulin binding	molecular_function	6	4	2122	12	4260	0.925456
GO:0019904	protein domain specific binding	molecular_function	5	2	2122	7	4260	0.936414
GO:0019789	SUMO transferase activity	molecular_function	6	2	2122	7	4260	0.936414
GO:0030014	CCR4-NOT complex	cellular_component	4	2	2122	7	4260	0.936414
GO:0004435	phosphatidylinositol phospholipase C activity	molecular_function	9	2	2122	7	4260	0.936414
GO:0016620	oxidoreductase activity, acting on the aldehyde or oxo group of donors, NAD or NADP as acceptor	molecular_function	6	2	2122	7	4260	0.936414
GO:0052689	carboxylic ester hydrolase activity	molecular_function	6	2	2122	7	4260	0.936414
GO:0004800	thyroxine 5'-deiodinase activity	molecular_function	5	2	2122	7	4260	0.936414
GO:0016493	C-C chemokine receptor activity	molecular_function	9	2	2122	7	4260	0.936414
GO:0004571	mannosyl-oligosaccharide 1,2-alpha-mannosidase activity	molecular_function	10	2	2122	7	4260	0.936414
GO:0032580	Golgi cisterna membrane	cellular_component	8	2	2122	7	4260	0.936414
GO:0006506	GPI anchor biosynthetic process	biological_process	10	2	2122	7	4260	0.936414
GO:0010142	farnesyl diphosphate biosynthetic process, mevalonate pathway	biological_process	10	1	2122	4	4260	0.936644
GO:0016790	thiolester hydrolase activity	molecular_function	6	1	2122	4	4260	0.936644
GO:0005741	mitochondrial outer membrane	cellular_component	6	1	2122	4	4260	0.936644
GO:0005929	cilium	cellular_component	4	1	2122	4	4260	0.936644
GO:0051017	actin filament bundle assembly	biological_process	6	1	2122	4	4260	0.936644
GO:0016607	nuclear speck	cellular_component	8	1	2122	4	4260	0.936644
GO:0042325	regulation of phosphorylation	biological_process	9	1	2122	4	4260	0.936644
GO:0016805	dipeptidase activity	molecular_function	8	1	2122	4	4260	0.936644
GO:0016485	protein processing	biological_process	8	1	2122	4	4260	0.936644
GO:0004407	histone deacetylase activity	molecular_function	7	1	2122	4	4260	0.936644
GO:0010951	negative regulation of endopeptidase activity	biological_process	11	1	2122	4	4260	0.936644
GO:0016575	histone deacetylation	biological_process	11	1	2122	4	4260	0.936644
GO:0006084	acetyl-CoA metabolic process	biological_process	8	1	2122	4	4260	0.936644
GO:0019901	protein kinase binding	molecular_function	7	1	2122	4	4260	0.936644
GO:0006221	pyrimidine nucleotide biosynthetic process	biological_process	10	1	2122	4	4260	0.936644
GO:0002098	tRNA wobble uridine modification	biological_process	14	1	2122	4	4260	0.936644
GO:0046580	negative regulation of Ras protein signal transduction	biological_process	11	1	2122	4	4260	0.936644
GO:0004421	hydroxymethylglutaryl-CoA synthase activity	molecular_function	7	1	2122	4	4260	0.936644
GO:0070004	cysteine-type exopeptidase activity	molecular_function	8	1	2122	4	4260	0.936644
GO:0015986	proton motive force-driven ATP synthesis	biological_process	13	3	2122	10	4260	0.944188
GO:0003735	structural constituent of ribosome	molecular_function	4	31	2122	75	4260	0.945321
GO:0003700	DNA-binding transcription factor activity	molecular_function	4	99	2122	221	4260	0.945382
GO:0006412	translation	biological_process	8	25	2122	62	4260	0.949206
GO:0051287	NAD binding	molecular_function	6	8	2122	23	4260	0.952095
GO:0005829	cytosol	cellular_component	6	4	2122	13	4260	0.952781
GO:0006888	endoplasmic reticulum to Golgi vesicle-mediated transport	biological_process	7	4	2122	13	4260	0.952781
GO:0046872	metal ion binding	molecular_function	6	71	2122	163	4260	0.956364
GO:0004190	aspartic-type endopeptidase activity	molecular_function	8	2	2122	8	4260	0.964145
GO:0030286	dynein complex	cellular_component	5	2	2122	8	4260	0.964145
GO:0005681	spliceosomal complex	cellular_component	6	2	2122	8	4260	0.964145
GO:0016592	mediator complex	cellular_component	4	2	2122	8	4260	0.964145
GO:0003677	DNA binding	molecular_function	6	171	2122	376	4260	0.965236
GO:0008080	N-acetyltransferase activity	molecular_function	8	3	2122	11	4260	0.96654
GO:0007179	transforming growth factor beta receptor signaling pathway	biological_process	8	1	2122	5	4260	0.968233
GO:0000077	DNA damage checkpoint signaling	biological_process	7	1	2122	5	4260	0.968233
GO:0008641	ubiquitin-like modifier activating enzyme activity	molecular_function	6	1	2122	5	4260	0.968233
GO:0046540	U4/U6 x U5 tri-snRNP complex	cellular_component	9	1	2122	5	4260	0.968233
GO:0005819	spindle	cellular_component	6	1	2122	5	4260	0.968233
GO:0008233	peptidase activity	molecular_function	5	1	2122	5	4260	0.968233
GO:0043130	ubiquitin binding	molecular_function	6	4	2122	14	4260	0.970588
GO:0004984	olfactory receptor activity	molecular_function	6	9	2122	27	4260	0.973057
GO:0004950	chemokine receptor activity	molecular_function	8	5	2122	17	4260	0.974806
GO:0016409	palmitoyltransferase activity	molecular_function	7	5	2122	17	4260	0.974806
GO:0005783	endoplasmic reticulum	cellular_component	6	10	2122	30	4260	0.977912
GO:0006367	transcription initiation at RNA polymerase II promoter	biological_process	9	2	2122	9	4260	0.980035
GO:0045296	cadherin binding	molecular_function	6	2	2122	9	4260	0.980035
GO:0006325	chromatin organization	biological_process	5	2	2122	9	4260	0.980035
GO:0000413	protein peptidyl-prolyl isomerization	biological_process	11	4	2122	15	4260	0.981947
GO:0005525	GTP binding	molecular_function	8	73	2122	173	4260	0.983274
GO:0060090	molecular adaptor activity	molecular_function	4	1	2122	6	4260	0.984075
GO:0031966	mitochondrial membrane	cellular_component	5	1	2122	6	4260	0.984075
GO:0042254	ribosome biogenesis	biological_process	6	1	2122	6	4260	0.984075
GO:0043248	proteasome assembly	biological_process	8	1	2122	6	4260	0.984075
GO:0045892	negative regulation of DNA-templated transcription	biological_process	9	7	2122	24	4260	0.988311
GO:0003755	peptidyl-prolyl cis-trans isomerase activity	molecular_function	6	7	2122	24	4260	0.988311
GO:0000139	Golgi membrane	cellular_component	7	7	2122	24	4260	0.988311
GO:0003713	transcription coactivator activity	molecular_function	5	2	2122	10	4260	0.988997
GO:0005104	fibroblast growth factor receptor binding	molecular_function	7	2	2122	10	4260	0.988997
GO:0016874	ligase activity	molecular_function	4	1	2122	7	4260	0.992019
GO:0016757	glycosyltransferase activity	molecular_function	5	7	2122	25	4260	0.992444
GO:0008543	fibroblast growth factor receptor signaling pathway	biological_process	8	2	2122	11	4260	0.993987
GO:0110165	cellular anatomical entity	NA	NA	1	2122	8	4260	0.996001
GO:0000278	mitotic cell cycle	biological_process	5	1	2122	8	4260	0.996001
GO:0015629	actin cytoskeleton	cellular_component	7	1	2122	8	4260	0.996001
GO:0006520	cellular amino acid metabolic process	biological_process	8	1	2122	9	4260	0.997997

## Sheet: KEGG analysis
pathway_id	pathway_name	S gene number	TS gene number	B gene number	TB gene number	pvalue
ko04216	Ferroptosis	15	341	16	658	0.000376793
ko04260	Cardiac muscle contraction	9	341	10	658	0.0138184
ko00561	Glycerolipid metabolism	13	341	16	658	0.0144426
ko04114	Oocyte meiosis	25	341	36	658	0.0215033
ko04514	Cell adhesion molecules	20	341	28	658	0.0256066
ko03430	Mismatch repair	5	341	5	658	0.0368524
ko03030	DNA replication	5	341	5	658	0.0368524
ko00071	Fatty acid degradation	7	341	8	658	0.0429526
ko04144	Endocytosis	39	341	62	658	0.0438975
ko03460	Fanconi anemia pathway	12	341	16	658	0.0501132
ko04261	Adrenergic signaling in cardiomyocytes	21	341	31	658	0.0501686
ko04145	Phagosome	19	341	28	658	0.0604615
ko00512	Mucin type O-glycan biosynthesis	8	341	10	658	0.0672324
ko04080	Neuroactive ligand-receptor interaction	42	341	69	658	0.07144
ko00061	Fatty acid biosynthesis	4	341	4	658	0.0715177
ko02010	ABC transporters	4	341	4	658	0.0715177
ko04350	TGF-beta signaling pathway	21	341	32	658	0.0769328
ko00514	Other types of O-glycan biosynthesis	7	341	9	658	0.107533
ko04914	Progesterone-mediated oocyte maturation	18	341	28	658	0.12361
ko04510	Focal adhesion	27	341	44	658	0.123837
ko00230	Purine metabolism	13	341	20	658	0.166089
ko04142	Lysosome	14	341	22	658	0.181502
ko04540	Gap junction	19	341	31	658	0.185246
ko04810	Regulation of actin cytoskeleton	31	341	53	658	0.192429
ko00260	Glycine, serine and threonine metabolism	7	341	10	658	0.201567
ko00010	Glycolysis / Gluconeogenesis	7	341	10	658	0.201567
ko04916	Melanogenesis	16	341	26	658	0.209098
ko00910	Nitrogen metabolism	4	341	5	658	0.210179
ko04512	ECM-receptor interaction	4	341	5	658	0.210179
ko03440	Homologous recombination	8	341	12	658	0.228882
ko03040	Spliceosome	18	341	30	658	0.233166
ko04530	Tight junction	26	341	45	658	0.250763
ko04020	Calcium signaling pathway	34	341	60	658	0.257593
ko04150	mTOR signaling pathway	21	341	36	658	0.264197
ko00072	Synthesis and degradation of ketone bodies	2	341	2	658	0.26819
ko00750	Vitamin B6 metabolism	2	341	2	658	0.26819
ko00982	Drug metabolism - cytochrome P450	6	341	9	658	0.289706
ko00650	Butanoate metabolism	6	341	9	658	0.289706
ko00240	Pyrimidine metabolism	6	341	9	658	0.289706
ko04130	SNARE interactions in vesicular transport	3	341	4	658	0.339815
ko04910	Insulin signaling pathway	17	341	30	658	0.361773
ko00330	Arginine and proline metabolism	4	341	6	658	0.377931
ko00120	Primary bile acid biosynthesis	5	341	8	658	0.403204
ko00380	Tryptophan metabolism	5	341	8	658	0.403204
ko00620	Pyruvate metabolism	5	341	8	658	0.403204
ko00790	Folate biosynthesis	5	341	8	658	0.403204
ko04217	Necroptosis	23	341	42	658	0.408167
ko04110	Cell cycle	23	341	42	658	0.408167
ko04920	Adipocytokine signaling pathway	8	341	14	658	0.448964
ko01212	Fatty acid metabolism	8	341	14	658	0.448964
ko01100	Metabolic pathways	127	341	243	658	0.463502
ko00600	Sphingolipid metabolism	10	341	18	658	0.468534
ko04270	Vascular smooth muscle contraction	11	341	20	658	0.476647
ko03320	PPAR signaling pathway	12	341	22	658	0.483966
ko04520	Adherens junction	14	341	26	658	0.496795
ko00515	Mannose type O-glycan biosynthesis	1	341	1	658	0.518237
ko00280	Valine, leucine and isoleucine degradation	2	341	3	658	0.527385
ko00590	Arachidonic acid metabolism	2	341	3	658	0.527385
ko00511	Other glycan degradation	2	341	3	658	0.527385
ko00970	Aminoacyl-tRNA biosynthesis	2	341	3	658	0.527385
ko00760	Nicotinate and nicotinamide metabolism	2	341	3	658	0.527385
ko00604	Glycosphingolipid biosynthesis - ganglio series	3	341	5	658	0.534268
ko00603	Glycosphingolipid biosynthesis - globo and isoglobo series	3	341	5	658	0.534268
ko00340	Histidine metabolism	4	341	7	658	0.540023
ko03420	Nucleotide excision repair	4	341	7	658	0.540023
ko00534	Glycosaminoglycan biosynthesis - heparan sulfate / heparin	4	341	7	658	0.540023
ko04672	Intestinal immune network for IgA production	4	341	7	658	0.540023
ko03015	mRNA surveillance pathway	5	341	9	658	0.545075
ko04370	VEGF signaling pathway	5	341	9	658	0.545075
ko03008	Ribosome biogenesis in eukaryotes	6	341	11	658	0.549636
ko04146	Peroxisome	8	341	15	658	0.55774
ko00564	Glycerophospholipid metabolism	9	341	17	658	0.561415
ko05132	Salmonella infection	30	341	58	658	0.561457
ko04620	Toll-like receptor signaling pathway	12	341	24	658	0.652152
ko01200	Carbon metabolism	12	341	24	658	0.652152
ko04912	GnRH signaling pathway	11	341	22	658	0.652471
ko01240	Biosynthesis of cofactors	10	341	20	658	0.65315
ko04621	NOD-like receptor signaling pathway	19	341	38	658	0.655371
ko01230	Biosynthesis of amino acids	8	341	16	658	0.656069
ko00270	Cysteine and methionine metabolism	6	341	12	658	0.662552
ko00250	Alanine, aspartate and glutamate metabolism	6	341	12	658	0.662552
ko00533	Glycosaminoglycan biosynthesis - keratan sulfate	5	341	10	658	0.668234
ko00980	Metabolism of xenobiotics by cytochrome P450	4	341	8	658	0.676843
ko00601	Glycosphingolipid biosynthesis - lacto and neolacto series	4	341	8	658	0.676843
ko04330	Notch signaling pathway	4	341	8	658	0.676843
ko00983	Drug metabolism - other enzymes	3	341	6	658	0.690606
ko00430	Taurine and hypotaurine metabolism	3	341	6	658	0.690606
ko00030	Pentose phosphate pathway	3	341	6	658	0.690606
ko00310	Lysine degradation	3	341	6	658	0.690606
ko04218	Cellular senescence	21	341	43	658	0.713529
ko00220	Arginine biosynthesis	2	341	4	658	0.714956
ko00051	Fructose and mannose metabolism	2	341	4	658	0.714956
ko03018	RNA degradation	10	341	21	658	0.73036
ko04010	MAPK signaling pathway	30	341	62	658	0.758918
ko00860	Porphyrin and chlorophyll metabolism	1	341	2	658	0.768285
ko00513	Various types of N-glycan biosynthesis	3	341	7	658	0.803543
ko00480	Glutathione metabolism	7	341	16	658	0.817793
ko04120	Ubiquitin mediated proteolysis	15	341	33	658	0.823807
ko04136	Autophagy - other	2	341	5	658	0.835414
ko04625	C-type lectin receptor signaling pathway	8	341	19	658	0.862879
ko04012	ErbB signaling pathway	7	341	17	658	0.872104
ko04210	Apoptosis	13	341	30	658	0.872816
ko01040	Biosynthesis of unsaturated fatty acids	3	341	8	658	0.879563
ko00350	Tyrosine metabolism	3	341	8	658	0.879563
ko00630	Glyoxylate and dicarboxylate metabolism	1	341	3	658	0.888734
ko03013	RNA transport	10	341	24	658	0.889375
ko04115	p53 signaling pathway	9	341	22	658	0.896179
ko03010	Ribosome	14	341	33	658	0.90114
ko00520	Amino sugar and nucleotide sugar metabolism	2	341	6	658	0.907818
ko03060	Protein export	2	341	6	658	0.907818
ko03410	Base excision repair	2	341	6	658	0.907818
ko00062	Fatty acid elongation	2	341	6	658	0.907818
ko00020	Citrate cycle (TCA cycle	2	341	6	658	0.907818
ko00360	Phenylalanine metabolism	2	341	6	658	0.907818
ko04070	Phosphatidylinositol signaling system	4	341	11	658	0.91039
ko04141	Protein processing in endoplasmic reticulum	10	341	25	658	0.921056
ko00510	N-Glycan biosynthesis	3	341	9	658	0.928215
ko05164	Influenza A	7	341	19	658	0.941134
ko04310	Wnt signaling pathway	22	341	52	658	0.942555
ko00565	Ether lipid metabolism	1	341	4	658	0.94666
ko00770	Pantothenate and CoA biosynthesis	2	341	7	658	0.949528
ko03020	RNA polymerase	2	341	7	658	0.949528
ko04068	FoxO signaling pathway	13	341	33	658	0.950322
ko00190	Oxidative phosphorylation	8	341	22	658	0.955401
ko04137	Mitophagy - animal	8	341	22	658	0.955401
ko05168	Herpes simplex virus 1 infection	11	341	29	658	0.95784
ko04060	Cytokine-cytokine receptor interaction	26	341	62	658	0.961815
ko04623	Cytosolic DNA-sensing pathway	2	341	8	658	0.97285
ko04622	RIG-I-like receptor signaling pathway	2	341	8	658	0.97285
ko00500	Starch and sucrose metabolism	1	341	5	658	0.974472
ko04140	Autophagy - animal	10	341	29	658	0.982723
ko04371	Apelin signaling pathway	9	341	28	658	0.990425
ko03022	Basal transcription factors	2	341	10	658	0.992455
ko04340	Hedgehog signaling pathway	3	341	13	658	0.992566
ko03050	Proteasome	1	341	7	658	0.994182
