# Supplementary material for: Whole-Transcriptome RNA Sequencing Uncovers the Global Expression Changes and RNA Regulatory Networks in Duck Embryonic Myogenesis
Source: Int J Mol Sci. 2023 Nov 16;24(22):16387. doi: 10.3390/ijms242216387 (PMC10671564; doi:10.3390/ijms242216387)
Supplement: Supplementary file 1 [file ijms-24-16387-s001.zip › Supplementary Table S5. List of DE-circRNAs, GO and KEGG analysis during duck primary myoblast differentiation.xlsx]

## Sheet: DE-circRNA
Accession	DM1_srpbm	DM2_srpbm	DM3_srpbm	GM1_srpbm	GM2_srpbm	GM3_srpbm	DM1_count	DM2_count	DM3_count	GM1_count	GM2_count	GM3_count	log2FoldChange	regulation	pvalue	qvalue	significant	chr	start	end	strand	exon Count	circType	isoformName	geneName	flankIntron	gene Discription	GO	KEGG	EC
ciRNA226	2405.59	1970.61	1742.74	118.591	204.151	172.567	88	72	62	5	7	7	3.62688	up	2.46704e-08	3.84858e-05	yes	chr5	46516702	46517176	+	1	ciRNA	ENSAPLT00020027820	ENSAPLG00020017686	chr5:46516701-46517176	tetraspanin 4 [Source:NCBI gene;Acc:101792143]	GO:0016021(integral component of membrane)	NA	NA
circRNA1300	464.717	465.284	365.414	0	0	0	17	17	13	0	0	0	inf	up	1.53459e-06	0.00119698	yes	chr2	74986097	75010297	+	6	circRNA	ENSAPLT00020001376	ENSAPLG00020000937	chr2:74986096-75010297	NA	GO:0003779(actin binding);GO:0003785(actin monomer binding)	NA	NA
circRNA39	437.381	328.436	449.74	0	0	0	16	12	16	0	0	0	inf	up	3.14977e-06	0.00163788	yes	chr11	5171426	5172166	-	3	circRNA	ENSAPLT00020014761	ENSAPLG00020010011	chr11:5169885-5171425|chr11:5172166-5172406	solute carrier family 9 member A6 [Source:HGNC Symbol;Acc:HGNC:11079]	GO:0006812(cation transport);GO:0006814(sodium ion transport);GO:0006885(regulation of pH);GO:0015299(solute:proton antiporter activity);GO:0015385(sodium:proton antiporter activity);GO:0016021(integral component of membrane);GO:0055085(transmembrane transport)	NA	NA
circRNA1563	218.69	410.544	477.849	0	0	0	8	15	17	0	0	0	inf	up	2.00299e-05	0.00781165	yes	chr3	73596992	73599634	+	1	intergenic	intergenic_circRNA	intergenic_circRNA	chr3:73596991-73599634	NA	NA	NA	NA
circRNA818	410.044	383.175	224.87	0	0	0	15	14	8	0	0	0	inf	up	2.5306e-05	0.00789547	yes	chr3	109443158	109447279	-	3	circRNA	ENSAPLT00020018168	ENSAPLG00020012096	chr3:109425386-109443157|chr3:109447279-109455449	sprouty related EVH1 domain containing 2 [Source:NCBI gene;Acc:101790085]	GO:0007275(multicellular organism development);GO:0009966(regulation of signal transduction);GO:0016020(membrane)	NA	NA
circRNA1526	328.036	328.436	252.979	0	0	0	12	12	9	0	0	0	inf	up	5.05488e-05	0.0131427	yes	chr2	30672509	30681573	-	1	intergenic	intergenic_circRNA	intergenic_circRNA	chr2:30672508-30681573	NA	NA	NA	NA
circRNA4442	0	0	0	142.31	437.466	172.567	0	0	0	6	15	7	-inf	down	8.01104e-05	0.0178532	yes	chr3	109443159	109447279	-	3	circRNA	ENSAPLT00020018168	ENSAPLG00020012096	chr3:109425386-109443158|chr3:109447279-109455450	sprouty related EVH1 domain containing 2 [Source:NCBI gene;Acc:101790085]	GO:0007275(multicellular organism development);GO:0009966(regulation of signal transduction);GO:0016020(membrane)	NA	NA
ciRNA228	2022.89	2134.83	2136.27	118.591	466.631	271.177	74	78	76	5	16	11	2.87762	up	0.00015446	0.0301197	yes	chr10	3965927	3967397	-	1	ciRNA	ENSAPLT00020028990	ENSAPLG00020018288	chr10:3965926-3967397	fibulin 2 [Source:HGNC Symbol;Acc:HGNC:3601]	GO:0005509(calcium ion binding);GO:0005515(protein binding);GO:0005576(extracellular region);GO:0030198(extracellular matrix organization);GO:0062023(collagen-containing extracellular matrix)	NA	NA
circRNA1381	109.345	301.066	618.393	0	0	0	4	11	22	0	0	0	inf	up	0.000232135	0.0394334	yes	chr1	17009228	17009867	-	2	circRNA	ENSAPLT00020024570	ENSAPLG00020015827	chr1:16989751-17009228|chr1:17009867-17072766	NA	NA	NA	NA
circRNA491	3116.34	2819.07	2276.81	735.267	729.111	517.702	114	103	81	31	25	21	2.05076	up	0.000252778	0.0394334	yes	chr7	22638340	22639234	+	1	circRNA	ENSAPLT00020021903	ENSAPLG00020014282	chr7:22635372-22638339|chr7:22639234-22683957	lysine acetyltransferase 6B [Source:NCBI gene;Acc:101789527]	GO:0000786(nucleosome);GO:0003677(DNA binding);GO:0004402(histone acetyltransferase activity);GO:0006334(nucleosome assembly);GO:0006355(regulation of DNA-templated transcription);GO:0016573(histone acetylation)	NA	EC:2.3.1.48
circRNA1554	574.062	957.937	365.414	0	87.4933	0	21	35	13	0	3	0	4.43872	up	0.000352758	0.0500275	yes	chr26	3655778	3661289	-	1	intergenic	intergenic_circRNA	intergenic_circRNA	chr26:3655777-3661289	NA	NA	NA	NA
circRNA1483	355.372	301.066	112.435	0	0	0	13	11	4	0	0	0	inf	up	0.000464331	0.060363	yes	chr1	100453209	100467154	+	1	intergenic	intergenic_circRNA	intergenic_circRNA	chr1:100453208-100467154	NA	NA	NA	NA
circRNA249	355.372	218.957	590.284	0	29.1644	24.6525	13	8	21	0	1	1	4.43565	up	0.000987705	0.118525	yes	chr6	19689579	19714444	-	3	circRNA	ENSAPLT00020027471	ENSAPLG00020017494	chr6:19666163-19689578|chr6:19714444-19748012	ceramide synthase 6 [Source:NCBI gene;Acc:101804816]	GO:0003677(DNA binding);GO:0016021(integral component of membrane);GO:0046513(ceramide biosynthetic process);GO:0050291(sphingosine N-acyltransferase activity)	00600(Sphingolipid metabolism);01100(Metabolic pathways)	EC:2.3.1.291
circRNA1474	355.372	136.848	140.544	0	0	0	13	5	5	0	0	0	inf	up	0.00131634	0.139039	yes	chr1	72081236	72117212	-	1	intergenic	intergenic_circRNA	intergenic_circRNA	chr1:72081235-72117212	NA	NA	NA	NA
circRNA4495	0	0	0	142.31	116.658	172.567	0	0	0	6	4	7	-inf	down	0.00133691	0.139039	yes	chr29	830377	830631	-	1	intergenic	intergenic_circRNA	intergenic_circRNA	chr29:830376-830631	NA	NA	NA	NA
circRNA1390	464.717	0	534.066	0	0	0	17	0	19	0	0	0	inf	up	0.00283263	0.266111	yes	chr14	74642	78076	-	5	circRNA	ENSAPLT00020013271	ENSAPLG00020009031	chr14:74072-74641|chr14:78076-84368	receptor accessory protein 2 [Source:NCBI gene;Acc:101799866]	NA	NA	NA
circRNA445	956.77	465.284	871.372	23.7183	145.822	147.915	35	17	31	1	5	6	2.85288	up	0.00296348	0.266111	yes	Z	70778116	70778863	+	1	circRNA	ENSAPLT00020011468	ENSAPLG00020007860	Z:70766291-70778115|Z:70778863-70809979	lysophosphatidic acid receptor 1 [Source:NCBI gene;Acc:101802482]	GO:0004930(G protein-coupled receptor activity);GO:0007186(G protein-coupled receptor signaling pathway);GO:0016021(integral component of membrane);GO:0070915(lysophosphatidic acid receptor activity)	04080(Neuroactive ligand-receptor interaction);04540(Gap junction);04810(Regulation of actin cytoskeleton)	NA
circRNA605	300.699	82.1089	393.523	0	0	24.6525	11	3	14	0	0	1	4.97687	up	0.00307052	0.266111	yes	chr5	54501782	54526076	+	6	circRNA	ENSAPLT00020009015	ENSAPLG00020005271	chr5:54480645-54501781|chr5:54526076-54560348	NA	NA	NA	NA
circRNA341	710.744	136.848	196.761	0	58.3288	0	26	5	7	0	2	0	4.16226	up	0.00472743	0.381572	yes	chr20	3221256	3246621	-	5	circRNA	ENSAPLT00020018070	ENSAPLG00020012032	chr20:3210140-3221255|chr20:3246621-3259061	vacuole membrane protein 1 [Source:HGNC Symbol;Acc:HGNC:29559]	NA	NA	NA
circRNA250	492.053	793.719	758.936	94.8732	145.822	147.915	18	29	27	4	5	6	2.3955	up	0.00489195	0.381572	yes	chr6	19712000	19714444	-	2	circRNA	ENSAPLT00020027471	ENSAPLG00020017494	chr6:19689636-19711999|chr6:19714444-19748012	ceramide synthase 6 [Source:NCBI gene;Acc:101804816]	GO:0003677(DNA binding);GO:0016021(integral component of membrane);GO:0046513(ceramide biosynthetic process);GO:0050291(sphingosine N-acyltransferase activity)	00600(Sphingolipid metabolism);01100(Metabolic pathways)	EC:2.3.1.291
circRNA3736	82.0089	82.1089	421.631	0	0	0	3	3	15	0	0	0	inf	up	0.00513893	0.381749	yes	chr3	53291868	53321151	-	1	intergenic	intergenic_circRNA	intergenic_circRNA	chr3:53291867-53321151	NA	NA	NA	NA
circRNA4420	0	0	0	189.746	0	345.134	0	0	0	8	0	14	-inf	down	0.00561956	0.398478	yes	chr15	3978127	3979149	+	2	circRNA	ENSAPLT00020020679	ACTB	chr15:3977649-3977964|chr15:3979190-3979499	Anas platyrhynchos actin beta (ACTB), mRNA. [Source:RefSeq mRNA;Acc:NM_001310421]	GO:0005856(cytoskeleton);GO:0005886(plasma membrane);GO:0005925(focal adhesion);GO:0097433(dense body)	04145(Phagosome);04210(Apoptosis);04510(Focal adhesion);04520(Adherens junction);04530(Tight junction);04810(Regulation of actin cytoskeleton);05132(Salmonella infection);05164(Influenza A)	NA
circRNA4454	0	0	0	94.8732	204.151	73.9574	0	0	0	4	7	3	-inf	down	0.00598278	0.405789	yes	chr11	5171427	5172166	-	3	circRNA	ENSAPLT00020014761	ENSAPLG00020010011	chr11:5169885-5171426|chr11:5172166-5172407	solute carrier family 9 member A6 [Source:HGNC Symbol;Acc:HGNC:11079]	GO:0006812(cation transport);GO:0006814(sodium ion transport);GO:0006885(regulation of pH);GO:0015299(solute:proton antiporter activity);GO:0015385(sodium:proton antiporter activity);GO:0016021(integral component of membrane);GO:0055085(transmembrane transport)	NA	NA
circRNA1486	410.044	629.501	168.653	0	0	73.9574	15	23	6	0	0	3	4.03002	up	0.00666675	0.433339	yes	chr1	185069933	185091743	+	1	intergenic	intergenic_circRNA	intergenic_circRNA	chr1:185069932-185091743	NA	NA	NA	NA
circRNA860	82.0089	273.696	224.87	23.7183	0	0	3	10	8	1	0	0	4.61341	up	0.00866246	0.540538	yes	chr2	49031971	49036301	-	2	circRNA	ENSAPLT00020021022	ENSAPLG00020013802	chr2:49020334-49031970|chr2:49036301-49054722	protein-L-isoaspartate (D-aspartate) O-methyltransferase domain containing 1 [Source:HGNC Symbol;Acc:HGNC:30483]	GO:0004719(protein-L-isoaspartate (D-aspartate) O-methyltransferase activity);GO:0006479(protein methylation);GO:0008168(methyltransferase activity);GO:0016740(transferase activity);GO:0032259(methylation);GO:0036211(protein modification process)	NA	NA
circRNA4553	0	0	0	142.31	145.822	49.3049	0	0	0	6	5	2	-inf	down	0.00998867	0.59932	yes	chr21	731570	732016	+	3	circRNA	ENSAPLT00020013873	ENSAPLG00020009400	chr21:730740-731570|chr21:732016-732474	NA	NA	NA	NA
circRNA1528	54.6726	191.587	224.87	0	0	0	2	7	8	0	0	0	inf	up	0.0109828	0.634562	yes	chr2	34861941	34924237	+	1	intergenic	intergenic_circRNA	intergenic_circRNA	chr2:34861940-34924237	NA	NA	NA	NA
ciRNA148	164.018	437.914	281.088	71.1549	0	0	6	16	10	3	0	0	3.63341	up	0.0125307	0.698139	yes	chr4	44872812	44873105	+	1	ciRNA	ENSAPLT00020006738	ENSAPLG00020004584	chr4:44872811-44873129	enolase-phosphatase 1 [Source:NCBI gene;Acc:101797287]	GO:0000287(magnesium ion binding);GO:0019509(L-methionine salvage from methylthioadenosine);GO:0043874(acireductone synthase activity)	00270(Cysteine and methionine metabolism);01100(Metabolic pathways)	EC:3.1.3.77
circRNA1551	82.0089	136.848	196.761	0	0	0	3	5	7	0	0	0	inf	up	0.0152531	0.820514	yes	chr24	6168387	6178310	+	1	intergenic	intergenic_circRNA	intergenic_circRNA	chr24:6168386-6178310	NA	NA	NA	NA
circRNA4427	0	0	0	94.8732	0	320.482	0	0	0	4	0	13	-inf	down	0.0161458	0.83958	yes	chr2	96326259	96343524	+	6	circRNA	ENSAPLT00020024516	ENSAPLG00020000695	chr2:96319988-96326258|chr2:96343524-96361226	cytoplasmic linker associated protein 2 [Source:HGNC Symbol;Acc:HGNC:17078]	NA	NA	NA
circRNA402	273.363	109.479	196.761	23.7183	0	24.6525	10	4	7	1	0	1	3.58286	up	0.0183838	0.925119	yes	Z	29564943	29612960	+	7	circRNA	ENSAPLT00020014502	ENSAPLG00020009863	Z:29556819-29564942|Z:29612960-29692713	lysine demethylase 4C [Source:HGNC Symbol;Acc:HGNC:17071]	NA	NA	NA
circRNA339	273.363	383.175	56.2175	47.4366	0	0	10	14	2	2	0	0	3.90933	up	0.0191467	0.933403	yes	chr20	2646808	2652017	+	3	circRNA	ENSAPLT00020010927	ENSAPLG00020007394	chr20:2630907-2646807|chr20:2652017-2730260	BCAS3 microtubule associated cell migration factor [Source:HGNC Symbol;Acc:HGNC:14347]	GO:0005515(protein binding)	NA	NA
circRNA1135	164.018	82.1089	56.2175	213.465	233.315	345.134	6	3	2	9	8	14	-1.38915	down	0.0197976	0.935886	yes	chr1	153278064	153280909	-	3	circRNA	ENSAPLT00020017549	ENSAPLG00020011635	chr1:153274592-153278063|chr1:153280909-153283752	importin 5 [Source:HGNC Symbol;Acc:HGNC:6402]	GO:0006606(protein import into nucleus);GO:0006886(intracellular protein transport);GO:0031267(small GTPase binding)	NA	NA
circRNA1326	136.681	191.587	252.979	0	58.3288	0	5	7	9	0	2	0	3.31687	up	0.0205729	0.943934	yes	chr6	37720200	37725692	-	8	circRNA	ENSAPLT00020026793	ENSAPLG00020017075	chr6:37718845-37720200|chr6:37725692-37726327	NA	NA	NA	NA
circRNA1103	82.0089	109.479	196.761	0	0	0	3	4	7	0	0	0	inf	up	0.0223748	0.997279	yes	chr1	123340784	123374229	-	7	circRNA	ENSAPLT00020018486	ENSAPLG00020012287	chr1:123324576-123340783|chr1:123374229-123398024	calcium/calmodulin dependent serine protein kinase [Source:HGNC Symbol;Acc:HGNC:1497]	GO:0004672(protein kinase activity);GO:0005515(protein binding);GO:0005524(ATP binding);GO:0006468(protein phosphorylation)	NA	NA
circRNA2761	0	54.7393	56.2175	166.028	145.822	123.262	0	2	2	7	5	5	-1.97139	down	0.0251434	1	yes	chr1	40885952	40886177	+	1	intergenic	intergenic_circRNA	intergenic_circRNA	chr1:40885951-40886177	NA	NA	NA	NA
circRNA667	109.345	109.479	140.544	0	0	0	4	4	5	0	0	0	inf	up	0.0255476	1	yes	chr4	37539615	37557371	+	5	circRNA	ENSAPLT00020004261	ENSAPLG00020002909	chr4:37536693-37539614|chr4:37557371-37582447	solute carrier family 7 member 11 [Source:HGNC Symbol;Acc:HGNC:11059]	GO:0016020(membrane);GO:0022857(transmembrane transporter activity);GO:0055085(transmembrane transport)	NA	NA
circRNA1287	82.0089	191.587	84.3263	0	0	0	3	7	3	0	0	0	inf	up	0.0256835	1	yes	chr2	151907939	151916435	+	5	circRNA	ENSAPLT00020014370	ENSAPLG00020009785	chr2:151881520-151907938|chr2:151916435-151930926	extended synaptotagmin 2 [Source:NCBI gene;Acc:101802717]	GO:0006869(lipid transport);GO:0008289(lipid binding);GO:0061817(endoplasmic reticulum-plasma membrane tethering)	NA	NA
circRNA1592	136.681	109.479	84.3263	0	0	0	5	4	3	0	0	0	inf	up	0.0290901	1	yes	chr4	72207117	72221347	-	1	intergenic	intergenic_circRNA	intergenic_circRNA	chr4:72207116-72221347	NA	NA	NA	NA
circRNA167	109.345	82.1089	140.544	0	0	0	4	3	5	0	0	0	inf	up	0.0296132	1	yes	chr14	4392310	4400331	-	3	circRNA	ENSAPLT00020027759	ENSAPLG00020017647	chr14:4385042-4392309|chr14:4400331-4405003	kelch like family member 3 [Source:NCBI gene;Acc:101794425]	GO:0005515(protein binding)	NA	NA
circRNA1569	3034.33	1176.89	2726.55	474.366	0	443.744	111	43	97	20	0	18	2.91773	up	0.0314229	1	yes	chr30	1037779	1055027	-	1	intergenic	intergenic_circRNA	intergenic_circRNA	chr30:1037778-1055027	NA	NA	NA	NA
circRNA1582	82.0089	164.218	84.3263	0	0	0	3	6	3	0	0	0	inf	up	0.032403	1	yes	chr4	13032398	13037054	+	1	intergenic	intergenic_circRNA	intergenic_circRNA	chr4:13032397-13037054	NA	NA	NA	NA
ciRNA232	136.681	54.7393	140.544	0	0	0	5	2	5	0	0	0	inf	up	0.0333525	1	yes	chr4	45090734	45093569	+	1	ciRNA	ENSAPLT00020006688	ENSAPLG00020004552	chr4:45090733-45093569	Rho GTPase activating protein 24 [Source:NCBI gene;Acc:101794848]	GO:0007165(signal transduction)	NA	NA
circRNA1358	191.354	54.7393	112.435	0	0	0	7	2	4	0	0	0	inf	up	0.0338071	1	yes	chr4	36167746	36178315	+	3	circRNA	ENSAPLT00020003410	ENSAPLG00020002188	chr4:36115508-36167745|chr4:36178315-36199558	inositol polyphosphate-4-phosphatase type II B [Source:HGNC Symbol;Acc:HGNC:6075]	GO:0016316(phosphatidylinositol-3,4-bisphosphate 4-phosphatase activity)	NA	NA
circRNA1562	54.6726	273.696	56.2175	0	0	0	2	10	2	0	0	0	inf	up	0.0366948	1	yes	chr3	73387874	73456300	+	1	intergenic	intergenic_circRNA	intergenic_circRNA	chr3:73387873-73456300	NA	NA	NA	NA
ciRNA238	218.69	82.1089	56.2175	0	0	0	8	3	2	0	0	0	inf	up	0.0372739	1	yes	chr1	73066864	73074774	+	1	ciRNA	ENSAPLT00020009120	ENSAPLG00020006261	chr1:73066863-73074774	KIAA0930 ortholog [Source:NCBI gene;Acc:101793479]	NA	NA	NA
ciRNA82	54.6726	191.587	84.3263	0	0	0	2	7	3	0	0	0	inf	up	0.0381319	1	yes	chr21	1321142	1321618	-	1	ciRNA	ENSAPLT00020025538	ENSAPLG00020016416	chr21:1321115-1321618	NA	NA	NA	NA
circRNA1183	136.681	273.696	365.414	0	0	73.9574	5	10	13	0	0	3	3.3909	up	0.039081	1	yes	chr9	9204019	9207377	+	3	circRNA	ENSAPLT00020008093	ENSAPLG00020005192	chr9:9201397-9204018|chr9:9207377-9207470	SUMO specific peptidase 5 [Source:HGNC Symbol;Acc:HGNC:28407]	GO:0005730(nucleolus);GO:0006508(proteolysis);GO:0008234(cysteine-type peptidase activity);GO:0016926(protein desumoylation);GO:0019783(ubiquitin-like protein peptidase activity)	NA	NA
circRNA880	519.39	355.805	1208.68	189.746	116.658	172.567	19	13	43	8	4	7	2.12126	up	0.0431223	1	yes	chr2	75143046	75173941	+	3	circRNA	ENSAPLT00020001414	ENSAPLG00020000953	chr2:75121272-75143045|chr2:75173941-75196049	growth factor receptor bound protein 10 [Source:HGNC Symbol;Acc:HGNC:4564]	GO:0005158(insulin receptor binding);GO:0007165(signal transduction);GO:0046627(negative regulation of insulin receptor signaling pathway)	NA	NA
ciRNA154	109.345	164.218	140.544	0	29.1644	0	4	6	5	0	1	0	3.82772	up	0.0434382	1	yes	chr4	67477724	67478052	-	1	ciRNA	ENSAPLT00020021689	ENSAPLG00020014167	chr4:67477701-67478052	NA	GO:0000287(magnesium ion binding);GO:0004449(isocitrate dehydrogenase (NAD+) activity);GO:0006099(tricarboxylic acid cycle);GO:0016616(oxidoreductase activity, acting on the CH-OH group of donors, NAD or NADP as acceptor);GO:0051287(NAD binding)	NA	NA
ciRNA222	328.036	109.479	0	0	0	0	12	4	0	0	0	0	inf	up	0.0447057	1	yes	chr18	1103315	1126035	+	1	ciRNA	ENSAPLT00020007283	ENSAPLG00020004938	chr18:1103314-1126035	ASPSCR1 tether for SLC2A4, UBX domain containing [Source:HGNC Symbol;Acc:HGNC:13825]	NA	NA	NA
circRNA4557	0	0	0	47.4366	0	271.177	0	0	0	2	0	11	-inf	down	0.0447068	1	yes	chr4	5832769	5850375	+	4	circRNA	ENSAPLT00020027566	ENSAPLG00020017554	chr4:5824672-5832769|chr4:5850375-5865878	TBC1 domain containing kinase [Source:HGNC Symbol;Acc:HGNC:28261]	NA	NA	NA
circRNA4021	0	0	0	47.4366	145.822	49.3049	0	0	0	2	5	2	-inf	down	0.0464231	1	yes	Z	3819596	3823061	-	1	circRNA	ENSAPLT00020028846	ENSAPLG00020018224	Z:3753157-3819595|Z:3823061-3884176	NA	GO:0003677(DNA binding)	NA	NA
circRNA1615	191.354	410.544	140.544	0	0	73.9574	7	15	5	0	0	3	3.32751	up	0.0489695	1	yes	chr6	15680536	15680891	+	1	intergenic	intergenic_circRNA	intergenic_circRNA	chr6:15680535-15680891	NA	NA	NA	NA

## Sheet: GO analysis
GO_ID	GO_Term	GO_function	GO_class	Genes	S gene number	TS gene number	B gene number	TB gene number	pvalue
GO:0006869	lipid transport	biological_process	7	circRNA1287(ENSAPLG00020009785)	1	23	1	2425	0.00948454
GO:0019783	ubiquitin-like protein peptidase activity	molecular_function	8	circRNA1183(ENSAPLG00020005192)	1	23	1	2425	0.00948454
GO:0061817	endoplasmic reticulum-plasma membrane tethering	biological_process	7	circRNA1287(ENSAPLG00020009785)	1	23	1	2425	0.00948454
GO:0016926	protein desumoylation	biological_process	11	circRNA1183(ENSAPLG00020005192)	1	23	1	2425	0.00948454
GO:0019509	L-methionine salvage from methylthioadenosine	biological_process	12	ciRNA148(ENSAPLG00020004584)	1	23	1	2425	0.00948454
GO:0006479	protein methylation	biological_process	10	circRNA860(ENSAPLG00020013802)	1	23	1	2425	0.00948454
GO:0070915	lysophosphatidic acid receptor activity	molecular_function	8	circRNA445(ENSAPLG00020007860)	1	23	1	2425	0.00948454
GO:0004449	isocitrate dehydrogenase (NAD+) activity	molecular_function	8	ciRNA154(ENSAPLG00020014167)	1	23	1	2425	0.00948454
GO:0043874	acireductone synthase activity	molecular_function	8	ciRNA148(ENSAPLG00020004584)	1	23	1	2425	0.00948454
GO:0097433	dense body	cellular_component	6	circRNA4420(ACTB)	1	23	1	2425	0.00948454
GO:0000287	magnesium ion binding	molecular_function	7	ciRNA148(ENSAPLG00020004584);ciRNA154(ENSAPLG00020014167)	2	23	18	2425	0.0120077
GO:0004719	protein-L-isoaspartate (D-aspartate) O-methyltransferase activity	molecular_function	8	circRNA860(ENSAPLG00020013802)	1	23	2	2425	0.018883
GO:0046627	negative regulation of insulin receptor signaling pathway	biological_process	9	circRNA880(ENSAPLG00020000953)	1	23	2	2425	0.018883
GO:0005158	insulin receptor binding	molecular_function	6	circRNA880(ENSAPLG00020000953)	1	23	2	2425	0.018883
GO:0016316	phosphatidylinositol-3,4-bisphosphate 4-phosphatase activity	molecular_function	10	circRNA1358(ENSAPLG00020002188)	1	23	2	2425	0.018883
GO:0032259	methylation	biological_process	4	circRNA860(ENSAPLG00020013802)	1	23	3	2425	0.0281961
GO:0003785	actin monomer binding	molecular_function	7	circRNA1300(ENSAPLG00020000937)	1	23	3	2425	0.0281961
GO:0050291	sphingosine N-acyltransferase activity	molecular_function	8	circRNA249(ENSAPLG00020017494);circRNA250(ENSAPLG00020017494)	1	23	3	2425	0.0281961
GO:0006099	tricarboxylic acid cycle	biological_process	5	ciRNA154(ENSAPLG00020014167)	1	23	3	2425	0.0281961
GO:0046513	ceramide biosynthetic process	biological_process	10	circRNA249(ENSAPLG00020017494);circRNA250(ENSAPLG00020017494)	1	23	3	2425	0.0281961
GO:0006885	regulation of pH	biological_process	10	circRNA39(ENSAPLG00020010011);circRNA4454(ENSAPLG00020010011)	1	23	4	2425	0.0374246
GO:0015299	solute:proton antiporter activity	molecular_function	10	circRNA39(ENSAPLG00020010011);circRNA4454(ENSAPLG00020010011)	1	23	4	2425	0.0374246
GO:0015385	sodium:proton antiporter activity	molecular_function	12	circRNA39(ENSAPLG00020010011);circRNA4454(ENSAPLG00020010011)	1	23	4	2425	0.0374246
GO:0004402	histone acetyltransferase activity	molecular_function	11	circRNA491(ENSAPLG00020014282)	1	23	4	2425	0.0374246
GO:0006334	nucleosome assembly	biological_process	7	circRNA491(ENSAPLG00020014282)	1	23	5	2425	0.0465693
GO:0006606	protein import into nucleus	biological_process	11	circRNA1135(ENSAPLG00020011635)	1	23	5	2425	0.0465693
GO:0000786	nucleosome	cellular_component	5	circRNA491(ENSAPLG00020014282)	1	23	5	2425	0.0465693
GO:0016573	histone acetylation	biological_process	10	circRNA491(ENSAPLG00020014282)	1	23	5	2425	0.0465693
GO:0005925	focal adhesion	cellular_component	7	circRNA4420(ACTB)	1	23	6	2425	0.0556308
GO:0008234	cysteine-type peptidase activity	molecular_function	7	circRNA1183(ENSAPLG00020005192)	1	23	6	2425	0.0556308
GO:0005730	nucleolus	cellular_component	6	circRNA1183(ENSAPLG00020005192)	1	23	7	2425	0.06461
GO:0036211	protein modification process	biological_process	7	circRNA860(ENSAPLG00020013802)	1	23	7	2425	0.06461
GO:0008168	methyltransferase activity	molecular_function	6	circRNA860(ENSAPLG00020013802)	1	23	7	2425	0.06461
GO:0006814	sodium ion transport	biological_process	9	circRNA39(ENSAPLG00020010011);circRNA4454(ENSAPLG00020010011)	1	23	8	2425	0.0735074
GO:0016616	oxidoreductase activity, acting on the CH-OH group of donors, NAD or NADP as acceptor	molecular_function	6	ciRNA154(ENSAPLG00020014167)	1	23	8	2425	0.0735074
GO:0051287	NAD binding	molecular_function	6	ciRNA154(ENSAPLG00020014167)	1	23	8	2425	0.0735074
GO:0006812	cation transport	biological_process	7	circRNA39(ENSAPLG00020010011);circRNA4454(ENSAPLG00020010011)	1	23	10	2425	0.09106
GO:0009966	regulation of signal transduction	biological_process	7	circRNA4442(ENSAPLG00020012096);circRNA818(ENSAPLG00020012096)	1	23	10	2425	0.09106
GO:0016021	integral component of membrane	cellular_component	5	circRNA249(ENSAPLG00020017494);circRNA250(ENSAPLG00020017494);circRNA39(ENSAPLG00020010011);circRNA4454(ENSAPLG00020010011);circRNA445(ENSAPLG00020007860);ciRNA226(ENSAPLG00020017686)	4	23	184	2425	0.0912615
GO:0003677	DNA binding	molecular_function	6	circRNA249(ENSAPLG00020017494);circRNA250(ENSAPLG00020017494);circRNA4021(ENSAPLG00020018224);circRNA491(ENSAPLG00020014282)	3	23	116	2425	0.0941822
GO:0030198	extracellular matrix organization	biological_process	6	ciRNA228(ENSAPLG00020018288)	1	23	11	2425	0.0997165
GO:0062023	collagen-containing extracellular matrix	cellular_component	5	ciRNA228(ENSAPLG00020018288)	1	23	11	2425	0.0997165
GO:0007275	multicellular organism development	biological_process	4	circRNA4442(ENSAPLG00020012096);circRNA818(ENSAPLG00020012096)	1	23	12	2425	0.108294
GO:0055085	transmembrane transport	biological_process	6	circRNA39(ENSAPLG00020010011);circRNA4454(ENSAPLG00020010011);circRNA667(ENSAPLG00020002909)	2	23	62	2425	0.115509
GO:0008289	lipid binding	molecular_function	4	circRNA1287(ENSAPLG00020009785)	1	23	13	2425	0.116794
GO:0004930	G protein-coupled receptor activity	molecular_function	6	circRNA445(ENSAPLG00020007860)	1	23	19	2425	0.166186
GO:0022857	transmembrane transporter activity	molecular_function	4	circRNA667(ENSAPLG00020002909)	1	23	21	2425	0.182055
GO:0005576	extracellular region	cellular_component	3	ciRNA228(ENSAPLG00020018288)	1	23	22	2425	0.18988
GO:0016740	transferase activity	molecular_function	4	circRNA860(ENSAPLG00020013802)	1	23	23	2425	0.197634
GO:0031267	small GTPase binding	molecular_function	7	circRNA1135(ENSAPLG00020011635)	1	23	25	2425	0.21293
GO:0007186	G protein-coupled receptor signaling pathway	biological_process	5	circRNA445(ENSAPLG00020007860)	1	23	26	2425	0.220472
GO:0005856	cytoskeleton	cellular_component	6	circRNA4420(ACTB)	1	23	28	2425	0.235351
GO:0003779	actin binding	molecular_function	6	circRNA1300(ENSAPLG00020000937)	1	23	30	2425	0.249958
GO:0005886	plasma membrane	cellular_component	4	circRNA4420(ACTB)	1	23	31	2425	0.257161
GO:0007165	signal transduction	biological_process	4	circRNA880(ENSAPLG00020000953);ciRNA232(ENSAPLG00020004552)	2	23	108	2425	0.273296
GO:0006886	intracellular protein transport	biological_process	10	circRNA1135(ENSAPLG00020011635)	1	23	43	2425	0.338595
GO:0006508	proteolysis	biological_process	7	circRNA1183(ENSAPLG00020005192)	1	23	49	2425	0.376039
GO:0016020	membrane	cellular_component	3	circRNA4442(ENSAPLG00020012096);circRNA667(ENSAPLG00020002909);circRNA818(ENSAPLG00020012096)	2	23	178	2425	0.51224
GO:0005509	calcium ion binding	molecular_function	7	ciRNA228(ENSAPLG00020018288)	1	23	88	2425	0.57434
GO:0006355	regulation of DNA-templated transcription	biological_process	8	circRNA491(ENSAPLG00020014282)	1	23	138	2425	0.741774
GO:0004672	protein kinase activity	molecular_function	7	circRNA1103(ENSAPLG00020012287)	1	23	158	2425	0.789216
GO:0006468	protein phosphorylation	biological_process	9	circRNA1103(ENSAPLG00020012287)	1	23	158	2425	0.789216
GO:0005515	protein binding	molecular_function	4	circRNA1103(ENSAPLG00020012287);circRNA167(ENSAPLG00020017647);circRNA339(ENSAPLG00020007394);ciRNA228(ENSAPLG00020018288)	4	23	717	2425	0.942106
GO:0005524	ATP binding	molecular_function	5	circRNA1103(ENSAPLG00020012287)	1	23	307	2425	0.956216

## Sheet: KEGG analysis
pathway_id	pathway_name	Genes	S gene number	TS gene number	B gene number	TB gene number	pvalue
ko04810	Regulation of actin cytoskeleton	circRNA4420(ACTB);circRNA445(ENSAPLG00020007860)	2	4	26	423	0.0202215
ko00600	Sphingolipid metabolism	circRNA249(ENSAPLG00020017494);circRNA250(ENSAPLG00020017494)	1	4	7	423	0.0647933
ko00270	Cysteine and methionine metabolism	ciRNA148(ENSAPLG00020004584)	1	4	7	423	0.0647933
ko05164	Influenza A	circRNA4420(ACTB)	1	4	10	423	0.0915757
ko04145	Phagosome	circRNA4420(ACTB)	1	4	12	423	0.109108
ko04080	Neuroactive ligand-receptor interaction	circRNA445(ENSAPLG00020007860)	1	4	13	423	0.117779
ko04540	Gap junction	circRNA445(ENSAPLG00020007860)	1	4	14	423	0.126386
ko04210	Apoptosis	circRNA4420(ACTB)	1	4	15	423	0.13493
ko04520	Adherens junction	circRNA4420(ACTB)	1	4	15	423	0.13493
ko04530	Tight junction	circRNA4420(ACTB)	1	4	19	423	0.16848
ko04510	Focal adhesion	circRNA4420(ACTB)	1	4	27	423	0.232644
ko01100	Metabolic pathways	circRNA249(ENSAPLG00020017494);circRNA250(ENSAPLG00020017494);ciRNA148(ENSAPLG00020004584)	2	4	104	423	0.254232
ko05132	Salmonella infection	circRNA4420(ACTB)	1	4	30	423	0.255721
