# Supplementary material for: Whole-Transcriptome RNA Sequencing Uncovers the Global Expression Changes and RNA Regulatory Networks in Duck Embryonic Myogenesis
Source: Int J Mol Sci. 2023 Nov 16;24(22):16387. doi: 10.3390/ijms242216387 (PMC10671564; doi:10.3390/ijms242216387)
Supplement: Supplementary file 1 [file ijms-24-16387-s001.zip › Supplementary Table S6. List of potential target genes of differentially expressed trans-acting lncRNAs during duck primary myoblast differentiation.xlsx]

## Sheet: Sheet2
Mrna	lncRNA
gene_name	transcript_name	trans energy	Pearson's Correlation Coefficient	flag
MYF6	ENSAPLT00020002101	-36.45	-0.990523	-
CCNA2	ENSAPLT00020016894	-47.76	-0.989868	-
CCNA2	ENSAPLT00020024278	-36.08	-0.989403	-
MYF5	ENSAPLT00020002101	-47.76	-0.989288	-
MYF6	ENSAPLT00020003575	-42.88	-0.982785	-
MYF6	ENSAPLT00020022372	-27.09	-0.977947	-
MYF6	ENSAPLT00020009410	-33.85	-0.977882	-
MYOG	ENSAPLT00020002405	-35.01	-0.976929	-
MYF5	ENSAPLT00020009410	-41.77	-0.975285	-
MYF5	ENSAPLT00020022372	-29.95	-0.974251	-
MYF5	ENSAPLT00020019569	-41.21	-0.96636	-
MYF6	ENSAPLT00020024278	-47	-0.964296	-
MYF5	ENSAPLT00020005370	-44.63	-0.962932	-
CCNA2	ENSAPLT00020009410	-47.22	-0.961385	-
MYF6	ENSAPLT00020019569	-50.4	-0.95961	-
MYF6	ENSAPLT00020014663	-44.48	-0.955581	-
MYF6	ENSAPLT00020022275	-34.84	-0.95497	-
MYF6	ENSAPLT00020009929	-51.82	-0.954626	-
CCNA2	ENSAPLT00020014663	-47.27	-0.954368	-
MYOG	ENSAPLT00020000718	-29.33	-0.953903	-
MYF5	ENSAPLT00020003575	-40.4	-0.953576	-
CCNA2	ENSAPLT00020019569	-42.14	-0.953546	-
MYF6	ENSAPLT00020001664	-33.21	-0.9519	-
MYOG	ENSAPLT00020012069	-48.66	-0.951254	-
CCNA2	ENSAPLT00020017996	-33.78	-0.950742	-
MYF6	ENSAPLT00020016894	-44.18	-0.945953	-
MYF6	ENSAPLT00020005370	-21.69	-0.944252	-
CCNA2	ENSAPLT00020022372	-44.19	-0.944175	-
CCNA2	ENSAPLT00020006549	-62.86	-0.940191	-
MYF6	ENSAPLT00020003219	-49.98	-0.936932	-
CCNA2	ENSAPLT00020003575	-40.75	-0.933608	-
MYF5	ENSAPLT00020001664	-52.69	-0.93339	-
CCNA2	ENSAPLT00020010248	-36.42	-0.929742	-
MYOG	ENSAPLT00020025191	-35.98	-0.929725	-
CCNA2	ENSAPLT00020003219	-44.13	-0.927747	-
CCNA2	ENSAPLT00020021344	-44.06	-0.927622	-
MYF6	ENSAPLT00020025065	-46.32	-0.925036	-
MYOG	ENSAPLT00020005722	-45.41	-0.92496	-
MYF6	ENSAPLT00020017996	-36.13	-0.92447	-
CCNA2	ENSAPLT00020025065	-55.85	-0.922012	-
MYF5	ENSAPLT00020016894	-37.47	-0.920669	-
MYF5	ENSAPLT00020000513	-38.26	-0.92064	-
MYF5	ENSAPLT00020020170	-12.96	-0.920088	-
MYF6	ENSAPLT00020021004	-34.73	-0.919473	-
MYOG	ENSAPLT00020020943	-53.31	-0.918186	-
MYF5	ENSAPLT00020022275	-14.11	-0.917183	-
MYOG	ENSAPLT00020011224	-34.23	-0.917113	-
CCNA2	ENSAPLT00020001664	-38.93	-0.916271	-
MYF5	ENSAPLT00020024278	-43.5	-0.915474	-
MYOG	ENSAPLT00020005403	-50.17	-0.915372	-
MYF5	ENSAPLT00020009929	-20.23	-0.913876	-
MYF6	ENSAPLT00020000513	-44.88	-0.907035	-
MYF5	ENSAPLT00020014663	-42.13	-0.900999	-
MYF6	ENSAPLT00020021344	-33.71	-0.899916	-
CCNA2	ENSAPLT00020022275	-34.12	-0.899247	-
MYOG	ENSAPLT00020006185	-37.99	-0.897199	-
MYF6	ENSAPLT00020004617	-47.44	-0.89615	-
MYF5	ENSAPLT00020003219	-39.38	-0.89256	-
MYF6	ENSAPLT00020010248	-44.36	-0.889765	-
CCNA2	ENSAPLT00020019105	-44.42	-0.888979	-
CCNA2	ENSAPLT00020009929	-50.07	-0.886631	-
MYF5	ENSAPLT00020021004	-27.06	-0.886617	-
MYF5	ENSAPLT00020025065	-45.45	-0.886474	-
MYOG	ENSAPLT00020009964	-18.97	-0.885421	-
MYF6	ENSAPLT00020024420	-45.63	-0.88438	-
MYF6	ENSAPLT00020020170	-41.38	-0.882698	-
MYF5	ENSAPLT00020013370	-40.64	-0.882392	-
CCNA2	ENSAPLT00020004617	-40.59	-0.88058	-
MYOG	ENSAPLT00020019559	-24.21	-0.873954	-
MYF5	ENSAPLT00020017996	-35.63	-0.873314	-
MYF6	ENSAPLT00020013370	-45.05	-0.872483	-
MYF5	ENSAPLT00020021344	-39.74	-0.869159	-
MYOG	ENSAPLT00020009426	-24.68	-0.859544	-
CCNA2	ENSAPLT00020020170	-32.13	-0.849704	-
CDK4	ENSAPLT00020003219	-68.29	-0.843524	-
MYOG	ENSAPLT00020011160	-39.71	-0.843023	-
MYOG	ENSAPLT00020021927	-34.75	-0.842008	-
MYF5	ENSAPLT00020010248	-27.66	-0.839252	-
MYF6	ENSAPLT00020028154	-40.13	-0.83883	-
CCNA2	ENSAPLT00020021004	-27.4	-0.833748	-
MYF5	ENSAPLT00020002534	-55.29	-0.83172	-
CDK4	ENSAPLT00020025065	-54.3	-0.826803	-
MYF5	ENSAPLT00020004617	-35.31	-0.826427	-
CCNA2	ENSAPLT00020022721	-47.72	-0.81685	-
CDK4	ENSAPLT00020009929	-39.05	-0.815432	-
MYF5	ENSAPLT00020024420	-40.13	-0.81505	-
CDK4	ENSAPLT00020009410	-50	-0.811943	-
CDK4	ENSAPLT00020003575	-24.12	-0.811837	-
MYF5	ENSAPLT00020028154	-52.6	-0.811662	-
MYOG	ENSAPLT00020003505	-37.33	-0.809234	-
CCNA2	ENSAPLT00020002534	-28.91	-0.807893	-
CDK4	ENSAPLT00020002101	-35.38	-0.800786	-
MYOG	ENSAPLT00020019105	-46	0.800667	+
MYF5	ENSAPLT00020006185	-46.07	0.808417	+
MYF6	ENSAPLT00020021927	-35.61	0.814105	+
CCNA2	ENSAPLT00020014964	-36.71	0.815061	+
MYF5	ENSAPLT00020024133	-30.25	0.82868	+
CDK4	ENSAPLT00020002405	-49.28	0.82885	+
CCNA2	ENSAPLT00020020512	-46.24	0.830545	+
MYF5	ENSAPLT00020020943	-48.22	0.83127	+
MYF6	ENSAPLT00020027127	-38.51	0.833789	+
CDK4	ENSAPLT00020005403	-58.04	0.839868	+
CCNA2	ENSAPLT00020011224	-41.31	0.847132	+
MYF5	ENSAPLT00020020512	-49.29	0.847682	+
MYF6	ENSAPLT00020020510	-46.3	0.848163	+
CDK4	ENSAPLT00020000718	-52.1	0.85046	+
MYOG	ENSAPLT00020022721	-43.72	0.852028	+
CCNA2	ENSAPLT00020019559	-40.06	0.853814	+
MYF6	ENSAPLT00020020512	-52.6	0.853991	+
MYF6	ENSAPLT00020006185	-40.9	0.854076	+
MYF6	ENSAPLT00020025003	-35.33	0.8584	+
MYOG	ENSAPLT00020005370	-36.47	0.859261	+
CCNA2	ENSAPLT00020025191	-18.78	0.861716	+
MYF5	ENSAPLT00020019559	-32.3	0.864763	+
MYF5	ENSAPLT00020020510	-23.42	0.866334	+
MYF6	ENSAPLT00020019559	-47.75	0.870577	+
CCNA2	ENSAPLT00020020510	-46.46	0.871626	+
CCNA2	ENSAPLT00020007935	-36.3	0.872374	+
CDK4	ENSAPLT00020024133	-52.98	0.873133	+
MYOG	ENSAPLT00020021004	-44.08	0.873581	+
MYOG	ENSAPLT00020000513	-35.44	0.881189	+
MYF6	ENSAPLT00020007780	-12.11	0.883545	+
MYF5	ENSAPLT00020027127	-34.21	0.886974	+
MYF6	ENSAPLT00020014964	-33.28	0.888253	+
MYF6	ENSAPLT00020020943	-53.12	0.888876	+
MYOG	ENSAPLT00020006549	-60.38	0.889744	+
CCNA2	ENSAPLT00020021927	-37.28	0.890227	+
MYOG	ENSAPLT00020001664	-41.4	0.894352	+
CCNA2	ENSAPLT00020005403	-45.36	0.89557	+
CCNA2	ENSAPLT00020005722	-35.66	0.896837	+
CDK4	ENSAPLT00020005722	-45.5	0.897268	+
CCNA2	ENSAPLT00020000718	-44.09	0.899074	+
MYF5	ENSAPLT00020014964	-36.17	0.903909	+
CCNA2	ENSAPLT00020011160	-57.24	0.904219	+
MYOG	ENSAPLT00020004617	-26.46	0.90599	+
MYOG	ENSAPLT00020019569	-35.4	0.909254	+
MYOG	ENSAPLT00020022372	-45.13	0.909952	+
MYF5	ENSAPLT00020012069	-50.67	0.91027	+
MYOG	ENSAPLT00020024420	-33.43	0.917526	+
MYOG	ENSAPLT00020022275	-32.56	0.918416	+
CDK4	ENSAPLT00020025003	-25.69	0.918522	+
MYF5	ENSAPLT00020025003	-45.57	0.919194	+
MYF5	ENSAPLT00020007780	-47.83	0.922201	+
MYOG	ENSAPLT00020016894	-36.85	0.931392	+
MYOG	ENSAPLT00020002101	-26.33	0.933072	+
CCNA2	ENSAPLT00020009426	-40.58	0.937613	+
CDK4	ENSAPLT00020025191	-50.91	0.940588	+
CCNA2	ENSAPLT00020006185	-41.56	0.941567	+
MYF5	ENSAPLT00020009964	-18.13	0.942292	+
CCNA2	ENSAPLT00020002405	-46.17	0.9442	+
MYOG	ENSAPLT00020009929	-29.21	0.944297	+
CDK4	ENSAPLT00020011224	-54.09	0.944388	+
MYF5	ENSAPLT00020000718	-24.6	0.944971	+
MYOG	ENSAPLT00020009410	-51.25	0.947184	+
MYF6	ENSAPLT00020011224	-31.89	0.947347	+
MYF6	ENSAPLT00020012069	-44.47	0.94761	+
MYOG	ENSAPLT00020021344	-48.71	0.951079	+
CCNA2	ENSAPLT00020009964	-45.47	0.953036	+
MYF6	ENSAPLT00020009964	-39.79	0.953978	+
MYOG	ENSAPLT00020003575	-35.19	0.956593	+
CCNA2	ENSAPLT00020020943	-32.68	0.960783	+
MYF6	ENSAPLT00020025191	-26.35	0.96084	+
MYF5	ENSAPLT00020011224	-30.34	0.961038	+
MYOG	ENSAPLT00020010248	-32.1	0.961178	+
MYF6	ENSAPLT00020005722	-50.42	0.966185	+
MYF5	ENSAPLT00020025191	-43.69	0.969296	+
MYF6	ENSAPLT00020000718	-23.11	0.973313	+
MYF5	ENSAPLT00020005403	-44.68	0.975123	+
MYF6	ENSAPLT00020005403	-25.36	0.977154	+
MYF5	ENSAPLT00020005722	-31.02	0.97765	+
MYOG	ENSAPLT00020025065	-37.77	0.978239	+
MYOG	ENSAPLT00020017996	-37.41	0.981441	+
MYOG	ENSAPLT00020003219	-29	0.9937	+
MYOG	ENSAPLT00020014663	-40.94	0.993741	+
CCNA2	ENSAPLT00020012069	-42.36	0.996731	+
