# Supplementary material for: Whole-Transcriptome RNA Sequencing Uncovers the Global Expression Changes and RNA Regulatory Networks in Duck Embryonic Myogenesis
Source: Int J Mol Sci. 2023 Nov 16;24(22):16387. doi: 10.3390/ijms242216387 (PMC10671564; doi:10.3390/ijms242216387)
Supplement: Supplementary file 1 [file ijms-24-16387-s001.zip › Supplementary Table S8. List of DE-miRNAs, GO and KEGG analysis during duck primary myoblasts differentiation.xlsx]

## Sheet: DE-miRNA
red is pvalue<0.001,orange is pvalue <0.01,blue is pvalue<0.05,green is pvalue <0.1.
Index	miR_name	miR_seq	up/down	fold_change(DM(mean)/GM(mean))	log2(fold_change)	pvalue(t_test)	GM(mean)	DM(mean)	DM/DM1(norm)	DM/DM2(norm)	DM/DM3(norm)	GM/GM1(norm)	GM/GM2(norm)	GM/GM3(norm)	DM/DM1(raw)	DM/DM2(raw)	DM/DM3(raw)	GM/GM1(raw)	GM/GM2(raw)	GM/GM3(raw)	Expression level
1	mdo-miR-187-3p_R+3	TCGTGTCTTGTGTTGCAGCCAGT	down	0.15376	-2.70124	5.64637e-07	678.572	104.337	92.65	102.755	117.607	672.364	671.626	691.727	86	92	87	781	809	832	middle
2	mdo-miR-139-3p_1ss8AG	TGGAGATGCAGCCCTGTTGGAAT	up	15.6372	3.96691	8.87437e-07	16.2915	254.753	256.404	259.121	248.733	19.8007	17.434	11.6396	238	232	184	23	21	14	middle
3	mmu-miR-196a-5p	TAGGTAGTTTCATGTTGTTGGG	down	0.309983	-1.68974	3.13317e-06	10794.5	3346.13	3471.14	3100.52	3466.72	10532.3	10825.3	11026.1	3222	2776	2564.5	12234	13039.5	13262	middle
4	mdo-miR-31-5p_L-2	AGGCAAGATGTTGGCATAGCTG	up	2.33496	1.2234	5.55893e-06	891.722	2082.14	2119.1	2042.81	2084.49	877.258	855.098	942.81	1967	1829	1542	1019	1030	1134	middle
5	PC-5p-786_2907	TACCCTGTAGGCTCGAATTTGT	down	0.253869	-1.97784	9.56824e-06	1962.8	498.293	570.983	479.151	444.745	2009.34	1899.48	1979.57	530	429	329	2334	2288	2381	middle
6	hsa-miR-363-5p_L-3R+3	GTGGATCACGATGCAATTTTGA	down	0.441074	-1.18091	1.02089e-05	4123.94	1818.96	1928.41	1804.91	1723.56	4215.83	4045.53	4110.45	1790	1616	1275	4897	4873	4944	middle
9	hsa-miR-20b-5p	CAAAGTGCTCATAGTGCAGGTAG	down	0.488967	-1.03219	0.00019888	85750.1	41929	42050.2	41217.6	42519.1	87258.4	83550.1	86441.7	39032	36903.5	31453.5	101357	100640	103971	high
10	mmu-mir-1983-p5_1ss2TC	TCAGCGCGCGGTACTTAT	down	0.17244	-2.53584	0.000212107	86.9148	14.9875	9.69593	12.2859	22.9808	91.2555	80.5286	88.9601	9	11	17	106	97	107	middle
11	hsa-miR-106a-5p	AAAAGTGCTTACAGTGCAGGTAG	down	0.464039	-1.10768	0.000250258	41371.6	19198	18915.7	18743.3	19935.1	43020.5	40447.8	40646.4	17558	16781.5	14747	49971.5	48721	48889	high
12	mmu-miR-490-3p_R+1	CAACCTGGAGGACTCCATGCTGT	down	0.035897	-4.79999	0.000265102	51.8569	1.8615	0	5.58451	0	53.3759	46.4908	55.704	0	5	0	62	56	67	middle
13	hsa-miR-146b-3p_L+1R-2_2ss7GA12CT	TGCCCTATGGATTCAGTTCTG	up	3.61477	1.8539	0.000271348	35.1925	127.213	133.588	131.794	116.256	25.827	44.0002	35.7503	124	118	86	30	53	43	middle
14	hsa-miR-383-5p	AGATCAGAAGGTGATTGTGGCT	down	0.284334	-1.81434	0.000274091	111.738	31.7709	28.0105	33.5071	33.7952	106.752	118.717	109.745	26	30	25	124	143	132	middle
15	oan-miR-458-3p	ATAGCTCTTTGAATGGTACTGC	up	2.12593	1.08809	0.00029265	319.718	679.699	688.411	654.505	696.182	321.116	327.926	310.113	639	586	515	373	395	373	middle
17	hsa-miR-1-3p_R+1_1ss22TC	TGGAATGTAAAGAAGTATGTACC	up	7.43362	2.89407	0.000311276	43.0721	320.182	316.734	326.135	317.675	60.2631	36.5285	32.4247	294	292	235	70	44	39	middle
19	mmu-mir-6236-p5_3	TGCCGAATCAACTAGCCCTGAAAA	up	21.3448	4.41581	0.000334317	5.2239	111.503	119.583	106.106	108.821	8.60901	2.90567	4.15701	111	95	80.5	10	3.5	5	middle
20	mmu-mir-6236-p5_2	TGAAAATGGATGGCGCTGGAGCG	up	21.3448	4.41581	0.000334317	5.2239	111.503	119.583	106.106	108.821	8.60901	2.90567	4.15701	111	95	80.5	10	3.5	5	middle
21	hsa-miR-146a-5p_R+1	TGAGAACTGAATTCCATGGGTTG	up	8.28685	3.05082	0.000352862	1491.31	12358.3	12181.9	11957.6	12935.5	1565.98	1334.12	1573.84	11307.5	10706	9569	1819	1607	1893	middle
22	mdo-miR-146a-5p_R+4	TGAGAACTGAATTCCATGGGTTGTTT	up	13.7706	3.78352	0.000453013	5.06708	69.7769	76.4901	62.5465	70.2941	6.88721	0	8.31402	71	56	52	8	0	10	middle
23	hsa-miR-29b-3p_R-1	TAGCACCATTTGAAATCAGTGT	up	2.00212	1.00153	0.000466949	337.281	675.277	633.468	694.155	698.21	311.431	315.888	384.524	588	621.5	516.5	361.75	380.5	462.5	middle
24	bta-miR-11987_L-1R-1_1ss8TA	GAGGAAACTCTGGTGGAGG	up	6.39149	2.67615	0.000491632	10.7415	68.654	75.4128	67.0141	63.5351	6.88721	14.1133	11.2239	70	60	47	8	17	13.5	middle
27	oan-miR-15c-3p	CAGACCATTCTGGGCTGCCTCA	down	0.162049	-2.62549	0.000662765	3332.56	540.039	553.746	521.593	544.779	3231.82	3485.98	3279.88	514	467	403	3754	4199	3945	middle
30	pal-miR-9993a-3p	ATCTCGGTGGGACCTCCA	down	0.388169	-1.36524	0.000822217	693.609	269.237	336.126	232.316	239.27	705.939	743.022	631.866	312	208	177	820	895	760	middle
31	mdo-miR-139-5p_R+5	TCTACAGTGCATGTGTCTCCAGT	up	14.8227	3.88974	0.0011142	369.906	5483.02	5206.72	5813.48	5428.87	396.876	343.7	369.143	4833	5205	4016	461	414	444	middle
33	mmu-miR-6240_L-2R-5_1ss21AG	AAAGCATCGCGAAGGCCCG	up	2.41516	1.27212	0.00129292	234.804	567.089	622.694	543.931	534.641	175.624	273.548	255.241	578	487	395.5	204	329.5	307	middle
34	bta-miR-11987_L-1_1ss8TA	GAGGAAACTCTGGTGGAGGT	up	8.31376	3.0555	0.00132141	9.12554	75.8675	77.5675	80.417	69.6182	10.7613	8.71702	7.89832	72	72	51.5	12.5	10.5	9.5	middle
36	mmu-mir-6240-p3_1ss19GT	TCTGCCCAGTGCTCTGAATGTC	up	8.21195	3.03772	0.00144865	171.274	1406.5	1516.88	1348.1	1354.51	178.207	185.133	150.484	1408	1207	1002	207	223	181	middle
37	PC-3p-38713_12	AACAAGGCCACAGAAAAAG	up	inf	inf	0.00149367	0	7.00058	7.54128	6.70141	6.75905	0	0	0	7	6	5	0	0	0	low
40	hsa-miR-128-1-5p_1ss11GA	CGGGGCCGTAACACTGTCTGAGA	down	0.390249	-1.35753	0.00152922	657.323	256.52	302.729	261.355	205.475	705.078	684.909	581.982	281	234	152	819	825	700	middle
41	hsa-miR-10a-5p_R-1	TACCCTGTAGATCCGAATTTGT	down	0.405323	-1.30286	0.00160323	1354.19	548.883	590.913	527.178	528.558	1397.24	1247.78	1417.54	548.5	472	391	1623	1503	1705	middle
44	mmu-mir-6240-p3_1ss6AG	GGCCCGCGGCGGGTGTTGAC	up	240.678	7.91096	0.00190553	2.26624	545.434	511.73	591.958	532.613	4.30451	0	2.49421	475	530	394	5	0	3	middle
45	hsa-miR-125b-1-3p	ACGGGTTAGGCTCTTGGGAGCT	down	0.499316	-1.00197	0.00198869	8394.57	4191.55	4076.6	4676.47	3821.57	7633.61	8530.23	9019.89	3784	4187	2827	8867	10275	10849	middle
47	mmu-let-7j_1ss8TG	TGAGGTAGTAGTTTGTGCTGTTAT	up	2.21147	1.14501	0.00204189	167.034	369.392	407.229	362.993	337.952	193.703	150.265	157.135	378	325	250	225	181	189	middle
48	hsa-miR-148a-5p_1ss10AT	AAAGTTCTGTGACACTCCGACT	down	0.485315	-1.04301	0.00205077	1852.28	898.941	1001.91	894.639	800.271	1696.84	1841.37	2018.65	930	801	592	1971	2218	2428	middle
50	PC-5p-9915_105	TGGGGTCGGTGGGGTGGGG	down	-inf	-inf	0.00228661	30.1253	0	0	0	0	30.562	32.3775	27.4363	0	0	0	35.5	39	33	middle
51	PC-3p-7181_155	TTTATGCTCCTGAATGCCTTTG	down	0.238704	-2.06671	0.00228671	61.528	14.687	18.3145	18.9873	6.75905	51.6541	64.755	68.175	17	17	5	60	78	82	middle
52	hsa-miR-499a-5p_R+1_1ss11CT	TTAAGACTTGTAGTGATGTTTA	up	2.33689	1.22459	0.00229331	85.5581	199.94	212.233	175.354	212.234	70.5939	105.434	80.646	197	157	157	82	127	97	middle
53	hsa-let-7f-5p_R+1	TGAGGTAGTAGATTGTATAGTTT	up	2.12682	1.0887	0.0023189	716.056	1522.93	1527.65	1374.35	1666.78	772.659	601.474	774.036	1418	1230.5	1233	897.5	724.5	931	middle
54	mmu-miR-155-5p	TTAATGCTAATTGTGATAGGGGT	up	18.0626	4.17493	0.00243844	682.34	12324.8	11120.2	12368.6	13485.7	971.958	530.493	544.569	10322	11074	9976	1129	639	655	middle
55	mmu-miR-5100_L-1_1ss21TC	CGAATCCCAGCGGTGCCTCC	down	0.273001	-1.87302	0.00249564	17.7606	4.84867	6.46396	3.35071	4.73133	15.0658	19.5095	18.7066	6	3	3.5	17.5	23.5	22.5	middle
56	PC-5p-316_13407	GCGCGGCTCGGTCCCCGCCTTT	down	0.302285	-1.72602	0.00252216	4101.78	1239.91	937.274	1444.15	1338.29	3623.96	4089.11	4592.25	870	1293	990	4209.5	4925.5	5523.5	middle
57	PC-3p-3012_444	AATCACTAAATTCACTGCCATC	up	3.86759	1.95143	0.00257115	33.8715	131.001	134.666	140.73	117.607	30.9924	32.3775	38.2445	125	126	87	36	39	46	middle
59	mmu-miR-2137_L-2R-1_1ss16AG	CGGCGGGAGCCCCGGGGA	up	2.44827	1.29176	0.00271592	21.2432	52.0091	45.7864	57.5205	52.7206	16.7876	22.0001	24.9421	42.5	51.5	39	19.5	26.5	30	middle
60	oan-miR-222b-3p_R+3	AGCTACATCTGATTACTGGGTCAC	up	3.69785	1.88669	0.00273914	795.674	2942.28	2646.99	2927.4	3252.45	929.773	707.324	749.925	2457	2621	2406	1080	852	902	middle
65	hsa-miR-1-3p	TGGAATGTAAAGAAGTATGTAT	up	4.92063	2.29884	0.00302681	15295.7	75264.4	76528.9	68170.7	81093.7	14120.9	15148.9	16617.2	71036	61035.5	59989	16402.5	18247.5	19987	high
66	mmu-miR-1a-3p	TGGAATGTAAAGAAGTATGTAT	up	4.92063	2.29884	0.00302681	15295.7	75264.4	76528.9	68170.7	81093.7	14120.9	15148.9	16617.2	71036	61035.5	59989	16402.5	18247.5	19987	high
67	hsa-miR-217-5p	TACTGCATCAGGAACTGATTGGA	down	0.283938	-1.81635	0.00304705	80.8423	22.9542	31.2425	26.8057	10.8145	92.9773	70.5663	78.9832	29	24	8	108	85	95	middle
68	hsa-miR-15b-3p_1ss20CT	CGAATCATTATTTGCTGCTTTA	down	0.279926	-1.83688	0.00308381	343.883	96.262	91.5727	148.548	48.6652	303.898	381.888	345.863	85	133	36	353	460	416	middle
69	hsa-let-7a-2-3p_1ss8GA	CTGTACAACCTCCTAGCTTTCC	down	0.486522	-1.03942	0.00311331	773.018	376.09	342.59	438.943	346.739	792.89	769.588	756.576	318	393	256.5	921	927	910	middle
70	oan-miR-137b-3p	TTATTGCTTGAGAATACGCGTAG	up	2.40888	1.26837	0.00318612	107.281	258.428	252.094	231.199	291.991	103.308	84.6796	133.856	234	207	216	120	102	161	middle
71	PC-3p-39407_11	CAGCCCCCGGTCCCCTCCTCG	down	-inf	-inf	0.00319102	4.48089	0	0	0	0	4.30451	4.98115	4.15701	0	0	0	5	6	5	low
73	mdo-miR-34b-5p	AGGCAGTGTAGTTAGCTGATTGT	up	3.05233	1.60991	0.00349029	58.6244	178.941	201.46	156.925	178.439	51.6541	51.887	72.332	187	140.5	132	60	62.5	87	middle
76	mmu-mir-6236-p3_1	CTGAAAATGGATGGCGCTGGAGC	up	70.4886	6.13932	0.00387543	4.90232	345.557	387.837	318.317	330.517	4.73496	3.32077	6.65122	360	285	244.5	5.5	4	8	middle
77	mmu-mir-6236-p3_2	CTGAAAATGGATGGCGCTGGAGCG	up	70.4886	6.13932	0.00387543	4.90232	345.557	387.837	318.317	330.517	4.73496	3.32077	6.65122	360	285	244.5	5.5	4	8	middle
78	mmu-mir-6236-p3_3	TGAAAATGGATGGCGCTGGAGC	up	70.4886	6.13932	0.00387543	4.90232	345.557	387.837	318.317	330.517	4.73496	3.32077	6.65122	360	285	244.5	5.5	4	8	middle
79	mmu-mir-6236-p5_1	TGAAAATGGATGGCGCTGGAGC	up	70.4886	6.13932	0.00387543	4.90232	345.557	387.837	318.317	330.517	4.73496	3.32077	6.65122	360	285	244.5	5.5	4	8	middle
80	mmu-miR-3968_L-3_1ss14AT	ATCCCACTCCTGACACCA	down	0.497349	-1.00767	0.00397749	16367.3	8140.28	9356.04	7425.72	7639.08	14803.6	18183.7	16114.7	8684.5	6648.5	5651	17195.5	21903	19382.5	high
81	oan-miR-429-3p	TAATACTGTCTGGTAATGCCGT	up	23.6657	4.56473	0.00402891	35.3502	836.589	782.139	784.065	943.563	39.6015	43.17	23.2793	726	702	698	46	52	28	middle
82	hsa-miR-34c-5p	AGGCAGTGTAGTTAGCTGATTGC	up	2.89286	1.5325	0.00405024	230.989	668.22	645.318	748.325	611.018	215.225	215.02	262.723	599	670	452	250	259	316	middle
83	PC-3p-26926_25	CCTGTCCTGGGTCACTTGGCCT	down	0.111892	-3.15982	0.00408417	22.4659	2.51376	7.54128	0	0	26.6879	19.9246	20.7851	7	0	0	31	24	25	middle
84	oan-miR-15a-5p_R+2	TAGCAGCACATAATGGTTTGTGA	up	2.15729	1.10922	0.00419941	75.5585	163.002	142.207	176.471	170.328	67.1503	71.3965	88.1287	132	158	126	78	86	106	middle
86	hsa-miR-205-5p	TCCTTCATTCCACCGGAGTCTG	down	0.194428	-2.36269	0.00425788	111.107	21.6023	15.0826	7.81832	41.9061	99.8646	115.397	118.059	14	7	31	116	139	142	middle
87	oan-miR-1416_R+1_1ss22CA	TCCTTAACTCATGCCGCTGTGAA	up	inf	inf	0.0043256	0	33.8014	33.3971	30.1564	37.8507	0	0	0	31	27	28	0	0	0	middle
88	pal-miR-216b-5p	AAATCTCTGCAGGCAAATGTGA	down	0.256646	-1.96215	0.00434179	135.267	34.7158	32.3198	31.2733	40.5543	153.24	127.019	125.542	30	28	30	178	153	151	middle
91	PC-5p-3367_385	GAGCCGTGATGAGAGCTGAGT	down	0.0556472	-4.16755	0.00472637	226.138	12.5839	10.7733	6.70141	20.2771	204.895	260.68	212.839	10	6	15	238	314	256	middle
92	hsa-miR-146b-5p_R-1_1ss22TG	TGAGAACTGAATTCCATAGGCG	up	3.89131	1.96026	0.0049669	344.209	1339.42	1321.88	1220.22	1476.18	330.586	339.549	362.491	1227	1092.5	1092	384	409	436	middle
97	PC-5p-16217_55	CGGCTCGGTCCCCGCCTTT	down	0.0683294	-3.87135	0.0053624	16.3458	1.1169	0	3.35071	0	12.4831	18.6793	17.8752	0	3	0	14.5	22.5	21.5	middle
98	PC-5p-3189_415	ACATGTTTACAGGGCTCTTCAT	down	0.457644	-1.1277	0.00539766	100.487	45.9872	52.789	51.3775	33.7952	115.361	92.1513	93.9485	49	46	25	134	111	113	middle
100	hsa-miR-133a-5p	AGCTGGTAAAATGGAACCAAAT	up	2.04435	1.03165	0.00553194	1684.26	3443.22	3324.09	3715.93	3289.63	1659.82	1711.44	1681.51	3085.5	3327	2433.5	1928	2061.5	2022.5	middle
101	pal-mir-9226-p3_1ss18CT_1	TCCCTGTTCGGGCGCCATT	down	0.150901	-2.72832	0.00562769	30.5338	4.60759	3.77064	10.0521	0	30.1315	36.9436	24.5264	3.5	9	0	35	44.5	29.5	middle
102	pal-mir-9226-p5_1ss18CT	TCCCTGTTCGGGCGCCATT	down	0.150901	-2.72832	0.00562769	30.5338	4.60759	3.77064	10.0521	0	30.1315	36.9436	24.5264	3.5	9	0	35	44.5	29.5	middle
103	hsa-miR-4286_R+1_1ss9CT	ACCCCACTTCTGGTACCA	down	0.355477	-1.49217	0.00571486	55.1678	19.6109	16.1599	15.6366	27.0362	52.515	56.4531	56.5354	15	14	20	61	68	68	middle
104	oan-miR-1416	TCCTTAACTCATGCCGCTGTGC	up	4.54066	2.1829	0.0058238	7253.41	32935.2	31073.9	37001.9	30730	7272.89	7599.16	6888.17	28843.5	33129	22732.5	8448	9153.5	8285	high
107	PC-3p-13954_68	CTCTGATCTGATTCCCTTCTCT	up	5.43554	2.44242	0.00601723	4.15459	22.5824	21.5465	24.5719	21.629	0	4.98115	7.48262	20	22	16	0	6	9	middle
109	hsa-miR-365a-5p	AGGGACTTTTGGGGGCAGATGTG	down	0.411741	-1.28019	0.00648922	60.2387	24.8028	19.3919	21.2211	33.7952	60.2631	68.906	51.547	18	19	25	70	83	62	middle
110	mmu-miR-206-3p_1ss22GA	TGGAATGTAAGGAAGTGTGTGA	up	2.57487	1.3645	0.00684306	404.96	1042.72	934.042	1111.32	1082.8	411.511	410.115	393.253	867	995	801	478	494	473	middle
112	mdo-miR-460-5p_R+2	CCTGCATTGTACACACTGTGTGAT	up	inf	inf	0.0069425	0	8.10429	8.61861	8.93522	6.75905	0	0	0	8	8	5	0	0	0	low
113	hsa-miR-4492_R+1	GGGGCTGGGCGCGCGCCG	up	12.9828	3.69853	0.0072232	11.2448	145.989	161.06	116.716	160.189	2.5827	17.8491	13.3024	149.5	104.5	118.5	3	21.5	16	middle
116	PC-3p-31812_18	TCAGAGCGGCTGTCCCTTT	down	-inf	-inf	0.00740257	5.03476	0	0	0	0	4.30451	5.81135	4.98841	0	0	0	5	7	6	low
118	pal-miR-9226-5p_L-5R+1	TCCCTGTTCGGGCGCCAT	down	-inf	-inf	0.00745969	15.9596	0	0	0	0	15.0658	18.6793	14.1338	0	0	0	17.5	22.5	17	middle
119	PC-3p-1687_938	ACCCATGGGGCTCAGTTCTTCA	up	7.53363	2.91335	0.00793021	81.5369	614.269	564.519	715.934	562.353	80.9247	68.906	94.7799	524	641	416	94	83	114	middle
123	mmu-miR-2137_L-3_1ss16AG	GGCGGGAGCCCCGGGGAG	up	2.68779	1.42642	0.00839445	10.8741	29.2274	25.3172	31.2733	31.0916	6.45676	16.1887	9.97683	23.5	28	23	7.5	19.5	12	middle
125	mdo-mir-196a-p3_1ss16CT	ACAAGAACATCAAACTACCTGA	down	0.132803	-2.91264	0.00867875	271.192	36.0151	39.8611	35.7409	32.4434	242.774	254.869	315.933	37	32	24	282	307	380	middle
127	PC-3p-8383_129	TTCGTCCCCCCCGTCCCGCTGC	down	0.446286	-1.16396	0.00916813	63.9311	28.5315	33.3971	34.624	17.5735	68.0112	66.4154	57.3668	31	31	13	79	80	69	middle
129	mmu-miR-23b-5p_L+1_1ss16CA	TGGGTTCCTGGCATGATGATTT	down	0.444116	-1.17099	0.00942723	101.886	45.249	57.0983	50.2606	28.388	92.9773	109.585	103.094	53	45	21	108	132	124	middle
130	hsa-miR-92a-1-5p_1ss12GA	AGGTTGGGATCAGTTGCAATGCT	down	0.358918	-1.47827	0.00971328	578.327	207.572	190.687	221.147	210.882	650.841	576.984	507.155	177	198	156	756	695	610	middle
131	bta-miR-11980_R-1_1ss4CG	AGGGAACGGGCTTGGCGGA	up	17.0347	4.09041	0.00979852	15.4849	263.782	280.105	297.654	213.586	9.90037	18.6793	17.8752	260	266.5	158	11.5	22.5	21.5	middle
134	hsa-miR-34c-3p_1ss16GA	AATCACTAACCACACAGCCAGG	up	5.43955	2.44349	0.0100618	12.1066	65.8543	59.2529	81.5339	56.776	17.218	14.1133	4.98841	55	73	42	20	17	6	middle
137	ssc-miR-206_R+1	TGGAATGTAAGGAAGTGTGTGAA	up	4.68956	2.22945	0.0104798	18.5766	87.1158	79.7221	74.8325	106.793	25.827	19.0944	10.8082	74	67	79	30	23	13	middle
142	mdo-miR-352-5p	AGGACTGTCTAACCTGAGAATG	down	0.225774	-2.14705	0.0112137	34.2199	7.72597	7.54128	15.6366	0	37.0188	27.3963	38.2445	7	14	0	43	33	46	middle
144	PC-5p-12122_82	TGAGAACTGAATTCCATGGGTTGAA	up	inf	inf	0.0115169	0	50.6636	42.0157	49.1437	60.8314	0	0	0	39	44	45	0	0	0	middle
146	PC-3p-21119_38	AGAGTGCGGTTTCCTTTTT	down	-inf	-inf	0.0119924	20.4284	0	0	0	0	18.0789	18.2642	24.9421	0	0	0	21	22	30	middle
148	PC-5p-25112_29	CCTTTGGATAGCTTCAGTG	down	-inf	-inf	0.0121196	9.51524	0	0	0	0	8.60901	11.6227	8.31402	0	0	0	10	14	10	middle
149	mdo-miR-551b-5p_1ss17GA	GAAATCAAGGATGGGTAAGACCT	down	0.104741	-3.2551	0.0121548	69.7044	7.3009	11.8506	10.0521	0	87.8119	57.2833	64.018	11	9	0	102	69	77	middle
150	PC-3p-19105_44	TATTTCAGCACATTGACACTTT	down	-inf	-inf	0.0122134	12.3046	0	0	0	0	10.3308	14.9435	11.6396	0	0	0	12	18	14	middle
152	PC-5p-8168_133	GAGCCTGTGATGTTTTCAGTT	down	0.419415	-1.25355	0.0128226	29.6473	12.4345	8.61861	17.8704	10.8145	24.9661	29.0567	34.9189	8	16	8	29	35	42	middle
153	mdo-miR-184-3p	TGGACGGAGAACTGATAAGGGT	up	3.93786	1.97741	0.0129995	135.527	533.687	522.503	624.348	454.208	127.413	126.189	152.978	485	559	336	148	152	184	middle
154	PC-5p-25804_27	TGAGGCTGAGGCGGGCCAGGGG	down	-inf	-inf	0.0130801	10.6189	0	0	0	0	8.17856	11.6227	12.0553	0	0	0	9.5	14	14.5	middle
155	PC-5p-10223_101	AGCAGGGCAGGGCTGTGCCAGA	down	0.19851	-2.33271	0.0132001	25.8579	5.13306	6.46396	8.93522	0	32.7143	24.9058	19.9537	6	8	0	38	30	24	middle
157	PC-3p-28926_22	AATGAAGGAGAGGGCATCAGCTC	down	-inf	-inf	0.0133818	6.16215	0	0	0	0	6.02631	7.47173	4.98841	0	0	0	7	9	6	low
158	mmu-miR-155-3p_R+1_1ss8CA	CTCCTACATGTTAGCATTAACA	up	8.05145	3.00925	0.0133823	1.43484	11.5525	8.61861	11.169	14.8699	4.30451	0	0	8	10	11	5	0	0	middle
159	hsa-miR-18b-3p_L+3R-3_1ss16CT	TACTGCCCTAAATGCTCCTTCT	down	0.466252	-1.10082	0.013401	1049.26	489.222	446.013	560.685	460.967	1211.29	1025.29	911.217	414	502	341	1407	1235	1096	middle
160	oan-miR-1397-5p_R-1	TGCATTGCGACGGGTTACATC	down	-inf	-inf	0.0135098	95.3897	0	0	0	0	105.03	73.0569	108.082	0	0	0	122	88	130	middle
161	PC-5p-3821_330	ACGCAGACTCCGATCACTT	up	32.5601	5.02503	0.013515	9.7657	317.972	295.187	268.057	390.673	6.02631	5.81135	17.4595	274	240	289	7	7	21	middle
163	mdo-miR-30e-3p	CTTTCAGTCAGATGTTTGCTGC	down	0.496877	-1.00904	0.0140082	127.876	63.5388	85.1088	44.6761	60.8314	112.778	127.85	143.001	79	40	45	131	154	172	middle
164	mdo-miR-1805-3p_R-1	TGTATTGGAACACTACAGCTC	down	0.290529	-1.78325	0.014018	136.391	39.6254	50.6343	29.0395	39.2025	106.752	144.453	157.966	47	26	29	124	174	190	middle
165	cgr-miR-210-3p_R+1_1ss21GT	CTGTGCGTGTGACAGCGGCTTAT	up	7.97263	2.99505	0.0141173	1.66038	13.2376	10.2346	17.312	12.1663	0	4.98115	0	9.5	15.5	9	0	6	0	middle
167	ssc-miR-223_R+2	TGTCAGTTTGTCAAATACCCCAA	up	2.14733	1.10254	0.0145945	4174.69	8964.43	7803.07	9409.9	9680.31	4199.48	4150.96	4173.64	7243	8425	7161	4878	5000	5020	middle
169	hsa-miR-338-5p_R-1	AACAATATCCTGGTGCTGAGT	down	0.482877	-1.05027	0.0149583	164.562	79.4634	84.0314	101.638	52.7206	147.214	151.925	194.548	78	91	39	171	183	234	middle
170	PC-5p-21529_37	CCACGCTCGGCTCTCCCCCAGT	down	-inf	-inf	0.0153203	10.3368	0	0	0	0	7.74811	11.6227	11.6396	0	0	0	9	14	14	middle
171	pal-miR-9226-5p_L-2	AAGTCCCTGTTCGGGCGCCA	down	0.0612401	-4.02938	0.0153801	14.6599	0.897772	2.69332	0	0	10.3308	15.7737	17.8752	2.5	0	0	12	19	21.5	middle
172	PC-5p-5318_220	TTCCGGAAATTGCCGAAGCGAG	down	0.426063	-1.23086	0.015504	95.9813	40.8941	46.325	54.7282	21.629	85.2292	101.283	101.431	43	49	16	99	122	122	middle
173	hsa-miR-101-5p_L+1R-1	TCAGTTATCACAGTGCTGATGC	down	0.266646	-1.907	0.0155994	18.5168	4.93742	0	6.70141	8.11086	20.6616	20.7548	14.1338	0	6	6	24	25	17	middle
174	PC-3p-31437_18	GTCACAAAATAGAGCACAGGAT	up	inf	inf	0.0156065	0	6.98739	8.61861	5.58451	6.75905	0	0	0	8	5	5	0	0	0	low
179	oan-miR-29a-3p_R+3_1	TAGCACCATTTGAAATCGGTTAAA	up	2.1586	1.11009	0.0159309	25.4357	54.9054	51.7116	63.6634	49.3411	19.8007	19.9246	36.5817	48	57	36.5	23	24	44	middle
180	oan-miR-29a-3p_R+3_2	TAGCACCATTTGAAATCGGTTATA	up	2.1586	1.11009	0.0159309	25.4357	54.9054	51.7116	63.6634	49.3411	19.8007	19.9246	36.5817	48	57	36.5	23	24	44	middle
181	hsa-miR-4454_L-2	ATCCGAGTCACGGCACCA	down	0.444974	-1.16821	0.0160883	1323.99	589.14	503.65	714.259	549.511	1095.07	1547.06	1329.83	467.5	639.5	406.5	1272	1863.5	1599.5	middle
183	mmu-miR-129-1-3p_1ss20TG	AAGCCCTTACCCCAAAAAGGAT	up	2.4691	1.30399	0.0163498	80.4516	198.643	181.529	240.692	173.708	82.6465	61.4342	97.2741	168.5	215.5	128.5	96	74	117	middle
184	PC-3p-685_3717	AGAGTGCGGTTTCCTTTT	down	0.140163	-2.83482	0.0165488	964.669	135.211	147.594	122.859	135.181	798.916	1170.57	924.52	137	110	100	928	1410	1112	middle
187	hsa-miR-23a-5p_2ss12GC17GC	GGGGTTCCTGGCGATGCGATTT	down	0.478551	-1.06325	0.0167374	1608.12	769.565	791.835	770.663	746.199	1525.52	1832.23	1466.59	735	690	552	1772	2207	1764	middle
189	hsa-miR-10a-3p_R-1_1ss10AC	CAAATTCGTCTCTAGGGGAAT	down	0.19787	-2.33737	0.0173703	108.154	21.4004	20.4692	23.4549	20.2771	131.718	97.1325	95.6113	19	21	15	153	117	115	middle
193	PC-5p-30976_19	TGAATGAGGCCACAGAAGGAGC	down	-inf	-inf	0.0181029	2.66126	0	0	0	0	2.5827	2.07548	3.32561	0	0	0	3	2.5	4	low
194	sha-mir-125a-p5_1ss3CT	GTTTGTTGCGCCCCTCTCAA	down	0.187775	-2.41292	0.0185943	37.352	7.01377	6.46396	7.81832	6.75905	44.7669	37.3586	29.9305	6	7	5	52	45	36	middle
195	mdo-miR-551b-3p	GCGACCCATACTTGGTTTCAG	down	0.0438473	-4.51137	0.0188567	49.1399	2.15465	6.46396	0	0	34.4361	59.7738	53.2098	6	0	0	40	72	64	middle
196	hsa-miR-1-3p_R+1	TGGAATGTAAAGAAGTATGTATC	up	13.6702	3.77297	0.0195434	2.26624	30.98	38.2451	32.3902	22.3049	4.30451	0	2.49421	35.5	29	16.5	5	0	3	middle
197	cpo-miR-223-5p_1ss23GT	CGTGTATTTGACAAGCTGAGTTT	up	2.83269	1.50217	0.0197174	33.0012	93.482	112.042	92.7029	75.7013	27.5488	31.5473	39.9073	104	83	56	32	38	48	middle
198	PC-5p-10025_103	TATTCGGGACTCTTGTGTATCC	down	0.489488	-1.03065	0.0203599	58.381	28.5768	28.0105	21.2211	36.4989	67.1503	61.4342	46.5585	26	19	27	78	74	56	middle
199	PC-3p-16061_56	TTCCTCTTCTCCTCTCCCCAGT	down	0.160042	-2.64348	0.0205637	15.7069	2.51376	7.54128	0	0	17.218	19.0944	10.8082	7	0	0	20	23	13	middle
200	hsa-miR-7-5p	TGGAAGACTAGTGATTTTGTTGTT	down	0.42204	-1.24455	0.0208981	3497.26	1475.98	1568.59	1354.8	1504.56	4040.21	2930.58	3520.99	1456	1213	1113	4693	3530	4235	middle
203	PC-3p-15264_60	CCTGCATTCTGAGTTTTATTTT	down	-inf	-inf	0.021636	37.1796	0	0	0	0	30.1315	48.1511	33.2561	0	0	0	35	58	40	middle
204	PC-3p-1313_1329	ATCAAAGGAATAGAGCACCTCT	down	0.479157	-1.06143	0.0222724	344.842	165.233	164.831	168.652	162.217	290.124	366.945	377.457	153	151	120	337	442	454	middle
205	hsa-miR-133a-3p_L-1R+1	TTGGTCCCCTTCAACCAGCTGT	up	4.31807	2.11039	0.0231662	26842.9	115909	92222.5	140059	115447	26234.4	27120	27174.3	85603.2	125400	85401.5	30473.2	32667.2	32684.8	high
210	mmu-miR-551b-3p_R+1	GCGACCCATACTTGGTTTCAGT	down	0.18418	-2.44081	0.0249651	62.939	11.5921	5.38663	14.5197	14.8699	53.3759	53.1323	82.3088	5	13	11	62	64	99	middle
211	PC-5p-311_13778	GCTGTACCATCCTGTCGGA	down	0.487765	-1.03574	0.0251249	4531.77	2210.44	2418.6	2093.07	2119.64	3795.71	5240.17	4559.41	2245	1874	1568	4409	6312	5484	middle
212	PC-5p-20845_38	TCTCCCTCTGTTTTTCTCAAGCT	down	0.169847	-2.5577	0.0255801	5.47996	0.930752	0	2.79226	0	6.88721	5.81135	3.74131	0	2.5	0	8	7	4.5	low
214	mdo-miR-22-3p_R+1	AAGCTGCCAGTTGAAGAACTGCA	up	2.50099	1.3225	0.0261975	13.1471	32.8807	30.1651	27.9226	40.5543	11.1917	12.4529	15.7966	28	25	30	13	15	19	middle
215	hsa-miR-184_R+2	TGGACGGAGAACTGATAAGGGTAT	up	5.42469	2.43954	0.0262331	3.93888	21.3672	28.0105	21.2211	14.8699	5.16541	0	6.65122	26	19	11	6	0	8	middle
216	mmu-miR-490-5p	CCATGGATCTCCAGGTGGGT	down	-inf	-inf	0.0263166	6.17198	0	0	0	0	6.88721	7.47173	4.15701	0	0	0	8	9	5	low
220	oan-mir-20b-p3	ACTGTAATGTGGGCACTTAC	down	0.440743	-1.18199	0.0280518	150.878	66.4982	72.1808	50.2606	77.0532	114.5	170.189	167.943	67	45	57	133	205	202	middle
221	ssc-mir-1285-p5	GGGATCGCGCCTGTGAATAGCCACT	up	19.9698	4.31975	0.0282791	2.07548	41.447	27.4718	53.6113	43.2579	0	6.22644	0	25.5	48	32	0	7.5	0	middle
222	ssc-mir-1285-p3	GGGATCGCGCCTGTGAATAGCCACT	up	19.9698	4.31975	0.0282791	2.07548	41.447	27.4718	53.6113	43.2579	0	6.22644	0	25.5	48	32	0	7.5	0	middle
223	PC-5p-17926_48	AGGTCCCTTCGATAGCTCAG	down	-inf	-inf	0.0283128	51.5602	0	0	0	0	52.515	66.4154	35.7503	0	0	0	61	80	43	middle
224	PC-5p-30379_20	TGCTGGTGGCCGGCGGCAGCT	down	-inf	-inf	0.0283924	5.58822	0	0	0	0	4.30451	7.47173	4.98841	0	0	0	5	9	6	low
225	bta-miR-2478_L-2_1ss6CA	ATCACACTTCTGACACCA	down	0.0601682	-4.05485	0.0285521	18.7226	1.12651	0	0	3.37952	14.6353	25.736	15.7966	0	0	2.5	17	31	19	middle
227	PC-3p-22650_34	TGGACGGAGAACTGATAAGGGTTT	up	inf	inf	0.029237	0	12.9953	17.2372	12.2859	9.46267	0	0	0	16	11	7	0	0	0	middle
228	PC-5p-2103_697	CCTCGCCGGATTTAGTTTT	down	0.0347338	-4.84752	0.0296853	319.628	11.1019	8.61861	11.169	13.5181	219.53	406.794	332.561	8	10	10	255	490	400	middle
231	PC-3p-32058_18	GTTTCAGGGGCAGCAGGGTTG	down	-inf	-inf	0.0308648	5.06506	0	0	0	0	6.88721	4.15096	4.15701	0	0	0	8	5	5	low
232	hsa-mir-5100-p3_1ss17TC	ATCCCAGCGGTGCCTCCA	down	0.372459	-1.42485	0.032143	229.155	85.3511	102.346	72.5986	81.1086	250.953	266.492	170.022	95	65	60	291.5	321	204.5	middle
233	hsa-mir-5100-p5_1ss17TC	ATCCCAGCGGTGCCTCCA	down	0.372459	-1.42485	0.032143	229.155	85.3511	102.346	72.5986	81.1086	250.953	266.492	170.022	95	65	60	291.5	321	204.5	middle
234	PC-5p-24146_30	CCCTTCATTCCACCGGAATCTGA	down	-inf	-inf	0.0321528	4.92117	0	0	0	0	6.45676	4.98115	3.32561	0	0	0	7.5	6	4	low
235	mdo-miR-196a-5p_R+1_1ss12CA	TAGGTAGTTTCATGTTGTTGGGG	down	0.284485	-1.81358	0.0326283	12.1769	3.46415	4.3093	0	6.08314	11.1917	12.868	12.471	4	0	4.5	13	15.5	15	middle
236	oan-miR-19b-1-5p_R+4	AGTTTTGCAGGTTTGCATCCCAGC	down	0.307936	-1.6993	0.0328077	70.1746	21.6093	25.8558	26.8057	12.1663	80.0638	48.1511	82.3088	24	24	9	93	58	99	middle
237	pal-miR-9226-5p_L-1	CAAGTCCCTGTTCGGGCGCCA	down	0.417007	-1.26186	0.0328566	15.974	6.66126	4.84797	8.37677	6.75905	16.3571	19.5095	12.0553	4.5	7.5	5	19	23.5	14.5	middle
239	pal-miR-9995-3p	ATCTCGGTGGAACCTCCA	down	0.30101	-1.73212	0.0334914	631.994	190.237	194.996	167.535	208.179	789.447	611.852	494.684	181	150	154	917	737	595	middle
242	PC-5p-33470_16	TGGGCCCGGAGACCGCTCGTC	down	-inf	-inf	0.0342555	4.62889	0	0	0	0	5.16541	5.81135	2.90991	0	0	0	6	7	3.5	low
243	mmu-mir-3535-p3_1ss14TG	TAGATAGTCAAGTGCTGATC	up	6.73612	2.75192	0.0342558	10.0695	67.8294	88.3407	50.2606	64.8869	8.60901	11.6227	9.97683	82	45	48	10	14	12	middle
244	PC-3p-7897_138	CGTGAAGCGTTCCATATTTTTT	down	0.258226	-1.95329	0.0347128	32.241	8.32546	19.3919	5.58451	0	33.5752	26.5662	36.5817	18	5	0	39	32	44	middle
245	PC-3p-14709_64	ACGAAGGAGAGGGCATCAGCT	up	4.25174	2.08805	0.0361438	5.03476	21.4064	21.5465	15.6366	27.0362	4.30451	5.81135	4.98841	20	14	20	5	7	6	middle
247	mmu-miR-1a-2-5p_R-1	ACATACTTCTTTATGTACCCAT	up	2.4557	1.29613	0.0366503	18.2059	44.7083	42.0157	56.962	35.1471	17.218	9.13211	28.2677	39	51	26	20	11	34	middle
248	bta-miR-150_R-3_1ss12TC	TCTCCCAACCCCTGTACCAG	up	10.0346	3.3269	0.0373442	4.15338	41.6773	33.3971	33.5071	58.1278	0	7.47173	4.98841	31	30	43	0	9	6	middle
251	PC-5p-23480_32	GCCAGATGATGATCCTGAGA	down	-inf	-inf	0.0376222	8.95356	0	0	0	0	7.74811	6.64154	12.471	0	0	0	9	8	15	middle
252	PC-5p-28605_22	ATCAGGCGCAGTAAGCATGGGT	up	5.02902	2.33028	0.0378807	2.49058	12.5252	14.0052	10.0521	13.5181	0	7.47173	0	13	9	10	0	9	0	middle
255	mmu-miR-199a-5p_L+2R+1	ATCCCAGTGTTCAGACTACCTGTTCC	up	6.15423	2.62158	0.039057	1.38365	8.51532	11.8506	5.58451	8.11086	0	4.15096	0	11	5	6	0	5	0	middle
256	pal-miR-9226-5p_1ss12TC	TCAAGTCCCTGCTCGGGCGCCA	down	0.286512	-1.80333	0.0395403	62.6934	17.9624	18.8532	26.2472	8.78676	44.3364	61.0191	82.7245	17.5	23.5	6.5	51.5	73.5	99.5	middle
257	mmu-miR-1a-1-5p	ACATACTTCTTTATATGCCCATA	up	7.75261	2.95468	0.040608	27.2652	211.377	135.743	233.433	264.955	34.4361	20.7548	26.6049	126	209	196	40	25	32	middle
259	hsa-miR-7704_R-1_1ss8GC	CGGGGTCCGCGGCGACGT	up	2.17506	1.12106	0.0418884	8.1095	17.6387	17.2372	16.7535	18.9253	6.88721	12.4529	4.98841	16	15	14	8	15	6	middle
261	PC-3p-17073_51	TTCCAAACTCAGACATATTGAA	down	0.316189	-1.66114	0.0422699	13.8584	4.38186	7.00262	6.14296	0	12.9135	14.9435	13.7181	6.5	5.5	0	15	18	16.5	middle
262	PC-3p-18309_46	GGAGAGCGGCTGCCCCTTTT	down	-inf	-inf	0.0424975	20.3937	0	0	0	0	15.4962	29.0567	16.628	0	0	0	18	35	20	middle
263	oan-miR-1416_R-3	TCCTTAACTCATGCCGCTG	up	2.2583	1.17524	0.0444843	11.8883	26.8474	18.8532	31.2733	30.4157	10.3308	16.1887	9.14543	17.5	28	22.5	12	19.5	11	middle
268	hsa-miR-3120-3p	CACAGCAAGTGTAGACAGGCA	down	0.336849	-1.56983	0.045547	43.9868	14.8169	17.2372	5.58451	21.629	43.0451	30.7171	58.1982	16	5	16	50	37	70	middle
269	PC-3p-4661_258	ACGAAGGAGAGGGCATCAGCTC	up	4.1441	2.05106	0.0459646	18.5318	76.7978	64.6396	60.3127	105.441	21.5225	9.96231	24.1107	60	54	78	25	12	29	middle
270	mmu-miR-2137_1ss16AG	GCCGGCGGGAGCCCCGGGGAG	up	4.64177	2.21467	0.0463192	1.79875	8.34938	7.00262	10.6106	7.43495	0	5.39625	0	6.5	9.5	5.5	0	6.5	0	middle
272	oan-miR-92a-2-5p_R+1	AGGTTGGGATCAGTTGCAATGCTT	down	-inf	-inf	0.0495021	5.91573	0	0	0	0	8.60901	4.98115	4.15701	0	0	0	10	6	5	low
273	pal-miR-9226-5p	TCAAGTCCCTGTTCGGGCGCCA	down	0.467354	-1.09741	0.0497949	200.134	93.5335	86.1861	107.223	87.1917	146.784	224.567	229.051	80	96	64.5	170.5	270.5	275.5	middle
274	efu-miR-9226_1ss22GA	TCAAGTCCCTGTTCGGGCGCCA	down	0.467354	-1.09741	0.0497949	200.134	93.5335	86.1861	107.223	87.1917	146.784	224.567	229.051	80	96	64.5	170.5	270.5	275.5	middle

## Sheet: GO analysis
GO_ID	GO_Term	GO_Category	IDs	S	TS	B	TB	Rich.Factor	P.value	Sig.Sign.P	Q.value	Sig.Sign.Q
GO:0005515	protein binding	Molecular Function	ENSAPLG00020013161, ENSAPLG00020005476, ENSAPLG00020003566, ENSAPLG00020008923, ENSAPLG00020001810, ENSAPLG00020004787, ENSAPLG00020000633, ENSAPLG00020012632, ENSAPLG00020002437, ENSAPLG00020017912, ENSAPLG00020007243, ENSAPLG00020009750, ENSAPLG00020004287, ENSAPLG00020008642, ENSAPLG00020007231, ENSAPLG00020011312, ENSAPLG00020014742, ENSAPLG00020004460, ENSAPLG00020007175, ENSAPLG00020015497,…	1132	5286	2542	12901	0.4453	2.70245e-05	****	0.0729933	ns
GO:0005524	ATP binding	Molecular Function	ENSAPLG00020015741, ENSAPLG00020017519, ENSAPLG00020012632, ENSAPLG00020018109, ENSAPLG00020005675, ENSAPLG00020010462, ENSAPLG00020007263, ENSAPLG00020001239, ENSAPLG00020007223, ENSAPLG00020014732, ENSAPLG00020001445, ENSAPLG00020003668, ENSAPLG00020006142, ENSAPLG00020009016, ENSAPLG00020008598, ENSAPLG00020009432, ENSAPLG00020014352, ENSAPLG00020017293, ENSAPLG00020009295, ENSAPLG00020006196,…	441	5286	957	12901	0.4608	0.000500082	***	0.29225	ns
GO:0005634	nucleus	Cellular Component	ENSAPLG00020016353, ENSAPLG00020016155, ENSAPLG00020013990, ENSAPLG00020018112, ENSAPLG00020015303, ENSAPLG00020003691, ENSAPLG00020006456, ENSAPLG00020003407, ENSAPLG00020009295, ENSAPLG00020003834, ENSAPLG00020015004, ENSAPLG00020007708, ENSAPLG00020004843, ENSAPLG00020016168, ENSAPLG00020013244, ENSAPLG00020014998, ENSAPLG00020000936, ENSAPLG00020015441, ENSAPLG00020007496, ENSAPLG00020000126,…	237	5286	509	12901	0.4656	0.00526533	**	0.688244	ns
GO:0008270	zinc ion binding	Molecular Function	ENSAPLG00020009750, ENSAPLG00020013990, ENSAPLG00020018112, ENSAPLG00020013574, ENSAPLG00020012325, ENSAPLG00020012652, ENSAPLG00020003945, ENSAPLG00020014331, ENSAPLG00020015004, ENSAPLG00020012938, ENSAPLG00020016248, ENSAPLG00020009786, ENSAPLG00020016168, ENSAPLG00020005814, ENSAPLG00020017540, ENSAPLG00020015717, ENSAPLG00020007496, ENSAPLG00020003444, ENSAPLG00020004504, ENSAPLG00020009292,…	207	5286	432	12901	0.4792	0.0017609	**	0.594525	ns
GO:0004672	protein kinase activity	Molecular Function	ENSAPLG00020015741, ENSAPLG00020005675, ENSAPLG00020014732, ENSAPLG00020009016, ENSAPLG00020014352, ENSAPLG00020017293, ENSAPLG00020006196, ENSAPLG00020001374, ENSAPLG00020017218, ENSAPLG00020008577, ENSAPLG00020005159, ENSAPLG00020004746, ENSAPLG00020000126, ENSAPLG00020013960, ENSAPLG00020006887, ENSAPLG00020004504, ENSAPLG00020016114, ENSAPLG00020007665, ENSAPLG00020015117, ENSAPLG00020001184,…	203	5286	434	12901	0.4677	0.00737579	**	0.688244	ns
GO:0006355	regulation of transcription, DNA-templated	Biological Process	ENSAPLG00020005321, ENSAPLG00020016648, ENSAPLG00020001045, ENSAPLG00020014345, ENSAPLG00020014074, ENSAPLG00020007131, ENSAPLG00020018112, ENSAPLG00020017341, ENSAPLG00020002987, ENSAPLG00020003691, ENSAPLG00020011839, ENSAPLG00020009295, ENSAPLG00020016824, ENSAPLG00020016653, ENSAPLG00020004984, ENSAPLG00020004843, ENSAPLG00020014547, ENSAPLG00020000936, ENSAPLG00020015717, ENSAPLG00020007496,…	304	5286	678	12901	0.4484	0.0199096	*	0.688244	ns
GO:0003723	RNA binding	Molecular Function	ENSAPLG00020016014, ENSAPLG00020014009, ENSAPLG00020007912, ENSAPLG00020010425, ENSAPLG00020014574, ENSAPLG00020001134, ENSAPLG00020008890, ENSAPLG00020011376, ENSAPLG00020018280, ENSAPLG00020005438, ENSAPLG00020017619, ENSAPLG00020007708, ENSAPLG00020013314, ENSAPLG00020010654, ENSAPLG00020011698, ENSAPLG00020007776, ENSAPLG00020012013, ENSAPLG00020006257, ENSAPLG00020018163, ENSAPLG00020013415,…	161	5286	347	12901	0.464	0.0217332	*	0.688244	ns
GO:0003824	catalytic activity	Molecular Function	ENSAPLG00020004837, ENSAPLG00020001074, ENSAPLG00020014808, ENSAPLG00020007223, ENSAPLG00020006341, ENSAPLG00020002671, ENSAPLG00020004569, ENSAPLG00020001207, ENSAPLG00020016161, ENSAPLG00020015415, ENSAPLG00020015678, ENSAPLG00020001821, ENSAPLG00020002894, ENSAPLG00020002177, ENSAPLG00020013971, ENSAPLG00020008735, ENSAPLG00020007712, ENSAPLG00020001229, ENSAPLG00020005741, ENSAPLG00020016850,…	152	5286	307	12901	0.4951	0.00135254	**	0.521887	ns
GO:0016491	oxidoreductase activity	Molecular Function	ENSAPLG00020013654, ENSAPLG00020012459, ENSAPLG00020004322, ENSAPLG00020008450, ENSAPLG00020014754, ENSAPLG00020018314, ENSAPLG00020007487, ENSAPLG00020015415, ENSAPLG00020016420, ENSAPLG00020011628, ENSAPLG00020000504, ENSAPLG00020004879, ENSAPLG00020018126, ENSAPLG00020004006, ENSAPLG00020011342, ENSAPLG00020003172, ENSAPLG00020000125, ENSAPLG00020007141, ENSAPLG00020015928, ENSAPLG00020004560,…	113	5286	231	12901	0.4892	0.00830064	**	0.688244	ns
GO:0016887	ATP hydrolysis activity	Molecular Function	ENSAPLG00020018109, ENSAPLG00020010462, ENSAPLG00020006142, ENSAPLG00020009295, ENSAPLG00020001413, ENSAPLG00020000712, ENSAPLG00020009040, ENSAPLG00020016893, ENSAPLG00020007768, ENSAPLG00020008066, ENSAPLG00020003282, ENSAPLG00020007841, ENSAPLG00020006890, ENSAPLG00020016889, ENSAPLG00020011156, ENSAPLG00020014749, ENSAPLG00020000236, ENSAPLG00020002494, ENSAPLG00020004527, ENSAPLG00020000759,…	76	5286	138	12901	0.5507	0.000541003	***	0.29225	ns
GO:0006468	protein phosphorylation	Biological Process	ENSAPLG00020015741, ENSAPLG00020017519, ENSAPLG00020005675, ENSAPLG00020014732, ENSAPLG00020009016, ENSAPLG00020008598, ENSAPLG00020014352, ENSAPLG00020017293, ENSAPLG00020006196, ENSAPLG00020001374, ENSAPLG00020017218, ENSAPLG00020008577, ENSAPLG00020005159, ENSAPLG00020004746, ENSAPLG00020000126, ENSAPLG00020013960, ENSAPLG00020006887, ENSAPLG00020004504, ENSAPLG00020016114, ENSAPLG00020007665,…	202	5286	435	12901	0.4644	0.0107995	*	0.688244	ns
GO:0062023	collagen-containing extracellular matrix	Cellular Component	ENSAPLG00020016687, ENSAPLG00020016048, ENSAPLG00020003113, ENSAPLG00020012249, ENSAPLG00020000528, ENSAPLG00020004244, ENSAPLG00020011206, ENSAPLG00020012256, ENSAPLG00020017708, ENSAPLG00020018415, ENSAPLG00020013973, ENSAPLG00020012206, ENSAPLG00020017628, ENSAPLG00020013082, ENSAPLG00020004145, ENSAPLG00020012253, ENSAPLG00020013976, ENSAPLG00020016047	18	5286	26	12901	0.6923	0.00333743	**	0.688244	ns
GO:0007165	signal transduction	Biological Process	ENSAPLG00020018225, ENSAPLG00020014922, ENSAPLG00020003566, ENSAPLG00020007974, ENSAPLG00020016823, ENSAPLG00020015990, ENSAPLG00020011069, ENSAPLG00020004460, ENSAPLG00020001916, ENSAPLG00020015107, ENSAPLG00020005627, ENSAPLG00020015075, ENSAPLG00020013889, ENSAPLG00020013468, ENSAPLG00020010554, ENSAPLG00020017693, ENSAPLG00020003780, ENSAPLG00020002044, ENSAPLG00020011896, ENSAPLG00020018231,…	185	5286	394	12901	0.4695	0.00846727	**	0.688244	ns
GO:0004674	protein serine/threonine kinase activity	Molecular Function	ENSAPLG00020017519, ENSAPLG00020005675, ENSAPLG00020008598, ENSAPLG00020017293, ENSAPLG00020005159, ENSAPLG00020004504, ENSAPLG00020007665, ENSAPLG00020006202, ENSAPLG00020014842, ENSAPLG00020014941, ENSAPLG00020015719, ENSAPLG00020007260, ENSAPLG00020005484, ENSAPLG00020001130, ENSAPLG00020009879, ENSAPLG00020009955, ENSAPLG00020017158, ENSAPLG00020000372, ENSAPLG00020015770, ENSAPLG00020010445,…	61	5286	118	12901	0.5169	0.0116441	*	0.688244	ns
GO:0005829	cytosol	Cellular Component	ENSAPLG00020010685, ENSAPLG00020009579, ENSAPLG00020004872, ENSAPLG00020001348, ENSAPLG00020017731, ENSAPLG00020003048, ENSAPLG00020010226, ENSAPLG00020013688, ENSAPLG00020005366, ENSAPLG00020003022, ENSAPLG00020014648, ENSAPLG00020011780, ENSAPLG00020015009, ENSAPLG00020012736, ENSAPLG00020001369	15	5286	25	12901	0.6	0.0427053	*	0.688244	ns
GO:0006357	regulation of transcription by RNA polymerase II	Biological Process	ENSAPLG00020015913, ENSAPLG00020003691, ENSAPLG00020006456, ENSAPLG00020016824, ENSAPLG00020002126, ENSAPLG00020012177, ENSAPLG00020002913, ENSAPLG00020017544, ENSAPLG00020001380, ENSAPLG00020001097, ENSAPLG00020001677, ENSAPLG00020012003, ENSAPLG00020001014, ENSAPLG00020001520, ENSAPLG00020003986, ENSAPLG00020003898, ENSAPLG00020015917, ENSAPLG00020006978, ENSAPLG00020002318, ENSAPLG00020007474,…	69	5286	136	12901	0.5074	0.0130578	*	0.688244	ns
GO:0000166	nucleotide binding	Molecular Function	ENSAPLG00020007263, ENSAPLG00020016893, ENSAPLG00020017077, ENSAPLG00020008805, ENSAPLG00020008066, ENSAPLG00020006160, ENSAPLG00020014920, ENSAPLG00020015719, ENSAPLG00020007260, ENSAPLG00020003282, ENSAPLG00020013745, ENSAPLG00020008991, ENSAPLG00020006471, ENSAPLG00020013336, ENSAPLG00020006890, ENSAPLG00020016889, ENSAPLG00020015770, ENSAPLG00020013902, ENSAPLG00020012869, ENSAPLG00020001558,…	59	5286	114	12901	0.5175	0.0125697	*	0.688244	ns
GO:0030117	membrane coat	Cellular Component	ENSAPLG00020009359, ENSAPLG00020004643, ENSAPLG00020009138, ENSAPLG00020006749, ENSAPLG00020002647, ENSAPLG00020008776, ENSAPLG00020012795, ENSAPLG00020010756, ENSAPLG00020010412, ENSAPLG00020008157, ENSAPLG00020016531, ENSAPLG00020010692, ENSAPLG00020005279	13	5286	20	12901	0.65	0.0259739	*	0.688244	ns
GO:0005096	GTPase activator activity	Molecular Function	ENSAPLG00020001916, ENSAPLG00020017379, ENSAPLG00020000901, ENSAPLG00020013731, ENSAPLG00020003557, ENSAPLG00020011896, ENSAPLG00020003774, ENSAPLG00020004493, ENSAPLG00020008108, ENSAPLG00020012574, ENSAPLG00020006810, ENSAPLG00020015012, ENSAPLG00020009988, ENSAPLG00020008916, ENSAPLG00020005102, ENSAPLG00020016746, ENSAPLG00020014646, ENSAPLG00020011833, ENSAPLG00020012167, ENSAPLG00020002743,…	43	5286	75	12901	0.5733	0.0030187	**	0.688244	ns
GO:0035556	intracellular signal transduction	Biological Process	ENSAPLG00020018225, ENSAPLG00020008923, ENSAPLG00020012129, ENSAPLG00020014313, ENSAPLG00020009932, ENSAPLG00020009053, ENSAPLG00020015075, ENSAPLG00020004746, ENSAPLG00020003774, ENSAPLG00020003430, ENSAPLG00020016554, ENSAPLG00020009916, ENSAPLG00020002836, ENSAPLG00020010378, ENSAPLG00020001130, ENSAPLG00020017291, ENSAPLG00020013806, ENSAPLG00020018133, ENSAPLG00020012257, ENSAPLG00020006045,…	69	5286	142	12901	0.4859	0.0390405	*	0.688244	ns
GO:0004713	protein tyrosine kinase activity	Molecular Function	ENSAPLG00020014732, ENSAPLG00020014352, ENSAPLG00020001374, ENSAPLG00020000994, ENSAPLG00020011062, ENSAPLG00020010624, ENSAPLG00020013041, ENSAPLG00020008622, ENSAPLG00020014840, ENSAPLG00020013806, ENSAPLG00020010616, ENSAPLG00020016141, ENSAPLG00020003605, ENSAPLG00020010992, ENSAPLG00020012951, ENSAPLG00020016524, ENSAPLG00020011541, ENSAPLG00020016275, ENSAPLG00020002586, ENSAPLG00020004653,…	40	5286	74	12901	0.5405	0.0154162	*	0.688244	ns
GO:0000287	magnesium ion binding	Molecular Function	ENSAPLG00020006796, ENSAPLG00020017560, ENSAPLG00020017293, ENSAPLG00020000126, ENSAPLG00020016893, ENSAPLG00020002481, ENSAPLG00020008066, ENSAPLG00020014941, ENSAPLG00020003912, ENSAPLG00020006160, ENSAPLG00020018181, ENSAPLG00020003282, ENSAPLG00020016889, ENSAPLG00020006811, ENSAPLG00020011683, ENSAPLG00020013944, ENSAPLG00020000759, ENSAPLG00020004229, ENSAPLG00020000713, ENSAPLG00020014949,…	38	5286	66	12901	0.5758	0.00466052	**	0.688244	ns
GO:0006886	intracellular protein transport	Biological Process	ENSAPLG00020002901, ENSAPLG00020004787, ENSAPLG00020006623, ENSAPLG00020009359, ENSAPLG00020010729, ENSAPLG00020017540, ENSAPLG00020006306, ENSAPLG00020006847, ENSAPLG00020011588, ENSAPLG00020004643, ENSAPLG00020017260, ENSAPLG00020001514, ENSAPLG00020011878, ENSAPLG00020003043, ENSAPLG00020003887, ENSAPLG00020017845, ENSAPLG00020007362, ENSAPLG00020008213, ENSAPLG00020009138, ENSAPLG00020000345,…	65	5286	126	12901	0.5159	0.00999431	**	0.688244	ns
GO:0008083	growth factor activity	Molecular Function	ENSAPLG00020010006, ENSAPLG00020008961, ENSAPLG00020012088, ENSAPLG00020002578, ENSAPLG00020012687, ENSAPLG00020009908, ENSAPLG00020003181, ENSAPLG00020012908, ENSAPLG00020003798, ENSAPLG00020016130, ENSAPLG00020006330, ENSAPLG00020016943, ENSAPLG00020003640, ENSAPLG00020008330, ENSAPLG00020015007, ENSAPLG00020000797, ENSAPLG00020003924, ENSAPLG00020009944, ENSAPLG00020004957, ENSAPLG00020011690,…	38	5286	71	12901	0.5352	0.0216919	*	0.688244	ns
GO:0016192	vesicle-mediated transport	Biological Process	ENSAPLG00020002375, ENSAPLG00020004787, ENSAPLG00020007696, ENSAPLG00020007816, ENSAPLG00020009359, ENSAPLG00020007427, ENSAPLG00020006847, ENSAPLG00020004643, ENSAPLG00020005107, ENSAPLG00020017260, ENSAPLG00020004035, ENSAPLG00020001514, ENSAPLG00020001210, ENSAPLG00020005180, ENSAPLG00020012929, ENSAPLG00020006279, ENSAPLG00020008213, ENSAPLG00020016236, ENSAPLG00020009138, ENSAPLG00020017441,…	53	5286	99	12901	0.5354	0.00757052	**	0.688244	ns
GO:0035091	phosphatidylinositol binding	Molecular Function	ENSAPLG00020002901, ENSAPLG00020002456, ENSAPLG00020015678, ENSAPLG00020013827, ENSAPLG00020003043, ENSAPLG00020006868, ENSAPLG00020003887, ENSAPLG00020008213, ENSAPLG00020015538, ENSAPLG00020005728, ENSAPLG00020001071, ENSAPLG00020011194, ENSAPLG00020010271, ENSAPLG00020010246, ENSAPLG00020018246, ENSAPLG00020000285, ENSAPLG00020001707, ENSAPLG00020009437, ENSAPLG00020001241, ENSAPLG00020008530,…	32	5286	56	12901	0.5714	0.0104618	*	0.688244	ns
GO:0034220	ion transmembrane transport	Biological Process	ENSAPLG00020017171, ENSAPLG00020012397, ENSAPLG00020007371, ENSAPLG00020001324, ENSAPLG00020017077, ENSAPLG00020015073, ENSAPLG00020007081, ENSAPLG00020000202, ENSAPLG00020017141, ENSAPLG00020001448, ENSAPLG00020015454, ENSAPLG00020015725, ENSAPLG00020001461, ENSAPLG00020014275, ENSAPLG00020006177, ENSAPLG00020004084, ENSAPLG00020003896, ENSAPLG00020005618, ENSAPLG00020013730, ENSAPLG00020009940,…	30	5286	52	12901	0.5769	0.0108687	*	0.688244	ns
GO:0006397	mRNA processing	Biological Process	ENSAPLG00020001134, ENSAPLG00020013314, ENSAPLG00020013379, ENSAPLG00020004054, ENSAPLG00020009491, ENSAPLG00020003456, ENSAPLG00020013864, ENSAPLG00020015521, ENSAPLG00020008827, ENSAPLG00020008419, ENSAPLG00020004963, ENSAPLG00020012275, ENSAPLG00020005779, ENSAPLG00020013075, ENSAPLG00020003363, ENSAPLG00020008994, ENSAPLG00020018099, ENSAPLG00020003297, ENSAPLG00020001496, ENSAPLG00020005030,…	22	5286	31	12901	0.7097	0.000696842	***	0.313695	ns
GO:0009058	biosynthetic process	Biological Process	ENSAPLG00020004837, ENSAPLG00020004863, ENSAPLG00020016850, ENSAPLG00020006949, ENSAPLG00020005331, ENSAPLG00020006438, ENSAPLG00020007003, ENSAPLG00020001850, ENSAPLG00020018036, ENSAPLG00020002745, ENSAPLG00020005330, ENSAPLG00020018426, ENSAPLG00020006742, ENSAPLG00020014379, ENSAPLG00020005350, ENSAPLG00020018049, ENSAPLG00020015821, ENSAPLG00020014318, ENSAPLG00020011810, ENSAPLG00020006741,…	21	5286	35	12901	0.6	0.0177846	*	0.688244	ns
GO:0006821	chloride transport	Biological Process	ENSAPLG00020017171, ENSAPLG00020000318, ENSAPLG00020000202, ENSAPLG00020001448, ENSAPLG00020015454, ENSAPLG00020016273, ENSAPLG00020001461, ENSAPLG00020004135, ENSAPLG00020003896, ENSAPLG00020016402, ENSAPLG00020009940, ENSAPLG00020000733, ENSAPLG00020018327, ENSAPLG00020000177, ENSAPLG00020010772, ENSAPLG00020016558, ENSAPLG00020017894, ENSAPLG00020001369	18	5286	28	12901	0.6429	0.0107612	*	0.688244	ns
GO:0006887	exocytosis	Biological Process	ENSAPLG00020009055, ENSAPLG00020011002, ENSAPLG00020001514, ENSAPLG00020003362, ENSAPLG00020007858, ENSAPLG00020003331, ENSAPLG00020009906, ENSAPLG00020006584, ENSAPLG00020000966, ENSAPLG00020011292, ENSAPLG00020003603, ENSAPLG00020005495, ENSAPLG00020005545, ENSAPLG00020018371, ENSAPLG00020018232, ENSAPLG00020002205, ENSAPLG00020012957, ENSAPLG00020001194	18	5286	30	12901	0.6	0.0274196	*	0.688244	ns
GO:0038023	signaling receptor activity	Molecular Function	ENSAPLG00020000753, ENSAPLG00020018031, ENSAPLG00020006202, ENSAPLG00020000802, ENSAPLG00020012691, ENSAPLG00020007201, ENSAPLG00020015073, ENSAPLG00020011142, ENSAPLG00020010343, ENSAPLG00020000011, ENSAPLG00020009205, ENSAPLG00020010047, ENSAPLG00020014893, ENSAPLG00020001658, ENSAPLG00020015655, ENSAPLG00020007406, ENSAPLG00020013493, ENSAPLG00020013639, ENSAPLG00020003879, ENSAPLG00020007280,…	32	5286	57	12901	0.5614	0.0146145	*	0.688244	ns
GO:0005230	extracellular ligand-gated ion channel activity	Molecular Function	ENSAPLG00020017171, ENSAPLG00020007081, ENSAPLG00020000202, ENSAPLG00020017141, ENSAPLG00020001448, ENSAPLG00020015454, ENSAPLG00020015725, ENSAPLG00020001461, ENSAPLG00020006177, ENSAPLG00020004084, ENSAPLG00020003896, ENSAPLG00020005618, ENSAPLG00020013730, ENSAPLG00020009940, ENSAPLG00020015720, ENSAPLG00020017302, ENSAPLG00020011593, ENSAPLG00020000177, ENSAPLG00020016558, ENSAPLG00020007252,…	23	5286	41	12901	0.561	0.0359117	*	0.688244	ns
GO:0006914	autophagy	Biological Process	ENSAPLG00020001136, ENSAPLG00020001210, ENSAPLG00020001205, ENSAPLG00020006689, ENSAPLG00020018204, ENSAPLG00020003053, ENSAPLG00020013966, ENSAPLG00020005790, ENSAPLG00020017450, ENSAPLG00020006340, ENSAPLG00020011941, ENSAPLG00020017373, ENSAPLG00020012635, ENSAPLG00020006967	14	5286	21	12901	0.6667	0.0155171	*	0.688244	ns
GO:0042127	regulation of cell population proliferation	Biological Process	ENSAPLG00020013387, ENSAPLG00020007522, ENSAPLG00020010406, ENSAPLG00020003629, ENSAPLG00020016454, ENSAPLG00020013206, ENSAPLG00020016423, ENSAPLG00020017313, ENSAPLG00020003540, ENSAPLG00020016203, ENSAPLG00020014617, ENSAPLG00020005816, ENSAPLG00020005782	13	5286	17	12901	0.7647	0.00323791	**	0.688244	ns
GO:0030170	pyridoxal phosphate binding	Molecular Function	ENSAPLG00020014808, ENSAPLG00020001229, ENSAPLG00020005741, ENSAPLG00020016850, ENSAPLG00020000988, ENSAPLG00020006949, ENSAPLG00020006438, ENSAPLG00020006394, ENSAPLG00020017329, ENSAPLG00020008829, ENSAPLG00020002745, ENSAPLG00020005330, ENSAPLG00020009673, ENSAPLG00020017541, ENSAPLG00020003234, ENSAPLG00020008426, ENSAPLG00020014318, ENSAPLG00020011810, ENSAPLG00020006741, ENSAPLG00020008835,…	22	5286	38	12901	0.5789	0.0259812	*	0.688244	ns
GO:0008138	protein tyrosine/serine/threonine phosphatase activity	Molecular Function	ENSAPLG00020006739, ENSAPLG00020001336, ENSAPLG00020009706, ENSAPLG00020005233, ENSAPLG00020014719, ENSAPLG00020005048, ENSAPLG00020007046, ENSAPLG00020017322, ENSAPLG00020010268, ENSAPLG00020001523, ENSAPLG00020014287, ENSAPLG00020018278, ENSAPLG00020012697, ENSAPLG00020007088, ENSAPLG00020016696, ENSAPLG00020014285, ENSAPLG00020008753, ENSAPLG00020015967, ENSAPLG00020012463, ENSAPLG00020005340,…	22	5286	39	12901	0.5641	0.0369507	*	0.688244	ns
GO:0006413	translational initiation	Biological Process	ENSAPLG00020005463, ENSAPLG00020013821, ENSAPLG00020012192, ENSAPLG00020015424, ENSAPLG00020010647, ENSAPLG00020000770, ENSAPLG00020007242, ENSAPLG00020001058, ENSAPLG00020003416, ENSAPLG00020015939, ENSAPLG00020015074, ENSAPLG00020018165	12	5286	18	12901	0.6667	0.0248218	*	0.688244	ns
GO:0006749	glutathione metabolic process	Biological Process	ENSAPLG00020006096, ENSAPLG00020005759, ENSAPLG00020000772, ENSAPLG00020012867, ENSAPLG00020003611, ENSAPLG00020000615, ENSAPLG00020012863, ENSAPLG00020003307, ENSAPLG00020017795, ENSAPLG00020010488, ENSAPLG00020007167, ENSAPLG00020006084	12	5286	18	12901	0.6667	0.0248218	*	0.688244	ns
GO:0001522	pseudouridine synthesis	Biological Process	ENSAPLG00020017534, ENSAPLG00020013415, ENSAPLG00020016710, ENSAPLG00020001089, ENSAPLG00020018186, ENSAPLG00020003446, ENSAPLG00020002509, ENSAPLG00020002632, ENSAPLG00020006533, ENSAPLG00020002830, ENSAPLG00020017002	11	5286	15	12901	0.7333	0.0114798	*	0.688244	ns
GO:0051536	iron-sulfur cluster binding	Molecular Function	ENSAPLG00020012800, ENSAPLG00020016420, ENSAPLG00020016282, ENSAPLG00020015526, ENSAPLG00020005796, ENSAPLG00020004970, ENSAPLG00020011047, ENSAPLG00020009579, ENSAPLG00020010521, ENSAPLG00020011156, ENSAPLG00020018488, ENSAPLG00020009532, ENSAPLG00020003051, ENSAPLG00020000618, ENSAPLG00020007319, ENSAPLG00020005879, ENSAPLG00020016826, ENSAPLG00020011157, ENSAPLG00020017639, ENSAPLG00020011247	20	5286	25	12901	0.8	7.92798e-05	****	0.107067	ns
GO:0006520	cellular amino acid metabolic process	Biological Process	ENSAPLG00020016850, ENSAPLG00020000988, ENSAPLG00020016596, ENSAPLG00020009843, ENSAPLG00020006438, ENSAPLG00020014666, ENSAPLG00020008426, ENSAPLG00020006741, ENSAPLG00020008835, ENSAPLG00020017691	10	5286	14	12901	0.7143	0.021029	*	0.688244	ns
GO:0005215	transporter activity	Molecular Function	ENSAPLG00020016893, ENSAPLG00020008066, ENSAPLG00020003282, ENSAPLG00020006890, ENSAPLG00020016889, ENSAPLG00020014749, ENSAPLG00020000759, ENSAPLG00020003913, ENSAPLG00020017086, ENSAPLG00020014949, ENSAPLG00020012640, ENSAPLG00020015459, ENSAPLG00020016056, ENSAPLG00020006912, ENSAPLG00020001474, ENSAPLG00020012480, ENSAPLG00020009927, ENSAPLG00020005338, ENSAPLG00020012215, ENSAPLG00020016692	20	5286	29	12901	0.6897	0.00213411	**	0.640469	ns
GO:0032012	regulation of ARF protein signal transduction	Biological Process	ENSAPLG00020013143, ENSAPLG00020003730, ENSAPLG00020018318, ENSAPLG00020004707, ENSAPLG00020008333, ENSAPLG00020004576, ENSAPLG00020013635, ENSAPLG00020006027, ENSAPLG00020008430, ENSAPLG00020000071	10	5286	14	12901	0.7143	0.021029	*	0.688244	ns
GO:0006099	tricarboxylic acid cycle	Biological Process	ENSAPLG00020016420, ENSAPLG00020012739, ENSAPLG00020001059, ENSAPLG00020013944, ENSAPLG00020017103, ENSAPLG00020014403, ENSAPLG00020014071, ENSAPLG00020001037, ENSAPLG00020003038, ENSAPLG00020000384	10	5286	15	12901	0.6667	0.0401276	*	0.688244	ns
GO:0016226	iron-sulfur cluster assembly	Biological Process	ENSAPLG00020012800, ENSAPLG00020008438, ENSAPLG00020011047, ENSAPLG00020011156, ENSAPLG00020018488, ENSAPLG00020009532, ENSAPLG00020007291, ENSAPLG00020011157, ENSAPLG00020017639	9	5286	11	12901	0.8182	0.00713705	**	0.688244	ns
GO:0009451	RNA modification	Biological Process	ENSAPLG00020013415, ENSAPLG00020016710, ENSAPLG00020001089, ENSAPLG00020018186, ENSAPLG00020002509, ENSAPLG00020002632, ENSAPLG00020006533, ENSAPLG00020002830, ENSAPLG00020017002	9	5286	12	12901	0.75	0.0181588	*	0.688244	ns
GO:0006241	CTP biosynthetic process	Biological Process	ENSAPLG00020016512, ENSAPLG00020013735, ENSAPLG00020014553, ENSAPLG00020012151, ENSAPLG00020018468, ENSAPLG00020018491, ENSAPLG00020013737, ENSAPLG00020017655	8	5286	9	12901	0.8889	0.00453367	**	0.688244	ns
GO:0001525	angiogenesis	Biological Process	ENSAPLG00020005245, ENSAPLG00020012988, ENSAPLG00020017850, ENSAPLG00020011065, ENSAPLG00020003629, ENSAPLG00020007587, ENSAPLG00020009811, ENSAPLG00020001696	8	5286	10	12901	0.8	0.0144782	*	0.688244	ns
GO:0007034	vacuolar transport	Biological Process	ENSAPLG00020010666, ENSAPLG00020000153, ENSAPLG00020007427, ENSAPLG00020004160, ENSAPLG00020006900, ENSAPLG00020005344, ENSAPLG00020009056, ENSAPLG00020000022	8	5286	11	12901	0.7273	0.0340545	*	0.688244	ns
GO:0016779	nucleotidyltransferase activity	Molecular Function	ENSAPLG00020001361, ENSAPLG00020007602, ENSAPLG00020007466, ENSAPLG00020005331, ENSAPLG00020007003, ENSAPLG00020017310, ENSAPLG00020009537, ENSAPLG00020005598, ENSAPLG00020002190, ENSAPLG00020018426, ENSAPLG00020005350, ENSAPLG00020006916, ENSAPLG00020016062, ENSAPLG00020018049	14	5286	20	12901	0.7	0.00826965	**	0.688244	ns
GO:0008373	sialyltransferase activity	Molecular Function	ENSAPLG00020007544, ENSAPLG00020017050, ENSAPLG00020002673, ENSAPLG00020013201, ENSAPLG00020014083, ENSAPLG00020000396, ENSAPLG00020012324, ENSAPLG00020002194, ENSAPLG00020014087, ENSAPLG00020009382, ENSAPLG00020017059, ENSAPLG00020009381, ENSAPLG00020013774, ENSAPLG00020005223	14	5286	22	12901	0.6364	0.0267546	*	0.688244	ns
GO:0035023	regulation of Rho protein signal transduction	Biological Process	ENSAPLG00020009203, ENSAPLG00020002788, ENSAPLG00020011307, ENSAPLG00020011182, ENSAPLG00020012736, ENSAPLG00020008770, ENSAPLG00020012128	7	5286	9	12901	0.7778	0.0288194	*	0.688244	ns
GO:0032007	negative regulation of TOR signaling	Biological Process	ENSAPLG00020008923, ENSAPLG00020007292, ENSAPLG00020018287, ENSAPLG00020000583, ENSAPLG00020004683, ENSAPLG00020017862	6	5286	7	12901	0.8571	0.0214615	*	0.688244	ns
GO:0008305	integrin complex	Cellular Component	ENSAPLG00020018031, ENSAPLG00020002971, ENSAPLG00020016854, ENSAPLG00020008064, ENSAPLG00020007573, ENSAPLG00020015840, ENSAPLG00020011590, ENSAPLG00020002929, ENSAPLG00020002114, ENSAPLG00020001794, ENSAPLG00020008013, ENSAPLG00020018384, ENSAPLG00020006423	13	5286	20	12901	0.65	0.0259739	*	0.688244	ns
GO:0000145	exocyst	Cellular Component	ENSAPLG00020009055, ENSAPLG00020003362, ENSAPLG00020007858, ENSAPLG00020000966, ENSAPLG00020011292, ENSAPLG00020010423, ENSAPLG00020005495, ENSAPLG00020005545, ENSAPLG00020018371, ENSAPLG00020002205, ENSAPLG00020015190	11	5286	12	12901	0.9167	0.000407233	***	0.29225	ns
GO:0008009	chemokine activity	Molecular Function	ENSAPLG00020002409, ENSAPLG00020016453, ENSAPLG00020011067, ENSAPLG00020008135, ENSAPLG00020011065, ENSAPLG00020016387, ENSAPLG00020013450, ENSAPLG00020016376, ENSAPLG00020007625, ENSAPLG00020007632, ENSAPLG00020016438, ENSAPLG00020013298, ENSAPLG00020018342, ENSAPLG00020005174	14	5286	23	12901	0.6087	0.0429794	*	0.688244	ns
GO:0140326	ATPase-coupled intramembrane lipid transporter activity	Molecular Function	ENSAPLG00020016893, ENSAPLG00020008066, ENSAPLG00020003282, ENSAPLG00020016889, ENSAPLG00020000759, ENSAPLG00020014949, ENSAPLG00020015459, ENSAPLG00020016056, ENSAPLG00020001474, ENSAPLG00020009927	10	5286	14	12901	0.7143	0.021029	*	0.688244	ns
GO:0030150	protein import into mitochondrial matrix	Biological Process	ENSAPLG00020010501, ENSAPLG00020014406, ENSAPLG00020016951, ENSAPLG00020012647, ENSAPLG00020018453, ENSAPLG00020007734	6	5286	7	12901	0.8571	0.0214615	*	0.688244	ns
GO:0008374	O-acyltransferase activity	Molecular Function	ENSAPLG00020011378, ENSAPLG00020017331, ENSAPLG00020002183, ENSAPLG00020007609, ENSAPLG00020007635, ENSAPLG00020016603, ENSAPLG00020002202, ENSAPLG00020007844, ENSAPLG00020006178	9	5286	11	12901	0.8182	0.00713705	**	0.688244	ns
GO:0006165	nucleoside diphosphate phosphorylation	Biological Process	ENSAPLG00020013735, ENSAPLG00020012151, ENSAPLG00020018468, ENSAPLG00020018491, ENSAPLG00020013737, ENSAPLG00020017655	6	5286	7	12901	0.8571	0.0214615	*	0.688244	ns
GO:0006183	GTP biosynthetic process	Biological Process	ENSAPLG00020013735, ENSAPLG00020012151, ENSAPLG00020018468, ENSAPLG00020018491, ENSAPLG00020013737, ENSAPLG00020017655	6	5286	7	12901	0.8571	0.0214615	*	0.688244	ns
GO:0009982	pseudouridine synthase activity	Molecular Function	ENSAPLG00020013415, ENSAPLG00020016710, ENSAPLG00020001089, ENSAPLG00020018186, ENSAPLG00020002509, ENSAPLG00020002632, ENSAPLG00020006533, ENSAPLG00020002830, ENSAPLG00020017002	9	5286	12	12901	0.75	0.0181588	*	0.688244	ns
GO:0006228	UTP biosynthetic process	Biological Process	ENSAPLG00020013735, ENSAPLG00020012151, ENSAPLG00020018468, ENSAPLG00020018491, ENSAPLG00020013737, ENSAPLG00020017655	6	5286	7	12901	0.8571	0.0214615	*	0.688244	ns
GO:0000956	nuclear-transcribed mRNA catabolic process	Biological Process	ENSAPLG00020014913, ENSAPLG00020012917, ENSAPLG00020014860, ENSAPLG00020014709, ENSAPLG00020009229	5	5286	5	12901	1	0.0115354	*	0.688244	ns
GO:0051225	spindle assembly	Biological Process	ENSAPLG00020001759, ENSAPLG00020010691, ENSAPLG00020008062, ENSAPLG00020001153, ENSAPLG00020018193	5	5286	6	12901	0.8333	0.0455934	*	0.688244	ns
GO:0048268	clathrin coat assembly	Biological Process	ENSAPLG00020000959, ENSAPLG00020006247, ENSAPLG00020006702, ENSAPLG00020006192, ENSAPLG00020016442	5	5286	6	12901	0.8333	0.0455934	*	0.688244	ns
GO:0006164	purine nucleotide biosynthetic process	Biological Process	ENSAPLG00020015415, ENSAPLG00020006508, ENSAPLG00020011235, ENSAPLG00020005577, ENSAPLG00020016591	5	5286	6	12901	0.8333	0.0455934	*	0.688244	ns
GO:0046855	inositol phosphate dephosphorylation	Biological Process	ENSAPLG00020008032, ENSAPLG00020013915, ENSAPLG00020013709, ENSAPLG00020005089, ENSAPLG00020006911	5	5286	6	12901	0.8333	0.0455934	*	0.688244	ns
GO:0005643	nuclear pore	Cellular Component	ENSAPLG00020010966, ENSAPLG00020017161, ENSAPLG00020001648, ENSAPLG00020016672, ENSAPLG00020013968, ENSAPLG00020008038, ENSAPLG00020004360, ENSAPLG00020006271, ENSAPLG00020006219	9	5286	11	12901	0.8182	0.00713705	**	0.688244	ns
GO:0007094	mitotic spindle assembly checkpoint signaling	Biological Process	ENSAPLG00020000863, ENSAPLG00020009820, ENSAPLG00020002028, ENSAPLG00020011620, ENSAPLG00020017006	5	5286	6	12901	0.8333	0.0455934	*	0.688244	ns
GO:0033179	proton-transporting V-type ATPase, V0 domain	Cellular Component	ENSAPLG00020004251, ENSAPLG00020017083, ENSAPLG00020014597, ENSAPLG00020018243, ENSAPLG00020018222, ENSAPLG00020006644, ENSAPLG00020005320, ENSAPLG00020006708	8	5286	11	12901	0.7273	0.0340545	*	0.688244	ns
GO:0000976	transcription cis-regulatory region binding	Molecular Function	ENSAPLG00020012177, ENSAPLG00020012695, ENSAPLG00020006555, ENSAPLG00020000030, ENSAPLG00020004205, ENSAPLG00020007031, ENSAPLG00020011989, ENSAPLG00020010387, ENSAPLG00020017677	9	5286	13	12901	0.6923	0.0376865	*	0.688244	ns
GO:0003887	DNA-directed DNA polymerase activity	Molecular Function	ENSAPLG00020007960, ENSAPLG00020007466, ENSAPLG00020017310, ENSAPLG00020010965, ENSAPLG00020005598, ENSAPLG00020006295, ENSAPLG00020008699, ENSAPLG00020009557	8	5286	11	12901	0.7273	0.0340545	*	0.688244	ns
GO:0004550	nucleoside diphosphate kinase activity	Molecular Function	ENSAPLG00020007726, ENSAPLG00020013735, ENSAPLG00020012151, ENSAPLG00020018468, ENSAPLG00020018491, ENSAPLG00020013737, ENSAPLG00020017655	7	5286	8	12901	0.875	0.0099305	**	0.688244	ns
GO:0016763	pentosyltransferase activity	Molecular Function	ENSAPLG00020001074, ENSAPLG00020009549, ENSAPLG00020012482, ENSAPLG00020012073, ENSAPLG00020007100	5	5286	6	12901	0.8333	0.0455934	*	0.688244	ns
GO:0019221	cytokine-mediated signaling pathway	Biological Process	ENSAPLG00020012177, ENSAPLG00020014843, ENSAPLG00020000030, ENSAPLG00020017766	4	5286	4	12901	1	0.0281659	*	0.688244	ns
GO:0045947	negative regulation of translational initiation	Biological Process	ENSAPLG00020011405, ENSAPLG00020006781, ENSAPLG00020008953, ENSAPLG00020011512	4	5286	4	12901	1	0.0281659	*	0.688244	ns
GO:0046658	anchored component of plasma membrane	Cellular Component	ENSAPLG00020012249, ENSAPLG00020008339, ENSAPLG00020012256, ENSAPLG00020013973, ENSAPLG00020012206, ENSAPLG00020012253, ENSAPLG00020013976	7	5286	9	12901	0.7778	0.0288194	*	0.688244	ns
GO:0008430	selenium binding	Molecular Function	ENSAPLG00020017207, ENSAPLG00020003255, ENSAPLG00020003220, ENSAPLG00020002285, ENSAPLG00020003245	5	5286	6	12901	0.8333	0.0455934	*	0.688244	ns
GO:0004908	interleukin-1 receptor activity	Molecular Function	ENSAPLG00020000041, ENSAPLG00020010975, ENSAPLG00020000073, ENSAPLG00020000055, ENSAPLG00020010805	5	5286	6	12901	0.8333	0.0455934	*	0.688244	ns
GO:0016780	phosphotransferase activity, for other substituted phosphate groups	Molecular Function	ENSAPLG00020016934, ENSAPLG00020009261, ENSAPLG00020017548, ENSAPLG00020018137, ENSAPLG00020009306	5	5286	6	12901	0.8333	0.0455934	*	0.688244	ns
GO:0010628	positive regulation of gene expression	Biological Process	ENSAPLG00020011200, ENSAPLG00020011065, ENSAPLG00020012699, ENSAPLG00020013139	4	5286	4	12901	1	0.0281659	*	0.688244	ns
GO:0043086	negative regulation of catalytic activity	Biological Process	ENSAPLG00020010685, ENSAPLG00020007217, ENSAPLG00020015009, ENSAPLG00020005816	4	5286	4	12901	1	0.0281659	*	0.688244	ns
GO:0032549	ribonucleoside binding	Molecular Function	ENSAPLG00020001500, ENSAPLG00020018016, ENSAPLG00020007729, ENSAPLG00020018014	4	5286	4	12901	1	0.0281659	*	0.688244	ns
GO:0043085	positive regulation of catalytic activity	Biological Process	ENSAPLG00020008966, ENSAPLG00020018218, ENSAPLG00020005542, ENSAPLG00020009614	4	5286	4	12901	1	0.0281659	*	0.688244	ns
GO:0034464	BBSome	Cellular Component	ENSAPLG00020005569, ENSAPLG00020016791, ENSAPLG00020011647, ENSAPLG00020008124, ENSAPLG00020003938	5	5286	6	12901	0.8333	0.0455934	*	0.688244	ns
GO:0070836	caveola assembly	Biological Process	ENSAPLG00020016452, ENSAPLG00020016152, ENSAPLG00020016450, ENSAPLG00020006789	4	5286	4	12901	1	0.0281659	*	0.688244	ns
GO:0051781	positive regulation of cell division	Biological Process	ENSAPLG00020009944, ENSAPLG00020011690, ENSAPLG00020004515, ENSAPLG00020008220	4	5286	4	12901	1	0.0281659	*	0.688244	ns
GO:0008320	protein transmembrane transporter activity	Molecular Function	ENSAPLG00020010501, ENSAPLG00020011878, ENSAPLG00020014406, ENSAPLG00020016951	4	5286	4	12901	1	0.0281659	*	0.688244	ns
GO:0006879	cellular iron ion homeostasis	Biological Process	ENSAPLG00020004941, ENSAPLG00020009579, ENSAPLG00020009561, ENSAPLG00020008535, ENSAPLG00020011868, ENSAPLG00020015716	6	5286	8	12901	0.75	0.0560545	ns	0.688244	ns
GO:0006635	fatty acid beta-oxidation	Biological Process	ENSAPLG00020009432, ENSAPLG00020002449, ENSAPLG00020017706, ENSAPLG00020009942, ENSAPLG00020012542, ENSAPLG00020011093	6	5286	8	12901	0.75	0.0560545	ns	0.688244	ns
GO:0046875	ephrin receptor binding	Molecular Function	ENSAPLG00020006620, ENSAPLG00020015829, ENSAPLG00020009768, ENSAPLG00020002816, ENSAPLG00020008906, ENSAPLG00020009765	6	5286	8	12901	0.75	0.0560545	ns	0.688244	ns
GO:0048013	ephrin receptor signaling pathway	Biological Process	ENSAPLG00020006620, ENSAPLG00020012544, ENSAPLG00020009768, ENSAPLG00020002816, ENSAPLG00020008906, ENSAPLG00020009765	6	5286	8	12901	0.75	0.0560545	ns	0.688244	ns
GO:0006418	tRNA aminoacylation for protein translation	Biological Process	ENSAPLG00020014920, ENSAPLG00020013745, ENSAPLG00020008991, ENSAPLG00020006471, ENSAPLG00020013336, ENSAPLG00020013902, ENSAPLG00020001558, ENSAPLG00020016969, ENSAPLG00020004484, ENSAPLG00020018408, ENSAPLG00020002005, ENSAPLG00020001917, ENSAPLG00020001552, ENSAPLG00020008112, ENSAPLG00020008059, ENSAPLG00020011137, ENSAPLG00020009155	17	5286	30	12901	0.5667	0.0600407	ns	0.688244	ns
GO:0006406	mRNA export from nucleus	Biological Process	ENSAPLG00020011038, ENSAPLG00020001134, ENSAPLG00020009664, ENSAPLG00020017621, ENSAPLG00020001648, ENSAPLG00020016136, ENSAPLG00020005779	7	5286	10	12901	0.7	0.0622823	ns	0.688244	ns
GO:0007188	adenylate cyclase-modulating G protein-coupled receptor signaling pathway	Biological Process	ENSAPLG00020005627, ENSAPLG00020016626, ENSAPLG00020001635, ENSAPLG00020015806, ENSAPLG00020002176, ENSAPLG00020003031, ENSAPLG00020005668	7	5286	10	12901	0.7	0.0622823	ns	0.688244	ns
GO:0017056	structural constituent of nuclear pore	Molecular Function	ENSAPLG00020010966, ENSAPLG00020005717, ENSAPLG00020017161, ENSAPLG00020016672, ENSAPLG00020008038, ENSAPLG00020006449, ENSAPLG00020006219	7	5286	10	12901	0.7	0.0622823	ns	0.688244	ns
GO:0006351	transcription, DNA-templated	Biological Process	ENSAPLG00020016353, ENSAPLG00020012325, ENSAPLG00020001500, ENSAPLG00020018016, ENSAPLG00020008664, ENSAPLG00020003759, ENSAPLG00020007729, ENSAPLG00020008567, ENSAPLG00020007640, ENSAPLG00020015090, ENSAPLG00020002250, ENSAPLG00020014910, ENSAPLG00020011024, ENSAPLG00020003072, ENSAPLG00020009483, ENSAPLG00020009861, ENSAPLG00020014322, ENSAPLG00020008948, ENSAPLG00020005359, ENSAPLG00020018014,…	30	5286	58	12901	0.5172	0.0633605	ns	0.688244	ns
GO:0004114	3',5'-cyclic-nucleotide phosphodiesterase activity	Molecular Function	ENSAPLG00020014922, ENSAPLG00020016823, ENSAPLG00020017693, ENSAPLG00020014855, ENSAPLG00020003577, ENSAPLG00020010640, ENSAPLG00020017470, ENSAPLG00020004161, ENSAPLG00020004264, ENSAPLG00020003925, ENSAPLG00020014770, ENSAPLG00020008290, ENSAPLG00020004182, ENSAPLG00020003797	14	5286	24	12901	0.5833	0.0650196	ns	0.688244	ns
GO:0007179	transforming growth factor beta receptor signaling pathway	Biological Process	ENSAPLG00020016333, ENSAPLG00020016653, ENSAPLG00020000303, ENSAPLG00020017606, ENSAPLG00020001982, ENSAPLG00020018169, ENSAPLG00020016656, ENSAPLG00020014525	8	5286	12	12901	0.6667	0.0658458	ns	0.688244	ns
GO:0019752	carboxylic acid metabolic process	Biological Process	ENSAPLG00020014808, ENSAPLG00020001229, ENSAPLG00020000988, ENSAPLG00020006394, ENSAPLG00020012034, ENSAPLG00020007366, ENSAPLG00020000480, ENSAPLG00020017691	8	5286	12	12901	0.6667	0.0658458	ns	0.688244	ns
GO:0030276	clathrin binding	Molecular Function	ENSAPLG00020000959, ENSAPLG00020009359, ENSAPLG00020009138, ENSAPLG00020006247, ENSAPLG00020002647, ENSAPLG00020010756, ENSAPLG00020008880, ENSAPLG00020016442	8	5286	12	12901	0.6667	0.0658458	ns	0.688244	ns
GO:0046873	metal ion transmembrane transporter activity	Molecular Function	ENSAPLG00020000342, ENSAPLG00020009224, ENSAPLG00020007123, ENSAPLG00020014176, ENSAPLG00020000463, ENSAPLG00020009185, ENSAPLG00020003349, ENSAPLG00020004271	8	5286	12	12901	0.6667	0.0658458	ns	0.688244	ns
GO:0051087	chaperone binding	Molecular Function	ENSAPLG00020017157, ENSAPLG00020006940, ENSAPLG00020005417, ENSAPLG00020009232, ENSAPLG00020012647, ENSAPLG00020002425, ENSAPLG00020000449, ENSAPLG00020016859	8	5286	12	12901	0.6667	0.0658458	ns	0.688244	ns
GO:0008380	RNA splicing	Biological Process	ENSAPLG00020004810, ENSAPLG00020004054, ENSAPLG00020002435, ENSAPLG00020016806, ENSAPLG00020001260, ENSAPLG00020010859, ENSAPLG00020005030, ENSAPLG00020011076	8	5286	12	12901	0.6667	0.0658458	ns	0.688244	ns
GO:0004842	ubiquitin-protein transferase activity	Molecular Function	ENSAPLG00020005814, ENSAPLG00020002398, ENSAPLG00020010372, ENSAPLG00020004290, ENSAPLG00020012766, ENSAPLG00020013569, ENSAPLG00020008695, ENSAPLG00020002595, ENSAPLG00020015846, ENSAPLG00020017731, ENSAPLG00020017624, ENSAPLG00020003564, ENSAPLG00020016732, ENSAPLG00020008879, ENSAPLG00020013366, ENSAPLG00020004140, ENSAPLG00020017386, ENSAPLG00020010553, ENSAPLG00020008191, ENSAPLG00020004669,…	34	5286	67	12901	0.5075	0.06688	ns	0.688244	ns
GO:0008543	fibroblast growth factor receptor signaling pathway	Biological Process	ENSAPLG00020010006, ENSAPLG00020012088, ENSAPLG00020002578, ENSAPLG00020012687, ENSAPLG00020003640, ENSAPLG00020004957, ENSAPLG00020004515, ENSAPLG00020010805, ENSAPLG00020011573, ENSAPLG00020010868, ENSAPLG00020005299, ENSAPLG00020008220	12	5286	20	12901	0.6	0.067475	ns	0.688244	ns
GO:0016627	oxidoreductase activity, acting on the CH-CH group of donors	Molecular Function	ENSAPLG00020002449, ENSAPLG00020008735, ENSAPLG00020011270, ENSAPLG00020006251, ENSAPLG00020015526, ENSAPLG00020017921, ENSAPLG00020010698, ENSAPLG00020009942, ENSAPLG00020001350, ENSAPLG00020011093, ENSAPLG00020001042, ENSAPLG00020000384	12	5286	20	12901	0.6	0.067475	ns	0.688244	ns
GO:0006631	fatty acid metabolic process	Biological Process	ENSAPLG00020008450, ENSAPLG00020002449, ENSAPLG00020007381, ENSAPLG00020017706, ENSAPLG00020009942, ENSAPLG00020006742, ENSAPLG00020012542, ENSAPLG00020007897, ENSAPLG00020017546	9	5286	14	12901	0.6429	0.0676698	ns	0.688244	ns
GO:0030001	metal ion transport	Biological Process	ENSAPLG00020000342, ENSAPLG00020009224, ENSAPLG00020007123, ENSAPLG00020005344, ENSAPLG00020014176, ENSAPLG00020000463, ENSAPLG00020009185, ENSAPLG00020003349, ENSAPLG00020004271	9	5286	14	12901	0.6429	0.0676698	ns	0.688244	ns
GO:0008033	tRNA processing	Biological Process	ENSAPLG00020016282, ENSAPLG00020015474, ENSAPLG00020012913, ENSAPLG00020014235, ENSAPLG00020003101, ENSAPLG00020015241, ENSAPLG00020016555, ENSAPLG00020013376, ENSAPLG00020015953	9	5286	14	12901	0.6429	0.0676698	ns	0.688244	ns
GO:0005540	hyaluronic acid binding	Molecular Function	ENSAPLG00020006494, ENSAPLG00020002733, ENSAPLG00020008175, ENSAPLG00020008111, ENSAPLG00020008118, ENSAPLG00020009632, ENSAPLG00020015923, ENSAPLG00020016851, ENSAPLG00020002746	9	5286	14	12901	0.6429	0.0676698	ns	0.688244	ns
GO:0019001	guanyl nucleotide binding	Molecular Function	ENSAPLG00020007974, ENSAPLG00020005627, ENSAPLG00020016626, ENSAPLG00020001635, ENSAPLG00020015806, ENSAPLG00020002176, ENSAPLG00020010852, ENSAPLG00020003915, ENSAPLG00020003031, ENSAPLG00020013922, ENSAPLG00020005668	11	5286	18	12901	0.6111	0.0681784	ns	0.688244	ns
GO:0031683	G-protein beta/gamma-subunit complex binding	Molecular Function	ENSAPLG00020007974, ENSAPLG00020005627, ENSAPLG00020016626, ENSAPLG00020001635, ENSAPLG00020015806, ENSAPLG00020002176, ENSAPLG00020010852, ENSAPLG00020003915, ENSAPLG00020003031, ENSAPLG00020013922, ENSAPLG00020005668	11	5286	18	12901	0.6111	0.0681784	ns	0.688244	ns
GO:0045893	positive regulation of transcription, DNA-templated	Biological Process	ENSAPLG00020006456, ENSAPLG00020015429, ENSAPLG00020003759, ENSAPLG00020001380, ENSAPLG00020015676, ENSAPLG00020001648, ENSAPLG00020008519, ENSAPLG00020011024, ENSAPLG00020000799, ENSAPLG00020011195, ENSAPLG00020010387	11	5286	18	12901	0.6111	0.0681784	ns	0.688244	ns
GO:0018024	histone-lysine N-methyltransferase activity	Molecular Function	ENSAPLG00020016168, ENSAPLG00020014998, ENSAPLG00020010718, ENSAPLG00020008503, ENSAPLG00020011951, ENSAPLG00020010814, ENSAPLG00020000262, ENSAPLG00020005252, ENSAPLG00020006369, ENSAPLG00020001172, ENSAPLG00020007164	11	5286	18	12901	0.6111	0.0681784	ns	0.688244	ns
GO:0005543	phospholipid binding	Molecular Function	ENSAPLG00020000959, ENSAPLG00020013143, ENSAPLG00020003730, ENSAPLG00020009906, ENSAPLG00020006247, ENSAPLG00020009070, ENSAPLG00020008208, ENSAPLG00020007957, ENSAPLG00020014673, ENSAPLG00020016442	10	5286	16	12901	0.625	0.0683249	ns	0.688244	ns
GO:0006750	glutathione biosynthetic process	Biological Process	ENSAPLG00020011340, ENSAPLG00020010774, ENSAPLG00020012884	3	5286	3	12901	1	0.0687647	ns	0.688244	ns
GO:0008199	ferric iron binding	Molecular Function	ENSAPLG00020004941, ENSAPLG00020008438, ENSAPLG00020009561	3	5286	3	12901	1	0.0687647	ns	0.688244	ns
GO:0019915	lipid storage	Biological Process	ENSAPLG00020010493, ENSAPLG00020013911, ENSAPLG00020001227	3	5286	3	12901	1	0.0687647	ns	0.688244	ns
GO:0006895	Golgi to endosome transport	Biological Process	ENSAPLG00020009837, ENSAPLG00020005042, ENSAPLG00020014474	3	5286	3	12901	1	0.0687647	ns	0.688244	ns
GO:0015379	potassium:chloride symporter activity	Molecular Function	ENSAPLG00020016046, ENSAPLG00020016373, ENSAPLG00020008402	3	5286	3	12901	1	0.0687647	ns	0.688244	ns
GO:0007029	endoplasmic reticulum organization	Biological Process	ENSAPLG00020007768, ENSAPLG00020014728, ENSAPLG00020007794	3	5286	3	12901	1	0.0687647	ns	0.688244	ns
GO:0016126	sterol biosynthetic process	Biological Process	ENSAPLG00020017827, ENSAPLG00020017726, ENSAPLG00020013563	3	5286	3	12901	1	0.0687647	ns	0.688244	ns
GO:0016571	histone methylation	Biological Process	ENSAPLG00020008807, ENSAPLG00020003856, ENSAPLG00020001029	3	5286	3	12901	1	0.0687647	ns	0.688244	ns
GO:0005846	nuclear cap binding complex	Cellular Component	ENSAPLG00020009664, ENSAPLG00020009208, ENSAPLG00020015364	3	5286	3	12901	1	0.0687647	ns	0.688244	ns
GO:0004826	phenylalanine-tRNA ligase activity	Molecular Function	ENSAPLG00020006160, ENSAPLG00020011537, ENSAPLG00020014995	3	5286	3	12901	1	0.0687647	ns	0.688244	ns
GO:0006269	DNA replication, synthesis of RNA primer	Biological Process	ENSAPLG00020007960, ENSAPLG00020010315, ENSAPLG00020014711	3	5286	3	12901	1	0.0687647	ns	0.688244	ns
GO:0004712	protein serine/threonine/tyrosine kinase activity	Molecular Function	ENSAPLG00020011062, ENSAPLG00020005536, ENSAPLG00020009660	3	5286	3	12901	1	0.0687647	ns	0.688244	ns
GO:0034061	DNA polymerase activity	Molecular Function	ENSAPLG00020007466, ENSAPLG00020017310, ENSAPLG00020005598	3	5286	3	12901	1	0.0687647	ns	0.688244	ns
GO:0030509	BMP signaling pathway	Biological Process	ENSAPLG00020008339, ENSAPLG00020014254, ENSAPLG00020009735	3	5286	3	12901	1	0.0687647	ns	0.688244	ns
GO:0007195	adenylate cyclase-inhibiting dopamine receptor signaling pathway	Biological Process	ENSAPLG00020015301, ENSAPLG00020007095, ENSAPLG00020000837	3	5286	3	12901	1	0.0687647	ns	0.688244	ns
GO:0000940	outer kinetochore	Cellular Component	ENSAPLG00020016994, ENSAPLG00020008262, ENSAPLG00020008354	3	5286	3	12901	1	0.0687647	ns	0.688244	ns
GO:0004591	oxoglutarate dehydrogenase (succinyl-transferring) activity	Molecular Function	ENSAPLG00020001059, ENSAPLG00020017103, ENSAPLG00020014403	3	5286	3	12901	1	0.0687647	ns	0.688244	ns
GO:0006595	polyamine metabolic process	Biological Process	ENSAPLG00020010685, ENSAPLG00020012870, ENSAPLG00020015009	3	5286	3	12901	1	0.0687647	ns	0.688244	ns
GO:0031262	Ndc80 complex	Cellular Component	ENSAPLG00020017491, ENSAPLG00020001399, ENSAPLG00020016955	3	5286	3	12901	1	0.0687647	ns	0.688244	ns
GO:0004478	methionine adenosyltransferase activity	Molecular Function	ENSAPLG00020004191, ENSAPLG00020014371, ENSAPLG00020009377	3	5286	3	12901	1	0.0687647	ns	0.688244	ns
GO:0006556	S-adenosylmethionine biosynthetic process	Biological Process	ENSAPLG00020004191, ENSAPLG00020014371, ENSAPLG00020009377	3	5286	3	12901	1	0.0687647	ns	0.688244	ns
GO:0090090	negative regulation of canonical Wnt signaling pathway	Biological Process	ENSAPLG00020004356, ENSAPLG00020014964, ENSAPLG00020018301	3	5286	3	12901	1	0.0687647	ns	0.688244	ns
GO:0019955	cytokine binding	Molecular Function	ENSAPLG00020013018, ENSAPLG00020011541, ENSAPLG00020017766	3	5286	3	12901	1	0.0687647	ns	0.688244	ns
GO:0016594	glycine binding	Molecular Function	ENSAPLG00020017141, ENSAPLG00020009940, ENSAPLG00020016558	3	5286	3	12901	1	0.0687647	ns	0.688244	ns
GO:0022824	transmitter-gated ion channel activity	Molecular Function	ENSAPLG00020017141, ENSAPLG00020009940, ENSAPLG00020016558	3	5286	3	12901	1	0.0687647	ns	0.688244	ns
GO:0017075	syntaxin-1 binding	Molecular Function	ENSAPLG00020005877, ENSAPLG00020001631, ENSAPLG00020005060	3	5286	3	12901	1	0.0687647	ns	0.688244	ns
GO:0006958	complement activation, classical pathway	Biological Process	ENSAPLG00020016514, ENSAPLG00020016518, ENSAPLG00020002212	3	5286	3	12901	1	0.0687647	ns	0.688244	ns
GO:0006857	oligopeptide transport	Biological Process	ENSAPLG00020011826, ENSAPLG00020013133, ENSAPLG00020011586	3	5286	3	12901	1	0.0687647	ns	0.688244	ns
GO:0004527	exonuclease activity	Molecular Function	ENSAPLG00020014709, ENSAPLG00020000132, ENSAPLG00020017702	3	5286	3	12901	1	0.0687647	ns	0.688244	ns
GO:0016934	extracellularly glycine-gated chloride channel activity	Molecular Function	ENSAPLG00020003896, ENSAPLG00020009940, ENSAPLG00020016558	3	5286	3	12901	1	0.0687647	ns	0.688244	ns
GO:0009986	cell surface	Cellular Component	ENSAPLG00020013395, ENSAPLG00020010134, ENSAPLG00020009968	3	5286	3	12901	1	0.0687647	ns	0.688244	ns
GO:0055072	iron ion homeostasis	Biological Process	ENSAPLG00020009735, ENSAPLG00020011456, ENSAPLG00020005502	3	5286	3	12901	1	0.0687647	ns	0.688244	ns
GO:0006370	7-methylguanosine mRNA capping	Biological Process	ENSAPLG00020012463, ENSAPLG00020008607, ENSAPLG00020007152	3	5286	3	12901	1	0.0687647	ns	0.688244	ns
GO:0030942	endoplasmic reticulum signal peptide binding	Molecular Function	ENSAPLG00020000977, ENSAPLG00020011455, ENSAPLG00020018390	3	5286	3	12901	1	0.0687647	ns	0.688244	ns
GO:0004812	aminoacyl-tRNA ligase activity	Molecular Function	ENSAPLG00020014920, ENSAPLG00020013745, ENSAPLG00020008991, ENSAPLG00020006471, ENSAPLG00020013336, ENSAPLG00020013902, ENSAPLG00020001558, ENSAPLG00020016969, ENSAPLG00020004484, ENSAPLG00020018408, ENSAPLG00020002005, ENSAPLG00020011537, ENSAPLG00020001917, ENSAPLG00020001552, ENSAPLG00020008112, ENSAPLG00020008059, ENSAPLG00020011137, ENSAPLG00020009155	18	5286	33	12901	0.5455	0.080248	ns	0.688244	ns
GO:0050660	flavin adenine dinucleotide binding	Molecular Function	ENSAPLG00020004322, ENSAPLG00020002449, ENSAPLG00020006251, ENSAPLG00020004560, ENSAPLG00020015743, ENSAPLG00020005759, ENSAPLG00020013658, ENSAPLG00020010521, ENSAPLG00020015474, ENSAPLG00020003101, ENSAPLG00020017921, ENSAPLG00020010698, ENSAPLG00020012247, ENSAPLG00020004309, ENSAPLG00020015372, ENSAPLG00020015241, ENSAPLG00020002792, ENSAPLG00020016555, ENSAPLG00020011093, ENSAPLG00020016394,…	24	5286	46	12901	0.5217	0.0820649	ns	0.688244	ns
GO:0005737	cytoplasm	Cellular Component	ENSAPLG00020006796, ENSAPLG00020001074, ENSAPLG00020004460, ENSAPLG00020017560, ENSAPLG00020006333, ENSAPLG00020017712, ENSAPLG00020007381, ENSAPLG00020009001, ENSAPLG00020008735, ENSAPLG00020010592, ENSAPLG00020004193, ENSAPLG00020001213, ENSAPLG00020006160, ENSAPLG00020018181, ENSAPLG00020015526, ENSAPLG00020004297, ENSAPLG00020013186, ENSAPLG00020014985, ENSAPLG00020009506, ENSAPLG00020011200,…	114	5286	251	12901	0.4542	0.084059	ns	0.688244	ns
GO:0005743	mitochondrial inner membrane	Cellular Component	ENSAPLG00020008230, ENSAPLG00020017938, ENSAPLG00020016502, ENSAPLG00020005532, ENSAPLG00020016250, ENSAPLG00020000585, ENSAPLG00020000004, ENSAPLG00020002097, ENSAPLG00020014329, ENSAPLG00020000135, ENSAPLG00020000714, ENSAPLG00020010744, ENSAPLG00020002798, ENSAPLG00020017903	14	5286	25	12901	0.56	0.0934196	ns	0.688244	ns
GO:0005085	guanyl-nucleotide exchange factor activity	Molecular Function	ENSAPLG00020009932, ENSAPLG00020017379, ENSAPLG00020009983, ENSAPLG00020018444, ENSAPLG00020002582, ENSAPLG00020013494, ENSAPLG00020004493, ENSAPLG00020012446, ENSAPLG00020013143, ENSAPLG00020003730, ENSAPLG00020017291, ENSAPLG00020001491, ENSAPLG00020002066, ENSAPLG00020016746, ENSAPLG00020018318, ENSAPLG00020015152, ENSAPLG00020016437, ENSAPLG00020005284, ENSAPLG00020007003, ENSAPLG00020009107,…	55	5286	116	12901	0.4741	0.0936501	ns	0.688244	ns
GO:0071704	organic substance metabolic process	Biological Process	ENSAPLG00020009213, ENSAPLG00020015722, ENSAPLG00020009867, ENSAPLG00020003052	4	5286	5	12901	0.8	0.0946879	ns	0.688244	ns
GO:0070652	HAUS complex	Cellular Component	ENSAPLG00020001759, ENSAPLG00020010691, ENSAPLG00020008062, ENSAPLG00020018193	4	5286	5	12901	0.8	0.0946879	ns	0.688244	ns
GO:0016559	peroxisome fission	Biological Process	ENSAPLG00020012406, ENSAPLG00020009797, ENSAPLG00020002150, ENSAPLG00020014976	4	5286	5	12901	0.8	0.0946879	ns	0.688244	ns
GO:0000220	vacuolar proton-transporting V-type ATPase, V0 domain	Cellular Component	ENSAPLG00020004251, ENSAPLG00020014597, ENSAPLG00020018243, ENSAPLG00020018222	4	5286	5	12901	0.8	0.0946879	ns	0.688244	ns
GO:0015377	cation:chloride symporter activity	Molecular Function	ENSAPLG00020016046, ENSAPLG00020003289, ENSAPLG00020016373, ENSAPLG00020008402	4	5286	5	12901	0.8	0.0946879	ns	0.688244	ns
GO:0001784	phosphotyrosine residue binding	Molecular Function	ENSAPLG00020002398, ENSAPLG00020010372, ENSAPLG00020002582, ENSAPLG00020010553	4	5286	5	12901	0.8	0.0946879	ns	0.688244	ns
GO:0023051	regulation of signaling	Biological Process	ENSAPLG00020002398, ENSAPLG00020010372, ENSAPLG00020010553, ENSAPLG00020016152	4	5286	5	12901	0.8	0.0946879	ns	0.688244	ns
GO:0061617	MICOS complex	Cellular Component	ENSAPLG00020010547, ENSAPLG00020015192, ENSAPLG00020016502, ENSAPLG00020017251	4	5286	5	12901	0.8	0.0946879	ns	0.688244	ns
GO:0005811	lipid droplet	Cellular Component	ENSAPLG00020013911, ENSAPLG00020001227, ENSAPLG00020018431, ENSAPLG00020002164	4	5286	5	12901	0.8	0.0946879	ns	0.688244	ns
GO:0003747	translation release factor activity	Molecular Function	ENSAPLG00020011566, ENSAPLG00020008792, ENSAPLG00020014178, ENSAPLG00020009317	4	5286	5	12901	0.8	0.0946879	ns	0.688244	ns
GO:0006415	translational termination	Biological Process	ENSAPLG00020011566, ENSAPLG00020008792, ENSAPLG00020014178, ENSAPLG00020009317	4	5286	5	12901	0.8	0.0946879	ns	0.688244	ns
GO:0031966	mitochondrial membrane	Cellular Component	ENSAPLG00020009465, ENSAPLG00020004114, ENSAPLG00020000277, ENSAPLG00020017903	4	5286	5	12901	0.8	0.0946879	ns	0.688244	ns
GO:0150077	regulation of neuroinflammatory response	Biological Process	ENSAPLG00020000011, ENSAPLG00020007406, ENSAPLG00020007280, ENSAPLG00020005110	4	5286	5	12901	0.8	0.0946879	ns	0.688244	ns
GO:0008195	phosphatidate phosphatase activity	Molecular Function	ENSAPLG00020001677, ENSAPLG00020010800, ENSAPLG00020005019, ENSAPLG00020008047	4	5286	5	12901	0.8	0.0946879	ns	0.688244	ns
GO:0016641	oxidoreductase activity, acting on the CH-NH2 group of donors, oxygen as acceptor	Molecular Function	ENSAPLG00020006347, ENSAPLG00020003333, ENSAPLG00020016259, ENSAPLG00020010185	4	5286	5	12901	0.8	0.0946879	ns	0.688244	ns
GO:0030976	thiamine pyrophosphate binding	Molecular Function	ENSAPLG00020001059, ENSAPLG00020017103, ENSAPLG00020014403, ENSAPLG00020000754	4	5286	5	12901	0.8	0.0946879	ns	0.688244	ns
GO:0005744	TIM23 mitochondrial import inner membrane translocase complex	Cellular Component	ENSAPLG00020014406, ENSAPLG00020016951, ENSAPLG00020018453, ENSAPLG00020007734	4	5286	5	12901	0.8	0.0946879	ns	0.688244	ns
GO:0051014	actin filament severing	Biological Process	ENSAPLG00020000079, ENSAPLG00020002988, ENSAPLG00020004405, ENSAPLG00020014493	4	5286	5	12901	0.8	0.0946879	ns	0.688244	ns
GO:0008157	protein phosphatase 1 binding	Molecular Function	ENSAPLG00020007522, ENSAPLG00020005467, ENSAPLG00020014617, ENSAPLG00020012547	4	5286	5	12901	0.8	0.0946879	ns	0.688244	ns
GO:0050804	modulation of chemical synaptic transmission	Biological Process	ENSAPLG00020007522, ENSAPLG00020016751, ENSAPLG00020013657, ENSAPLG00020014617	4	5286	5	12901	0.8	0.0946879	ns	0.688244	ns
GO:0031146	SCF-dependent proteasomal ubiquitin-dependent protein catabolic process	Biological Process	ENSAPLG00020012742, ENSAPLG00020002231, ENSAPLG00020002024, ENSAPLG00020013593	4	5286	5	12901	0.8	0.0946879	ns	0.688244	ns
GO:0006469	negative regulation of protein kinase activity	Biological Process	ENSAPLG00020014540, ENSAPLG00020000583, ENSAPLG00020013283, ENSAPLG00020007034	4	5286	5	12901	0.8	0.0946879	ns	0.688244	ns
GO:0043161	proteasome-mediated ubiquitin-dependent protein catabolic process	Biological Process	ENSAPLG00020003516, ENSAPLG00020017041, ENSAPLG00020012310, ENSAPLG00020005523	4	5286	5	12901	0.8	0.0946879	ns	0.688244	ns
GO:0005246	calcium channel regulator activity	Molecular Function	ENSAPLG00020006804, ENSAPLG00020009959, ENSAPLG00020003558, ENSAPLG00020001469	4	5286	5	12901	0.8	0.0946879	ns	0.688244	ns
GO:0043022	ribosome binding	Molecular Function	ENSAPLG00020014329, ENSAPLG00020002355, ENSAPLG00020010744, ENSAPLG00020008336	4	5286	5	12901	0.8	0.0946879	ns	0.688244	ns
GO:0098609	cell-cell adhesion	Biological Process	ENSAPLG00020008495, ENSAPLG00020006064, ENSAPLG00020008023, ENSAPLG00020007901, ENSAPLG00020004297, ENSAPLG00020001847, ENSAPLG00020011438, ENSAPLG00020014736, ENSAPLG00020014684, ENSAPLG00020014738, ENSAPLG00020011454, ENSAPLG00020001722, ENSAPLG00020005063, ENSAPLG00020015760, ENSAPLG00020001906, ENSAPLG00020007176, ENSAPLG00020013412, ENSAPLG00020014727, ENSAPLG00020011388, ENSAPLG00020015306	20	5286	38	12901	0.5263	0.0978931	ns	0.688244	ns
GO:0006139	nucleobase-containing compound metabolic process	Biological Process	ENSAPLG00020010252, ENSAPLG00020000478, ENSAPLG00020003562, ENSAPLG00020005602, ENSAPLG00020017504, ENSAPLG00020004093, ENSAPLG00020002226, ENSAPLG00020000132, ENSAPLG00020006946, ENSAPLG00020003361, ENSAPLG00020012868, ENSAPLG00020017462	12	5286	21	12901	0.5714	0.100154	ns	0.688244	ns
GO:0004197	cysteine-type endopeptidase activity	Molecular Function	ENSAPLG00020010287, ENSAPLG00020000641, ENSAPLG00020002396, ENSAPLG00020007504, ENSAPLG00020017450, ENSAPLG00020006340, ENSAPLG00020016585, ENSAPLG00020017373, ENSAPLG00020012635, ENSAPLG00020007981, ENSAPLG00020001394, ENSAPLG00020008458	12	5286	21	12901	0.5714	0.100154	ns	0.688244	ns
GO:0030215	semaphorin receptor binding	Molecular Function	ENSAPLG00020002437, ENSAPLG00020001484, ENSAPLG00020003133, ENSAPLG00020016199, ENSAPLG00020012804, ENSAPLG00020001412, ENSAPLG00020004192, ENSAPLG00020008425, ENSAPLG00020015837, ENSAPLG00020006057, ENSAPLG00020001490	11	5286	19	12901	0.5789	0.103384	ns	0.688244	ns
GO:0016868	intramolecular transferase activity, phosphotransferases	Molecular Function	ENSAPLG00020009213, ENSAPLG00020013883, ENSAPLG00020015722, ENSAPLG00020009867, ENSAPLG00020003052	5	5286	7	12901	0.7143	0.105923	ns	0.688244	ns
GO:0005779	integral component of peroxisomal membrane	Cellular Component	ENSAPLG00020013866, ENSAPLG00020012406, ENSAPLG00020009797, ENSAPLG00020002150, ENSAPLG00020014976	5	5286	7	12901	0.7143	0.105923	ns	0.688244	ns
GO:0016830	carbon-carbon lyase activity	Molecular Function	ENSAPLG00020014808, ENSAPLG00020001229, ENSAPLG00020000988, ENSAPLG00020006394, ENSAPLG00020017691	5	5286	7	12901	0.7143	0.105923	ns	0.688244	ns
GO:0002098	tRNA wobble uridine modification	Biological Process	ENSAPLG00020007491, ENSAPLG00020009328, ENSAPLG00020011217, ENSAPLG00020015241, ENSAPLG00020009198	5	5286	7	12901	0.7143	0.105923	ns	0.688244	ns
GO:0008408	3'-5' exonuclease activity	Molecular Function	ENSAPLG00020010252, ENSAPLG00020000478, ENSAPLG00020003802, ENSAPLG00020004987, ENSAPLG00020012868	5	5286	7	12901	0.7143	0.105923	ns	0.688244	ns
GO:0008201	heparin binding	Molecular Function	ENSAPLG00020001063, ENSAPLG00020013148, ENSAPLG00020000981, ENSAPLG00020009166, ENSAPLG00020010505	5	5286	7	12901	0.7143	0.105923	ns	0.688244	ns
GO:0005868	cytoplasmic dynein complex	Cellular Component	ENSAPLG00020010080, ENSAPLG00020005448, ENSAPLG00020008508, ENSAPLG00020009823, ENSAPLG00020004769	5	5286	7	12901	0.7143	0.105923	ns	0.688244	ns
GO:0000062	fatty-acyl-CoA binding	Molecular Function	ENSAPLG00020000938, ENSAPLG00020015823, ENSAPLG00020017270, ENSAPLG00020008747, ENSAPLG00020001322	5	5286	7	12901	0.7143	0.105923	ns	0.688244	ns
GO:0006913	nucleocytoplasmic transport	Biological Process	ENSAPLG00020005717, ENSAPLG00020016672, ENSAPLG00020008038, ENSAPLG00020006449, ENSAPLG00020006219	5	5286	7	12901	0.7143	0.105923	ns	0.688244	ns
GO:0006270	DNA replication initiation	Biological Process	ENSAPLG00020001553, ENSAPLG00020004506, ENSAPLG00020012076, ENSAPLG00020001216, ENSAPLG00020010525	5	5286	7	12901	0.7143	0.105923	ns	0.688244	ns
GO:0016012	sarcoglycan complex	Cellular Component	ENSAPLG00020002120, ENSAPLG00020007546, ENSAPLG00020007727, ENSAPLG00020011746, ENSAPLG00020006453	5	5286	7	12901	0.7143	0.105923	ns	0.688244	ns
GO:0003707	steroid hormone receptor activity	Molecular Function	ENSAPLG00020007002, ENSAPLG00020001357, ENSAPLG00020012699, ENSAPLG00020003097, ENSAPLG00020011676	5	5286	7	12901	0.7143	0.105923	ns	0.688244	ns
GO:0006400	tRNA modification	Biological Process	ENSAPLG00020011683, ENSAPLG00020010035, ENSAPLG00020007319, ENSAPLG00020007100, ENSAPLG00020016826	5	5286	7	12901	0.7143	0.105923	ns	0.688244	ns
GO:0005154	epidermal growth factor receptor binding	Molecular Function	ENSAPLG00020013131, ENSAPLG00020005899, ENSAPLG00020011053, ENSAPLG00020011048, ENSAPLG00020017167	5	5286	7	12901	0.7143	0.105923	ns	0.688244	ns
GO:0032040	small-subunit processome	Cellular Component	ENSAPLG00020001432, ENSAPLG00020016975, ENSAPLG00020013340, ENSAPLG00020012762, ENSAPLG00020003034	5	5286	7	12901	0.7143	0.105923	ns	0.688244	ns
GO:0008094	ATP-dependent activity, acting on DNA	Molecular Function	ENSAPLG00020001110, ENSAPLG00020000299, ENSAPLG00020010466, ENSAPLG00020007338, ENSAPLG00020000186	5	5286	7	12901	0.7143	0.105923	ns	0.688244	ns
GO:0031012	extracellular matrix	Cellular Component	ENSAPLG00020002545, ENSAPLG00020015121, ENSAPLG00020002515, ENSAPLG00020016366, ENSAPLG00020008387, ENSAPLG00020005634, ENSAPLG00020004145, ENSAPLG00020002732, ENSAPLG00020006553, ENSAPLG00020002280	10	5286	17	12901	0.5882	0.106385	ns	0.688244	ns
GO:0019888	protein phosphatase regulator activity	Molecular Function	ENSAPLG00020006894, ENSAPLG00020017356, ENSAPLG00020006731, ENSAPLG00020001111, ENSAPLG00020005467, ENSAPLG00020015437, ENSAPLG00020013281, ENSAPLG00020017252, ENSAPLG00020012547	9	5286	15	12901	0.6	0.108983	ns	0.688244	ns
GO:0032259	methylation	Biological Process	ENSAPLG00020004906, ENSAPLG00020008427, ENSAPLG00020013802, ENSAPLG00020006882, ENSAPLG00020015764, ENSAPLG00020004421, ENSAPLG00020013249, ENSAPLG00020005308, ENSAPLG00020008607	9	5286	15	12901	0.6	0.108983	ns	0.688244	ns
GO:0006629	lipid metabolic process	Biological Process	ENSAPLG00020018225, ENSAPLG00020006411, ENSAPLG00020006500, ENSAPLG00020015075, ENSAPLG00020007381, ENSAPLG00020011270, ENSAPLG00020017682, ENSAPLG00020005032, ENSAPLG00020017706, ENSAPLG00020002266, ENSAPLG00020013444, ENSAPLG00020010378, ENSAPLG00020002572, ENSAPLG00020008291, ENSAPLG00020003819, ENSAPLG00020010137, ENSAPLG00020003421, ENSAPLG00020002164, ENSAPLG00020006655, ENSAPLG00020004606,…	40	5286	83	12901	0.4819	0.109899	ns	0.688244	ns
GO:0016301	kinase activity	Molecular Function	ENSAPLG00020003566, ENSAPLG00020001445, ENSAPLG00020007381, ENSAPLG00020008805, ENSAPLG00020018429, ENSAPLG00020015719, ENSAPLG00020007260, ENSAPLG00020000608, ENSAPLG00020010049, ENSAPLG00020015770, ENSAPLG00020012869, ENSAPLG00020010246, ENSAPLG00020013004, ENSAPLG00020000404, ENSAPLG00020014148, ENSAPLG00020003799, ENSAPLG00020004698, ENSAPLG00020013942, ENSAPLG00020011985, ENSAPLG00020012544,…	36	5286	74	12901	0.4865	0.110269	ns	0.688244	ns
GO:0007214	gamma-aminobutyric acid signaling pathway	Biological Process	ENSAPLG00020017171, ENSAPLG00020000202, ENSAPLG00020001448, ENSAPLG00020015454, ENSAPLG00020001461, ENSAPLG00020000177	6	5286	9	12901	0.6667	0.110525	ns	0.688244	ns
GO:0016514	SWI/SNF complex	Cellular Component	ENSAPLG00020009295, ENSAPLG00020011863, ENSAPLG00020018136, ENSAPLG00020013256, ENSAPLG00020009163, ENSAPLG00020003988	6	5286	9	12901	0.6667	0.110525	ns	0.688244	ns
GO:1902476	chloride transmembrane transport	Biological Process	ENSAPLG00020000318, ENSAPLG00020004992, ENSAPLG00020016046, ENSAPLG00020004961, ENSAPLG00020008402, ENSAPLG00020017795	6	5286	9	12901	0.6667	0.110525	ns	0.688244	ns
GO:0042147	retrograde transport, endosome to Golgi	Biological Process	ENSAPLG00020013827, ENSAPLG00020007142, ENSAPLG00020005504, ENSAPLG00020017016, ENSAPLG00020009437, ENSAPLG00020004927	6	5286	9	12901	0.6667	0.110525	ns	0.688244	ns
GO:0005669	transcription factor TFIID complex	Cellular Component	ENSAPLG00020012596, ENSAPLG00020008948, ENSAPLG00020015705, ENSAPLG00020014966, ENSAPLG00020005644, ENSAPLG00020017104	6	5286	9	12901	0.6667	0.110525	ns	0.688244	ns
GO:0005520	insulin-like growth factor binding	Molecular Function	ENSAPLG00020005370, ENSAPLG00020011518, ENSAPLG00020011592, ENSAPLG00020011523, ENSAPLG00020018129, ENSAPLG00020011949	6	5286	9	12901	0.6667	0.110525	ns	0.688244	ns
GO:0070006	metalloaminopeptidase activity	Molecular Function	ENSAPLG00020015758, ENSAPLG00020001990, ENSAPLG00020008329, ENSAPLG00020007161, ENSAPLG00020008478, ENSAPLG00020016179, ENSAPLG00020010591, ENSAPLG00020009596	8	5286	13	12901	0.6154	0.110901	ns	0.688244	ns
GO:0003700	DNA-binding transcription factor activity	Molecular Function	ENSAPLG00020005321, ENSAPLG00020016648, ENSAPLG00020001045, ENSAPLG00020014345, ENSAPLG00020015913, ENSAPLG00020014074, ENSAPLG00020007131, ENSAPLG00020018112, ENSAPLG00020002987, ENSAPLG00020013026, ENSAPLG00020004843, ENSAPLG00020014547, ENSAPLG00020000936, ENSAPLG00020015717, ENSAPLG00020001541, ENSAPLG00020012177, ENSAPLG00020001644, ENSAPLG00020015671, ENSAPLG00020005926, ENSAPLG00020017525,…	152	5286	343	12901	0.4431	0.111544	ns	0.688244	ns
GO:0008021	synaptic vesicle	Cellular Component	ENSAPLG00020005548, ENSAPLG00020018376, ENSAPLG00020004453, ENSAPLG00020013073, ENSAPLG00020009120, ENSAPLG00020013794, ENSAPLG00020015588	7	5286	11	12901	0.6364	0.111681	ns	0.688244	ns
GO:0000724	double-strand break repair via homologous recombination	Biological Process	ENSAPLG00020013557, ENSAPLG00020004929, ENSAPLG00020001110, ENSAPLG00020000299, ENSAPLG00020011195, ENSAPLG00020005919, ENSAPLG00020000186	7	5286	11	12901	0.6364	0.111681	ns	0.688244	ns
GO:0030131	clathrin adaptor complex	Cellular Component	ENSAPLG00020009138, ENSAPLG00020002647, ENSAPLG00020010756, ENSAPLG00020006954, ENSAPLG00020008157, ENSAPLG00020011470, ENSAPLG00020014279	7	5286	11	12901	0.6364	0.111681	ns	0.688244	ns
GO:0006665	sphingolipid metabolic process	Biological Process	ENSAPLG00020004900, ENSAPLG00020008832, ENSAPLG00020008850, ENSAPLG00020010516, ENSAPLG00020017548, ENSAPLG00020011119, ENSAPLG00020014542	7	5286	11	12901	0.6364	0.111681	ns	0.688244	ns
GO:0006364	rRNA processing	Biological Process	ENSAPLG00020005407, ENSAPLG00020007222, ENSAPLG00020003802, ENSAPLG00020016975, ENSAPLG00020013340, ENSAPLG00020006797, ENSAPLG00020008471, ENSAPLG00020009058, ENSAPLG00020008338, ENSAPLG00020004139, ENSAPLG00020016914, ENSAPLG00020013249, ENSAPLG00020000346, ENSAPLG00020004557, ENSAPLG00020003034	15	5286	28	12901	0.5357	0.122633	ns	0.688244	ns
GO:0016311	dephosphorylation	Biological Process	ENSAPLG00020016333, ENSAPLG00020006739, ENSAPLG00020001336, ENSAPLG00020009706, ENSAPLG00020005233, ENSAPLG00020014719, ENSAPLG00020005048, ENSAPLG00020000250, ENSAPLG00020007046, ENSAPLG00020017322, ENSAPLG00020010268, ENSAPLG00020001971, ENSAPLG00020001523, ENSAPLG00020014287, ENSAPLG00020001877, ENSAPLG00020018278, ENSAPLG00020002704, ENSAPLG00020005631, ENSAPLG00020012697, ENSAPLG00020007088,…	41	5286	86	12901	0.4767	0.123828	ns	0.688244	ns
GO:0016746	acyltransferase activity	Molecular Function	ENSAPLG00020018147, ENSAPLG00020011378, ENSAPLG00020012739, ENSAPLG00020016368, ENSAPLG00020017706, ENSAPLG00020017953, ENSAPLG00020017815, ENSAPLG00020015959, ENSAPLG00020007609, ENSAPLG00020011630, ENSAPLG00020007635, ENSAPLG00020007844, ENSAPLG00020014901, ENSAPLG00020008228, ENSAPLG00020006742, ENSAPLG00020014400, ENSAPLG00020000378, ENSAPLG00020012859, ENSAPLG00020017392, ENSAPLG00020006135,…	24	5286	48	12901	0.5	0.130238	ns	0.688244	ns
GO:0046872	metal ion binding	Molecular Function	ENSAPLG00020016333, ENSAPLG00020013492, ENSAPLG00020009750, ENSAPLG00020004941, ENSAPLG00020006762, ENSAPLG00020014754, ENSAPLG00020013026, ENSAPLG00020001207, ENSAPLG00020016905, ENSAPLG00020012938, ENSAPLG00020013314, ENSAPLG00020016528, ENSAPLG00020005814, ENSAPLG00020006202, ENSAPLG00020011329, ENSAPLG00020015121, ENSAPLG00020004290, ENSAPLG00020005796, ENSAPLG00020008695, ENSAPLG00020006785,…	109	5286	244	12901	0.4467	0.131467	ns	0.688244	ns
GO:0045211	postsynaptic membrane	Cellular Component	ENSAPLG00020017077, ENSAPLG00020015073, ENSAPLG00020015725, ENSAPLG00020006177, ENSAPLG00020004084, ENSAPLG00020003896, ENSAPLG00020005618, ENSAPLG00020013730, ENSAPLG00020009940, ENSAPLG00020015720, ENSAPLG00020016558, ENSAPLG00020007252, ENSAPLG00020008965	13	5286	24	12901	0.5417	0.134374	ns	0.688244	ns
GO:0003779	actin binding	Molecular Function	ENSAPLG00020018109, ENSAPLG00020001336, ENSAPLG00020008448, ENSAPLG00020002029, ENSAPLG00020007059, ENSAPLG00020012033, ENSAPLG00020006527, ENSAPLG00020016798, ENSAPLG00020014977, ENSAPLG00020001777, ENSAPLG00020017441, ENSAPLG00020007522, ENSAPLG00020013874, ENSAPLG00020005177, ENSAPLG00020006398, ENSAPLG00020015060, ENSAPLG00020005467, ENSAPLG00020007636, ENSAPLG00020015979, ENSAPLG00020009861,…	46	5286	98	12901	0.4694	0.135398	ns	0.688244	ns
GO:0016740	transferase activity	Molecular Function	ENSAPLG00020000462, ENSAPLG00020011378, ENSAPLG00020015719, ENSAPLG00020007260, ENSAPLG00020017706, ENSAPLG00020005331, ENSAPLG00020015770, ENSAPLG00020013201, ENSAPLG00020008648, ENSAPLG00020004698, ENSAPLG00020013802, ENSAPLG00020017905, ENSAPLG00020012544, ENSAPLG00020011630, ENSAPLG00020007635, ENSAPLG00020006882, ENSAPLG00020006433, ENSAPLG00020005330, ENSAPLG00020018426, ENSAPLG00020012863,…	31	5286	64	12901	0.4844	0.138135	ns	0.688244	ns
GO:0005739	mitochondrion	Cellular Component	ENSAPLG00020013580, ENSAPLG00020010339, ENSAPLG00020011051, ENSAPLG00020011503, ENSAPLG00020010547, ENSAPLG00020005057, ENSAPLG00020008438, ENSAPLG00020000487, ENSAPLG00020015192, ENSAPLG00020006559, ENSAPLG00020003277, ENSAPLG00020017731, ENSAPLG00020002612, ENSAPLG00020008905, ENSAPLG00020015506, ENSAPLG00020016194, ENSAPLG00020016361, ENSAPLG00020011789, ENSAPLG00020014118, ENSAPLG00020014573,…	27	5286	55	12901	0.4909	0.138247	ns	0.688244	ns
GO:0005667	transcription regulator complex	Cellular Component	ENSAPLG00020016824, ENSAPLG00020016653, ENSAPLG00020012003, ENSAPLG00020000303, ENSAPLG00020015090, ENSAPLG00020015917, ENSAPLG00020017606, ENSAPLG00020001982, ENSAPLG00020014568, ENSAPLG00020012579, ENSAPLG00020003056, ENSAPLG00020017768, ENSAPLG00020018169, ENSAPLG00020001381, ENSAPLG00020016656, ENSAPLG00020007826, ENSAPLG00020005127, ENSAPLG00020014525	18	5286	35	12901	0.5143	0.138723	ns	0.688244	ns
GO:0004714	transmembrane receptor protein tyrosine kinase activity	Molecular Function	ENSAPLG00020014732, ENSAPLG00020014840, ENSAPLG00020016141, ENSAPLG00020003605, ENSAPLG00020011541, ENSAPLG00020004653, ENSAPLG00020002857, ENSAPLG00020012544, ENSAPLG00020016327, ENSAPLG00020017766, ENSAPLG00020013076, ENSAPLG00020011531	12	5286	22	12901	0.5455	0.140679	ns	0.688244	ns
GO:0046961	proton-transporting ATPase activity, rotational mechanism	Molecular Function	ENSAPLG00020004251, ENSAPLG00020017083, ENSAPLG00020014597, ENSAPLG00020018243, ENSAPLG00020018222, ENSAPLG00020005916, ENSAPLG00020006644, ENSAPLG00020001833, ENSAPLG00020005320, ENSAPLG00020008658, ENSAPLG00020006708, ENSAPLG00020016388	12	5286	22	12901	0.5455	0.140679	ns	0.688244	ns
GO:0005125	cytokine activity	Molecular Function	ENSAPLG00020011417, ENSAPLG00020010948, ENSAPLG00020005999, ENSAPLG00020003663, ENSAPLG00020011065, ENSAPLG00020017111, ENSAPLG00020001606, ENSAPLG00020017744, ENSAPLG00020007625, ENSAPLG00020015160, ENSAPLG00020004735, ENSAPLG00020009045, ENSAPLG00020005303, ENSAPLG00020017834, ENSAPLG00020003666, ENSAPLG00020008431, ENSAPLG00020009968	17	5286	33	12901	0.5152	0.145721	ns	0.688244	ns
GO:0005856	cytoskeleton	Cellular Component	ENSAPLG00020013590, ENSAPLG00020007175, ENSAPLG00020012040, ENSAPLG00020008448, ENSAPLG00020007059, ENSAPLG00020012196, ENSAPLG00020006527, ENSAPLG00020014977, ENSAPLG00020009379, ENSAPLG00020014109, ENSAPLG00020005177, ENSAPLG00020008309, ENSAPLG00020011303, ENSAPLG00020008868, ENSAPLG00020015979, ENSAPLG00020000584, ENSAPLG00020004698, ENSAPLG00020011980, ENSAPLG00020014964, ENSAPLG00020007934,…	37	5286	78	12901	0.4744	0.147295	ns	0.688244	ns
GO:0000981	DNA-binding transcription factor activity, RNA polymerase II-specific	Molecular Function	ENSAPLG00020001045, ENSAPLG00020017341, ENSAPLG00020002987, ENSAPLG00020003691, ENSAPLG00020004984, ENSAPLG00020000936, ENSAPLG00020005955, ENSAPLG00020005926, ENSAPLG00020017525, ENSAPLG00020005078, ENSAPLG00020001050, ENSAPLG00020016419, ENSAPLG00020001380, ENSAPLG00020012810, ENSAPLG00020001014, ENSAPLG00020011128, ENSAPLG00020016363, ENSAPLG00020007121, ENSAPLG00020010496, ENSAPLG00020002086,…	87	5286	194	12901	0.4485	0.151236	ns	0.688244	ns
GO:0008168	methyltransferase activity	Molecular Function	ENSAPLG00020016055, ENSAPLG00020015368, ENSAPLG00020016465, ENSAPLG00020004906, ENSAPLG00020000572, ENSAPLG00020017480, ENSAPLG00020007282, ENSAPLG00020011217, ENSAPLG00020016422, ENSAPLG00020008427, ENSAPLG00020010478, ENSAPLG00020015580, ENSAPLG00020008959, ENSAPLG00020015989, ENSAPLG00020001252, ENSAPLG00020017833, ENSAPLG00020013802, ENSAPLG00020017893, ENSAPLG00020006882, ENSAPLG00020006875,…	29	5286	60	12901	0.4833	0.151492	ns	0.688244	ns
GO:0016310	phosphorylation	Biological Process	ENSAPLG00020007381, ENSAPLG00020008805, ENSAPLG00020011062, ENSAPLG00020015719, ENSAPLG00020007260, ENSAPLG00020015770, ENSAPLG00020012869, ENSAPLG00020004698, ENSAPLG00020011985, ENSAPLG00020012544, ENSAPLG00020006020, ENSAPLG00020010786, ENSAPLG00020007034, ENSAPLG00020005816, ENSAPLG00020008999, ENSAPLG00020018364	16	5286	31	12901	0.5161	0.153174	ns	0.688244	ns
GO:0007015	actin filament organization	Biological Process	ENSAPLG00020007243, ENSAPLG00020014216, ENSAPLG00020001348, ENSAPLG00020006398, ENSAPLG00020017152, ENSAPLG00020004212, ENSAPLG00020016634, ENSAPLG00020007750, ENSAPLG00020013585, ENSAPLG00020016640	10	5286	18	12901	0.5556	0.154144	ns	0.688244	ns
GO:0008081	phosphoric diester hydrolase activity	Molecular Function	ENSAPLG00020018225, ENSAPLG00020014922, ENSAPLG00020016823, ENSAPLG00020015075, ENSAPLG00020017693, ENSAPLG00020016604, ENSAPLG00020002266, ENSAPLG00020010378, ENSAPLG00020010137, ENSAPLG00020014855, ENSAPLG00020003629, ENSAPLG00020009220, ENSAPLG00020001398, ENSAPLG00020003577, ENSAPLG00020010640, ENSAPLG00020017470, ENSAPLG00020004161, ENSAPLG00020000575, ENSAPLG00020004264, ENSAPLG00020003925,…	24	5286	49	12901	0.4898	0.159535	ns	0.688244	ns
GO:0005544	calcium-dependent phospholipid binding	Molecular Function	ENSAPLG00020009309, ENSAPLG00020013500, ENSAPLG00020007594, ENSAPLG00020003331, ENSAPLG00020002414, ENSAPLG00020004025, ENSAPLG00020017121, ENSAPLG00020013616, ENSAPLG00020015588	9	5286	16	12901	0.5625	0.161258	ns	0.688244	ns
GO:0008285	negative regulation of cell population proliferation	Biological Process	ENSAPLG00020003407, ENSAPLG00020007292, ENSAPLG00020015012, ENSAPLG00020004872, ENSAPLG00020016045, ENSAPLG00020017376, ENSAPLG00020016684, ENSAPLG00020005089, ENSAPLG00020004683	9	5286	16	12901	0.5625	0.161258	ns	0.688244	ns
GO:0005104	fibroblast growth factor receptor binding	Molecular Function	ENSAPLG00020010006, ENSAPLG00020002578, ENSAPLG00020012687, ENSAPLG00020003640, ENSAPLG00020004957, ENSAPLG00020004515, ENSAPLG00020011573, ENSAPLG00020005299, ENSAPLG00020008220	9	5286	16	12901	0.5625	0.161258	ns	0.688244	ns
GO:0003697	single-stranded DNA binding	Molecular Function	ENSAPLG00020000200, ENSAPLG00020002278, ENSAPLG00020012696, ENSAPLG00020001216, ENSAPLG00020001110, ENSAPLG00020016367, ENSAPLG00020010426, ENSAPLG00020011362, ENSAPLG00020003341	9	5286	16	12901	0.5625	0.161258	ns	0.688244	ns
GO:0006816	calcium ion transport	Biological Process	ENSAPLG00020004616, ENSAPLG00020003279, ENSAPLG00020004624, ENSAPLG00020012640, ENSAPLG00020006912, ENSAPLG00020006712, ENSAPLG00020004388, ENSAPLG00020004128, ENSAPLG00020012215	9	5286	16	12901	0.5625	0.161258	ns	0.688244	ns
GO:0008237	metallopeptidase activity	Molecular Function	ENSAPLG00020006427, ENSAPLG00020018015, ENSAPLG00020010956, ENSAPLG00020002545, ENSAPLG00020015121, ENSAPLG00020015055, ENSAPLG00020007161, ENSAPLG00020009875, ENSAPLG00020013933, ENSAPLG00020011132, ENSAPLG00020002515, ENSAPLG00020016366, ENSAPLG00020017708, ENSAPLG00020010591, ENSAPLG00020006506, ENSAPLG00020008387, ENSAPLG00020000851, ENSAPLG00020004354, ENSAPLG00020010926, ENSAPLG00020001528,…	38	5286	81	12901	0.4691	0.164163	ns	0.688244	ns
GO:0003924	GTPase activity	Molecular Function	ENSAPLG00020007974, ENSAPLG00020006047, ENSAPLG00020005627, ENSAPLG00020017843, ENSAPLG00020002768, ENSAPLG00020013889, ENSAPLG00020004166, ENSAPLG00020011796, ENSAPLG00020004962, ENSAPLG00020009093, ENSAPLG00020003534, ENSAPLG00020009363, ENSAPLG00020002201, ENSAPLG00020000286, ENSAPLG00020002688, ENSAPLG00020018231, ENSAPLG00020010294, ENSAPLG00020014084, ENSAPLG00020015904, ENSAPLG00020013868,…	104	5286	235	12901	0.4426	0.167085	ns	0.688244	ns
GO:0004427	inorganic diphosphatase activity	Molecular Function	ENSAPLG00020006796, ENSAPLG00020017560	2	5286	2	12901	1	0.167865	ns	0.688244	ns
GO:0006796	phosphate-containing compound metabolic process	Biological Process	ENSAPLG00020006796, ENSAPLG00020017560	2	5286	2	12901	1	0.167865	ns	0.688244	ns
GO:0090155	negative regulation of sphingolipid biosynthetic process	Biological Process	ENSAPLG00020015198, ENSAPLG00020013682	2	5286	2	12901	1	0.167865	ns	0.688244	ns
GO:0008327	methyl-CpG binding	Molecular Function	ENSAPLG00020015361, ENSAPLG00020014923	2	5286	2	12901	1	0.167865	ns	0.688244	ns
GO:0042720	mitochondrial inner membrane peptidase complex	Cellular Component	ENSAPLG00020004728, ENSAPLG00020004711	2	5286	2	12901	1	0.167865	ns	0.688244	ns
GO:0004850	uridine phosphorylase activity	Molecular Function	ENSAPLG00020001074, ENSAPLG00020012482	2	5286	2	12901	1	0.167865	ns	0.688244	ns
GO:0010898	positive regulation of triglyceride catabolic process	Biological Process	ENSAPLG00020006411, ENSAPLG00020017682	2	5286	2	12901	1	0.167865	ns	0.688244	ns
GO:0001527	microfibril	Cellular Component	ENSAPLG00020016414, ENSAPLG00020014044	2	5286	2	12901	1	0.167865	ns	0.688244	ns
GO:0019206	nucleoside kinase activity	Molecular Function	ENSAPLG00020001445, ENSAPLG00020010049	2	5286	2	12901	1	0.167865	ns	0.688244	ns
GO:0000070	mitotic sister chromatid segregation	Biological Process	ENSAPLG00020014600, ENSAPLG00020008674	2	5286	2	12901	1	0.167865	ns	0.688244	ns
GO:0043209	myelin sheath	Cellular Component	ENSAPLG00020010473, ENSAPLG00020006926	2	5286	2	12901	1	0.167865	ns	0.688244	ns
GO:0004859	phospholipase inhibitor activity	Molecular Function	ENSAPLG00020009309, ENSAPLG00020002414	2	5286	2	12901	1	0.167865	ns	0.688244	ns
GO:0061817	endoplasmic reticulum-plasma membrane tethering	Biological Process	ENSAPLG00020000996, ENSAPLG00020009785	2	5286	2	12901	1	0.167865	ns	0.688244	ns
GO:0030015	CCR4-NOT core complex	Cellular Component	ENSAPLG00020011839, ENSAPLG00020016862	2	5286	2	12901	1	0.167865	ns	0.688244	ns
GO:0007043	cell-cell junction assembly	Biological Process	ENSAPLG00020016033, ENSAPLG00020006270	2	5286	2	12901	1	0.167865	ns	0.688244	ns
GO:0032099	negative regulation of appetite	Biological Process	ENSAPLG00020009546, ENSAPLG00020010088	2	5286	2	12901	1	0.167865	ns	0.688244	ns
GO:2000312	regulation of kainate selective glutamate receptor activity	Biological Process	ENSAPLG00020014228, ENSAPLG00020014324	2	5286	2	12901	1	0.167865	ns	0.688244	ns
GO:0005078	MAP-kinase scaffold activity	Molecular Function	ENSAPLG00020013728, ENSAPLG00020011056	2	5286	2	12901	1	0.167865	ns	0.688244	ns
GO:0002062	chondrocyte differentiation	Biological Process	ENSAPLG00020015441, ENSAPLG00020015416	2	5286	2	12901	1	0.167865	ns	0.688244	ns
GO:0035988	chondrocyte proliferation	Biological Process	ENSAPLG00020015441, ENSAPLG00020015416	2	5286	2	12901	1	0.167865	ns	0.688244	ns
GO:0034605	cellular response to heat	Biological Process	ENSAPLG00020004992, ENSAPLG00020002913	2	5286	2	12901	1	0.167865	ns	0.688244	ns
GO:0006884	cell volume homeostasis	Biological Process	ENSAPLG00020016046, ENSAPLG00020001369	2	5286	2	12901	1	0.167865	ns	0.688244	ns
GO:0007626	locomotory behavior	Biological Process	ENSAPLG00020011117, ENSAPLG00020017627	2	5286	2	12901	1	0.167865	ns	0.688244	ns
GO:0032420	stereocilium	Cellular Component	ENSAPLG00020011117, ENSAPLG00020007145	2	5286	2	12901	1	0.167865	ns	0.688244	ns
GO:0031931	TORC1 complex	Cellular Component	ENSAPLG00020003609, ENSAPLG00020004623	2	5286	2	12901	1	0.167865	ns	0.688244	ns
GO:1904263	positive regulation of TORC1 signaling	Biological Process	ENSAPLG00020006986, ENSAPLG00020016196	2	5286	2	12901	1	0.167865	ns	0.688244	ns
GO:0005026	transforming growth factor beta receptor activity, type II	Molecular Function	ENSAPLG00020006202, ENSAPLG00020015655	2	5286	2	12901	1	0.167865	ns	0.688244	ns
GO:0043235	receptor complex	Cellular Component	ENSAPLG00020006202, ENSAPLG00020015655	2	5286	2	12901	1	0.167865	ns	0.688244	ns
GO:0043047	single-stranded telomeric DNA binding	Molecular Function	ENSAPLG00020011256, ENSAPLG00020016176	2	5286	2	12901	1	0.167865	ns	0.688244	ns
GO:0016628	oxidoreductase activity, acting on the CH-CH group of donors, NAD or NADP as acceptor	Molecular Function	ENSAPLG00020017827, ENSAPLG00020017726	2	5286	2	12901	1	0.167865	ns	0.688244	ns
GO:0042054	histone methyltransferase activity	Molecular Function	ENSAPLG00020008807, ENSAPLG00020003856	2	5286	2	12901	1	0.167865	ns	0.688244	ns
GO:0004419	hydroxymethylglutaryl-CoA lyase activity	Molecular Function	ENSAPLG00020006641, ENSAPLG00020012907	2	5286	2	12901	1	0.167865	ns	0.688244	ns
GO:0016833	oxo-acid-lyase activity	Molecular Function	ENSAPLG00020006641, ENSAPLG00020012907	2	5286	2	12901	1	0.167865	ns	0.688244	ns
GO:0030659	cytoplasmic vesicle membrane	Cellular Component	ENSAPLG00020005294, ENSAPLG00020011748	2	5286	2	12901	1	0.167865	ns	0.688244	ns
GO:0003884	D-amino-acid oxidase activity	Molecular Function	ENSAPLG00020011342, ENSAPLG00020008464	2	5286	2	12901	1	0.167865	ns	0.688244	ns
GO:0046416	D-amino acid metabolic process	Biological Process	ENSAPLG00020011342, ENSAPLG00020008464	2	5286	2	12901	1	0.167865	ns	0.688244	ns
GO:0000900	translation repressor activity, mRNA regulatory element binding	Molecular Function	ENSAPLG00020011405, ENSAPLG00020011512	2	5286	2	12901	1	0.167865	ns	0.688244	ns
GO:0006432	phenylalanyl-tRNA aminoacylation	Biological Process	ENSAPLG00020006160, ENSAPLG00020011537	2	5286	2	12901	1	0.167865	ns	0.688244	ns
GO:0007624	ultradian rhythm	Biological Process	ENSAPLG00020000125, ENSAPLG00020017900	2	5286	2	12901	1	0.167865	ns	0.688244	ns
GO:0003896	DNA primase activity	Molecular Function	ENSAPLG00020007960, ENSAPLG00020010315	2	5286	2	12901	1	0.167865	ns	0.688244	ns
GO:0031965	nuclear membrane	Cellular Component	ENSAPLG00020005717, ENSAPLG00020016672	2	5286	2	12901	1	0.167865	ns	0.688244	ns
GO:0004056	argininosuccinate lyase activity	Molecular Function	ENSAPLG00020016403, ENSAPLG00020016407	2	5286	2	12901	1	0.167865	ns	0.688244	ns
GO:0042450	arginine biosynthetic process via ornithine	Biological Process	ENSAPLG00020016403, ENSAPLG00020016407	2	5286	2	12901	1	0.167865	ns	0.688244	ns
GO:0017057	6-phosphogluconolactonase activity	Molecular Function	ENSAPLG00020004131, ENSAPLG00020018091	2	5286	2	12901	1	0.167865	ns	0.688244	ns
GO:0055074	calcium ion homeostasis	Biological Process	ENSAPLG00020006873, ENSAPLG00020006372	2	5286	2	12901	1	0.167865	ns	0.688244	ns
GO:0052745	inositol phosphate phosphatase activity	Molecular Function	ENSAPLG00020017809, ENSAPLG00020011035	2	5286	2	12901	1	0.167865	ns	0.688244	ns
GO:0008475	procollagen-lysine 5-dioxygenase activity	Molecular Function	ENSAPLG00020015328, ENSAPLG00020012208	2	5286	2	12901	1	0.167865	ns	0.688244	ns
GO:0019008	molybdopterin synthase complex	Cellular Component	ENSAPLG00020005796, ENSAPLG00020003022	2	5286	2	12901	1	0.167865	ns	0.688244	ns
GO:0006783	heme biosynthetic process	Biological Process	ENSAPLG00020009465, ENSAPLG00020014936	2	5286	2	12901	1	0.167865	ns	0.688244	ns
GO:0047631	ADP-ribose diphosphatase activity	Molecular Function	ENSAPLG00020004768, ENSAPLG00020014275	2	5286	2	12901	1	0.167865	ns	0.688244	ns
GO:0030027	lamellipodium	Cellular Component	ENSAPLG00020011200, ENSAPLG00020008372	2	5286	2	12901	1	0.167865	ns	0.688244	ns
GO:0030175	filopodium	Cellular Component	ENSAPLG00020011200, ENSAPLG00020009944	2	5286	2	12901	1	0.167865	ns	0.688244	ns
GO:0030548	acetylcholine receptor regulator activity	Molecular Function	ENSAPLG00020016833, ENSAPLG00020016836	2	5286	2	12901	1	0.167865	ns	0.688244	ns
GO:0050906	detection of stimulus involved in sensory perception	Biological Process	ENSAPLG00020014343, ENSAPLG00020016483	2	5286	2	12901	1	0.167865	ns	0.688244	ns
GO:0033743	peptide-methionine (R)-S-oxide reductase activity	Molecular Function	ENSAPLG00020010826, ENSAPLG00020016981	2	5286	2	12901	1	0.167865	ns	0.688244	ns
GO:0004127	cytidylate kinase activity	Molecular Function	ENSAPLG00020017504, ENSAPLG00020006946	2	5286	2	12901	1	0.167865	ns	0.688244	ns
GO:0019911	structural constituent of myelin sheath	Molecular Function	ENSAPLG00020008068, ENSAPLG00020003373	2	5286	2	12901	1	0.167865	ns	0.688244	ns
GO:0046839	phospholipid dephosphorylation	Biological Process	ENSAPLG00020010800, ENSAPLG00020005019	2	5286	2	12901	1	0.167865	ns	0.688244	ns
GO:0008073	ornithine decarboxylase inhibitor activity	Molecular Function	ENSAPLG00020010685, ENSAPLG00020015009	2	5286	2	12901	1	0.167865	ns	0.688244	ns
GO:0008349	MAP kinase kinase kinase kinase activity	Molecular Function	ENSAPLG00020012551, ENSAPLG00020009130	2	5286	2	12901	1	0.167865	ns	0.688244	ns
GO:0004830	tryptophan-tRNA ligase activity	Molecular Function	ENSAPLG00020006471, ENSAPLG00020008112	2	5286	2	12901	1	0.167865	ns	0.688244	ns
GO:0006436	tryptophanyl-tRNA aminoacylation	Biological Process	ENSAPLG00020006471, ENSAPLG00020008112	2	5286	2	12901	1	0.167865	ns	0.688244	ns
GO:0060255	regulation of macromolecule metabolic process	Biological Process	ENSAPLG00020003663, ENSAPLG00020005816	2	5286	2	12901	1	0.167865	ns	0.688244	ns
GO:0003994	aconitate hydratase activity	Molecular Function	ENSAPLG00020009579, ENSAPLG00020003038	2	5286	2	12901	1	0.167865	ns	0.688244	ns
GO:0030350	iron-responsive element binding	Molecular Function	ENSAPLG00020009579, ENSAPLG00020015716	2	5286	2	12901	1	0.167865	ns	0.688244	ns
GO:0080019	fatty-acyl-CoA reductase (alcohol-forming) activity	Molecular Function	ENSAPLG00020005477, ENSAPLG00020010227	2	5286	2	12901	1	0.167865	ns	0.688244	ns
GO:0004360	glutamine-fructose-6-phosphate transaminase (isomerizing) activity	Molecular Function	ENSAPLG00020011146, ENSAPLG00020017669	2	5286	2	12901	1	0.167865	ns	0.688244	ns
GO:0097367	carbohydrate derivative binding	Molecular Function	ENSAPLG00020011146, ENSAPLG00020017669	2	5286	2	12901	1	0.167865	ns	0.688244	ns
GO:1901135	carbohydrate derivative metabolic process	Biological Process	ENSAPLG00020011146, ENSAPLG00020017669	2	5286	2	12901	1	0.167865	ns	0.688244	ns
GO:1901137	carbohydrate derivative biosynthetic process	Biological Process	ENSAPLG00020011146, ENSAPLG00020017669	2	5286	2	12901	1	0.167865	ns	0.688244	ns
GO:0004692	cGMP-dependent protein kinase activity	Molecular Function	ENSAPLG00020009879, ENSAPLG00020009955	2	5286	2	12901	1	0.167865	ns	0.688244	ns
GO:0006707	cholesterol catabolic process	Biological Process	ENSAPLG00020006716, ENSAPLG00020014877	2	5286	2	12901	1	0.167865	ns	0.688244	ns
GO:0030574	collagen catabolic process	Biological Process	ENSAPLG00020002515, ENSAPLG00020008387	2	5286	2	12901	1	0.167865	ns	0.688244	ns
GO:0016471	vacuolar proton-transporting V-type ATPase complex	Cellular Component	ENSAPLG00020005916, ENSAPLG00020016388	2	5286	2	12901	1	0.167865	ns	0.688244	ns
GO:0042060	wound healing	Biological Process	ENSAPLG00020011065, ENSAPLG00020001305	2	5286	2	12901	1	0.167865	ns	0.688244	ns
GO:0008934	inositol monophosphate 1-phosphatase activity	Molecular Function	ENSAPLG00020013915, ENSAPLG00020006911	2	5286	2	12901	1	0.167865	ns	0.688244	ns
GO:0005528	FK506 binding	Molecular Function	ENSAPLG00020014188, ENSAPLG00020015750	2	5286	2	12901	1	0.167865	ns	0.688244	ns
GO:0007212	dopamine receptor signaling pathway	Biological Process	ENSAPLG00020006702, ENSAPLG00020006192	2	5286	2	12901	1	0.167865	ns	0.688244	ns
GO:0030284	estrogen receptor activity	Molecular Function	ENSAPLG00020007002, ENSAPLG00020012699	2	5286	2	12901	1	0.167865	ns	0.688244	ns
GO:0016866	intramolecular transferase activity	Molecular Function	ENSAPLG00020018431, ENSAPLG00020000343	2	5286	2	12901	1	0.167865	ns	0.688244	ns
GO:0005537	mannose binding	Molecular Function	ENSAPLG00020010921, ENSAPLG00020013639	2	5286	2	12901	1	0.167865	ns	0.688244	ns
GO:0050853	B cell receptor signaling pathway	Biological Process	ENSAPLG00020013141, ENSAPLG00020014233	2	5286	2	12901	1	0.167865	ns	0.688244	ns
GO:0003883	CTP synthase activity	Molecular Function	ENSAPLG00020016512, ENSAPLG00020014553	2	5286	2	12901	1	0.167865	ns	0.688244	ns
GO:0000987	cis-regulatory region sequence-specific DNA binding	Molecular Function	ENSAPLG00020008731, ENSAPLG00020005763	2	5286	2	12901	1	0.167865	ns	0.688244	ns
GO:0004109	coproporphyrinogen oxidase activity	Molecular Function	ENSAPLG00020008668, ENSAPLG00020005879	2	5286	2	12901	1	0.167865	ns	0.688244	ns
GO:0005161	platelet-derived growth factor receptor binding	Molecular Function	ENSAPLG00020000797, ENSAPLG00020003924	2	5286	2	12901	1	0.167865	ns	0.688244	ns
GO:0032049	cardiolipin biosynthetic process	Biological Process	ENSAPLG00020004626, ENSAPLG00020018386	2	5286	2	12901	1	0.167865	ns	0.688244	ns
GO:0019797	procollagen-proline 3-dioxygenase activity	Molecular Function	ENSAPLG00020012058, ENSAPLG00020009124	2	5286	2	12901	1	0.167865	ns	0.688244	ns
GO:0051298	centrosome duplication	Biological Process	ENSAPLG00020012941, ENSAPLG00020007065	2	5286	2	12901	1	0.167865	ns	0.688244	ns
GO:0046716	muscle cell cellular homeostasis	Biological Process	ENSAPLG00020002704, ENSAPLG00020016152	2	5286	2	12901	1	0.167865	ns	0.688244	ns
GO:0048568	embryonic organ development	Biological Process	ENSAPLG00020003924, ENSAPLG00020004885	2	5286	2	12901	1	0.167865	ns	0.688244	ns
GO:0006541	glutamine metabolic process	Biological Process	ENSAPLG00020006296, ENSAPLG00020014861	2	5286	2	12901	1	0.167865	ns	0.688244	ns
GO:0004909	interleukin-1, type I, activating receptor activity	Molecular Function	ENSAPLG00020000073, ENSAPLG00020000055	2	5286	2	12901	1	0.167865	ns	0.688244	ns
GO:0035725	sodium ion transmembrane transport	Biological Process	ENSAPLG00020003279, ENSAPLG00020002719	2	5286	2	12901	1	0.167865	ns	0.688244	ns
GO:0008190	eukaryotic initiation factor 4E binding	Molecular Function	ENSAPLG00020006781, ENSAPLG00020008953	2	5286	2	12901	1	0.167865	ns	0.688244	ns
GO:0009264	deoxyribonucleotide catabolic process	Biological Process	ENSAPLG00020014828, ENSAPLG00020013489	2	5286	2	12901	1	0.167865	ns	0.688244	ns
GO:0032777	Piccolo NuA4 histone acetyltransferase complex	Cellular Component	ENSAPLG00020008883, ENSAPLG00020011859	2	5286	2	12901	1	0.167865	ns	0.688244	ns
GO:0032434	regulation of proteasomal ubiquitin-dependent protein catabolic process	Biological Process	ENSAPLG00020014867, ENSAPLG00020007663	2	5286	2	12901	1	0.167865	ns	0.688244	ns
GO:0050353	trimethyllysine dioxygenase activity	Molecular Function	ENSAPLG00020003176, ENSAPLG00020003078	2	5286	2	12901	1	0.167865	ns	0.688244	ns
GO:0019441	tryptophan catabolic process to kynurenine	Biological Process	ENSAPLG00020003939, ENSAPLG00020011360	2	5286	2	12901	1	0.167865	ns	0.688244	ns
GO:0140647	P450-containing electron transport chain	Biological Process	ENSAPLG00020003051, ENSAPLG00020011247	2	5286	2	12901	1	0.167865	ns	0.688244	ns
GO:0016614	oxidoreductase activity, acting on CH-OH group of donors	Molecular Function	ENSAPLG00020018091, ENSAPLG00020002792	2	5286	2	12901	1	0.167865	ns	0.688244	ns
GO:0042132	fructose 1,6-bisphosphate 1-phosphatase activity	Molecular Function	ENSAPLG00020009581, ENSAPLG00020009589	2	5286	2	12901	1	0.167865	ns	0.688244	ns
GO:0042578	phosphoric ester hydrolase activity	Molecular Function	ENSAPLG00020009581, ENSAPLG00020009589	2	5286	2	12901	1	0.167865	ns	0.688244	ns
GO:0035673	oligopeptide transmembrane transporter activity	Molecular Function	ENSAPLG00020013133, ENSAPLG00020011586	2	5286	2	12901	1	0.167865	ns	0.688244	ns
GO:0030274	LIM domain binding	Molecular Function	ENSAPLG00020015934, ENSAPLG00020005895	2	5286	2	12901	1	0.167865	ns	0.688244	ns
GO:0061780	mitotic cohesin loading	Biological Process	ENSAPLG00020009395, ENSAPLG00020014491	2	5286	2	12901	1	0.167865	ns	0.688244	ns
GO:0001819	positive regulation of cytokine production	Biological Process	ENSAPLG00020003426, ENSAPLG00020007205	2	5286	2	12901	1	0.167865	ns	0.688244	ns
GO:0070915	lysophosphatidic acid receptor activity	Molecular Function	ENSAPLG00020007092, ENSAPLG00020007860	2	5286	2	12901	1	0.167865	ns	0.688244	ns
GO:0061629	RNA polymerase II-specific DNA-binding transcription factor binding	Molecular Function	ENSAPLG00020001774, ENSAPLG00020012775	2	5286	2	12901	1	0.167865	ns	0.688244	ns
GO:0008608	attachment of spindle microtubules to kinetochore	Biological Process	ENSAPLG00020001095, ENSAPLG00020017006	2	5286	2	12901	1	0.167865	ns	0.688244	ns
GO:0034501	protein localization to kinetochore	Biological Process	ENSAPLG00020001095, ENSAPLG00020011620	2	5286	2	12901	1	0.167865	ns	0.688244	ns
GO:0000055	ribosomal large subunit export from nucleus	Biological Process	ENSAPLG00020014330, ENSAPLG00020006449	2	5286	2	12901	1	0.167865	ns	0.688244	ns
GO:0001736	establishment of planar polarity	Biological Process	ENSAPLG00020003379, ENSAPLG00020016358	2	5286	2	12901	1	0.167865	ns	0.688244	ns
GO:0030295	protein kinase activator activity	Molecular Function	ENSAPLG00020008838, ENSAPLG00020013752	2	5286	2	12901	1	0.167865	ns	0.688244	ns
GO:0000974	Prp19 complex	Cellular Component	ENSAPLG00020003719, ENSAPLG00020001599	2	5286	2	12901	1	0.167865	ns	0.688244	ns
GO:0000150	DNA strand exchange activity	Molecular Function	ENSAPLG00020001110, ENSAPLG00020007338	2	5286	2	12901	1	0.167865	ns	0.688244	ns
GO:0006659	phosphatidylserine biosynthetic process	Biological Process	ENSAPLG00020004320, ENSAPLG00020001784	2	5286	2	12901	1	0.167865	ns	0.688244	ns
GO:0106245	L-serine-phosphatidylethanolamine phosphatidyltransferase activity	Molecular Function	ENSAPLG00020004320, ENSAPLG00020001784	2	5286	2	12901	1	0.167865	ns	0.688244	ns
GO:0019835	cytolysis	Biological Process	ENSAPLG00020013648, ENSAPLG00020013765	2	5286	2	12901	1	0.167865	ns	0.688244	ns
GO:0031639	plasminogen activation	Biological Process	ENSAPLG00020011478, ENSAPLG00020014274	2	5286	2	12901	1	0.167865	ns	0.688244	ns
GO:0051315	attachment of mitotic spindle microtubules to kinetochore	Biological Process	ENSAPLG00020016955, ENSAPLG00020002577	2	5286	2	12901	1	0.167865	ns	0.688244	ns
GO:0072669	tRNA-splicing ligase complex	Cellular Component	ENSAPLG00020018000, ENSAPLG00020000256	2	5286	2	12901	1	0.167865	ns	0.688244	ns
GO:0004019	adenylosuccinate synthase activity	Molecular Function	ENSAPLG00020005577, ENSAPLG00020016591	2	5286	2	12901	1	0.167865	ns	0.688244	ns
GO:0006167	AMP biosynthetic process	Biological Process	ENSAPLG00020005577, ENSAPLG00020016591	2	5286	2	12901	1	0.167865	ns	0.688244	ns
GO:0033063	Rad51B-Rad51C-Rad51D-XRCC2 complex	Cellular Component	ENSAPLG00020000299, ENSAPLG00020000186	2	5286	2	12901	1	0.167865	ns	0.688244	ns
GO:0048870	cell motility	Biological Process	ENSAPLG00020007680, ENSAPLG00020011590	2	5286	2	12901	1	0.167865	ns	0.688244	ns
GO:0002819	regulation of adaptive immune response	Biological Process	ENSAPLG00020013175, ENSAPLG00020015936	2	5286	2	12901	1	0.167865	ns	0.688244	ns
GO:0003823	antigen binding	Molecular Function	ENSAPLG00020013175, ENSAPLG00020015936	2	5286	2	12901	1	0.167865	ns	0.688244	ns
GO:0004376	glycolipid mannosyltransferase activity	Molecular Function	ENSAPLG00020013428, ENSAPLG00020005437	2	5286	2	12901	1	0.167865	ns	0.688244	ns
GO:0043401	steroid hormone mediated signaling pathway	Biological Process	ENSAPLG00020012699, ENSAPLG00020003097	2	5286	2	12901	1	0.167865	ns	0.688244	ns
GO:0070475	rRNA base methylation	Biological Process	ENSAPLG00020002311, ENSAPLG00020002772	2	5286	2	12901	1	0.167865	ns	0.688244	ns
GO:0003689	DNA clamp loader activity	Molecular Function	ENSAPLG00020015637, ENSAPLG00020009538	2	5286	2	12901	1	0.167865	ns	0.688244	ns
GO:0030855	epithelial cell differentiation	Biological Process	ENSAPLG00020006069, ENSAPLG00020015145	2	5286	2	12901	1	0.167865	ns	0.688244	ns
GO:0004459	L-lactate dehydrogenase activity	Molecular Function	ENSAPLG00020007366, ENSAPLG00020000480	2	5286	2	12901	1	0.167865	ns	0.688244	ns
GO:0035596	methylthiotransferase activity	Molecular Function	ENSAPLG00020007319, ENSAPLG00020016826	2	5286	2	12901	1	0.167865	ns	0.688244	ns
GO:0008276	protein methyltransferase activity	Molecular Function	ENSAPLG00020015764, ENSAPLG00020011023	2	5286	2	12901	1	0.167865	ns	0.688244	ns
GO:0048598	embryonic morphogenesis	Biological Process	ENSAPLG00020000256, ENSAPLG00020013367	2	5286	2	12901	1	0.167865	ns	0.688244	ns
GO:0071108	protein K48-linked deubiquitination	Biological Process	ENSAPLG00020015847, ENSAPLG00020002227	2	5286	2	12901	1	0.167865	ns	0.688244	ns
GO:0000462	maturation of SSU-rRNA from tricistronic rRNA transcript (SSU-rRNA, 5.8S rRNA, LSU-rRNA)	Biological Process	ENSAPLG00020018382, ENSAPLG00020007454	2	5286	2	12901	1	0.167865	ns	0.688244	ns
GO:0030688	preribosome, small subunit precursor	Cellular Component	ENSAPLG00020018382, ENSAPLG00020000346	2	5286	2	12901	1	0.167865	ns	0.688244	ns
GO:0032502	developmental process	Biological Process	ENSAPLG00020011989, ENSAPLG00020016358	2	5286	2	12901	1	0.167865	ns	0.688244	ns
GO:0044571	[2Fe-2S] cluster assembly	Biological Process	ENSAPLG00020003234, ENSAPLG00020016859	2	5286	2	12901	1	0.167865	ns	0.688244	ns
GO:0004175	endopeptidase activity	Molecular Function	ENSAPLG00020004258, ENSAPLG00020017508	2	5286	2	12901	1	0.167865	ns	0.688244	ns
GO:0005944	phosphatidylinositol 3-kinase complex, class IB	Cellular Component	ENSAPLG00020009689, ENSAPLG00020009667	2	5286	2	12901	1	0.167865	ns	0.688244	ns
GO:0070189	kynurenine metabolic process	Biological Process	ENSAPLG00020011810, ENSAPLG00020006741	2	5286	2	12901	1	0.167865	ns	0.688244	ns
GO:0071539	protein localization to centrosome	Biological Process	ENSAPLG00020007065, ENSAPLG00020006761	2	5286	2	12901	1	0.167865	ns	0.688244	ns
GO:0031225	anchored component of membrane	Cellular Component	ENSAPLG00020016469, ENSAPLG00020016475	2	5286	2	12901	1	0.167865	ns	0.688244	ns
GO:0034454	microtubule anchoring at centrosome	Biological Process	ENSAPLG00020017317, ENSAPLG00020006761	2	5286	2	12901	1	0.167865	ns	0.688244	ns
GO:0046578	regulation of Ras protein signal transduction	Biological Process	ENSAPLG00020008770, ENSAPLG00020012128	2	5286	2	12901	1	0.167865	ns	0.688244	ns
GO:0005484	SNAP receptor activity	Molecular Function	ENSAPLG00020002375, ENSAPLG00020006847, ENSAPLG00020017260, ENSAPLG00020001514, ENSAPLG00020006714, ENSAPLG00020003603, ENSAPLG00020014556, ENSAPLG00020011905	8	5286	14	12901	0.5714	0.168542	ns	0.688244	ns
GO:0006366	transcription by RNA polymerase II	Biological Process	ENSAPLG00020000249, ENSAPLG00020000780, ENSAPLG00020018003, ENSAPLG00020012395, ENSAPLG00020000038, ENSAPLG00020006069, ENSAPLG00020015145, ENSAPLG00020000232	8	5286	14	12901	0.5714	0.168542	ns	0.688244	ns
GO:0003899	DNA-directed 5'-3' RNA polymerase activity	Molecular Function	ENSAPLG00020012325, ENSAPLG00020001500, ENSAPLG00020018016, ENSAPLG00020007729, ENSAPLG00020014322, ENSAPLG00020018014, ENSAPLG00020017685, ENSAPLG00020003179	8	5286	14	12901	0.5714	0.168542	ns	0.688244	ns
GO:0051539	4 iron, 4 sulfur cluster binding	Molecular Function	ENSAPLG00020016282, ENSAPLG00020005796, ENSAPLG00020009579, ENSAPLG00020011156, ENSAPLG00020007319, ENSAPLG00020003038, ENSAPLG00020005879, ENSAPLG00020016826	8	5286	14	12901	0.5714	0.168542	ns	0.688244	ns
GO:0008013	beta-catenin binding	Molecular Function	ENSAPLG00020017544, ENSAPLG00020018053, ENSAPLG00020001348, ENSAPLG00020007474, ENSAPLG00020017295, ENSAPLG00020018301, ENSAPLG00020015594, ENSAPLG00020018051	8	5286	14	12901	0.5714	0.168542	ns	0.688244	ns
GO:0005777	peroxisome	Cellular Component	ENSAPLG00020009432, ENSAPLG00020002449, ENSAPLG00020009942, ENSAPLG00020011255, ENSAPLG00020006835, ENSAPLG00020011130, ENSAPLG00020005874	7	5286	12	12901	0.5833	0.17585	ns	0.688244	ns
GO:0004715	non-membrane spanning protein tyrosine kinase activity	Molecular Function	ENSAPLG00020000126, ENSAPLG00020004514, ENSAPLG00020002586, ENSAPLG00020015016, ENSAPLG00020017460, ENSAPLG00020016546, ENSAPLG00020016203	7	5286	12	12901	0.5833	0.17585	ns	0.688244	ns
GO:0051056	regulation of small GTPase mediated signal transduction	Biological Process	ENSAPLG00020003557, ENSAPLG00020012167, ENSAPLG00020000437, ENSAPLG00020003806, ENSAPLG00020000224, ENSAPLG00020013929, ENSAPLG00020000844	7	5286	12	12901	0.5833	0.17585	ns	0.688244	ns
GO:0005262	calcium channel activity	Molecular Function	ENSAPLG00020001796, ENSAPLG00020000944, ENSAPLG00020017611, ENSAPLG00020006712, ENSAPLG00020003905, ENSAPLG00020003046, ENSAPLG00020001427	7	5286	12	12901	0.5833	0.17585	ns	0.688244	ns
GO:0005506	iron ion binding	Molecular Function	ENSAPLG00020017498, ENSAPLG00020003685, ENSAPLG00020007141, ENSAPLG00020014784, ENSAPLG00020015328, ENSAPLG00020014343, ENSAPLG00020016483, ENSAPLG00020011047, ENSAPLG00020006716, ENSAPLG00020010521, ENSAPLG00020009387, ENSAPLG00020016194, ENSAPLG00020012058, ENSAPLG00020018293, ENSAPLG00020012208, ENSAPLG00020003176, ENSAPLG00020006945, ENSAPLG00020014157, ENSAPLG00020014877, ENSAPLG00020009454,…	43	5286	93	12901	0.4624	0.175988	ns	0.688244	ns
GO:0016874	ligase activity	Molecular Function	ENSAPLG00020010774, ENSAPLG00020009535, ENSAPLG00020016031, ENSAPLG00020015565, ENSAPLG00020001552, ENSAPLG00020007897	6	5286	10	12901	0.6	0.182888	ns	0.688244	ns
GO:0034314	Arp2/3 complex-mediated actin nucleation	Biological Process	ENSAPLG00020014216, ENSAPLG00020012196, ENSAPLG00020013560, ENSAPLG00020005144, ENSAPLG00020007636, ENSAPLG00020007380	6	5286	10	12901	0.6	0.182888	ns	0.688244	ns
GO:0007059	chromosome segregation	Biological Process	ENSAPLG00020016994, ENSAPLG00020017491, ENSAPLG00020008262, ENSAPLG00020008354, ENSAPLG00020015393, ENSAPLG00020001032	6	5286	10	12901	0.6	0.182888	ns	0.688244	ns
GO:0045010	actin nucleation	Biological Process	ENSAPLG00020001777, ENSAPLG00020017559, ENSAPLG00020007556, ENSAPLG00020004405, ENSAPLG00020014493, ENSAPLG00020006520	6	5286	10	12901	0.6	0.182888	ns	0.688244	ns
GO:0004879	nuclear receptor activity	Molecular Function	ENSAPLG00020018112, ENSAPLG00020012399, ENSAPLG00020014981, ENSAPLG00020002572, ENSAPLG00020008054, ENSAPLG00020007002, ENSAPLG00020002799, ENSAPLG00020015776, ENSAPLG00020002496, ENSAPLG00020013965, ENSAPLG00020014594, ENSAPLG00020005554	12	5286	23	12901	0.5217	0.188538	ns	0.688244	ns
GO:0000159	protein phosphatase type 2A complex	Cellular Component	ENSAPLG00020006894, ENSAPLG00020017356, ENSAPLG00020006731, ENSAPLG00020013281, ENSAPLG00020017252	5	5286	8	12901	0.625	0.189038	ns	0.688244	ns
GO:0006633	fatty acid biosynthetic process	Biological Process	ENSAPLG00020007381, ENSAPLG00020004175, ENSAPLG00020016031, ENSAPLG00020006742, ENSAPLG00020015695	5	5286	8	12901	0.625	0.189038	ns	0.688244	ns
GO:0008483	transaminase activity	Molecular Function	ENSAPLG00020005741, ENSAPLG00020016850, ENSAPLG00020006438, ENSAPLG00020017541, ENSAPLG00020008835	5	5286	8	12901	0.625	0.189038	ns	0.688244	ns
GO:0000077	DNA damage checkpoint signaling	Biological Process	ENSAPLG00020014198, ENSAPLG00020000404, ENSAPLG00020000993, ENSAPLG00020011977, ENSAPLG00020009538	5	5286	8	12901	0.625	0.189038	ns	0.688244	ns
GO:0005885	Arp2/3 protein complex	Cellular Component	ENSAPLG00020014216, ENSAPLG00020012196, ENSAPLG00020013560, ENSAPLG00020005144, ENSAPLG00020007380	5	5286	8	12901	0.625	0.189038	ns	0.688244	ns
GO:0017154	semaphorin receptor activity	Molecular Function	ENSAPLG00020005245, ENSAPLG00020012513, ENSAPLG00020016327, ENSAPLG00020015894, ENSAPLG00020016301	5	5286	8	12901	0.625	0.189038	ns	0.688244	ns
GO:0019904	protein domain specific binding	Molecular Function	ENSAPLG00020000217, ENSAPLG00020015090, ENSAPLG00020007934, ENSAPLG00020010295, ENSAPLG00020012900	5	5286	8	12901	0.625	0.189038	ns	0.688244	ns
GO:0003995	acyl-CoA dehydrogenase activity	Molecular Function	ENSAPLG00020006251, ENSAPLG00020017921, ENSAPLG00020010698, ENSAPLG00020011093, ENSAPLG00020001042	5	5286	8	12901	0.625	0.189038	ns	0.688244	ns
GO:0001540	amyloid-beta binding	Molecular Function	ENSAPLG00020005367, ENSAPLG00020001930, ENSAPLG00020008639, ENSAPLG00020009120, ENSAPLG00020013794	5	5286	8	12901	0.625	0.189038	ns	0.688244	ns
GO:0003690	double-stranded DNA binding	Molecular Function	ENSAPLG00020018008, ENSAPLG00020012696, ENSAPLG00020001216, ENSAPLG00020001110, ENSAPLG00020004446	5	5286	8	12901	0.625	0.189038	ns	0.688244	ns
GO:0009922	fatty acid elongase activity	Molecular Function	ENSAPLG00020012876, ENSAPLG00020012020, ENSAPLG00020013672, ENSAPLG00020003872, ENSAPLG00020009654	5	5286	8	12901	0.625	0.189038	ns	0.688244	ns
GO:0008047	enzyme activator activity	Molecular Function	ENSAPLG00020017737, ENSAPLG00020018218, ENSAPLG00020004511, ENSAPLG00020006094, ENSAPLG00020005542	5	5286	8	12901	0.625	0.189038	ns	0.688244	ns
GO:0030983	mismatched DNA binding	Molecular Function	ENSAPLG00020009512, ENSAPLG00020018020, ENSAPLG00020015193, ENSAPLG00020002467, ENSAPLG00020004155	5	5286	8	12901	0.625	0.189038	ns	0.688244	ns
GO:0016538	cyclin-dependent protein serine/threonine kinase regulator activity	Molecular Function	ENSAPLG00020002429, ENSAPLG00020009808, ENSAPLG00020006871, ENSAPLG00020018122, ENSAPLG00020014004	5	5286	8	12901	0.625	0.189038	ns	0.688244	ns
GO:0019829	ATPase-coupled cation transmembrane transporter activity	Molecular Function	ENSAPLG00020014749, ENSAPLG00020003913, ENSAPLG00020017086, ENSAPLG00020012480, ENSAPLG00020005338	5	5286	8	12901	0.625	0.189038	ns	0.688244	ns
GO:0045182	translation regulator activity	Molecular Function	ENSAPLG00020016014, ENSAPLG00020006198, ENSAPLG00020009408	3	5286	4	12901	0.75	0.190561	ns	0.688244	ns
GO:0004652	polynucleotide adenylyltransferase activity	Molecular Function	ENSAPLG00020001361, ENSAPLG00020002190, ENSAPLG00020006916	3	5286	4	12901	0.75	0.190561	ns	0.688244	ns
GO:0043631	RNA polyadenylation	Biological Process	ENSAPLG00020001361, ENSAPLG00020002190, ENSAPLG00020006916	3	5286	4	12901	0.75	0.190561	ns	0.688244	ns
GO:0071564	npBAF complex	Cellular Component	ENSAPLG00020000594, ENSAPLG00020011863, ENSAPLG00020003988	3	5286	4	12901	0.75	0.190561	ns	0.688244	ns
GO:0032051	clathrin light chain binding	Molecular Function	ENSAPLG00020004787, ENSAPLG00020006702, ENSAPLG00020006192	3	5286	4	12901	0.75	0.190561	ns	0.688244	ns
GO:0006801	superoxide metabolic process	Biological Process	ENSAPLG00020013492, ENSAPLG00020015891, ENSAPLG00020010272	3	5286	4	12901	0.75	0.190561	ns	0.688244	ns
GO:0006627	protein processing involved in protein targeting to mitochondrion	Biological Process	ENSAPLG00020004728, ENSAPLG00020014052, ENSAPLG00020004711	3	5286	4	12901	0.75	0.190561	ns	0.688244	ns
GO:0009116	nucleoside metabolic process	Biological Process	ENSAPLG00020001074, ENSAPLG00020009549, ENSAPLG00020012482	3	5286	4	12901	0.75	0.190561	ns	0.688244	ns
GO:0004488	methylenetetrahydrofolate dehydrogenase (NADP+) activity	Molecular Function	ENSAPLG00020007223, ENSAPLG00020011053, ENSAPLG00020011239	3	5286	4	12901	0.75	0.190561	ns	0.688244	ns
GO:0033588	elongator holoenzyme complex	Cellular Component	ENSAPLG00020007491, ENSAPLG00020009328, ENSAPLG00020009198	3	5286	4	12901	0.75	0.190561	ns	0.688244	ns
GO:0006699	bile acid biosynthetic process	Biological Process	ENSAPLG00020018314, ENSAPLG00020014877, ENSAPLG00020007723	3	5286	4	12901	0.75	0.190561	ns	0.688244	ns
GO:0008202	steroid metabolic process	Biological Process	ENSAPLG00020018314, ENSAPLG00020011270, ENSAPLG00020010046	3	5286	4	12901	0.75	0.190561	ns	0.688244	ns
GO:0097190	apoptotic signaling pathway	Biological Process	ENSAPLG00020015040, ENSAPLG00020008664, ENSAPLG00020003877	3	5286	4	12901	0.75	0.190561	ns	0.688244	ns
GO:0042246	tissue regeneration	Biological Process	ENSAPLG00020015441, ENSAPLG00020004878, ENSAPLG00020015416	3	5286	4	12901	0.75	0.190561	ns	0.688244	ns
GO:0000245	spliceosomal complex assembly	Biological Process	ENSAPLG00020013685, ENSAPLG00020004963, ENSAPLG00020013365	3	5286	4	12901	0.75	0.190561	ns	0.688244	ns
GO:1990380	Lys48-specific deubiquitinase activity	Molecular Function	ENSAPLG00020013607, ENSAPLG00020015847, ENSAPLG00020002227	3	5286	4	12901	0.75	0.190561	ns	0.688244	ns
GO:0031929	TOR signaling	Biological Process	ENSAPLG00020003609, ENSAPLG00020004623, ENSAPLG00020014595	3	5286	4	12901	0.75	0.190561	ns	0.688244	ns
GO:0006207	'de novo' pyrimidine nucleobase biosynthetic process	Biological Process	ENSAPLG00020008735, ENSAPLG00020017504, ENSAPLG00020006296	3	5286	4	12901	0.75	0.190561	ns	0.688244	ns
GO:0008273	calcium, potassium:sodium antiporter activity	Molecular Function	ENSAPLG00020008215, ENSAPLG00020003279, ENSAPLG00020000412	3	5286	4	12901	0.75	0.190561	ns	0.688244	ns
GO:0000339	RNA cap binding	Molecular Function	ENSAPLG00020009664, ENSAPLG00020009208, ENSAPLG00020015364	3	5286	4	12901	0.75	0.190561	ns	0.688244	ns
GO:0004952	dopamine neurotransmitter receptor activity	Molecular Function	ENSAPLG00020015301, ENSAPLG00020007095, ENSAPLG00020000837	3	5286	4	12901	0.75	0.190561	ns	0.688244	ns
GO:0016853	isomerase activity	Molecular Function	ENSAPLG00020013883, ENSAPLG00020000343, ENSAPLG00020017091	3	5286	4	12901	0.75	0.190561	ns	0.688244	ns
GO:0006221	pyrimidine nucleotide biosynthetic process	Biological Process	ENSAPLG00020017504, ENSAPLG00020016512, ENSAPLG00020014553	3	5286	4	12901	0.75	0.190561	ns	0.688244	ns
GO:0030904	retromer complex	Cellular Component	ENSAPLG00020003887, ENSAPLG00020005504, ENSAPLG00020009437	3	5286	4	12901	0.75	0.190561	ns	0.688244	ns
GO:0016624	oxidoreductase activity, acting on the aldehyde or oxo group of donors, disulfide as acceptor	Molecular Function	ENSAPLG00020001059, ENSAPLG00020017103, ENSAPLG00020014403	3	5286	4	12901	0.75	0.190561	ns	0.688244	ns
GO:0051092	positive regulation of NF-kappaB transcription factor activity	Biological Process	ENSAPLG00020002396, ENSAPLG00020007016, ENSAPLG00020013792	3	5286	4	12901	0.75	0.190561	ns	0.688244	ns
GO:0032486	Rap protein signal transduction	Biological Process	ENSAPLG00020011748, ENSAPLG00020012219, ENSAPLG00020007539	3	5286	4	12901	0.75	0.190561	ns	0.688244	ns
GO:0001764	neuron migration	Biological Process	ENSAPLG00020017047, ENSAPLG00020004292, ENSAPLG00020001963	3	5286	4	12901	0.75	0.190561	ns	0.688244	ns
GO:0005740	mitochondrial envelope	Cellular Component	ENSAPLG00020002991, ENSAPLG00020009453, ENSAPLG00020017237	3	5286	4	12901	0.75	0.190561	ns	0.688244	ns
GO:0007216	G protein-coupled glutamate receptor signaling pathway	Biological Process	ENSAPLG00020010717, ENSAPLG00020017699, ENSAPLG00020002102	3	5286	4	12901	0.75	0.190561	ns	0.688244	ns
GO:0015016	[heparan sulfate]-glucosamine N-sulfotransferase activity	Molecular Function	ENSAPLG00020004442, ENSAPLG00020002693, ENSAPLG00020014258	3	5286	4	12901	0.75	0.190561	ns	0.688244	ns
GO:0005978	glycogen biosynthetic process	Biological Process	ENSAPLG00020000088, ENSAPLG00020015583, ENSAPLG00020016418	3	5286	4	12901	0.75	0.190561	ns	0.688244	ns
GO:0019208	phosphatase regulator activity	Molecular Function	ENSAPLG00020007930, ENSAPLG00020009087, ENSAPLG00020001573	3	5286	4	12901	0.75	0.190561	ns	0.688244	ns
GO:0007051	spindle organization	Biological Process	ENSAPLG00020006254, ENSAPLG00020005568, ENSAPLG00020001032	3	5286	4	12901	0.75	0.190561	ns	0.688244	ns
GO:0004719	protein-L-isoaspartate (D-aspartate) O-methyltransferase activity	Molecular Function	ENSAPLG00020012771, ENSAPLG00020001083, ENSAPLG00020013802	3	5286	4	12901	0.75	0.190561	ns	0.688244	ns
GO:0017150	tRNA dihydrouridine synthase activity	Molecular Function	ENSAPLG00020015474, ENSAPLG00020003101, ENSAPLG00020016555	3	5286	4	12901	0.75	0.190561	ns	0.688244	ns
GO:0030177	positive regulation of Wnt signaling pathway	Biological Process	ENSAPLG00020005918, ENSAPLG00020001690, ENSAPLG00020010900	3	5286	4	12901	0.75	0.190561	ns	0.688244	ns
GO:0004862	cAMP-dependent protein kinase inhibitor activity	Molecular Function	ENSAPLG00020014540, ENSAPLG00020013283, ENSAPLG00020007034	3	5286	4	12901	0.75	0.190561	ns	0.688244	ns
GO:0005849	mRNA cleavage factor complex	Cellular Component	ENSAPLG00020016629, ENSAPLG00020014636, ENSAPLG00020003267	3	5286	4	12901	0.75	0.190561	ns	0.688244	ns
GO:0016742	hydroxymethyl-, formyl- and related transferase activity	Molecular Function	ENSAPLG00020001850, ENSAPLG00020018036, ENSAPLG00020014379	3	5286	4	12901	0.75	0.190561	ns	0.688244	ns
GO:0004749	ribose phosphate diphosphokinase activity	Molecular Function	ENSAPLG00020013322, ENSAPLG00020011400, ENSAPLG00020017155	3	5286	4	12901	0.75	0.190561	ns	0.688244	ns
GO:0009165	nucleotide biosynthetic process	Biological Process	ENSAPLG00020013322, ENSAPLG00020011400, ENSAPLG00020017155	3	5286	4	12901	0.75	0.190561	ns	0.688244	ns
GO:0016255	attachment of GPI anchor to protein	Biological Process	ENSAPLG00020015935, ENSAPLG00020003881, ENSAPLG00020014078	3	5286	4	12901	0.75	0.190561	ns	0.688244	ns
GO:0006891	intra-Golgi vesicle-mediated transport	Biological Process	ENSAPLG00020006224, ENSAPLG00020001546, ENSAPLG00020003021	3	5286	4	12901	0.75	0.190561	ns	0.688244	ns
GO:0004348	glucosylceramidase activity	Molecular Function	ENSAPLG00020008832, ENSAPLG00020008850, ENSAPLG00020008751	3	5286	4	12901	0.75	0.190561	ns	0.688244	ns
GO:0050808	synapse organization	Biological Process	ENSAPLG00020007681, ENSAPLG00020016751, ENSAPLG00020013657	3	5286	4	12901	0.75	0.190561	ns	0.688244	ns
GO:0014065	phosphatidylinositol 3-kinase signaling	Biological Process	ENSAPLG00020013253, ENSAPLG00020018075, ENSAPLG00020005200	3	5286	4	12901	0.75	0.190561	ns	0.688244	ns
GO:0015031	protein transport	Biological Process	ENSAPLG00020002456, ENSAPLG00020009359, ENSAPLG00020010481, ENSAPLG00020004643, ENSAPLG00020008818, ENSAPLG00020011878, ENSAPLG00020008744, ENSAPLG00020009138, ENSAPLG00020006749, ENSAPLG00020002647, ENSAPLG00020011204, ENSAPLG00020012795, ENSAPLG00020016672, ENSAPLG00020000461, ENSAPLG00020013688, ENSAPLG00020015138, ENSAPLG00020003264, ENSAPLG00020017632, ENSAPLG00020010756, ENSAPLG00020001955,…	24	5286	50	12901	0.48	0.192143	ns	0.688244	ns
GO:0006120	mitochondrial electron transport, NADH to ubiquinone	Biological Process	ENSAPLG00020013580, ENSAPLG00020003613, ENSAPLG00020018268, ENSAPLG00020015027	4	5286	6	12901	0.6667	0.192877	ns	0.688244	ns
GO:0016525	negative regulation of angiogenesis	Biological Process	ENSAPLG00020001063, ENSAPLG00020000558, ENSAPLG00020015012, ENSAPLG00020001661	4	5286	6	12901	0.6667	0.192877	ns	0.688244	ns
GO:0071565	nBAF complex	Cellular Component	ENSAPLG00020011863, ENSAPLG00020009163, ENSAPLG00020003988, ENSAPLG00020003751	4	5286	6	12901	0.6667	0.192877	ns	0.688244	ns
GO:0005021	vascular endothelial growth factor-activated receptor activity	Molecular Function	ENSAPLG00020005245, ENSAPLG00020003605, ENSAPLG00020004653, ENSAPLG00020011531	4	5286	6	12901	0.6667	0.192877	ns	0.688244	ns
GO:0005901	caveola	Cellular Component	ENSAPLG00020018239, ENSAPLG00020016452, ENSAPLG00020016152, ENSAPLG00020016450	4	5286	6	12901	0.6667	0.192877	ns	0.688244	ns
GO:0019894	kinesin binding	Molecular Function	ENSAPLG00020005367, ENSAPLG00020001930, ENSAPLG00020001631, ENSAPLG00020001261	4	5286	6	12901	0.6667	0.192877	ns	0.688244	ns
GO:0016485	protein processing	Biological Process	ENSAPLG00020003430, ENSAPLG00020008966, ENSAPLG00020006835, ENSAPLG00020009614	4	5286	6	12901	0.6667	0.192877	ns	0.688244	ns
GO:0016798	hydrolase activity, acting on glycosyl bonds	Molecular Function	ENSAPLG00020006395, ENSAPLG00020004532, ENSAPLG00020012554, ENSAPLG00020010919	4	5286	6	12901	0.6667	0.192877	ns	0.688244	ns
GO:0007507	heart development	Biological Process	ENSAPLG00020011003, ENSAPLG00020006270, ENSAPLG00020016271, ENSAPLG00020006684	4	5286	6	12901	0.6667	0.192877	ns	0.688244	ns
GO:0004364	glutathione transferase activity	Molecular Function	ENSAPLG00020012867, ENSAPLG00020003611, ENSAPLG00020000615, ENSAPLG00020012863	4	5286	6	12901	0.6667	0.192877	ns	0.688244	ns
GO:0005579	membrane attack complex	Cellular Component	ENSAPLG00020009558, ENSAPLG00020009528, ENSAPLG00020009567, ENSAPLG00020016485	4	5286	6	12901	0.6667	0.192877	ns	0.688244	ns
GO:0005388	P-type calcium transporter activity	Molecular Function	ENSAPLG00020012640, ENSAPLG00020006912, ENSAPLG00020012215, ENSAPLG00020016692	4	5286	6	12901	0.6667	0.192877	ns	0.688244	ns
GO:0004888	transmembrane signaling receptor activity	Molecular Function	ENSAPLG00020017171, ENSAPLG00020014410, ENSAPLG00020001822, ENSAPLG00020004619, ENSAPLG00020015897, ENSAPLG00020002091, ENSAPLG00020008681, ENSAPLG00020003501, ENSAPLG00020002823, ENSAPLG00020007316, ENSAPLG00020005022, ENSAPLG00020007081, ENSAPLG00020000202, ENSAPLG00020017141, ENSAPLG00020001448, ENSAPLG00020015454, ENSAPLG00020001689, ENSAPLG00020015725, ENSAPLG00020005079, ENSAPLG00020001461,…	50	5286	110	12901	0.4545	0.193868	ns	0.688244	ns
GO:0060271	cilium assembly	Biological Process	ENSAPLG00020016209, ENSAPLG00020015397, ENSAPLG00020001013, ENSAPLG00020016296, ENSAPLG00020008124, ENSAPLG00020003379, ENSAPLG00020000982, ENSAPLG00020007646, ENSAPLG00020005094, ENSAPLG00020012502, ENSAPLG00020006761	11	5286	21	12901	0.5238	0.199104	ns	0.688244	ns
GO:0007169	transmembrane receptor protein tyrosine kinase signaling pathway	Biological Process	ENSAPLG00020014732, ENSAPLG00020002710, ENSAPLG00020010624, ENSAPLG00020014840, ENSAPLG00020016141, ENSAPLG00020003605, ENSAPLG00020010992, ENSAPLG00020016524, ENSAPLG00020011541, ENSAPLG00020016275, ENSAPLG00020004653, ENSAPLG00020002857, ENSAPLG00020012544, ENSAPLG00020016327, ENSAPLG00020017766, ENSAPLG00020013076, ENSAPLG00020015475, ENSAPLG00020011531, ENSAPLG00020006033	19	5286	39	12901	0.4872	0.204812	ns	0.688244	ns
GO:0000398	mRNA splicing, via spliceosome	Biological Process	ENSAPLG00020014913, ENSAPLG00020017619, ENSAPLG00020003023, ENSAPLG00020016910, ENSAPLG00020004054, ENSAPLG00020012917, ENSAPLG00020005334, ENSAPLG00020001795, ENSAPLG00020014860, ENSAPLG00020013333, ENSAPLG00020000165, ENSAPLG00020003719, ENSAPLG00020008453, ENSAPLG00020012619, ENSAPLG00020001599, ENSAPLG00020000773, ENSAPLG00020016644, ENSAPLG00020015599, ENSAPLG00020005030	19	5286	39	12901	0.4872	0.204812	ns	0.688244	ns
GO:0008234	cysteine-type peptidase activity	Molecular Function	ENSAPLG00020011187, ENSAPLG00020008210, ENSAPLG00020012529, ENSAPLG00020010287, ENSAPLG00020000641, ENSAPLG00020017225, ENSAPLG00020004815, ENSAPLG00020005155, ENSAPLG00020011197, ENSAPLG00020012106, ENSAPLG00020003931, ENSAPLG00020012280, ENSAPLG00020007981, ENSAPLG00020001394, ENSAPLG00020008458	15	5286	30	12901	0.5	0.205071	ns	0.688244	ns
GO:0031267	small GTPase binding	Molecular Function	ENSAPLG00020010729, ENSAPLG00020006306, ENSAPLG00020011588, ENSAPLG00020017845, ENSAPLG00020000345, ENSAPLG00020009906, ENSAPLG00020001777, ENSAPLG00020013874, ENSAPLG00020006584, ENSAPLG00020010828, ENSAPLG00020006398, ENSAPLG00020005898, ENSAPLG00020016344, ENSAPLG00020018467, ENSAPLG00020002788, ENSAPLG00020017012, ENSAPLG00020001441, ENSAPLG00020005161, ENSAPLG00020010269, ENSAPLG00020007680,…	29	5286	62	12901	0.4677	0.210704	ns	0.688244	ns
GO:0043565	sequence-specific DNA binding	Molecular Function	ENSAPLG00020005321, ENSAPLG00020016648, ENSAPLG00020007131, ENSAPLG00020018112, ENSAPLG00020004071, ENSAPLG00020014547, ENSAPLG00020015717, ENSAPLG00020001541, ENSAPLG00020018060, ENSAPLG00020015671, ENSAPLG00020005926, ENSAPLG00020002913, ENSAPLG00020000217, ENSAPLG00020012399, ENSAPLG00020014876, ENSAPLG00020016335, ENSAPLG00020014182, ENSAPLG00020001380, ENSAPLG00020011419, ENSAPLG00020014981,…	68	5286	153	12901	0.4444	0.212675	ns	0.688244	ns
GO:0030036	actin cytoskeleton organization	Biological Process	ENSAPLG00020005675, ENSAPLG00020008448, ENSAPLG00020014977, ENSAPLG00020001777, ENSAPLG00020013874, ENSAPLG00020006398, ENSAPLG00020015060, ENSAPLG00020010649, ENSAPLG00020009861, ENSAPLG00020005697, ENSAPLG00020000696, ENSAPLG00020006754, ENSAPLG00020001805, ENSAPLG00020005462, ENSAPLG00020013585, ENSAPLG00020016747, ENSAPLG00020005198, ENSAPLG00020006789	18	5286	37	12901	0.4865	0.215768	ns	0.688244	ns
GO:0003743	translation initiation factor activity	Molecular Function	ENSAPLG00020006257, ENSAPLG00020010592, ENSAPLG00020005463, ENSAPLG00020013821, ENSAPLG00020012192, ENSAPLG00020015424, ENSAPLG00020010647, ENSAPLG00020000770, ENSAPLG00020008012, ENSAPLG00020007242, ENSAPLG00020001058, ENSAPLG00020015939, ENSAPLG00020015074, ENSAPLG00020018165	14	5286	28	12901	0.5	0.216624	ns	0.688244	ns
GO:0043547	positive regulation of GTPase activity	Biological Process	ENSAPLG00020008108, ENSAPLG00020012574, ENSAPLG00020016746, ENSAPLG00020018318, ENSAPLG00020002743, ENSAPLG00020001707, ENSAPLG00020000437, ENSAPLG00020013533, ENSAPLG00020015742, ENSAPLG00020000224, ENSAPLG00020010883, ENSAPLG00020000624, ENSAPLG00020003540, ENSAPLG00020000844	14	5286	28	12901	0.5	0.216624	ns	0.688244	ns
GO:0006955	immune response	Biological Process	ENSAPLG00020001207, ENSAPLG00020002409, ENSAPLG00020011417, ENSAPLG00020016453, ENSAPLG00020011067, ENSAPLG00020008135, ENSAPLG00020018134, ENSAPLG00020010948, ENSAPLG00020003263, ENSAPLG00020003910, ENSAPLG00020003663, ENSAPLG00020003501, ENSAPLG00020006310, ENSAPLG00020011065, ENSAPLG00020000216, ENSAPLG00020006330, ENSAPLG00020005079, ENSAPLG00020014190, ENSAPLG00020006034, ENSAPLG00020017111,…	53	5286	118	12901	0.4492	0.216924	ns	0.688244	ns
GO:0008484	sulfuric ester hydrolase activity	Molecular Function	ENSAPLG00020006341, ENSAPLG00020004569, ENSAPLG00020007712, ENSAPLG00020002838, ENSAPLG00020013395, ENSAPLG00020012145, ENSAPLG00020003795, ENSAPLG00020010134, ENSAPLG00020010247	9	5286	17	12901	0.5294	0.22299	ns	0.688244	ns
GO:0004970	ionotropic glutamate receptor activity	Molecular Function	ENSAPLG00020000753, ENSAPLG00020000802, ENSAPLG00020012691, ENSAPLG00020007201, ENSAPLG00020015073, ENSAPLG00020010343, ENSAPLG00020001658, ENSAPLG00020003879, ENSAPLG00020015139	9	5286	17	12901	0.5294	0.22299	ns	0.688244	ns
GO:0043066	negative regulation of apoptotic process	Biological Process	ENSAPLG00020017776, ENSAPLG00020003995, ENSAPLG00020012988, ENSAPLG00020004018, ENSAPLG00020015872, ENSAPLG00020016681, ENSAPLG00020010166, ENSAPLG00020013139, ENSAPLG00020015700	9	5286	17	12901	0.5294	0.22299	ns	0.688244	ns
GO:0015267	channel activity	Molecular Function	ENSAPLG00020004204, ENSAPLG00020015876, ENSAPLG00020014601, ENSAPLG00020013543, ENSAPLG00020014973, ENSAPLG00020002267, ENSAPLG00020010438, ENSAPLG00020018248, ENSAPLG00020010931	9	5286	17	12901	0.5294	0.22299	ns	0.688244	ns
GO:0016567	protein ubiquitination	Biological Process	ENSAPLG00020014313, ENSAPLG00020012938, ENSAPLG00020005814, ENSAPLG00020001425, ENSAPLG00020012295, ENSAPLG00020015846, ENSAPLG00020009916, ENSAPLG00020014947, ENSAPLG00020005940, ENSAPLG00020016732, ENSAPLG00020008879, ENSAPLG00020015791, ENSAPLG00020008544, ENSAPLG00020013399, ENSAPLG00020017386, ENSAPLG00020001085, ENSAPLG00020008191, ENSAPLG00020006433, ENSAPLG00020004669, ENSAPLG00020002919,…	31	5286	67	12901	0.4627	0.223066	ns	0.688244	ns
GO:0007411	axon guidance	Biological Process	ENSAPLG00020017650, ENSAPLG00020012829, ENSAPLG00020005245, ENSAPLG00020016053, ENSAPLG00020002749, ENSAPLG00020004783, ENSAPLG00020005339, ENSAPLG00020007681, ENSAPLG00020002115, ENSAPLG00020000168, ENSAPLG00020005502, ENSAPLG00020008218, ENSAPLG00020013405	13	5286	26	12901	0.5	0.229123	ns	0.688244	ns
GO:0020037	heme binding	Molecular Function	ENSAPLG00020013654, ENSAPLG00020017498, ENSAPLG00020011619, ENSAPLG00020003685, ENSAPLG00020005328, ENSAPLG00020012390, ENSAPLG00020014784, ENSAPLG00020006716, ENSAPLG00020008570, ENSAPLG00020009387, ENSAPLG00020016194, ENSAPLG00020018293, ENSAPLG00020003939, ENSAPLG00020014157, ENSAPLG00020012247, ENSAPLG00020014877, ENSAPLG00020000690, ENSAPLG00020003672, ENSAPLG00020017351, ENSAPLG00020007202,…	39	5286	86	12901	0.4535	0.235555	ns	0.688244	ns
GO:0050661	NADP binding	Molecular Function	ENSAPLG00020008752, ENSAPLG00020005759, ENSAPLG00020009519, ENSAPLG00020000958, ENSAPLG00020018091, ENSAPLG00020012247, ENSAPLG00020015372, ENSAPLG00020011044	8	5286	15	12901	0.5333	0.23661	ns	0.688244	ns
GO:0004089	carbonate dehydratase activity	Molecular Function	ENSAPLG00020014820, ENSAPLG00020006693, ENSAPLG00020008974, ENSAPLG00020013749, ENSAPLG00020006719, ENSAPLG00020016469, ENSAPLG00020006668, ENSAPLG00020016475	8	5286	15	12901	0.5333	0.23661	ns	0.688244	ns
GO:0022848	acetylcholine-gated cation-selective channel activity	Molecular Function	ENSAPLG00020015725, ENSAPLG00020006177, ENSAPLG00020004084, ENSAPLG00020005618, ENSAPLG00020013730, ENSAPLG00020015720, ENSAPLG00020007252, ENSAPLG00020008965	8	5286	15	12901	0.5333	0.23661	ns	0.688244	ns
GO:0003729	mRNA binding	Molecular Function	ENSAPLG00020016328, ENSAPLG00020011038, ENSAPLG00020011376, ENSAPLG00020006257, ENSAPLG00020012302, ENSAPLG00020017621, ENSAPLG00020002978, ENSAPLG00020018321, ENSAPLG00020016629, ENSAPLG00020003520, ENSAPLG00020018099, ENSAPLG00020013365	12	5286	24	12901	0.5	0.242702	ns	0.688244	ns
GO:0003953	NAD+ nucleosidase activity	Molecular Function	ENSAPLG00020002044, ENSAPLG00020010975, ENSAPLG00020013239, ENSAPLG00020015972, ENSAPLG00020000073, ENSAPLG00020015974, ENSAPLG00020012068, ENSAPLG00020000055, ENSAPLG00020001140, ENSAPLG00020009799, ENSAPLG00020000129, ENSAPLG00020007205	12	5286	24	12901	0.5	0.242702	ns	0.688244	ns
GO:0006811	ion transport	Biological Process	ENSAPLG00020017171, ENSAPLG00020017671, ENSAPLG00020012397, ENSAPLG00020000753, ENSAPLG00020017969, ENSAPLG00020005544, ENSAPLG00020000318, ENSAPLG00020005225, ENSAPLG00020007371, ENSAPLG00020016046, ENSAPLG00020008215, ENSAPLG00020001324, ENSAPLG00020017507, ENSAPLG00020017077, ENSAPLG00020000802, ENSAPLG00020012691, ENSAPLG00020007201, ENSAPLG00020015073, ENSAPLG00020003289, ENSAPLG00020010343,…	83	5286	190	12901	0.4368	0.244083	ns	0.688244	ns
GO:0007264	small GTPase mediated signal transduction	Biological Process	ENSAPLG00020017379, ENSAPLG00020009983, ENSAPLG00020002582, ENSAPLG00020004493, ENSAPLG00020010174, ENSAPLG00020012446, ENSAPLG00020001491, ENSAPLG00020017197, ENSAPLG00020005284, ENSAPLG00020009107, ENSAPLG00020009240, ENSAPLG00020004294, ENSAPLG00020017569, ENSAPLG00020008102, ENSAPLG00020001132, ENSAPLG00020003714, ENSAPLG00020015773, ENSAPLG00020003540, ENSAPLG00020005978, ENSAPLG00020017307,…	22	5286	47	12901	0.4681	0.251217	ns	0.688244	ns
GO:0015293	symporter activity	Molecular Function	ENSAPLG00020013086, ENSAPLG00020008540, ENSAPLG00020006431, ENSAPLG00020009391, ENSAPLG00020006763, ENSAPLG00020018400, ENSAPLG00020012959	7	5286	13	12901	0.5385	0.251625	ns	0.688244	ns
GO:0006606	protein import into nucleus	Biological Process	ENSAPLG00020001213, ENSAPLG00020005436, ENSAPLG00020010555, ENSAPLG00020005161, ENSAPLG00020010696, ENSAPLG00020013053, ENSAPLG00020006988	7	5286	13	12901	0.5385	0.251625	ns	0.688244	ns
GO:0031418	L-ascorbic acid binding	Molecular Function	ENSAPLG00020015328, ENSAPLG00020012058, ENSAPLG00020012208, ENSAPLG00020006945, ENSAPLG00020009124, ENSAPLG00020006403, ENSAPLG00020002081	7	5286	13	12901	0.5385	0.251625	ns	0.688244	ns
GO:0016811	hydrolase activity, acting on carbon-nitrogen (but not peptide) bonds, in linear amides	Molecular Function	ENSAPLG00020013622, ENSAPLG00020000748, ENSAPLG00020008185, ENSAPLG00020003042, ENSAPLG00020003071, ENSAPLG00020006908, ENSAPLG00020006958	7	5286	13	12901	0.5385	0.251625	ns	0.688244	ns
GO:1902600	proton transmembrane transport	Biological Process	ENSAPLG00020004251, ENSAPLG00020017083, ENSAPLG00020014597, ENSAPLG00020005472, ENSAPLG00020018243, ENSAPLG00020018222, ENSAPLG00020005916, ENSAPLG00020008833, ENSAPLG00020006644, ENSAPLG00020001833, ENSAPLG00020002522, ENSAPLG00020005320, ENSAPLG00020008658, ENSAPLG00020006708, ENSAPLG00020016388	15	5286	31	12901	0.4839	0.253725	ns	0.688244	ns
GO:0004896	cytokine receptor activity	Molecular Function	ENSAPLG00020000633, ENSAPLG00020013018, ENSAPLG00020008421, ENSAPLG00020017465, ENSAPLG00020003122, ENSAPLG00020011402, ENSAPLG00020004828, ENSAPLG00020009286, ENSAPLG00020018368, ENSAPLG00020002251, ENSAPLG00020003049	11	5286	22	12901	0.5	0.257529	ns	0.688244	ns
GO:0000413	protein peptidyl-prolyl isomerization	Biological Process	ENSAPLG00020001808, ENSAPLG00020003866, ENSAPLG00020017035, ENSAPLG00020014188, ENSAPLG00020008383, ENSAPLG00020004669, ENSAPLG00020015750, ENSAPLG00020005265, ENSAPLG00020004702, ENSAPLG00020014333, ENSAPLG00020017091	11	5286	22	12901	0.5	0.257529	ns	0.688244	ns
GO:0015914	phospholipid transport	Biological Process	ENSAPLG00020016893, ENSAPLG00020008066, ENSAPLG00020003282, ENSAPLG00020018473, ENSAPLG00020016889, ENSAPLG00020000759, ENSAPLG00020014949, ENSAPLG00020015459, ENSAPLG00020016056, ENSAPLG00020001474, ENSAPLG00020009927	11	5286	22	12901	0.5	0.257529	ns	0.688244	ns
GO:0006508	proteolysis	Biological Process	ENSAPLG00020004728, ENSAPLG00020006427, ENSAPLG00020015311, ENSAPLG00020011187, ENSAPLG00020001413, ENSAPLG00020001959, ENSAPLG00020015758, ENSAPLG00020000181, ENSAPLG00020007173, ENSAPLG00020006827, ENSAPLG00020010956, ENSAPLG00020004412, ENSAPLG00020000261, ENSAPLG00020002545, ENSAPLG00020014218, ENSAPLG00020008210, ENSAPLG00020015121, ENSAPLG00020015055, ENSAPLG00020007956, ENSAPLG00020012529,…	128	5286	298	12901	0.4295	0.259361	ns	0.688244	ns
GO:0003755	peptidyl-prolyl cis-trans isomerase activity	Molecular Function	ENSAPLG00020001808, ENSAPLG00020003866, ENSAPLG00020014771, ENSAPLG00020017035, ENSAPLG00020014188, ENSAPLG00020008383, ENSAPLG00020016804, ENSAPLG00020003844, ENSAPLG00020018180, ENSAPLG00020004669, ENSAPLG00020015750, ENSAPLG00020012393, ENSAPLG00020005265, ENSAPLG00020004702, ENSAPLG00020000811, ENSAPLG00020010712, ENSAPLG00020014333, ENSAPLG00020017091	18	5286	38	12901	0.4737	0.26021	ns	0.688244	ns
GO:0016055	Wnt signaling pathway	Biological Process	ENSAPLG00020016278, ENSAPLG00020002380, ENSAPLG00020004383, ENSAPLG00020012829, ENSAPLG00020001822, ENSAPLG00020004619, ENSAPLG00020017544, ENSAPLG00020003622, ENSAPLG00020018133, ENSAPLG00020007474, ENSAPLG00020017295, ENSAPLG00020000992, ENSAPLG00020013564, ENSAPLG00020007593, ENSAPLG00020006974, ENSAPLG00020001153, ENSAPLG00020006445, ENSAPLG00020001693, ENSAPLG00020002613, ENSAPLG00020000017,…	21	5286	45	12901	0.4667	0.264029	ns	0.688244	ns
GO:0070403	NAD+ binding	Molecular Function	ENSAPLG00020008450, ENSAPLG00020012575, ENSAPLG00020012542, ENSAPLG00020017546, ENSAPLG00020004851, ENSAPLG00020004116	6	5286	11	12901	0.5455	0.268337	ns	0.688244	ns
GO:0004198	calcium-dependent cysteine-type endopeptidase activity	Molecular Function	ENSAPLG00020001959, ENSAPLG00020007173, ENSAPLG00020009095, ENSAPLG00020012558, ENSAPLG00020001557, ENSAPLG00020014623	6	5286	11	12901	0.5455	0.268337	ns	0.688244	ns
GO:0050790	regulation of catalytic activity	Biological Process	ENSAPLG00020007381, ENSAPLG00020001846, ENSAPLG00020004816, ENSAPLG00020014648, ENSAPLG00020000071, ENSAPLG00020001394	6	5286	11	12901	0.5455	0.268337	ns	0.688244	ns
GO:0016298	lipase activity	Molecular Function	ENSAPLG00020001227, ENSAPLG00020003819, ENSAPLG00020006655, ENSAPLG00020005323, ENSAPLG00020001020, ENSAPLG00020000355	6	5286	11	12901	0.5455	0.268337	ns	0.688244	ns
GO:0006302	double-strand break repair	Biological Process	ENSAPLG00020012383, ENSAPLG00020008879, ENSAPLG00020009622, ENSAPLG00020017386, ENSAPLG00020001923, ENSAPLG00020004987	6	5286	11	12901	0.5455	0.268337	ns	0.688244	ns
GO:0030971	receptor tyrosine kinase binding	Molecular Function	ENSAPLG00020004387, ENSAPLG00020009470, ENSAPLG00020008080, ENSAPLG00020017063, ENSAPLG00020009811, ENSAPLG00020001696	6	5286	11	12901	0.5455	0.268337	ns	0.688244	ns
GO:0008654	phospholipid biosynthetic process	Biological Process	ENSAPLG00020016934, ENSAPLG00020012398, ENSAPLG00020007844, ENSAPLG00020009261, ENSAPLG00020018137, ENSAPLG00020009306	6	5286	11	12901	0.5455	0.268337	ns	0.688244	ns
GO:0071805	potassium ion transmembrane transport	Biological Process	ENSAPLG00020012397, ENSAPLG00020007371, ENSAPLG00020005326, ENSAPLG00020001720, ENSAPLG00020008451, ENSAPLG00020013166, ENSAPLG00020014837, ENSAPLG00020005894, ENSAPLG00020003279, ENSAPLG00020002719, ENSAPLG00020001620, ENSAPLG00020007473, ENSAPLG00020003570, ENSAPLG00020017792	14	5286	29	12901	0.4828	0.268422	ns	0.688244	ns
GO:0007268	chemical synaptic transmission	Biological Process	ENSAPLG00020016884, ENSAPLG00020002064, ENSAPLG00020005945, ENSAPLG00020008402, ENSAPLG00020008208, ENSAPLG00020005074, ENSAPLG00020008631, ENSAPLG00020007957, ENSAPLG00020009120, ENSAPLG00020013794	10	5286	20	12901	0.5	0.273814	ns	0.688244	ns
GO:0006096	glycolytic process	Biological Process	ENSAPLG00020002481, ENSAPLG00020005147, ENSAPLG00020013883, ENSAPLG00020003863, ENSAPLG00020004729, ENSAPLG00020012534, ENSAPLG00020009648, ENSAPLG00020005786, ENSAPLG00020004745, ENSAPLG00020010068	10	5286	20	12901	0.5	0.273814	ns	0.688244	ns
GO:0005216	ion channel activity	Molecular Function	ENSAPLG00020017171, ENSAPLG00020017671, ENSAPLG00020000753, ENSAPLG00020017969, ENSAPLG00020005544, ENSAPLG00020005225, ENSAPLG00020001324, ENSAPLG00020017507, ENSAPLG00020017077, ENSAPLG00020000802, ENSAPLG00020012691, ENSAPLG00020007201, ENSAPLG00020015073, ENSAPLG00020010343, ENSAPLG00020001796, ENSAPLG00020017736, ENSAPLG00020007081, ENSAPLG00020001523, ENSAPLG00020000202, ENSAPLG00020017141,…	68	5286	156	12901	0.4359	0.277744	ns	0.688244	ns
GO:0016705	oxidoreductase activity, acting on paired donors, with incorporation or reduction of molecular oxygen	Molecular Function	ENSAPLG00020017498, ENSAPLG00020003685, ENSAPLG00020014784, ENSAPLG00020015328, ENSAPLG00020006716, ENSAPLG00020013658, ENSAPLG00020016194, ENSAPLG00020012058, ENSAPLG00020012208, ENSAPLG00020006945, ENSAPLG00020014157, ENSAPLG00020014877, ENSAPLG00020003672, ENSAPLG00020017351, ENSAPLG00020007202, ENSAPLG00020007225, ENSAPLG00020010046, ENSAPLG00020007198, ENSAPLG00020009124, ENSAPLG00020016543,…	29	5286	64	12901	0.4531	0.279357	ns	0.688244	ns
GO:0007205	protein kinase C-activating G protein-coupled receptor signaling pathway	Biological Process	ENSAPLG00020003566, ENSAPLG00020013942, ENSAPLG00020017779, ENSAPLG00020000439, ENSAPLG00020014924	5	5286	9	12901	0.5556	0.287179	ns	0.688244	ns
GO:0006465	signal peptide processing	Biological Process	ENSAPLG00020004728, ENSAPLG00020015420, ENSAPLG00020015224, ENSAPLG00020004711, ENSAPLG00020011218	5	5286	9	12901	0.5556	0.287179	ns	0.688244	ns
GO:0016831	carboxy-lyase activity	Molecular Function	ENSAPLG00020014808, ENSAPLG00020001229, ENSAPLG00020000988, ENSAPLG00020005366, ENSAPLG00020017691	5	5286	9	12901	0.5556	0.287179	ns	0.688244	ns
GO:0008299	isoprenoid biosynthetic process	Biological Process	ENSAPLG00020008752, ENSAPLG00020009684, ENSAPLG00020001821, ENSAPLG00020005366, ENSAPLG00020008114	5	5286	9	12901	0.5556	0.287179	ns	0.688244	ns
GO:0005247	voltage-gated chloride channel activity	Molecular Function	ENSAPLG00020000318, ENSAPLG00020016273, ENSAPLG00020000733, ENSAPLG00020018327, ENSAPLG00020017894	5	5286	9	12901	0.5556	0.287179	ns	0.688244	ns
GO:0005765	lysosomal membrane	Cellular Component	ENSAPLG00020000318, ENSAPLG00020011907, ENSAPLG00020017736, ENSAPLG00020004982, ENSAPLG00020006314	5	5286	9	12901	0.5556	0.287179	ns	0.688244	ns
GO:0016051	carbohydrate biosynthetic process	Biological Process	ENSAPLG00020000599, ENSAPLG00020008924, ENSAPLG00020001894, ENSAPLG00020018052, ENSAPLG00020004404	5	5286	9	12901	0.5556	0.287179	ns	0.688244	ns
GO:0034968	histone lysine methylation	Biological Process	ENSAPLG00020016168, ENSAPLG00020008503, ENSAPLG00020000262, ENSAPLG00020005252, ENSAPLG00020001172	5	5286	9	12901	0.5556	0.287179	ns	0.688244	ns
GO:0008134	transcription factor binding	Molecular Function	ENSAPLG00020000217, ENSAPLG00020005055, ENSAPLG00020006009, ENSAPLG00020002200, ENSAPLG00020012900	5	5286	9	12901	0.5556	0.287179	ns	0.688244	ns
GO:0006614	SRP-dependent cotranslational protein targeting to membrane	Biological Process	ENSAPLG00020015208, ENSAPLG00020003261, ENSAPLG00020000977, ENSAPLG00020011455, ENSAPLG00020018390	5	5286	9	12901	0.5556	0.287179	ns	0.688244	ns
GO:0019205	nucleobase-containing compound kinase activity	Molecular Function	ENSAPLG00020017504, ENSAPLG00020004093, ENSAPLG00020002226, ENSAPLG00020006946, ENSAPLG00020017462	5	5286	9	12901	0.5556	0.287179	ns	0.688244	ns
GO:0015026	coreceptor activity	Molecular Function	ENSAPLG00020017850, ENSAPLG00020014254, ENSAPLG00020009735, ENSAPLG00020006636, ENSAPLG00020003170	5	5286	9	12901	0.5556	0.287179	ns	0.688244	ns
GO:0006298	mismatch repair	Biological Process	ENSAPLG00020009512, ENSAPLG00020018020, ENSAPLG00020015193, ENSAPLG00020002467, ENSAPLG00020004155	5	5286	9	12901	0.5556	0.287179	ns	0.688244	ns
GO:0008641	ubiquitin-like modifier activating enzyme activity	Molecular Function	ENSAPLG00020014252, ENSAPLG00020005230, ENSAPLG00020014095, ENSAPLG00020018392, ENSAPLG00020003419	5	5286	9	12901	0.5556	0.287179	ns	0.688244	ns
GO:0000776	kinetochore	Cellular Component	ENSAPLG00020008674, ENSAPLG00020001399, ENSAPLG00020008096, ENSAPLG00020016720, ENSAPLG00020001032	5	5286	9	12901	0.5556	0.287179	ns	0.688244	ns
GO:0015276	ligand-gated ion channel activity	Molecular Function	ENSAPLG00020000753, ENSAPLG00020000802, ENSAPLG00020012691, ENSAPLG00020007201, ENSAPLG00020015073, ENSAPLG00020010343, ENSAPLG00020001658, ENSAPLG00020003879, ENSAPLG00020015139	9	5286	18	12901	0.5	0.291835	ns	0.688244	ns
GO:0006325	chromatin organization	Biological Process	ENSAPLG00020013244, ENSAPLG00020008484, ENSAPLG00020017587, ENSAPLG00020013624, ENSAPLG00020013626, ENSAPLG00020016809, ENSAPLG00020004652, ENSAPLG00020001623, ENSAPLG00020003115	9	5286	18	12901	0.5	0.291835	ns	0.688244	ns
GO:0006979	response to oxidative stress	Biological Process	ENSAPLG00020008764, ENSAPLG00020012390, ENSAPLG00020010826, ENSAPLG00020016286, ENSAPLG00020014275, ENSAPLG00020003377, ENSAPLG00020016369, ENSAPLG00020010722, ENSAPLG00020005874	9	5286	18	12901	0.5	0.291835	ns	0.688244	ns
GO:0055085	transmembrane transport	Biological Process	ENSAPLG00020014987, ENSAPLG00020005766, ENSAPLG00020011347, ENSAPLG00020018096, ENSAPLG00020017577, ENSAPLG00020017671, ENSAPLG00020015186, ENSAPLG00020000142, ENSAPLG00020009432, ENSAPLG00020000342, ENSAPLG00020017969, ENSAPLG00020005544, ENSAPLG00020000318, ENSAPLG00020004019, ENSAPLG00020003745, ENSAPLG00020005225, ENSAPLG00020013554, ENSAPLG00020009195, ENSAPLG00020011503, ENSAPLG00020008851,…	168	5286	396	12901	0.4242	0.292422	ns	0.688244	ns
GO:0016579	protein deubiquitination	Biological Process	ENSAPLG00020012652, ENSAPLG00020013873, ENSAPLG00020010236, ENSAPLG00020003761, ENSAPLG00020011350, ENSAPLG00020002561, ENSAPLG00020011078, ENSAPLG00020008606, ENSAPLG00020009892, ENSAPLG00020014644, ENSAPLG00020011189, ENSAPLG00020015565, ENSAPLG00020000749, ENSAPLG00020014767, ENSAPLG00020016794, ENSAPLG00020016585, ENSAPLG00020004963, ENSAPLG00020012671, ENSAPLG00020017869, ENSAPLG00020015659,…	25	5286	55	12901	0.4545	0.292852	ns	0.688244	ns
GO:0045892	negative regulation of transcription, DNA-templated	Biological Process	ENSAPLG00020016155, ENSAPLG00020013026, ENSAPLG00020015136, ENSAPLG00020016818, ENSAPLG00020004342, ENSAPLG00020002080, ENSAPLG00020003701, ENSAPLG00020006555, ENSAPLG00020012089, ENSAPLG00020012582, ENSAPLG00020012996, ENSAPLG00020010708, ENSAPLG00020006129, ENSAPLG00020001100, ENSAPLG00020011633	15	5286	32	12901	0.4688	0.30611	ns	0.688244	ns
GO:0006890	retrograde vesicle-mediated transport, Golgi to endoplasmic reticulum	Biological Process	ENSAPLG00020003096, ENSAPLG00020008293, ENSAPLG00020001566, ENSAPLG00020002541	4	5286	7	12901	0.5714	0.308815	ns	0.688244	ns
GO:0016307	phosphatidylinositol phosphate kinase activity	Molecular Function	ENSAPLG00020007647, ENSAPLG00020008565, ENSAPLG00020002518, ENSAPLG00020005947	4	5286	7	12901	0.5714	0.308815	ns	0.688244	ns
GO:0004535	poly(A)-specific ribonuclease activity	Molecular Function	ENSAPLG00020002894, ENSAPLG00020007640, ENSAPLG00020017702, ENSAPLG00020010495	4	5286	7	12901	0.5714	0.308815	ns	0.688244	ns
GO:0046907	intracellular transport	Biological Process	ENSAPLG00020001808, ENSAPLG00020006271, ENSAPLG00020016894, ENSAPLG00020009371	4	5286	7	12901	0.5714	0.308815	ns	0.688244	ns
GO:0004697	protein kinase C activity	Molecular Function	ENSAPLG00020004504, ENSAPLG00020006621, ENSAPLG00020008166, ENSAPLG00020000069	4	5286	7	12901	0.5714	0.308815	ns	0.688244	ns
GO:0000813	ESCRT I complex	Cellular Component	ENSAPLG00020014746, ENSAPLG00020014565, ENSAPLG00020003340, ENSAPLG00020003936	4	5286	7	12901	0.5714	0.308815	ns	0.688244	ns
GO:0031011	Ino80 complex	Cellular Component	ENSAPLG00020013095, ENSAPLG00020014644, ENSAPLG00020000735, ENSAPLG00020010466	4	5286	7	12901	0.5714	0.308815	ns	0.688244	ns
GO:0016493	C-C chemokine receptor activity	Molecular Function	ENSAPLG00020018134, ENSAPLG00020006310, ENSAPLG00020000216, ENSAPLG00020015938	4	5286	7	12901	0.5714	0.308815	ns	0.688244	ns
GO:0006259	DNA metabolic process	Biological Process	ENSAPLG00020018117, ENSAPLG00020001110, ENSAPLG00020007230, ENSAPLG00020007338	4	5286	7	12901	0.5714	0.308815	ns	0.688244	ns
GO:0030512	negative regulation of transforming growth factor beta receptor signaling pathway	Biological Process	ENSAPLG00020018170, ENSAPLG00020016148, ENSAPLG00020008392, ENSAPLG00020007688	4	5286	7	12901	0.5714	0.308815	ns	0.688244	ns
GO:0008312	7S RNA binding	Molecular Function	ENSAPLG00020003261, ENSAPLG00020000977, ENSAPLG00020011455, ENSAPLG00020018390	4	5286	7	12901	0.5714	0.308815	ns	0.688244	ns
GO:0008284	positive regulation of cell population proliferation	Biological Process	ENSAPLG00020004387, ENSAPLG00020003924, ENSAPLG00020010805, ENSAPLG00020010868	4	5286	7	12901	0.5714	0.308815	ns	0.688244	ns
GO:0071526	semaphorin-plexin signaling pathway	Biological Process	ENSAPLG00020012513, ENSAPLG00020016327, ENSAPLG00020015894, ENSAPLG00020016301	4	5286	7	12901	0.5714	0.308815	ns	0.688244	ns
GO:0005496	steroid binding	Molecular Function	ENSAPLG00020007002, ENSAPLG00020012699, ENSAPLG00020003097, ENSAPLG00020011676	4	5286	7	12901	0.5714	0.308815	ns	0.688244	ns
GO:0035267	NuA4 histone acetyltransferase complex	Cellular Component	ENSAPLG00020008883, ENSAPLG00020011859, ENSAPLG00020010466, ENSAPLG00020005772	4	5286	7	12901	0.5714	0.308815	ns	0.688244	ns
GO:0006974	cellular response to DNA damage stimulus	Biological Process	ENSAPLG00020017951, ENSAPLG00020012742, ENSAPLG00020008879, ENSAPLG00020000404, ENSAPLG00020010426, ENSAPLG00020013801, ENSAPLG00020011195, ENSAPLG00020017679	8	5286	16	12901	0.5	0.311961	ns	0.688244	ns
GO:0006506	GPI anchor biosynthetic process	Biological Process	ENSAPLG00020010153, ENSAPLG00020017396, ENSAPLG00020016551, ENSAPLG00020007745, ENSAPLG00020005031, ENSAPLG00020004235, ENSAPLG00020013428, ENSAPLG00020005437	8	5286	16	12901	0.5	0.311961	ns	0.688244	ns
GO:0008092	cytoskeletal protein binding	Molecular Function	ENSAPLG00020012040, ENSAPLG00020007059, ENSAPLG00020006527, ENSAPLG00020009379, ENSAPLG00020005177, ENSAPLG00020015979, ENSAPLG00020000584, ENSAPLG00020002414, ENSAPLG00020011980, ENSAPLG00020003063, ENSAPLG00020016436	11	5286	23	12901	0.4783	0.32077	ns	0.688244	ns
GO:0016409	palmitoyltransferase activity	Molecular Function	ENSAPLG00020001352, ENSAPLG00020006320, ENSAPLG00020008238, ENSAPLG00020005862, ENSAPLG00020009140, ENSAPLG00020007713, ENSAPLG00020011630, ENSAPLG00020006591, ENSAPLG00020012686, ENSAPLG00020007159, ENSAPLG00020011835	11	5286	23	12901	0.4783	0.32077	ns	0.688244	ns
GO:0006260	DNA replication	Biological Process	ENSAPLG00020009040, ENSAPLG00020001553, ENSAPLG00020000200, ENSAPLG00020005255, ENSAPLG00020001216, ENSAPLG00020010965, ENSAPLG00020010525, ENSAPLG00020006295, ENSAPLG00020000115, ENSAPLG00020002829, ENSAPLG00020009977, ENSAPLG00020016097, ENSAPLG00020015637, ENSAPLG00020012705, ENSAPLG00020008867, ENSAPLG00020000432, ENSAPLG00020009557	17	5286	37	12901	0.4595	0.324272	ns	0.688244	ns
GO:0006470	protein dephosphorylation	Biological Process	ENSAPLG00020016333, ENSAPLG00020006739, ENSAPLG00020001336, ENSAPLG00020009706, ENSAPLG00020005233, ENSAPLG00020014719, ENSAPLG00020005048, ENSAPLG00020000250, ENSAPLG00020007046, ENSAPLG00020013833, ENSAPLG00020010268, ENSAPLG00020001971, ENSAPLG00020014287, ENSAPLG00020001877, ENSAPLG00020018278, ENSAPLG00020007733, ENSAPLG00020005631, ENSAPLG00020012697, ENSAPLG00020007088, ENSAPLG00020007288,…	39	5286	89	12901	0.4382	0.32827	ns	0.688244	ns
GO:0004843	thiol-dependent deubiquitinase	Molecular Function	ENSAPLG00020012652, ENSAPLG00020013607, ENSAPLG00020013873, ENSAPLG00020010236, ENSAPLG00020003761, ENSAPLG00020011350, ENSAPLG00020002561, ENSAPLG00020011078, ENSAPLG00020008606, ENSAPLG00020009892, ENSAPLG00020014644, ENSAPLG00020015565, ENSAPLG00020000749, ENSAPLG00020014767, ENSAPLG00020016794, ENSAPLG00020016585, ENSAPLG00020004963, ENSAPLG00020012671, ENSAPLG00020017869, ENSAPLG00020015659,…	28	5286	63	12901	0.4444	0.330352	ns	0.688244	ns
GO:0016757	glycosyltransferase activity	Molecular Function	ENSAPLG00020000455, ENSAPLG00020008844, ENSAPLG00020016551, ENSAPLG00020015980, ENSAPLG00020004979, ENSAPLG00020008184, ENSAPLG00020000668, ENSAPLG00020013201, ENSAPLG00020010530, ENSAPLG00020004391, ENSAPLG00020005517, ENSAPLG00020005678, ENSAPLG00020006969, ENSAPLG00020006985, ENSAPLG00020011852, ENSAPLG00020012073, ENSAPLG00020013428, ENSAPLG00020014081, ENSAPLG00020006675, ENSAPLG00020009711,…	25	5286	56	12901	0.4464	0.333746	ns	0.688244	ns
GO:0045454	cell redox homeostasis	Biological Process	ENSAPLG00020004322, ENSAPLG00020005759, ENSAPLG00020004309	3	5286	5	12901	0.6	0.334371	ns	0.688244	ns
GO:0006275	regulation of DNA replication	Biological Process	ENSAPLG00020011112, ENSAPLG00020008224, ENSAPLG00020012277	3	5286	5	12901	0.6	0.334371	ns	0.688244	ns
GO:0015467	G-protein activated inward rectifier potassium channel activity	Molecular Function	ENSAPLG00020012397, ENSAPLG00020005583, ENSAPLG00020009672	3	5286	5	12901	0.6	0.334371	ns	0.688244	ns
GO:0042393	histone binding	Molecular Function	ENSAPLG00020009295, ENSAPLG00020008484, ENSAPLG00020007454	3	5286	5	12901	0.6	0.334371	ns	0.688244	ns
GO:0004176	ATP-dependent peptidase activity	Molecular Function	ENSAPLG00020001413, ENSAPLG00020006523, ENSAPLG00020012932	3	5286	5	12901	0.6	0.334371	ns	0.688244	ns
GO:0005184	neuropeptide hormone activity	Molecular Function	ENSAPLG00020009546, ENSAPLG00020010936, ENSAPLG00020000507	3	5286	5	12901	0.6	0.334371	ns	0.688244	ns
GO:0070286	axonemal dynein complex assembly	Biological Process	ENSAPLG00020017157, ENSAPLG00020003563, ENSAPLG00020011543	3	5286	5	12901	0.6	0.334371	ns	0.688244	ns
GO:0048193	Golgi vesicle transport	Biological Process	ENSAPLG00020005607, ENSAPLG00020017260, ENSAPLG00020010844	3	5286	5	12901	0.6	0.334371	ns	0.688244	ns
GO:0016272	prefoldin complex	Cellular Component	ENSAPLG00020007085, ENSAPLG00020016092, ENSAPLG00020006291	3	5286	5	12901	0.6	0.334371	ns	0.688244	ns
GO:0008643	carbohydrate transport	Biological Process	ENSAPLG00020013086, ENSAPLG00020008540, ENSAPLG00020006763	3	5286	5	12901	0.6	0.334371	ns	0.688244	ns
GO:0006072	glycerol-3-phosphate metabolic process	Biological Process	ENSAPLG00020004006, ENSAPLG00020014800, ENSAPLG00020010989	3	5286	5	12901	0.6	0.334371	ns	0.688244	ns
GO:0008649	rRNA methyltransferase activity	Molecular Function	ENSAPLG00020005057, ENSAPLG00020013249, ENSAPLG00020004557	3	5286	5	12901	0.6	0.334371	ns	0.688244	ns
GO:0006098	pentose-phosphate shunt	Biological Process	ENSAPLG00020004131, ENSAPLG00020018091, ENSAPLG00020000448	3	5286	5	12901	0.6	0.334371	ns	0.688244	ns
GO:0006777	Mo-molybdopterin cofactor biosynthetic process	Biological Process	ENSAPLG00020005796, ENSAPLG00020003048, ENSAPLG00020003022	3	5286	5	12901	0.6	0.334371	ns	0.688244	ns
GO:0005000	vasopressin receptor activity	Molecular Function	ENSAPLG00020016153, ENSAPLG00020009981, ENSAPLG00020004755	3	5286	5	12901	0.6	0.334371	ns	0.688244	ns
GO:0019367	fatty acid elongation, saturated fatty acid	Biological Process	ENSAPLG00020012876, ENSAPLG00020012020, ENSAPLG00020003872	3	5286	5	12901	0.6	0.334371	ns	0.688244	ns
GO:0042761	very long-chain fatty acid biosynthetic process	Biological Process	ENSAPLG00020012876, ENSAPLG00020012020, ENSAPLG00020003872	3	5286	5	12901	0.6	0.334371	ns	0.688244	ns
GO:0006402	mRNA catabolic process	Biological Process	ENSAPLG00020007640, ENSAPLG00020004374, ENSAPLG00020011228	3	5286	5	12901	0.6	0.334371	ns	0.688244	ns
GO:0050896	response to stimulus	Biological Process	ENSAPLG00020003663, ENSAPLG00020015770, ENSAPLG00020001606	3	5286	5	12901	0.6	0.334371	ns	0.688244	ns
GO:0045292	mRNA cis splicing, via spliceosome	Biological Process	ENSAPLG00020009208, ENSAPLG00020015364, ENSAPLG00020015268	3	5286	5	12901	0.6	0.334371	ns	0.688244	ns
GO:0022008	neurogenesis	Biological Process	ENSAPLG00020015574, ENSAPLG00020014786, ENSAPLG00020001418	3	5286	5	12901	0.6	0.334371	ns	0.688244	ns
GO:0048786	presynaptic active zone	Cellular Component	ENSAPLG00020015636, ENSAPLG00020002385, ENSAPLG00020001519	3	5286	5	12901	0.6	0.334371	ns	0.688244	ns
GO:0015057	thrombin-activated receptor activity	Molecular Function	ENSAPLG00020015931, ENSAPLG00020008527, ENSAPLG00020008529	3	5286	5	12901	0.6	0.334371	ns	0.688244	ns
GO:0070493	thrombin-activated receptor signaling pathway	Biological Process	ENSAPLG00020015931, ENSAPLG00020008527, ENSAPLG00020008529	3	5286	5	12901	0.6	0.334371	ns	0.688244	ns
GO:0006939	smooth muscle contraction	Biological Process	ENSAPLG00020011003, ENSAPLG00020005945, ENSAPLG00020001805	3	5286	5	12901	0.6	0.334371	ns	0.688244	ns
GO:0048010	vascular endothelial growth factor receptor signaling pathway	Biological Process	ENSAPLG00020003605, ENSAPLG00020004653, ENSAPLG00020011531	3	5286	5	12901	0.6	0.334371	ns	0.688244	ns
GO:0031110	regulation of microtubule polymerization or depolymerization	Biological Process	ENSAPLG00020013357, ENSAPLG00020013040, ENSAPLG00020000382	3	5286	5	12901	0.6	0.334371	ns	0.688244	ns
GO:0005814	centriole	Cellular Component	ENSAPLG00020012941, ENSAPLG00020011231, ENSAPLG00020016296	3	5286	5	12901	0.6	0.334371	ns	0.688244	ns
GO:0007099	centriole replication	Biological Process	ENSAPLG00020012941, ENSAPLG00020012140, ENSAPLG00020011265	3	5286	5	12901	0.6	0.334371	ns	0.688244	ns
GO:0008093	cytoskeletal anchor activity	Molecular Function	ENSAPLG00020018241, ENSAPLG00020002282, ENSAPLG00020003517	3	5286	5	12901	0.6	0.334371	ns	0.688244	ns
GO:0006479	protein methylation	Biological Process	ENSAPLG00020013802, ENSAPLG00020015764, ENSAPLG00020011023	3	5286	5	12901	0.6	0.334371	ns	0.688244	ns
GO:0004383	guanylate cyclase activity	Molecular Function	ENSAPLG00020000690, ENSAPLG00020004067, ENSAPLG00020006843	3	5286	5	12901	0.6	0.334371	ns	0.688244	ns
GO:0006182	cGMP biosynthetic process	Biological Process	ENSAPLG00020000690, ENSAPLG00020004067, ENSAPLG00020006843	3	5286	5	12901	0.6	0.334371	ns	0.688244	ns
GO:0017119	Golgi transport complex	Cellular Component	ENSAPLG00020003996, ENSAPLG00020001546, ENSAPLG00020003021	3	5286	5	12901	0.6	0.334371	ns	0.688244	ns
GO:0042765	GPI-anchor transamidase complex	Cellular Component	ENSAPLG00020015935, ENSAPLG00020003881, ENSAPLG00020014078	3	5286	5	12901	0.6	0.334371	ns	0.688244	ns
GO:0008420	RNA polymerase II CTD heptapeptide repeat phosphatase activity	Molecular Function	ENSAPLG00020011164, ENSAPLG00020004423, ENSAPLG00020001328	3	5286	5	12901	0.6	0.334371	ns	0.688244	ns
GO:0015012	heparan sulfate proteoglycan biosynthetic process	Biological Process	ENSAPLG00020006969, ENSAPLG00020014258, ENSAPLG00020003574	3	5286	5	12901	0.6	0.334371	ns	0.688244	ns
GO:0000175	3'-5'-exoribonuclease activity	Molecular Function	ENSAPLG00020007336, ENSAPLG00020002784, ENSAPLG00020015831	3	5286	5	12901	0.6	0.334371	ns	0.688244	ns
GO:0017148	negative regulation of translation	Biological Process	ENSAPLG00020017443, ENSAPLG00020015716, ENSAPLG00020016862	3	5286	5	12901	0.6	0.334371	ns	0.688244	ns
GO:0033209	tumor necrosis factor-mediated signaling pathway	Biological Process	ENSAPLG00020002680, ENSAPLG00020003371, ENSAPLG00020018242	3	5286	5	12901	0.6	0.334371	ns	0.688244	ns
GO:0007417	central nervous system development	Biological Process	ENSAPLG00020015317, ENSAPLG00020002115, ENSAPLG00020001963	3	5286	5	12901	0.6	0.334371	ns	0.688244	ns
GO:0050796	regulation of insulin secretion	Biological Process	ENSAPLG00020010507, ENSAPLG00020004292, ENSAPLG00020009421	3	5286	5	12901	0.6	0.334371	ns	0.688244	ns
GO:0000978	RNA polymerase II cis-regulatory region sequence-specific DNA binding	Molecular Function	ENSAPLG00020016824, ENSAPLG00020012579, ENSAPLG00020012587, ENSAPLG00020003056, ENSAPLG00020001381, ENSAPLG00020007826, ENSAPLG00020005127	7	5286	14	12901	0.5	0.334707	ns	0.688244	ns
GO:0030833	regulation of actin filament polymerization	Biological Process	ENSAPLG00020012196, ENSAPLG00020013560, ENSAPLG00020005144, ENSAPLG00020015060, ENSAPLG00020001441, ENSAPLG00020013544, ENSAPLG00020007380	7	5286	14	12901	0.5	0.334707	ns	0.688244	ns
GO:0051301	cell division	Biological Process	ENSAPLG00020016994, ENSAPLG00020011231, ENSAPLG00020005568, ENSAPLG00020001095, ENSAPLG00020015393, ENSAPLG00020017096, ENSAPLG00020005277	7	5286	14	12901	0.5	0.334707	ns	0.688244	ns
GO:0003950	NAD+ ADP-ribosyltransferase activity	Molecular Function	ENSAPLG00020006021, ENSAPLG00020001096, ENSAPLG00020001153, ENSAPLG00020000054, ENSAPLG00020005751, ENSAPLG00020006127, ENSAPLG00020008799	7	5286	14	12901	0.5	0.334707	ns	0.688244	ns
GO:0006888	endoplasmic reticulum to Golgi vesicle-mediated transport	Biological Process	ENSAPLG00020017540, ENSAPLG00020010921, ENSAPLG00020017314, ENSAPLG00020005087, ENSAPLG00020005051, ENSAPLG00020013688, ENSAPLG00020002863, ENSAPLG00020017219, ENSAPLG00020006354, ENSAPLG00020002541	10	5286	21	12901	0.4762	0.341733	ns	0.688244	ns
GO:0008236	serine-type peptidase activity	Molecular Function	ENSAPLG00020004728, ENSAPLG00020000181, ENSAPLG00020000261, ENSAPLG00020014218, ENSAPLG00020016613, ENSAPLG00020006724, ENSAPLG00020010410, ENSAPLG00020008297, ENSAPLG00020014351, ENSAPLG00020008611, ENSAPLG00020004711, ENSAPLG00020006316, ENSAPLG00020016406, ENSAPLG00020000229, ENSAPLG00020014274, ENSAPLG00020011218	16	5286	35	12901	0.4571	0.342031	ns	0.688244	ns
GO:0005789	endoplasmic reticulum membrane	Cellular Component	ENSAPLG00020015198, ENSAPLG00020008752, ENSAPLG00020010493, ENSAPLG00020017396, ENSAPLG00020006268, ENSAPLG00020011878, ENSAPLG00020011204, ENSAPLG00020010591, ENSAPLG00020014728, ENSAPLG00020013688, ENSAPLG00020005031, ENSAPLG00020016170, ENSAPLG00020013682	13	5286	28	12901	0.4643	0.343079	ns	0.688244	ns
GO:0051287	NAD binding	Molecular Function	ENSAPLG00020004006, ENSAPLG00020012311, ENSAPLG00020014667, ENSAPLG00020010521, ENSAPLG00020000958, ENSAPLG00020013944, ENSAPLG00020010536, ENSAPLG00020014800, ENSAPLG00020010626, ENSAPLG00020015325, ENSAPLG00020008799, ENSAPLG00020015389, ENSAPLG00020011044	13	5286	28	12901	0.4643	0.343079	ns	0.688244	ns
GO:0003676	nucleic acid binding	Molecular Function	ENSAPLG00020016014, ENSAPLG00020014009, ENSAPLG00020013990, ENSAPLG00020004287, ENSAPLG00020007912, ENSAPLG00020010425, ENSAPLG00020013574, ENSAPLG00020014574, ENSAPLG00020001134, ENSAPLG00020003275, ENSAPLG00020008890, ENSAPLG00020013026, ENSAPLG00020010252, ENSAPLG00020014169, ENSAPLG00020001207, ENSAPLG00020011376, ENSAPLG00020018280, ENSAPLG00020012679, ENSAPLG00020005438, ENSAPLG00020001115,…	212	5286	506	12901	0.419	0.349362	ns	0.688244	ns
GO:0016791	phosphatase activity	Molecular Function	ENSAPLG00020016333, ENSAPLG00020006739, ENSAPLG00020001336, ENSAPLG00020009706, ENSAPLG00020014719, ENSAPLG00020005048, ENSAPLG00020000250, ENSAPLG00020007046, ENSAPLG00020017809, ENSAPLG00020017322, ENSAPLG00020011035, ENSAPLG00020010268, ENSAPLG00020001971, ENSAPLG00020001523, ENSAPLG00020014287, ENSAPLG00020001877, ENSAPLG00020007375, ENSAPLG00020018278, ENSAPLG00020007733, ENSAPLG00020002704,…	55	5286	128	12901	0.4297	0.353689	ns	0.688244	ns
GO:0006915	apoptotic process	Biological Process	ENSAPLG00020017776, ENSAPLG00020003752, ENSAPLG00020001551, ENSAPLG00020013911, ENSAPLG00020010287, ENSAPLG00020003501, ENSAPLG00020008868, ENSAPLG00020007016, ENSAPLG00020009565, ENSAPLG00020012996, ENSAPLG00020011989, ENSAPLG00020001843, ENSAPLG00020017313, ENSAPLG00020015852, ENSAPLG00020017679, ENSAPLG00020008458, ENSAPLG00020013139, ENSAPLG00020016442	18	5286	40	12901	0.45	0.357395	ns	0.688244	ns
GO:0016573	histone acetylation	Biological Process	ENSAPLG00020003407, ENSAPLG00020003834, ENSAPLG00020007496, ENSAPLG00020008484, ENSAPLG00020000209, ENSAPLG00020017376	6	5286	12	12901	0.5	0.360823	ns	0.688244	ns
GO:0006367	transcription initiation from RNA polymerase II promoter	Biological Process	ENSAPLG00020006511, ENSAPLG00020002346, ENSAPLG00020006172, ENSAPLG00020017104, ENSAPLG00020007049, ENSAPLG00020000232	6	5286	12	12901	0.5	0.360823	ns	0.688244	ns
GO:0005802	trans-Golgi network	Cellular Component	ENSAPLG00020016893, ENSAPLG00020012929, ENSAPLG00020003279, ENSAPLG00020008049, ENSAPLG00020016056, ENSAPLG00020014474	6	5286	12	12901	0.5	0.360823	ns	0.688244	ns
GO:0005003	ephrin receptor activity	Molecular Function	ENSAPLG00020010992, ENSAPLG00020016524, ENSAPLG00020016275, ENSAPLG00020012544, ENSAPLG00020015475, ENSAPLG00020006033	6	5286	12	12901	0.5	0.360823	ns	0.688244	ns
GO:0004518	nuclease activity	Molecular Function	ENSAPLG00020008457, ENSAPLG00020017702, ENSAPLG00020005981, ENSAPLG00020011362, ENSAPLG00020001378, ENSAPLG00020000032	6	5286	12	12901	0.5	0.360823	ns	0.688244	ns
GO:0016616	oxidoreductase activity, acting on the CH-OH group of donors, NAD or NADP as acceptor	Molecular Function	ENSAPLG00020008450, ENSAPLG00020008752, ENSAPLG00020004006, ENSAPLG00020012311, ENSAPLG00020013944, ENSAPLG00020012034, ENSAPLG00020014800, ENSAPLG00020010626, ENSAPLG00020012542, ENSAPLG00020001483, ENSAPLG00020007366, ENSAPLG00020017546, ENSAPLG00020000480, ENSAPLG00020015325, ENSAPLG00020003290	15	5286	33	12901	0.4545	0.361094	ns	0.688244	ns
GO:0009966	regulation of signal transduction	Biological Process	ENSAPLG00020012249, ENSAPLG00020017586, ENSAPLG00020012256, ENSAPLG00020007925, ENSAPLG00020003755, ENSAPLG00020010878, ENSAPLG00020013973, ENSAPLG00020012206, ENSAPLG00020012096, ENSAPLG00020005063, ENSAPLG00020012253, ENSAPLG00020013976	12	5286	26	12901	0.4615	0.363988	ns	0.688244	ns
GO:0071949	FAD binding	Molecular Function	ENSAPLG00020002449, ENSAPLG00020011342, ENSAPLG00020015772, ENSAPLG00020013658, ENSAPLG00020010521, ENSAPLG00020008464, ENSAPLG00020009942, ENSAPLG00020016394, ENSAPLG00020017377	9	5286	19	12901	0.4737	0.364998	ns	0.688244	ns
GO:0016620	oxidoreductase activity, acting on the aldehyde or oxo group of donors, NAD or NADP as acceptor	Molecular Function	ENSAPLG00020014667, ENSAPLG00020016652, ENSAPLG00020018036, ENSAPLG00020016858, ENSAPLG00020004278, ENSAPLG00020016445, ENSAPLG00020012850, ENSAPLG00020003733, ENSAPLG00020009297	9	5286	19	12901	0.4737	0.364998	ns	0.688244	ns
GO:0006644	phospholipid metabolic process	Biological Process	ENSAPLG00020010800, ENSAPLG00020015544, ENSAPLG00020008432, ENSAPLG00020017537, ENSAPLG00020015553, ENSAPLG00020005019, ENSAPLG00020008661, ENSAPLG00020016479, ENSAPLG00020008047	9	5286	19	12901	0.4737	0.364998	ns	0.688244	ns
GO:0004784	superoxide dismutase activity	Molecular Function	ENSAPLG00020013492, ENSAPLG00020015891	2	5286	3	12901	0.6667	0.366064	ns	0.688244	ns
GO:0005746	mitochondrial respirasome	Cellular Component	ENSAPLG00020004641, ENSAPLG00020012471	2	5286	3	12901	0.6667	0.366064	ns	0.688244	ns
GO:0031083	BLOC-1 complex	Cellular Component	ENSAPLG00020006623, ENSAPLG00020011984	2	5286	3	12901	0.6667	0.366064	ns	0.688244	ns
GO:0044877	protein-containing complex binding	Molecular Function	ENSAPLG00020013866, ENSAPLG00020012854	2	5286	3	12901	0.6667	0.366064	ns	0.688244	ns
GO:0030317	flagellated sperm motility	Biological Process	ENSAPLG00020017577, ENSAPLG00020015733	2	5286	3	12901	0.6667	0.366064	ns	0.688244	ns
GO:0009166	nucleotide catabolic process	Biological Process	ENSAPLG00020001074, ENSAPLG00020012482	2	5286	3	12901	0.6667	0.366064	ns	0.688244	ns
GO:0030151	molybdenum ion binding	Molecular Function	ENSAPLG00020013654, ENSAPLG00020005103	2	5286	3	12901	0.6667	0.366064	ns	0.688244	ns
GO:0031901	early endosome membrane	Cellular Component	ENSAPLG00020002456, ENSAPLG00020000318	2	5286	3	12901	0.6667	0.366064	ns	0.688244	ns
GO:0010951	negative regulation of endopeptidase activity	Biological Process	ENSAPLG00020004491, ENSAPLG00020000162	2	5286	3	12901	0.6667	0.366064	ns	0.688244	ns
GO:0005545	1-phosphatidylinositol binding	Molecular Function	ENSAPLG00020000959, ENSAPLG00020006247	2	5286	3	12901	0.6667	0.366064	ns	0.688244	ns
GO:0006826	iron ion transport	Biological Process	ENSAPLG00020004941, ENSAPLG00020009561	2	5286	3	12901	0.6667	0.366064	ns	0.688244	ns
GO:0030123	AP-3 adaptor complex	Cellular Component	ENSAPLG00020009359, ENSAPLG00020008157	2	5286	3	12901	0.6667	0.366064	ns	0.688244	ns
GO:1901842	negative regulation of high voltage-gated calcium channel activity	Biological Process	ENSAPLG00020006047, ENSAPLG00020005662	2	5286	3	12901	0.6667	0.366064	ns	0.688244	ns
GO:0070776	MOZ/MORF histone acetyltransferase complex	Cellular Component	ENSAPLG00020003407, ENSAPLG00020017376	2	5286	3	12901	0.6667	0.366064	ns	0.688244	ns
GO:0016971	flavin-linked sulfhydryl oxidase activity	Molecular Function	ENSAPLG00020017274, ENSAPLG00020014156	2	5286	3	12901	0.6667	0.366064	ns	0.688244	ns
GO:0030018	Z disc	Cellular Component	ENSAPLG00020004371, ENSAPLG00020005770	2	5286	3	12901	0.6667	0.366064	ns	0.688244	ns
GO:0006306	DNA methylation	Biological Process	ENSAPLG00020015368, ENSAPLG00020007282	2	5286	3	12901	0.6667	0.366064	ns	0.688244	ns
GO:0009008	DNA-methyltransferase activity	Molecular Function	ENSAPLG00020015368, ENSAPLG00020007282	2	5286	3	12901	0.6667	0.366064	ns	0.688244	ns
GO:0003876	AMP deaminase activity	Molecular Function	ENSAPLG00020002941, ENSAPLG00020008126	2	5286	3	12901	0.6667	0.366064	ns	0.688244	ns
GO:0032264	IMP salvage	Biological Process	ENSAPLG00020002941, ENSAPLG00020008126	2	5286	3	12901	0.6667	0.366064	ns	0.688244	ns
GO:0061578	Lys63-specific deubiquitinase activity	Molecular Function	ENSAPLG00020018015, ENSAPLG00020011189	2	5286	3	12901	0.6667	0.366064	ns	0.688244	ns
GO:0009298	GDP-mannose biosynthetic process	Biological Process	ENSAPLG00020016248, ENSAPLG00020003110	2	5286	3	12901	0.6667	0.366064	ns	0.688244	ns
GO:0007163	establishment or maintenance of cell polarity	Biological Process	ENSAPLG00020016033, ENSAPLG00020008620	2	5286	3	12901	0.6667	0.366064	ns	0.688244	ns
GO:0031145	anaphase-promoting complex-dependent catabolic process	Biological Process	ENSAPLG00020000447, ENSAPLG00020004831	2	5286	3	12901	0.6667	0.366064	ns	0.688244	ns
GO:0070573	metallodipeptidase activity	Molecular Function	ENSAPLG00020004039, ENSAPLG00020007419	2	5286	3	12901	0.6667	0.366064	ns	0.688244	ns
GO:0007623	circadian rhythm	Biological Process	ENSAPLG00020002894, ENSAPLG00020005945	2	5286	3	12901	0.6667	0.366064	ns	0.688244	ns
GO:0045930	negative regulation of mitotic cell cycle	Biological Process	ENSAPLG00020017380, ENSAPLG00020005219	2	5286	3	12901	0.6667	0.366064	ns	0.688244	ns
GO:0003997	acyl-CoA oxidase activity	Molecular Function	ENSAPLG00020002449, ENSAPLG00020009942	2	5286	3	12901	0.6667	0.366064	ns	0.688244	ns
GO:0005871	kinesin complex	Cellular Component	ENSAPLG00020004977, ENSAPLG00020001261	2	5286	3	12901	0.6667	0.366064	ns	0.688244	ns
GO:0030111	regulation of Wnt signaling pathway	Biological Process	ENSAPLG00020006299, ENSAPLG00020016479	2	5286	3	12901	0.6667	0.366064	ns	0.688244	ns
GO:0048741	skeletal muscle fiber development	Biological Process	ENSAPLG00020008254, ENSAPLG00020011643	2	5286	3	12901	0.6667	0.366064	ns	0.688244	ns
GO:0004367	glycerol-3-phosphate dehydrogenase [NAD+] activity	Molecular Function	ENSAPLG00020004006, ENSAPLG00020014800	2	5286	3	12901	0.6667	0.366064	ns	0.688244	ns
GO:0046168	glycerol-3-phosphate catabolic process	Biological Process	ENSAPLG00020004006, ENSAPLG00020014800	2	5286	3	12901	0.6667	0.366064	ns	0.688244	ns
GO:0000015	phosphopyruvate hydratase complex	Cellular Component	ENSAPLG00020002481, ENSAPLG00020010068	2	5286	3	12901	0.6667	0.366064	ns	0.688244	ns
GO:0004634	phosphopyruvate hydratase activity	Molecular Function	ENSAPLG00020002481, ENSAPLG00020010068	2	5286	3	12901	0.6667	0.366064	ns	0.688244	ns
GO:0000814	ESCRT II complex	Cellular Component	ENSAPLG00020006650, ENSAPLG00020001499	2	5286	3	12901	0.6667	0.366064	ns	0.688244	ns
GO:0009897	external side of plasma membrane	Cellular Component	ENSAPLG00020000125, ENSAPLG00020017900	2	5286	3	12901	0.6667	0.366064	ns	0.688244	ns
GO:0031167	rRNA methylation	Biological Process	ENSAPLG00020005057, ENSAPLG00020013249	2	5286	3	12901	0.6667	0.366064	ns	0.688244	ns
GO:0005153	interleukin-8 receptor binding	Molecular Function	ENSAPLG00020011067, ENSAPLG00020011065	2	5286	3	12901	0.6667	0.366064	ns	0.688244	ns
GO:0030593	neutrophil chemotaxis	Biological Process	ENSAPLG00020011067, ENSAPLG00020011065	2	5286	3	12901	0.6667	0.366064	ns	0.688244	ns
GO:0042119	neutrophil activation	Biological Process	ENSAPLG00020011067, ENSAPLG00020011065	2	5286	3	12901	0.6667	0.366064	ns	0.688244	ns
GO:0042988	X11-like protein binding	Molecular Function	ENSAPLG00020005367, ENSAPLG00020001930	2	5286	3	12901	0.6667	0.366064	ns	0.688244	ns
GO:0004860	protein kinase inhibitor activity	Molecular Function	ENSAPLG00020007507, ENSAPLG00020005816	2	5286	3	12901	0.6667	0.366064	ns	0.688244	ns
GO:0017158	regulation of calcium ion-dependent exocytosis	Biological Process	ENSAPLG00020001900, ENSAPLG00020009421	2	5286	3	12901	0.6667	0.366064	ns	0.688244	ns
GO:0004679	AMP-activated protein kinase activity	Molecular Function	ENSAPLG00020007260, ENSAPLG00020009547	2	5286	3	12901	0.6667	0.366064	ns	0.688244	ns
GO:0005577	fibrinogen complex	Cellular Component	ENSAPLG00020004331, ENSAPLG00020004306	2	5286	3	12901	0.6667	0.366064	ns	0.688244	ns
GO:0051258	protein polymerization	Biological Process	ENSAPLG00020004331, ENSAPLG00020004306	2	5286	3	12901	0.6667	0.366064	ns	0.688244	ns
GO:0032732	positive regulation of interleukin-1 production	Biological Process	ENSAPLG00020004204, ENSAPLG00020015876	2	5286	3	12901	0.6667	0.366064	ns	0.688244	ns
GO:0051879	Hsp90 protein binding	Molecular Function	ENSAPLG00020006940, ENSAPLG00020016385	2	5286	3	12901	0.6667	0.366064	ns	0.688244	ns
GO:0031369	translation initiation factor binding	Molecular Function	ENSAPLG00020013821, ENSAPLG00020007003	2	5286	3	12901	0.6667	0.366064	ns	0.688244	ns
GO:0004829	threonine-tRNA ligase activity	Molecular Function	ENSAPLG00020013745, ENSAPLG00020009155	2	5286	3	12901	0.6667	0.366064	ns	0.688244	ns
GO:0006435	threonyl-tRNA aminoacylation	Biological Process	ENSAPLG00020013745, ENSAPLG00020009155	2	5286	3	12901	0.6667	0.366064	ns	0.688244	ns
GO:0070098	chemokine-mediated signaling pathway	Biological Process	ENSAPLG00020018134, ENSAPLG00020013450	2	5286	3	12901	0.6667	0.366064	ns	0.688244	ns
GO:0070530	K63-linked polyubiquitin modification-dependent protein binding	Molecular Function	ENSAPLG00020001210, ENSAPLG00020012383	2	5286	3	12901	0.6667	0.366064	ns	0.688244	ns
GO:0004308	exo-alpha-sialidase activity	Molecular Function	ENSAPLG00020017382, ENSAPLG00020002128	2	5286	3	12901	0.6667	0.366064	ns	0.688244	ns
GO:0031982	vesicle	Cellular Component	ENSAPLG00020012929, ENSAPLG00020008049	2	5286	3	12901	0.6667	0.366064	ns	0.688244	ns
GO:0005672	transcription factor TFIIA complex	Cellular Component	ENSAPLG00020002346, ENSAPLG00020006172	2	5286	3	12901	0.6667	0.366064	ns	0.688244	ns
GO:0048168	regulation of neuronal synaptic plasticity	Biological Process	ENSAPLG00020007612, ENSAPLG00020007598	2	5286	3	12901	0.6667	0.366064	ns	0.688244	ns
GO:0004683	calmodulin-dependent protein kinase activity	Molecular Function	ENSAPLG00020004577, ENSAPLG00020002411	2	5286	3	12901	0.6667	0.366064	ns	0.688244	ns
GO:0008556	P-type potassium transmembrane transporter activity	Molecular Function	ENSAPLG00020006890, ENSAPLG00020017086	2	5286	3	12901	0.6667	0.366064	ns	0.688244	ns
GO:0048487	beta-tubulin binding	Molecular Function	ENSAPLG00020008916, ENSAPLG00020007646	2	5286	3	12901	0.6667	0.366064	ns	0.688244	ns
GO:0035256	G protein-coupled glutamate receptor binding	Molecular Function	ENSAPLG00020010717, ENSAPLG00020017699	2	5286	3	12901	0.6667	0.366064	ns	0.688244	ns
GO:0008023	transcription elongation factor complex	Cellular Component	ENSAPLG00020012395, ENSAPLG00020010370	2	5286	3	12901	0.6667	0.366064	ns	0.688244	ns
GO:0001401	SAM complex	Cellular Component	ENSAPLG00020007541, ENSAPLG00020005267	2	5286	3	12901	0.6667	0.366064	ns	0.688244	ns
GO:0045786	negative regulation of cell cycle	Biological Process	ENSAPLG00020005219, ENSAPLG00020008224	2	5286	3	12901	0.6667	0.366064	ns	0.688244	ns
GO:0006986	response to unfolded protein	Biological Process	ENSAPLG00020006420, ENSAPLG00020016775	2	5286	3	12901	0.6667	0.366064	ns	0.688244	ns
GO:0005884	actin filament	Cellular Component	ENSAPLG00020001777, ENSAPLG00020017559	2	5286	3	12901	0.6667	0.366064	ns	0.688244	ns
GO:0005770	late endosome	Cellular Component	ENSAPLG00020013423, ENSAPLG00020010136	2	5286	3	12901	0.6667	0.366064	ns	0.688244	ns
GO:0005092	GDP-dissociation inhibitor activity	Molecular Function	ENSAPLG00020017197, ENSAPLG00020005568	2	5286	3	12901	0.6667	0.366064	ns	0.688244	ns
GO:0030500	regulation of bone mineralization	Biological Process	ENSAPLG00020018415, ENSAPLG00020016203	2	5286	3	12901	0.6667	0.366064	ns	0.688244	ns
GO:0006561	proline biosynthetic process	Biological Process	ENSAPLG00020016652, ENSAPLG00020004871	2	5286	3	12901	0.6667	0.366064	ns	0.688244	ns
GO:0004828	serine-tRNA ligase activity	Molecular Function	ENSAPLG00020016969, ENSAPLG00020004484	2	5286	3	12901	0.6667	0.366064	ns	0.688244	ns
GO:0006434	seryl-tRNA aminoacylation	Biological Process	ENSAPLG00020016969, ENSAPLG00020004484	2	5286	3	12901	0.6667	0.366064	ns	0.688244	ns
GO:0005160	transforming growth factor beta receptor binding	Molecular Function	ENSAPLG00020008330, ENSAPLG00020011690	2	5286	3	12901	0.6667	0.366064	ns	0.688244	ns
GO:0048008	platelet-derived growth factor receptor signaling pathway	Biological Process	ENSAPLG00020000797, ENSAPLG00020003924	2	5286	3	12901	0.6667	0.366064	ns	0.688244	ns
GO:0000164	protein phosphatase type 1 complex	Cellular Component	ENSAPLG00020001111, ENSAPLG00020008957	2	5286	3	12901	0.6667	0.366064	ns	0.688244	ns
GO:0032963	collagen metabolic process	Biological Process	ENSAPLG00020012058, ENSAPLG00020009124	2	5286	3	12901	0.6667	0.366064	ns	0.688244	ns
GO:0120009	intermembrane lipid transfer	Biological Process	ENSAPLG00020018138, ENSAPLG00020016722	2	5286	3	12901	0.6667	0.366064	ns	0.688244	ns
GO:0120013	lipid transfer activity	Molecular Function	ENSAPLG00020018138, ENSAPLG00020016722	2	5286	3	12901	0.6667	0.366064	ns	0.688244	ns
GO:0005833	hemoglobin complex	Cellular Component	ENSAPLG00020018293, ENSAPLG00020010004	2	5286	3	12901	0.6667	0.366064	ns	0.688244	ns
GO:0006376	mRNA splice site selection	Biological Process	ENSAPLG00020018321, ENSAPLG00020003520	2	5286	3	12901	0.6667	0.366064	ns	0.688244	ns
GO:0006044	N-acetylglucosamine metabolic process	Biological Process	ENSAPLG00020004684, ENSAPLG00020000220	2	5286	3	12901	0.6667	0.366064	ns	0.688244	ns
GO:0006378	mRNA polyadenylation	Biological Process	ENSAPLG00020016629, ENSAPLG00020009918	2	5286	3	12901	0.6667	0.366064	ns	0.688244	ns
GO:0004645	1,4-alpha-oligoglucan phosphorylase activity	Molecular Function	ENSAPLG00020017329, ENSAPLG00020012073	2	5286	3	12901	0.6667	0.366064	ns	0.688244	ns
GO:0030314	junctional membrane complex	Cellular Component	ENSAPLG00020007174, ENSAPLG00020012753	2	5286	3	12901	0.6667	0.366064	ns	0.688244	ns
GO:0006189	'de novo' IMP biosynthetic process	Biological Process	ENSAPLG00020001850, ENSAPLG00020011235	2	5286	3	12901	0.6667	0.366064	ns	0.688244	ns
GO:0009113	purine nucleobase biosynthetic process	Biological Process	ENSAPLG00020001850, ENSAPLG00020011245	2	5286	3	12901	0.6667	0.366064	ns	0.688244	ns
GO:0030133	transport vesicle	Cellular Component	ENSAPLG00020016838, ENSAPLG00020011984	2	5286	3	12901	0.6667	0.366064	ns	0.688244	ns
GO:2001070	starch binding	Molecular Function	ENSAPLG00020009220, ENSAPLG00020012940	2	5286	3	12901	0.6667	0.366064	ns	0.688244	ns
GO:0006909	phagocytosis	Biological Process	ENSAPLG00020000285, ENSAPLG00020016747	2	5286	3	12901	0.6667	0.366064	ns	0.688244	ns
GO:0043020	NADPH oxidase complex	Cellular Component	ENSAPLG00020000285, ENSAPLG00020010272	2	5286	3	12901	0.6667	0.366064	ns	0.688244	ns
GO:0001965	G-protein alpha-subunit binding	Molecular Function	ENSAPLG00020003755, ENSAPLG00020005568	2	5286	3	12901	0.6667	0.366064	ns	0.688244	ns
GO:0004111	creatine kinase activity	Molecular Function	ENSAPLG00020014148, ENSAPLG00020008721	2	5286	3	12901	0.6667	0.366064	ns	0.688244	ns
GO:0046314	phosphocreatine biosynthetic process	Biological Process	ENSAPLG00020014148, ENSAPLG00020008721	2	5286	3	12901	0.6667	0.366064	ns	0.688244	ns
GO:0045329	carnitine biosynthetic process	Biological Process	ENSAPLG00020003176, ENSAPLG00020003078	2	5286	3	12901	0.6667	0.366064	ns	0.688244	ns
GO:0051377	mannose-ethanolamine phosphotransferase activity	Molecular Function	ENSAPLG00020007745, ENSAPLG00020004235	2	5286	3	12901	0.6667	0.366064	ns	0.688244	ns
GO:0044255	cellular lipid metabolic process	Biological Process	ENSAPLG00020007609, ENSAPLG00020007844	2	5286	3	12901	0.6667	0.366064	ns	0.688244	ns
GO:0090114	COPII-coated vesicle budding	Biological Process	ENSAPLG00020016196, ENSAPLG00020013688	2	5286	3	12901	0.6667	0.366064	ns	0.688244	ns
GO:0006108	malate metabolic process	Biological Process	ENSAPLG00020012034, ENSAPLG00020001483	2	5286	3	12901	0.6667	0.366064	ns	0.688244	ns
GO:0016615	malate dehydrogenase activity	Molecular Function	ENSAPLG00020012034, ENSAPLG00020001483	2	5286	3	12901	0.6667	0.366064	ns	0.688244	ns
GO:0004792	thiosulfate sulfurtransferase activity	Molecular Function	ENSAPLG00020008859, ENSAPLG00020008869	2	5286	3	12901	0.6667	0.366064	ns	0.688244	ns
GO:0004814	arginine-tRNA ligase activity	Molecular Function	ENSAPLG00020002005, ENSAPLG00020011137	2	5286	3	12901	0.6667	0.366064	ns	0.688244	ns
GO:0006420	arginyl-tRNA aminoacylation	Biological Process	ENSAPLG00020002005, ENSAPLG00020011137	2	5286	3	12901	0.6667	0.366064	ns	0.688244	ns
GO:0015129	lactate transmembrane transporter activity	Molecular Function	ENSAPLG00020007787, ENSAPLG00020007915	2	5286	3	12901	0.6667	0.366064	ns	0.688244	ns
GO:0031047	gene silencing by RNA	Biological Process	ENSAPLG00020017702, ENSAPLG00020000032	2	5286	3	12901	0.6667	0.366064	ns	0.688244	ns
GO:0005762	mitochondrial large ribosomal subunit	Cellular Component	ENSAPLG00020003511, ENSAPLG00020004573	2	5286	3	12901	0.6667	0.366064	ns	0.688244	ns
GO:0044666	MLL3/4 complex	Cellular Component	ENSAPLG00020011257, ENSAPLG00020000196	2	5286	3	12901	0.6667	0.366064	ns	0.688244	ns
GO:0031124	mRNA 3'-end processing	Biological Process	ENSAPLG00020014636, ENSAPLG00020009918	2	5286	3	12901	0.6667	0.366064	ns	0.688244	ns
GO:0008318	protein prenyltransferase activity	Molecular Function	ENSAPLG00020003918, ENSAPLG00020009145	2	5286	3	12901	0.6667	0.366064	ns	0.688244	ns
GO:0018342	protein prenylation	Biological Process	ENSAPLG00020003918, ENSAPLG00020009145	2	5286	3	12901	0.6667	0.366064	ns	0.688244	ns
GO:0007030	Golgi organization	Biological Process	ENSAPLG00020007264, ENSAPLG00020001975	2	5286	3	12901	0.6667	0.366064	ns	0.688244	ns
GO:0001530	lipopolysaccharide binding	Molecular Function	ENSAPLG00020007325, ENSAPLG00020007178	2	5286	3	12901	0.6667	0.366064	ns	0.688244	ns
GO:0030042	actin filament depolymerization	Biological Process	ENSAPLG00020002988, ENSAPLG00020017666	2	5286	3	12901	0.6667	0.366064	ns	0.688244	ns
GO:0072583	clathrin-dependent endocytosis	Biological Process	ENSAPLG00020009114, ENSAPLG00020016442	2	5286	3	12901	0.6667	0.366064	ns	0.688244	ns
GO:0016079	synaptic vesicle exocytosis	Biological Process	ENSAPLG00020016247, ENSAPLG00020000145	2	5286	3	12901	0.6667	0.366064	ns	0.688244	ns
GO:0007631	feeding behavior	Biological Process	ENSAPLG00020017627, ENSAPLG00020012905	2	5286	3	12901	0.6667	0.366064	ns	0.688244	ns
GO:0005546	phosphatidylinositol-4,5-bisphosphate binding	Molecular Function	ENSAPLG00020003264, ENSAPLG00020004405	2	5286	3	12901	0.6667	0.366064	ns	0.688244	ns
GO:0070773	protein-N-terminal glutamine amidohydrolase activity	Molecular Function	ENSAPLG00020003042, ENSAPLG00020003071	2	5286	3	12901	0.6667	0.366064	ns	0.688244	ns
GO:0005007	fibroblast growth factor-activated receptor activity	Molecular Function	ENSAPLG00020010805, ENSAPLG00020010868	2	5286	3	12901	0.6667	0.366064	ns	0.688244	ns
GO:0007340	acrosome reaction	Biological Process	ENSAPLG00020011905, ENSAPLG00020007021	2	5286	3	12901	0.6667	0.366064	ns	0.688244	ns
GO:0006996	organelle organization	Biological Process	ENSAPLG00020006867, ENSAPLG00020007523	2	5286	3	12901	0.6667	0.366064	ns	0.688244	ns
GO:0030992	intraciliary transport particle B	Cellular Component	ENSAPLG00020007646, ENSAPLG00020012502	2	5286	3	12901	0.6667	0.366064	ns	0.688244	ns
GO:0005977	glycogen metabolic process	Biological Process	ENSAPLG00020014358, ENSAPLG00020001532	2	5286	3	12901	0.6667	0.366064	ns	0.688244	ns
GO:0019509	L-methionine salvage from methylthioadenosine	Biological Process	ENSAPLG00020006097, ENSAPLG00020005118	2	5286	3	12901	0.6667	0.366064	ns	0.688244	ns
GO:0019992	diacylglycerol binding	Molecular Function	ENSAPLG00020008208, ENSAPLG00020007957	2	5286	3	12901	0.6667	0.366064	ns	0.688244	ns
GO:0090263	positive regulation of canonical Wnt signaling pathway	Biological Process	ENSAPLG00020008392, ENSAPLG00020005176	2	5286	3	12901	0.6667	0.366064	ns	0.688244	ns
GO:0006839	mitochondrial transport	Biological Process	ENSAPLG00020000277, ENSAPLG00020017903	2	5286	3	12901	0.6667	0.366064	ns	0.688244	ns
GO:0008170	N-methyltransferase activity	Molecular Function	ENSAPLG00020011644, ENSAPLG00020011640	2	5286	3	12901	0.6667	0.366064	ns	0.688244	ns
GO:0015301	anion:anion antiporter activity	Molecular Function	ENSAPLG00020010772, ENSAPLG00020004079	2	5286	3	12901	0.6667	0.366064	ns	0.688244	ns
GO:0090522	vesicle tethering involved in exocytosis	Biological Process	ENSAPLG00020017345, ENSAPLG00020015190	2	5286	3	12901	0.6667	0.366064	ns	0.688244	ns
GO:0042043	neurexin family protein binding	Molecular Function	ENSAPLG00020016751, ENSAPLG00020013657	2	5286	3	12901	0.6667	0.366064	ns	0.688244	ns
GO:0032956	regulation of actin cytoskeleton organization	Biological Process	ENSAPLG00020001805, ENSAPLG00020003517	2	5286	3	12901	0.6667	0.366064	ns	0.688244	ns
GO:0046935	1-phosphatidylinositol-3-kinase regulator activity	Molecular Function	ENSAPLG00020009689, ENSAPLG00020009667	2	5286	3	12901	0.6667	0.366064	ns	0.688244	ns
GO:0030116	glial cell-derived neurotrophic factor receptor binding	Molecular Function	ENSAPLG00020009470, ENSAPLG00020017063	2	5286	3	12901	0.6667	0.366064	ns	0.688244	ns
GO:0019722	calcium-mediated signaling	Biological Process	ENSAPLG00020004855, ENSAPLG00020003386	2	5286	3	12901	0.6667	0.366064	ns	0.688244	ns
GO:0005047	signal recognition particle binding	Molecular Function	ENSAPLG00020011455, ENSAPLG00020018390	2	5286	3	12901	0.6667	0.366064	ns	0.688244	ns
GO:0006166	purine ribonucleoside salvage	Biological Process	ENSAPLG00020014281, ENSAPLG00020001149	2	5286	3	12901	0.6667	0.366064	ns	0.688244	ns
GO:0005509	calcium ion binding	Molecular Function	ENSAPLG00020006313, ENSAPLG00020012874, ENSAPLG00020008495, ENSAPLG00020012808, ENSAPLG00020008598, ENSAPLG00020017555, ENSAPLG00020009309, ENSAPLG00020014352, ENSAPLG00020006064, ENSAPLG00020001063, ENSAPLG00020001106, ENSAPLG00020016611, ENSAPLG00020003113, ENSAPLG00020017752, ENSAPLG00020015075, ENSAPLG00020001959, ENSAPLG00020010070, ENSAPLG00020002698, ENSAPLG00020008023, ENSAPLG00020010491,…	193	5286	462	12901	0.4177	0.377941	ns	0.688244	ns
GO:0022857	transmembrane transporter activity	Molecular Function	ENSAPLG00020014987, ENSAPLG00020005766, ENSAPLG00020011347, ENSAPLG00020018096, ENSAPLG00020004019, ENSAPLG00020009195, ENSAPLG00020008851, ENSAPLG00020016046, ENSAPLG00020008389, ENSAPLG00020003289, ENSAPLG00020001402, ENSAPLG00020016373, ENSAPLG00020013389, ENSAPLG00020006262, ENSAPLG00020003258, ENSAPLG00020006231, ENSAPLG00020017403, ENSAPLG00020014399, ENSAPLG00020003190, ENSAPLG00020017633,…	62	5286	146	12901	0.4247	0.386469	ns	0.688244	ns
GO:0004890	GABA-A receptor activity	Molecular Function	ENSAPLG00020017171, ENSAPLG00020000202, ENSAPLG00020001448, ENSAPLG00020015454, ENSAPLG00020001461, ENSAPLG00020011593, ENSAPLG00020000177, ENSAPLG00020001467	8	5286	17	12901	0.4706	0.391047	ns	0.688244	ns
GO:0006310	DNA recombination	Biological Process	ENSAPLG00020017951, ENSAPLG00020012936, ENSAPLG00020000118, ENSAPLG00020004929, ENSAPLG00020004250, ENSAPLG00020009622, ENSAPLG00020010944, ENSAPLG00020000432	8	5286	17	12901	0.4706	0.391047	ns	0.688244	ns
GO:0005525	GTP binding	Molecular Function	ENSAPLG00020006047, ENSAPLG00020005627, ENSAPLG00020017843, ENSAPLG00020003432, ENSAPLG00020002768, ENSAPLG00020013889, ENSAPLG00020004166, ENSAPLG00020011796, ENSAPLG00020004962, ENSAPLG00020009093, ENSAPLG00020004453, ENSAPLG00020003534, ENSAPLG00020009363, ENSAPLG00020002201, ENSAPLG00020000286, ENSAPLG00020010232, ENSAPLG00020002688, ENSAPLG00020018231, ENSAPLG00020010294, ENSAPLG00020014084,…	122	5286	291	12901	0.4192	0.391099	ns	0.688244	ns
GO:0006417	regulation of translation	Biological Process	ENSAPLG00020016014, ENSAPLG00020007640, ENSAPLG00020002978, ENSAPLG00020006198, ENSAPLG00020009408	5	5286	10	12901	0.5	0.391469	ns	0.688244	ns
GO:0004143	diacylglycerol kinase activity	Molecular Function	ENSAPLG00020003566, ENSAPLG00020013942, ENSAPLG00020017779, ENSAPLG00020000439, ENSAPLG00020014924	5	5286	10	12901	0.5	0.391469	ns	0.688244	ns
GO:0001664	G protein-coupled receptor binding	Molecular Function	ENSAPLG00020007974, ENSAPLG00020013243, ENSAPLG00020010900, ENSAPLG00020010852, ENSAPLG00020003915	5	5286	10	12901	0.5	0.391469	ns	0.688244	ns
GO:0030178	negative regulation of Wnt signaling pathway	Biological Process	ENSAPLG00020017550, ENSAPLG00020018053, ENSAPLG00020004258, ENSAPLG00020017508, ENSAPLG00020002383	5	5286	10	12901	0.5	0.391469	ns	0.688244	ns
GO:0051607	defense response to virus	Biological Process	ENSAPLG00020012177, ENSAPLG00020010948, ENSAPLG00020000030, ENSAPLG00020017834, ENSAPLG00020007205	5	5286	10	12901	0.5	0.391469	ns	0.688244	ns
GO:0006368	transcription elongation from RNA polymerase II promoter	Biological Process	ENSAPLG00020012395, ENSAPLG00020002250, ENSAPLG00020014910, ENSAPLG00020010370, ENSAPLG00020012568	5	5286	10	12901	0.5	0.391469	ns	0.688244	ns
GO:0000049	tRNA binding	Molecular Function	ENSAPLG00020010946, ENSAPLG00020018408, ENSAPLG00020011537, ENSAPLG00020016555, ENSAPLG00020010007	5	5286	10	12901	0.5	0.391469	ns	0.688244	ns
GO:0051017	actin filament bundle assembly	Biological Process	ENSAPLG00020014740, ENSAPLG00020000839, ENSAPLG00020010276, ENSAPLG00020017618, ENSAPLG00020011068	5	5286	10	12901	0.5	0.391469	ns	0.688244	ns
GO:0004386	helicase activity	Molecular Function	ENSAPLG00020015893, ENSAPLG00020012936, ENSAPLG00020015875, ENSAPLG00020004644, ENSAPLG00020004173, ENSAPLG00020003460, ENSAPLG00020000118, ENSAPLG00020013638, ENSAPLG00020003416, ENSAPLG00020009043, ENSAPLG00020006543, ENSAPLG00020003361, ENSAPLG00020004255, ENSAPLG00020015158, ENSAPLG00020012224, ENSAPLG00020011784	16	5286	36	12901	0.4444	0.39612	ns	0.688244	ns
GO:0005516	calmodulin binding	Molecular Function	ENSAPLG00020008598, ENSAPLG00020017077, ENSAPLG00020004577, ENSAPLG00020002215, ENSAPLG00020002411, ENSAPLG00020012247, ENSAPLG00020014358, ENSAPLG00020016418, ENSAPLG00020001532, ENSAPLG00020012945, ENSAPLG00020013982, ENSAPLG00020011691, ENSAPLG00020007929	13	5286	29	12901	0.4483	0.403738	ns	0.688244	ns
GO:0006907	pinocytosis	Biological Process	ENSAPLG00020002901	1	5286	1	12901	1	0.409736	ns	0.688244	ns
GO:0097433	dense body	Cellular Component	ENSAPLG00020013590	1	5286	1	12901	1	0.409736	ns	0.688244	ns
GO:0000340	RNA 7-methylguanosine cap binding	Molecular Function	ENSAPLG00020016328	1	5286	1	12901	1	0.409736	ns	0.688244	ns
GO:0003721	telomerase RNA reverse transcriptase activity	Molecular Function	ENSAPLG00020000239	1	5286	1	12901	1	0.409736	ns	0.688244	ns
GO:0045046	protein import into peroxisome membrane	Biological Process	ENSAPLG00020013866	1	5286	1	12901	1	0.409736	ns	0.688244	ns
GO:0030279	negative regulation of ossification	Biological Process	ENSAPLG00020009642	1	5286	1	12901	1	0.409736	ns	0.688244	ns
GO:0071469	cellular response to alkaline pH	Biological Process	ENSAPLG00020014732	1	5286	1	12901	1	0.409736	ns	0.688244	ns
GO:1902412	regulation of mitotic cytokinesis	Biological Process	ENSAPLG00020014600	1	5286	1	12901	1	0.409736	ns	0.688244	ns
GO:0031023	microtubule organizing center organization	Biological Process	ENSAPLG00020001759	1	5286	1	12901	1	0.409736	ns	0.688244	ns
GO:0035226	glutamate-cysteine ligase catalytic subunit binding	Molecular Function	ENSAPLG00020011340	1	5286	1	12901	1	0.409736	ns	0.688244	ns
GO:0043890	N-acetylgalactosamine-6-sulfatase activity	Molecular Function	ENSAPLG00020006341	1	5286	1	12901	1	0.409736	ns	0.688244	ns
GO:0034315	regulation of Arp2/3 complex-mediated actin nucleation	Biological Process	ENSAPLG00020017523	1	5286	1	12901	1	0.409736	ns	0.688244	ns
GO:0035650	AP-1 adaptor complex binding	Molecular Function	ENSAPLG00020017523	1	5286	1	12901	1	0.409736	ns	0.688244	ns
GO:0048203	vesicle targeting, trans-Golgi to endosome	Biological Process	ENSAPLG00020017523	1	5286	1	12901	1	0.409736	ns	0.688244	ns
GO:1900025	negative regulation of substrate adhesion-dependent cell spreading	Biological Process	ENSAPLG00020017523	1	5286	1	12901	1	0.409736	ns	0.688244	ns
GO:2000146	negative regulation of cell motility	Biological Process	ENSAPLG00020017523	1	5286	1	12901	1	0.409736	ns	0.688244	ns
GO:0016263	glycoprotein-N-acetylgalactosamine 3-beta-galactosyltransferase activity	Molecular Function	ENSAPLG00020000455	1	5286	1	12901	1	0.409736	ns	0.688244	ns
GO:0016266	O-glycan processing	Biological Process	ENSAPLG00020000455	1	5286	1	12901	1	0.409736	ns	0.688244	ns
GO:0030337	DNA polymerase processivity factor activity	Molecular Function	ENSAPLG00020011112	1	5286	1	12901	1	0.409736	ns	0.688244	ns
GO:0004686	elongation factor-2 kinase activity	Molecular Function	ENSAPLG00020008598	1	5286	1	12901	1	0.409736	ns	0.688244	ns
GO:0004022	alcohol dehydrogenase (NAD+) activity	Molecular Function	ENSAPLG00020014754	1	5286	1	12901	1	0.409736	ns	0.688244	ns
GO:0004420	hydroxymethylglutaryl-CoA reductase (NADPH) activity	Molecular Function	ENSAPLG00020008752	1	5286	1	12901	1	0.409736	ns	0.688244	ns
GO:0015936	coenzyme A metabolic process	Biological Process	ENSAPLG00020008752	1	5286	1	12901	1	0.409736	ns	0.688244	ns
GO:0005774	vacuolar membrane	Cellular Component	ENSAPLG00020000142	1	5286	1	12901	1	0.409736	ns	0.688244	ns
GO:0009651	response to salt stress	Biological Process	ENSAPLG00020000142	1	5286	1	12901	1	0.409736	ns	0.688244	ns
GO:0055075	potassium ion homeostasis	Biological Process	ENSAPLG00020000142	1	5286	1	12901	1	0.409736	ns	0.688244	ns
GO:0000038	very long-chain fatty acid metabolic process	Biological Process	ENSAPLG00020009432	1	5286	1	12901	1	0.409736	ns	0.688244	ns
GO:0006144	purine nucleobase metabolic process	Biological Process	ENSAPLG00020007724	1	5286	1	12901	1	0.409736	ns	0.688244	ns
GO:0033971	hydroxyisourate hydrolase activity	Molecular Function	ENSAPLG00020007724	1	5286	1	12901	1	0.409736	ns	0.688244	ns
GO:0047787	delta4-3-oxosteroid 5beta-reductase activity	Molecular Function	ENSAPLG00020018314	1	5286	1	12901	1	0.409736	ns	0.688244	ns
GO:0030021	extracellular matrix structural constituent conferring compression resistance	Molecular Function	ENSAPLG00020016685	1	5286	1	12901	1	0.409736	ns	0.688244	ns
GO:0032655	regulation of interleukin-12 production	Biological Process	ENSAPLG00020017293	1	5286	1	12901	1	0.409736	ns	0.688244	ns
GO:1903259	exon-exon junction complex disassembly	Biological Process	ENSAPLG00020013671	1	5286	1	12901	1	0.409736	ns	0.688244	ns
GO:0030199	collagen fibril organization	Biological Process	ENSAPLG00020016687	1	5286	1	12901	1	0.409736	ns	0.688244	ns
GO:0004910	interleukin-1, type II, blocking receptor activity	Molecular Function	ENSAPLG00020000041	1	5286	1	12901	1	0.409736	ns	0.688244	ns
GO:0071222	cellular response to lipopolysaccharide	Biological Process	ENSAPLG00020004180	1	5286	1	12901	1	0.409736	ns	0.688244	ns
GO:0004528	phosphodiesterase I activity	Molecular Function	ENSAPLG00020001207	1	5286	1	12901	1	0.409736	ns	0.688244	ns
GO:0004551	nucleotide diphosphatase activity	Molecular Function	ENSAPLG00020001207	1	5286	1	12901	1	0.409736	ns	0.688244	ns
GO:0003999	adenine phosphoribosyltransferase activity	Molecular Function	ENSAPLG00020006333	1	5286	1	12901	1	0.409736	ns	0.688244	ns
GO:0006168	adenine salvage	Biological Process	ENSAPLG00020006333	1	5286	1	12901	1	0.409736	ns	0.688244	ns
GO:0004411	homogentisate 1,2-dioxygenase activity	Molecular Function	ENSAPLG00020006540	1	5286	1	12901	1	0.409736	ns	0.688244	ns
GO:0006570	tyrosine metabolic process	Biological Process	ENSAPLG00020006540	1	5286	1	12901	1	0.409736	ns	0.688244	ns
GO:0003938	IMP dehydrogenase activity	Molecular Function	ENSAPLG00020015415	1	5286	1	12901	1	0.409736	ns	0.688244	ns
GO:0004630	phospholipase D activity	Molecular Function	ENSAPLG00020015678	1	5286	1	12901	1	0.409736	ns	0.688244	ns
GO:0006654	phosphatidic acid biosynthetic process	Biological Process	ENSAPLG00020015678	1	5286	1	12901	1	0.409736	ns	0.688244	ns
GO:0048017	inositol lipid-mediated signaling	Biological Process	ENSAPLG00020015678	1	5286	1	12901	1	0.409736	ns	0.688244	ns
GO:0004476	mannose-6-phosphate isomerase activity	Molecular Function	ENSAPLG00020016248	1	5286	1	12901	1	0.409736	ns	0.688244	ns
GO:0004452	isopentenyl-diphosphate delta-isomerase activity	Molecular Function	ENSAPLG00020009684	1	5286	1	12901	1	0.409736	ns	0.688244	ns
GO:0032968	positive regulation of transcription elongation from RNA polymerase II promoter	Biological Process	ENSAPLG00020003562	1	5286	1	12901	1	0.409736	ns	0.688244	ns
GO:0045056	transcytosis	Biological Process	ENSAPLG00020001276	1	5286	1	12901	1	0.409736	ns	0.688244	ns
GO:0008343	adult feeding behavior	Biological Process	ENSAPLG00020009546	1	5286	1	12901	1	0.409736	ns	0.688244	ns
GO:0009267	cellular response to starvation	Biological Process	ENSAPLG00020009546	1	5286	1	12901	1	0.409736	ns	0.688244	ns
GO:0070567	cytidylyltransferase activity	Molecular Function	ENSAPLG00020001821	1	5286	1	12901	1	0.409736	ns	0.688244	ns
GO:0002039	p53 binding	Molecular Function	ENSAPLG00020016168	1	5286	1	12901	1	0.409736	ns	0.688244	ns
GO:0031151	histone methyltransferase activity (H3-K79 specific)	Molecular Function	ENSAPLG00020014998	1	5286	1	12901	1	0.409736	ns	0.688244	ns
GO:0031507	heterochromatin assembly	Biological Process	ENSAPLG00020014998	1	5286	1	12901	1	0.409736	ns	0.688244	ns
GO:0034729	histone H3-K79 methylation	Biological Process	ENSAPLG00020014998	1	5286	1	12901	1	0.409736	ns	0.688244	ns
GO:0043293	apoptosome	Cellular Component	ENSAPLG00020015040	1	5286	1	12901	1	0.409736	ns	0.688244	ns
GO:0043531	ADP binding	Molecular Function	ENSAPLG00020015040	1	5286	1	12901	1	0.409736	ns	0.688244	ns
GO:0004363	glutathione synthase activity	Molecular Function	ENSAPLG00020010774	1	5286	1	12901	1	0.409736	ns	0.688244	ns
GO:0032869	cellular response to insulin stimulus	Biological Process	ENSAPLG00020007173	1	5286	1	12901	1	0.409736	ns	0.688244	ns
GO:0015272	ATP-activated inward rectifier potassium channel activity	Molecular Function	ENSAPLG00020007371	1	5286	1	12901	1	0.409736	ns	0.688244	ns
GO:0004378	GDP-Man:Man1GlcNAc2-PP-Dol alpha-1,3-mannosyltransferase activity	Molecular Function	ENSAPLG00020008844	1	5286	1	12901	1	0.409736	ns	0.688244	ns
GO:0097193	intrinsic apoptotic signaling pathway	Biological Process	ENSAPLG00020004977	1	5286	1	12901	1	0.409736	ns	0.688244	ns
GO:0050862	positive regulation of T cell receptor signaling pathway	Biological Process	ENSAPLG00020003596	1	5286	1	12901	1	0.409736	ns	0.688244	ns
GO:0035774	positive regulation of insulin secretion involved in cellular response to glucose stimulus	Biological Process	ENSAPLG00020004992	1	5286	1	12901	1	0.409736	ns	0.688244	ns
GO:0000815	ESCRT III complex	Cellular Component	ENSAPLG00020007427	1	5286	1	12901	1	0.409736	ns	0.688244	ns
GO:0016363	nuclear matrix	Cellular Component	ENSAPLG00020007427	1	5286	1	12901	1	0.409736	ns	0.688244	ns
GO:0008518	folate:anion antiporter activity	Molecular Function	ENSAPLG00020018277	1	5286	1	12901	1	0.409736	ns	0.688244	ns
GO:0015350	methotrexate transmembrane transporter activity	Molecular Function	ENSAPLG00020018277	1	5286	1	12901	1	0.409736	ns	0.688244	ns
GO:0015884	folic acid transport	Biological Process	ENSAPLG00020018277	1	5286	1	12901	1	0.409736	ns	0.688244	ns
GO:0051958	methotrexate transport	Biological Process	ENSAPLG00020018277	1	5286	1	12901	1	0.409736	ns	0.688244	ns
GO:0060122	inner ear receptor cell stereocilium organization	Biological Process	ENSAPLG00020011117	1	5286	1	12901	1	0.409736	ns	0.688244	ns
GO:0004018	N6-(1,2-dicarboxyethyl)AMP AMP-lyase (fumarate-forming) activity	Molecular Function	ENSAPLG00020002177	1	5286	1	12901	1	0.409736	ns	0.688244	ns
GO:0009152	purine ribonucleotide biosynthetic process	Biological Process	ENSAPLG00020002177	1	5286	1	12901	1	0.409736	ns	0.688244	ns
GO:0004152	dihydroorotate dehydrogenase activity	Molecular Function	ENSAPLG00020008735	1	5286	1	12901	1	0.409736	ns	0.688244	ns
GO:0042974	retinoic acid receptor binding	Molecular Function	ENSAPLG00020016939	1	5286	1	12901	1	0.409736	ns	0.688244	ns
GO:0051881	regulation of mitochondrial membrane potential	Biological Process	ENSAPLG00020013387	1	5286	1	12901	1	0.409736	ns	0.688244	ns
GO:0030510	regulation of BMP signaling pathway	Biological Process	ENSAPLG00020006299	1	5286	1	12901	1	0.409736	ns	0.688244	ns
GO:0001626	nociceptin receptor activity	Molecular Function	ENSAPLG00020012520	1	5286	1	12901	1	0.409736	ns	0.688244	ns
GO:0002159	desmosome assembly	Biological Process	ENSAPLG00020018175	1	5286	1	12901	1	0.409736	ns	0.688244	ns
GO:0016342	catenin complex	Cellular Component	ENSAPLG00020018175	1	5286	1	12901	1	0.409736	ns	0.688244	ns
GO:0045294	alpha-catenin binding	Molecular Function	ENSAPLG00020018175	1	5286	1	12901	1	0.409736	ns	0.688244	ns
GO:0071479	cellular response to ionizing radiation	Biological Process	ENSAPLG00020014198	1	5286	1	12901	1	0.409736	ns	0.688244	ns
GO:0051085	chaperone cofactor-dependent protein refolding	Biological Process	ENSAPLG00020007768	1	5286	1	12901	1	0.409736	ns	0.688244	ns
GO:0006283	transcription-coupled nucleotide-excision repair	Biological Process	ENSAPLG00020003884	1	5286	1	12901	1	0.409736	ns	0.688244	ns
GO:0002218	activation of innate immune response	Biological Process	ENSAPLG00020013150	1	5286	1	12901	1	0.409736	ns	0.688244	ns
GO:0032481	positive regulation of type I interferon production	Biological Process	ENSAPLG00020013150	1	5286	1	12901	1	0.409736	ns	0.688244	ns
GO:0035438	cyclic-di-GMP binding	Molecular Function	ENSAPLG00020013150	1	5286	1	12901	1	0.409736	ns	0.688244	ns
GO:0032591	dendritic spine membrane	Cellular Component	ENSAPLG00020017077	1	5286	1	12901	1	0.409736	ns	0.688244	ns
GO:0006408	snRNA export from nucleus	Biological Process	ENSAPLG00020003476	1	5286	1	12901	1	0.409736	ns	0.688244	ns
GO:0004423	iduronate-2-sulfatase activity	Molecular Function	ENSAPLG00020002838	1	5286	1	12901	1	0.409736	ns	0.688244	ns
GO:0017110	nucleoside-diphosphatase activity	Molecular Function	ENSAPLG00020004480	1	5286	1	12901	1	0.409736	ns	0.688244	ns
GO:0003875	ADP-ribosylarginine hydrolase activity	Molecular Function	ENSAPLG00020003912	1	5286	1	12901	1	0.409736	ns	0.688244	ns
GO:0051725	protein de-ADP-ribosylation	Biological Process	ENSAPLG00020003912	1	5286	1	12901	1	0.409736	ns	0.688244	ns
GO:0006693	prostaglandin metabolic process	Biological Process	ENSAPLG00020003172	1	5286	1	12901	1	0.409736	ns	0.688244	ns
GO:0005375	copper ion transmembrane transporter activity	Molecular Function	ENSAPLG00020016207	1	5286	1	12901	1	0.409736	ns	0.688244	ns
GO:0035434	copper ion transmembrane transport	Biological Process	ENSAPLG00020016207	1	5286	1	12901	1	0.409736	ns	0.688244	ns
GO:0030124	AP-4 adaptor complex	Cellular Component	ENSAPLG00020004643	1	5286	1	12901	1	0.409736	ns	0.688244	ns
GO:0004466	long-chain-acyl-CoA dehydrogenase activity	Molecular Function	ENSAPLG00020006251	1	5286	1	12901	1	0.409736	ns	0.688244	ns
GO:0042758	long-chain fatty acid catabolic process	Biological Process	ENSAPLG00020006251	1	5286	1	12901	1	0.409736	ns	0.688244	ns
GO:0006391	transcription initiation from mitochondrial promoter	Biological Process	ENSAPLG00020005057	1	5286	1	12901	1	0.409736	ns	0.688244	ns
GO:0004347	glucose-6-phosphate isomerase activity	Molecular Function	ENSAPLG00020005147	1	5286	1	12901	1	0.409736	ns	0.688244	ns
GO:0031295	T cell costimulation	Biological Process	ENSAPLG00020005982	1	5286	1	12901	1	0.409736	ns	0.688244	ns
GO:0016339	calcium-dependent cell-cell adhesion via plasma membrane cell adhesion molecules	Biological Process	ENSAPLG00020004297	1	5286	1	12901	1	0.409736	ns	0.688244	ns
GO:0004821	histidine-tRNA ligase activity	Molecular Function	ENSAPLG00020013186	1	5286	1	12901	1	0.409736	ns	0.688244	ns
GO:0006427	histidyl-tRNA aminoacylation	Biological Process	ENSAPLG00020013186	1	5286	1	12901	1	0.409736	ns	0.688244	ns
GO:0004322	ferroxidase activity	Molecular Function	ENSAPLG00020008438	1	5286	1	12901	1	0.409736	ns	0.688244	ns
GO:0016300	tRNA (uracil) methyltransferase activity	Molecular Function	ENSAPLG00020011217	1	5286	1	12901	1	0.409736	ns	0.688244	ns
GO:0005176	ErbB-2 class receptor binding	Molecular Function	ENSAPLG00020004781	1	5286	1	12901	1	0.409736	ns	0.688244	ns
GO:0034553	mitochondrial respiratory chain complex II assembly	Biological Process	ENSAPLG00020000487	1	5286	1	12901	1	0.409736	ns	0.688244	ns
GO:0045766	positive regulation of angiogenesis	Biological Process	ENSAPLG00020003995	1	5286	1	12901	1	0.409736	ns	0.688244	ns
GO:0008495	protoheme IX farnesyltransferase activity	Molecular Function	ENSAPLG00020009465	1	5286	1	12901	1	0.409736	ns	0.688244	ns
GO:0004149	dihydrolipoyllysine-residue succinyltransferase activity	Molecular Function	ENSAPLG00020012739	1	5286	1	12901	1	0.409736	ns	0.688244	ns
GO:0045252	oxoglutarate dehydrogenase complex	Cellular Component	ENSAPLG00020012739	1	5286	1	12901	1	0.409736	ns	0.688244	ns
GO:0004082	bisphosphoglycerate mutase activity	Molecular Function	ENSAPLG00020013883	1	5286	1	12901	1	0.409736	ns	0.688244	ns
GO:0010390	histone monoubiquitination	Biological Process	ENSAPLG00020008695	1	5286	1	12901	1	0.409736	ns	0.688244	ns
GO:0004990	oxytocin receptor activity	Molecular Function	ENSAPLG00020016153	1	5286	1	12901	1	0.409736	ns	0.688244	ns
GO:1990226	histone methyltransferase binding	Molecular Function	ENSAPLG00020018003	1	5286	1	12901	1	0.409736	ns	0.688244	ns
GO:0034772	histone H4-K20 dimethylation	Biological Process	ENSAPLG00020000807	1	5286	1	12901	1	0.409736	ns	0.688244	ns
GO:0042799	histone methyltransferase activity (H4-K20 specific)	Molecular Function	ENSAPLG00020000807	1	5286	1	12901	1	0.409736	ns	0.688244	ns
GO:0030308	negative regulation of cell growth	Biological Process	ENSAPLG00020016610	1	5286	1	12901	1	0.409736	ns	0.688244	ns
GO:0044319	wound healing, spreading of cells	Biological Process	ENSAPLG00020010174	1	5286	1	12901	1	0.409736	ns	0.688244	ns
GO:1902766	skeletal muscle satellite cell migration	Biological Process	ENSAPLG00020010174	1	5286	1	12901	1	0.409736	ns	0.688244	ns
GO:0032982	myosin filament	Cellular Component	ENSAPLG00020011200	1	5286	1	12901	1	0.409736	ns	0.688244	ns
GO:0044297	cell body	Cellular Component	ENSAPLG00020011200	1	5286	1	12901	1	0.409736	ns	0.688244	ns
GO:0090131	mesenchyme migration	Biological Process	ENSAPLG00020011200	1	5286	1	12901	1	0.409736	ns	0.688244	ns
GO:0007568	aging	Biological Process	ENSAPLG00020013736	1	5286	1	12901	1	0.409736	ns	0.688244	ns
GO:0035914	skeletal muscle cell differentiation	Biological Process	ENSAPLG00020011643	1	5286	1	12901	1	0.409736	ns	0.688244	ns
GO:0000492	box C/D snoRNP assembly	Biological Process	ENSAPLG00020018046	1	5286	1	12901	1	0.409736	ns	0.688244	ns
GO:0070461	SAGA-type complex	Cellular Component	ENSAPLG00020015384	1	5286	1	12901	1	0.409736	ns	0.688244	ns
GO:0004824	lysine-tRNA ligase activity	Molecular Function	ENSAPLG00020008991	1	5286	1	12901	1	0.409736	ns	0.688244	ns
GO:0006430	lysyl-tRNA aminoacylation	Biological Process	ENSAPLG00020008991	1	5286	1	12901	1	0.409736	ns	0.688244	ns
GO:0071806	protein transmembrane transport	Biological Process	ENSAPLG00020011878	1	5286	1	12901	1	0.409736	ns	0.688244	ns
GO:0030956	glutamyl-tRNA(Gln) amidotransferase complex	Cellular Component	ENSAPLG00020006609	1	5286	1	12901	1	0.409736	ns	0.688244	ns
GO:0050567	glutaminyl-tRNA synthase (glutamine-hydrolyzing) activity	Molecular Function	ENSAPLG00020006609	1	5286	1	12901	1	0.409736	ns	0.688244	ns
GO:0002281	macrophage activation involved in immune response	Biological Process	ENSAPLG00020010948	1	5286	1	12901	1	0.409736	ns	0.688244	ns
GO:0005133	interferon-gamma receptor binding	Molecular Function	ENSAPLG00020010948	1	5286	1	12901	1	0.409736	ns	0.688244	ns
GO:0005876	spindle microtubule	Cellular Component	ENSAPLG00020016994	1	5286	1	12901	1	0.409736	ns	0.688244	ns
GO:0030091	protein repair	Biological Process	ENSAPLG00020010826	1	5286	1	12901	1	0.409736	ns	0.688244	ns
GO:0033745	L-methionine-(R)-S-oxide reductase activity	Molecular Function	ENSAPLG00020010826	1	5286	1	12901	1	0.409736	ns	0.688244	ns
GO:0004095	carnitine O-palmitoyltransferase activity	Molecular Function	ENSAPLG00020017706	1	5286	1	12901	1	0.409736	ns	0.688244	ns
GO:0009062	fatty acid catabolic process	Biological Process	ENSAPLG00020001677	1	5286	1	12901	1	0.409736	ns	0.688244	ns
GO:0019432	triglyceride biosynthetic process	Biological Process	ENSAPLG00020001677	1	5286	1	12901	1	0.409736	ns	0.688244	ns
GO:0009041	uridylate kinase activity	Molecular Function	ENSAPLG00020017504	1	5286	1	12901	1	0.409736	ns	0.688244	ns
GO:0016072	rRNA metabolic process	Biological Process	ENSAPLG00020005812	1	5286	1	12901	1	0.409736	ns	0.688244	ns
GO:0034470	ncRNA processing	Biological Process	ENSAPLG00020005812	1	5286	1	12901	1	0.409736	ns	0.688244	ns
GO:0008143	poly(A) binding	Molecular Function	ENSAPLG00020005787	1	5286	1	12901	1	0.409736	ns	0.688244	ns
GO:1900364	negative regulation of mRNA polyadenylation	Biological Process	ENSAPLG00020005787	1	5286	1	12901	1	0.409736	ns	0.688244	ns
GO:0018205	peptidyl-lysine modification	Biological Process	ENSAPLG00020015867	1	5286	1	12901	1	0.409736	ns	0.688244	ns
GO:0043004	cytoplasmic sequestering of CFTR protein	Biological Process	ENSAPLG00020013216	1	5286	1	12901	1	0.409736	ns	0.688244	ns
GO:0001570	vasculogenesis	Biological Process	ENSAPLG00020017850	1	5286	1	12901	1	0.409736	ns	0.688244	ns
GO:0004582	dolichyl-phosphate beta-D-mannosyltransferase activity	Molecular Function	ENSAPLG00020016038	1	5286	1	12901	1	0.409736	ns	0.688244	ns
GO:0071787	endoplasmic reticulum tubular network formation	Biological Process	ENSAPLG00020006279	1	5286	1	12901	1	0.409736	ns	0.688244	ns
GO:0072659	protein localization to plasma membrane	Biological Process	ENSAPLG00020006279	1	5286	1	12901	1	0.409736	ns	0.688244	ns
GO:0017111	nucleoside-triphosphatase activity	Molecular Function	ENSAPLG00020004126	1	5286	1	12901	1	0.409736	ns	0.688244	ns
GO:0098588	bounding membrane of organelle	Cellular Component	ENSAPLG00020011748	1	5286	1	12901	1	0.409736	ns	0.688244	ns
GO:0071595	Nem1-Spo7 phosphatase complex	Cellular Component	ENSAPLG00020002124	1	5286	1	12901	1	0.409736	ns	0.688244	ns
GO:0017061	S-methyl-5-thioadenosine phosphorylase activity	Molecular Function	ENSAPLG00020009549	1	5286	1	12901	1	0.409736	ns	0.688244	ns
GO:0004146	dihydrofolate reductase activity	Molecular Function	ENSAPLG00020009519	1	5286	1	12901	1	0.409736	ns	0.688244	ns
GO:0006545	glycine biosynthetic process	Biological Process	ENSAPLG00020009519	1	5286	1	12901	1	0.409736	ns	0.688244	ns
GO:0038062	protein tyrosine kinase collagen receptor activity	Molecular Function	ENSAPLG00020014840	1	5286	1	12901	1	0.409736	ns	0.688244	ns
GO:0004014	adenosylmethionine decarboxylase activity	Molecular Function	ENSAPLG00020008516	1	5286	1	12901	1	0.409736	ns	0.688244	ns
GO:0008295	spermidine biosynthetic process	Biological Process	ENSAPLG00020008516	1	5286	1	12901	1	0.409736	ns	0.688244	ns
GO:0060828	regulation of canonical Wnt signaling pathway	Biological Process	ENSAPLG00020006963	1	5286	1	12901	1	0.409736	ns	0.688244	ns
GO:0090498	extrinsic component of Golgi membrane	Cellular Component	ENSAPLG00020004066	1	5286	1	12901	1	0.409736	ns	0.688244	ns
GO:0030948	negative regulation of vascular endothelial growth factor receptor signaling pathway	Biological Process	ENSAPLG00020015012	1	5286	1	12901	1	0.409736	ns	0.688244	ns
GO:0038026	reelin-mediated signaling pathway	Biological Process	ENSAPLG00020015012	1	5286	1	12901	1	0.409736	ns	0.688244	ns
GO:0050793	regulation of developmental process	Biological Process	ENSAPLG00020014893	1	5286	1	12901	1	0.409736	ns	0.688244	ns
GO:0016422	mRNA (2'-O-methyladenosine-N6-)-methyltransferase activity	Molecular Function	ENSAPLG00020008315	1	5286	1	12901	1	0.409736	ns	0.688244	ns
GO:0099122	RNA polymerase II C-terminal domain binding	Molecular Function	ENSAPLG00020008315	1	5286	1	12901	1	0.409736	ns	0.688244	ns
GO:0015833	peptide transport	Biological Process	ENSAPLG00020011907	1	5286	1	12901	1	0.409736	ns	0.688244	ns
GO:0015917	aminophospholipid transport	Biological Process	ENSAPLG00020016889	1	5286	1	12901	1	0.409736	ns	0.688244	ns
GO:0038183	bile acid signaling pathway	Biological Process	ENSAPLG00020014981	1	5286	1	12901	1	0.409736	ns	0.688244	ns
GO:0032797	SMN complex	Cellular Component	ENSAPLG00020016560	1	5286	1	12901	1	0.409736	ns	0.688244	ns
GO:0010040	response to iron(II) ion	Biological Process	ENSAPLG00020009579	1	5286	1	12901	1	0.409736	ns	0.688244	ns
GO:0047780	citrate dehydratase activity	Molecular Function	ENSAPLG00020009579	1	5286	1	12901	1	0.409736	ns	0.688244	ns
GO:0031509	subtelomeric heterochromatin assembly	Biological Process	ENSAPLG00020008484	1	5286	1	12901	1	0.409736	ns	0.688244	ns
GO:0004657	proline dehydrogenase activity	Molecular Function	ENSAPLG00020009488	1	5286	1	12901	1	0.409736	ns	0.688244	ns
GO:0006562	proline catabolic process	Biological Process	ENSAPLG00020009488	1	5286	1	12901	1	0.409736	ns	0.688244	ns
GO:1990745	EARP complex	Cellular Component	ENSAPLG00020007142	1	5286	1	12901	1	0.409736	ns	0.688244	ns
GO:0033781	cholesterol 24-hydroxylase activity	Molecular Function	ENSAPLG00020006716	1	5286	1	12901	1	0.409736	ns	0.688244	ns
GO:0035064	methylated histone binding	Molecular Function	ENSAPLG00020000865	1	5286	1	12901	1	0.409736	ns	0.688244	ns
GO:0021987	cerebral cortex development	Biological Process	ENSAPLG00020012848	1	5286	1	12901	1	0.409736	ns	0.688244	ns
GO:0043113	receptor clustering	Biological Process	ENSAPLG00020007717	1	5286	1	12901	1	0.409736	ns	0.688244	ns
GO:0043236	laminin binding	Molecular Function	ENSAPLG00020007717	1	5286	1	12901	1	0.409736	ns	0.688244	ns
GO:0008681	2-octaprenyl-6-methoxyphenol hydroxylase activity	Molecular Function	ENSAPLG00020013658	1	5286	1	12901	1	0.409736	ns	0.688244	ns
GO:0042795	snRNA transcription by RNA polymerase II	Biological Process	ENSAPLG00020012395	1	5286	1	12901	1	0.409736	ns	0.688244	ns
GO:0097428	protein maturation by iron-sulfur cluster transfer	Biological Process	ENSAPLG00020006191	1	5286	1	12901	1	0.409736	ns	0.688244	ns
GO:0008353	RNA polymerase II CTD heptapeptide repeat kinase activity	Molecular Function	ENSAPLG00020005268	1	5286	1	12901	1	0.409736	ns	0.688244	ns
GO:0140297	DNA-binding transcription factor binding	Molecular Function	ENSAPLG00020015090	1	5286	1	12901	1	0.409736	ns	0.688244	ns
GO:0035542	regulation of SNARE complex assembly	Biological Process	ENSAPLG00020017616	1	5286	1	12901	1	0.409736	ns	0.688244	ns
GO:0004375	glycine dehydrogenase (decarboxylating) activity	Molecular Function	ENSAPLG00020009843	1	5286	1	12901	1	0.409736	ns	0.688244	ns
GO:0006544	glycine metabolic process	Biological Process	ENSAPLG00020009843	1	5286	1	12901	1	0.409736	ns	0.688244	ns
GO:0004733	pyridoxamine-phosphate oxidase activity	Molecular Function	ENSAPLG00020004868	1	5286	1	12901	1	0.409736	ns	0.688244	ns
GO:0008615	pyridoxine biosynthetic process	Biological Process	ENSAPLG00020004868	1	5286	1	12901	1	0.409736	ns	0.688244	ns
GO:0016638	oxidoreductase activity, acting on the CH-NH2 group of donors	Molecular Function	ENSAPLG00020004868	1	5286	1	12901	1	0.409736	ns	0.688244	ns
GO:0061098	positive regulation of protein tyrosine kinase activity	Biological Process	ENSAPLG00020010508	1	5286	1	12901	1	0.409736	ns	0.688244	ns
GO:0005776	autophagosome	Cellular Component	ENSAPLG00020004872	1	5286	1	12901	1	0.409736	ns	0.688244	ns
GO:0016605	PML body	Cellular Component	ENSAPLG00020004872	1	5286	1	12901	1	0.409736	ns	0.688244	ns
GO:0006942	regulation of striated muscle contraction	Biological Process	ENSAPLG00020001271	1	5286	1	12901	1	0.409736	ns	0.688244	ns
GO:0004325	ferrochelatase activity	Molecular Function	ENSAPLG00020014936	1	5286	1	12901	1	0.409736	ns	0.688244	ns
GO:0032786	positive regulation of DNA-templated transcription, elongation	Biological Process	ENSAPLG00020016337	1	5286	1	12901	1	0.409736	ns	0.688244	ns
GO:0034620	cellular response to unfolded protein	Biological Process	ENSAPLG00020007412	1	5286	1	12901	1	0.409736	ns	0.688244	ns
GO:0032366	intracellular sterol transport	Biological Process	ENSAPLG00020000724	1	5286	1	12901	1	0.409736	ns	0.688244	ns
GO:0038166	angiotensin-activated signaling pathway	Biological Process	ENSAPLG00020012828	1	5286	1	12901	1	0.409736	ns	0.688244	ns
GO:0047173	phosphatidylcholine-retinol O-acyltransferase activity	Molecular Function	ENSAPLG00020004291	1	5286	1	12901	1	0.409736	ns	0.688244	ns
GO:0000730	DNA recombinase assembly	Biological Process	ENSAPLG00020004929	1	5286	1	12901	1	0.409736	ns	0.688244	ns
GO:0045002	double-strand break repair via single-strand annealing	Biological Process	ENSAPLG00020004929	1	5286	1	12901	1	0.409736	ns	0.688244	ns
GO:0032217	riboflavin transmembrane transporter activity	Molecular Function	ENSAPLG00020005948	1	5286	1	12901	1	0.409736	ns	0.688244	ns
GO:0032218	riboflavin transport	Biological Process	ENSAPLG00020005948	1	5286	1	12901	1	0.409736	ns	0.688244	ns
GO:0018293	protein-FAD linkage	Biological Process	ENSAPLG00020003277	1	5286	1	12901	1	0.409736	ns	0.688244	ns
GO:0036066	protein O-linked fucosylation	Biological Process	ENSAPLG00020007258	1	5286	1	12901	1	0.409736	ns	0.688244	ns
GO:0046922	peptide-O-fucosyltransferase activity	Molecular Function	ENSAPLG00020007258	1	5286	1	12901	1	0.409736	ns	0.688244	ns
GO:0034316	negative regulation of Arp2/3 complex-mediated actin nucleation	Biological Process	ENSAPLG00020017441	1	5286	1	12901	1	0.409736	ns	0.688244	ns
GO:0071933	Arp2/3 complex binding	Molecular Function	ENSAPLG00020017441	1	5286	1	12901	1	0.409736	ns	0.688244	ns
GO:0004844	uracil DNA N-glycosylase activity	Molecular Function	ENSAPLG00020011359	1	5286	1	12901	1	0.409736	ns	0.688244	ns
GO:0004815	aspartate-tRNA ligase activity	Molecular Function	ENSAPLG00020013902	1	5286	1	12901	1	0.409736	ns	0.688244	ns
GO:0006422	aspartyl-tRNA aminoacylation	Biological Process	ENSAPLG00020013902	1	5286	1	12901	1	0.409736	ns	0.688244	ns
GO:0003844	1,4-alpha-glucan branching enzyme activity	Molecular Function	ENSAPLG00020000088	1	5286	1	12901	1	0.409736	ns	0.688244	ns
GO:0009890	negative regulation of biosynthetic process	Biological Process	ENSAPLG00020001235	1	5286	1	12901	1	0.409736	ns	0.688244	ns
GO:0008537	proteasome activator complex	Cellular Component	ENSAPLG00020006740	1	5286	1	12901	1	0.409736	ns	0.688244	ns
GO:0005006	epidermal growth factor-activated receptor activity	Molecular Function	ENSAPLG00020011206	1	5286	1	12901	1	0.409736	ns	0.688244	ns
GO:0051754	meiotic sister chromatid cohesion, centromeric	Biological Process	ENSAPLG00020007117	1	5286	1	12901	1	0.409736	ns	0.688244	ns
GO:0051998	protein carboxyl O-methyltransferase activity	Molecular Function	ENSAPLG00020012711	1	5286	1	12901	1	0.409736	ns	0.688244	ns
GO:1904970	brush border assembly	Biological Process	ENSAPLG00020008912	1	5286	1	12901	1	0.409736	ns	0.688244	ns
GO:2000431	regulation of cytokinesis, actomyosin contractile ring assembly	Biological Process	ENSAPLG00020016746	1	5286	1	12901	1	0.409736	ns	0.688244	ns
GO:0048863	stem cell differentiation	Biological Process	ENSAPLG00020004387	1	5286	1	12901	1	0.409736	ns	0.688244	ns
GO:0045815	positive regulation of gene expression, epigenetic	Biological Process	ENSAPLG00020011513	1	5286	1	12901	1	0.409736	ns	0.688244	ns
GO:0071391	cellular response to estrogen stimulus	Biological Process	ENSAPLG00020011513	1	5286	1	12901	1	0.409736	ns	0.688244	ns
GO:0002548	monocyte chemotaxis	Biological Process	ENSAPLG00020011065	1	5286	1	12901	1	0.409736	ns	0.688244	ns
GO:0036446	myofibroblast differentiation	Biological Process	ENSAPLG00020011065	1	5286	1	12901	1	0.409736	ns	0.688244	ns
GO:0048147	negative regulation of fibroblast proliferation	Biological Process	ENSAPLG00020011065	1	5286	1	12901	1	0.409736	ns	0.688244	ns
GO:0048246	macrophage chemotaxis	Biological Process	ENSAPLG00020011065	1	5286	1	12901	1	0.409736	ns	0.688244	ns
GO:0048247	lymphocyte chemotaxis	Biological Process	ENSAPLG00020011065	1	5286	1	12901	1	0.409736	ns	0.688244	ns
GO:0048681	negative regulation of axon regeneration	Biological Process	ENSAPLG00020014254	1	5286	1	12901	1	0.409736	ns	0.688244	ns
GO:0008242	omega peptidase activity	Molecular Function	ENSAPLG00020014792	1	5286	1	12901	1	0.409736	ns	0.688244	ns
GO:0006959	humoral immune response	Biological Process	ENSAPLG00020015676	1	5286	1	12901	1	0.409736	ns	0.688244	ns
GO:0003937	IMP cyclohydrolase activity	Molecular Function	ENSAPLG00020006508	1	5286	1	12901	1	0.409736	ns	0.688244	ns
GO:0004643	phosphoribosylaminoimidazolecarboxamide formyltransferase activity	Molecular Function	ENSAPLG00020006508	1	5286	1	12901	1	0.409736	ns	0.688244	ns
GO:1901187	regulation of ephrin receptor signaling pathway	Biological Process	ENSAPLG00020015829	1	5286	1	12901	1	0.409736	ns	0.688244	ns
GO:0006997	nucleus organization	Biological Process	ENSAPLG00020010821	1	5286	1	12901	1	0.409736	ns	0.688244	ns
GO:0035494	SNARE complex disassembly	Biological Process	ENSAPLG00020002494	1	5286	1	12901	1	0.409736	ns	0.688244	ns
GO:0008442	3-hydroxyisobutyrate dehydrogenase activity	Molecular Function	ENSAPLG00020000958	1	5286	1	12901	1	0.409736	ns	0.688244	ns
GO:0042134	rRNA primary transcript binding	Molecular Function	ENSAPLG00020007222	1	5286	1	12901	1	0.409736	ns	0.688244	ns
GO:0030520	intracellular estrogen receptor signaling pathway	Biological Process	ENSAPLG00020007002	1	5286	1	12901	1	0.409736	ns	0.688244	ns
GO:0071392	cellular response to estradiol stimulus	Biological Process	ENSAPLG00020007002	1	5286	1	12901	1	0.409736	ns	0.688244	ns
GO:0045744	negative regulation of G protein-coupled receptor signaling pathway	Biological Process	ENSAPLG00020014646	1	5286	1	12901	1	0.409736	ns	0.688244	ns
GO:0016104	triterpenoid biosynthetic process	Biological Process	ENSAPLG00020018431	1	5286	1	12901	1	0.409736	ns	0.688244	ns
GO:0008193	tRNA guanylyltransferase activity	Molecular Function	ENSAPLG00020011683	1	5286	1	12901	1	0.409736	ns	0.688244	ns
GO:0045041	protein import into mitochondrial intermembrane space	Biological Process	ENSAPLG00020012472	1	5286	1	12901	1	0.409736	ns	0.688244	ns
GO:0003904	deoxyribodipyrimidine photo-lyase activity	Molecular Function	ENSAPLG00020011045	1	5286	1	12901	1	0.409736	ns	0.688244	ns
GO:0005137	interleukin-5 receptor binding	Molecular Function	ENSAPLG00020006330	1	5286	1	12901	1	0.409736	ns	0.688244	ns
GO:0004349	glutamate 5-kinase activity	Molecular Function	ENSAPLG00020016652	1	5286	1	12901	1	0.409736	ns	0.688244	ns
GO:0004350	glutamate-5-semialdehyde dehydrogenase activity	Molecular Function	ENSAPLG00020016652	1	5286	1	12901	1	0.409736	ns	0.688244	ns
GO:0032790	ribosome disassembly	Biological Process	ENSAPLG00020008905	1	5286	1	12901	1	0.409736	ns	0.688244	ns
GO:2000042	negative regulation of double-strand break repair via homologous recombination	Biological Process	ENSAPLG00020018107	1	5286	1	12901	1	0.409736	ns	0.688244	ns
GO:0061024	membrane organization	Biological Process	ENSAPLG00020006926	1	5286	1	12901	1	0.409736	ns	0.688244	ns
GO:0019815	B cell receptor complex	Cellular Component	ENSAPLG00020013141	1	5286	1	12901	1	0.409736	ns	0.688244	ns
GO:0030194	positive regulation of blood coagulation	Biological Process	ENSAPLG00020000176	1	5286	1	12901	1	0.409736	ns	0.688244	ns
GO:0047710	bis(5'-adenosyl)-triphosphatase activity	Molecular Function	ENSAPLG00020000176	1	5286	1	12901	1	0.409736	ns	0.688244	ns
GO:0008203	cholesterol metabolic process	Biological Process	ENSAPLG00020000169	1	5286	1	12901	1	0.409736	ns	0.688244	ns
GO:0015232	heme transmembrane transporter activity	Molecular Function	ENSAPLG00020003772	1	5286	1	12901	1	0.409736	ns	0.688244	ns
GO:0015886	heme transport	Biological Process	ENSAPLG00020003772	1	5286	1	12901	1	0.409736	ns	0.688244	ns
GO:0060964	regulation of gene silencing by miRNA	Biological Process	ENSAPLG00020015569	1	5286	1	12901	1	0.409736	ns	0.688244	ns
GO:0097602	cullin family protein binding	Molecular Function	ENSAPLG00020004831	1	5286	1	12901	1	0.409736	ns	0.688244	ns
GO:0050135	NAD(P)+ nucleosidase activity	Molecular Function	ENSAPLG00020015972	1	5286	1	12901	1	0.409736	ns	0.688244	ns
GO:0071786	endoplasmic reticulum tubular network organization	Biological Process	ENSAPLG00020005447	1	5286	1	12901	1	0.409736	ns	0.688244	ns
GO:0016925	protein sumoylation	Biological Process	ENSAPLG00020005230	1	5286	1	12901	1	0.409736	ns	0.688244	ns
GO:0019948	SUMO activating enzyme activity	Molecular Function	ENSAPLG00020005230	1	5286	1	12901	1	0.409736	ns	0.688244	ns
GO:0004911	interleukin-2 receptor activity	Molecular Function	ENSAPLG00020015267	1	5286	1	12901	1	0.409736	ns	0.688244	ns
GO:0019976	interleukin-2 binding	Molecular Function	ENSAPLG00020015267	1	5286	1	12901	1	0.409736	ns	0.688244	ns
GO:0004408	holocytochrome-c synthase activity	Molecular Function	ENSAPLG00020015506	1	5286	1	12901	1	0.409736	ns	0.688244	ns
GO:0030332	cyclin binding	Molecular Function	ENSAPLG00020012742	1	5286	1	12901	1	0.409736	ns	0.688244	ns
GO:0031571	mitotic G1 DNA damage checkpoint signaling	Biological Process	ENSAPLG00020012742	1	5286	1	12901	1	0.409736	ns	0.688244	ns
GO:0004654	polyribonucleotide nucleotidyltransferase activity	Molecular Function	ENSAPLG00020011228	1	5286	1	12901	1	0.409736	ns	0.688244	ns
GO:0008406	gonad development	Biological Process	ENSAPLG00020015007	1	5286	1	12901	1	0.409736	ns	0.688244	ns
GO:0008444	CDP-diacylglycerol-glycerol-3-phosphate 3-phosphatidyltransferase activity	Molecular Function	ENSAPLG00020004626	1	5286	1	12901	1	0.409736	ns	0.688244	ns
GO:0010756	positive regulation of plasminogen activation	Biological Process	ENSAPLG00020009439	1	5286	1	12901	1	0.409736	ns	0.688244	ns
GO:0045127	N-acetylglucosamine kinase activity	Molecular Function	ENSAPLG00020011412	1	5286	1	12901	1	0.409736	ns	0.688244	ns
GO:0034063	stress granule assembly	Biological Process	ENSAPLG00020011021	1	5286	1	12901	1	0.409736	ns	0.688244	ns
GO:0006700	C21-steroid hormone biosynthetic process	Biological Process	ENSAPLG00020016194	1	5286	1	12901	1	0.409736	ns	0.688244	ns
GO:0008386	cholesterol monooxygenase (side-chain-cleaving) activity	Molecular Function	ENSAPLG00020016194	1	5286	1	12901	1	0.409736	ns	0.688244	ns
GO:0005981	regulation of glycogen catabolic process	Biological Process	ENSAPLG00020001111	1	5286	1	12901	1	0.409736	ns	0.688244	ns
GO:0008381	mechanosensitive ion channel activity	Molecular Function	ENSAPLG00020013928	1	5286	1	12901	1	0.409736	ns	0.688244	ns
GO:0008333	endosome to lysosome transport	Biological Process	ENSAPLG00020002704	1	5286	1	12901	1	0.409736	ns	0.688244	ns
GO:0044088	regulation of vacuole organization	Biological Process	ENSAPLG00020002704	1	5286	1	12901	1	0.409736	ns	0.688244	ns
GO:0045109	intermediate filament organization	Biological Process	ENSAPLG00020002704	1	5286	1	12901	1	0.409736	ns	0.688244	ns
GO:0048311	mitochondrion distribution	Biological Process	ENSAPLG00020002704	1	5286	1	12901	1	0.409736	ns	0.688244	ns
GO:0030128	clathrin coat of endocytic vesicle	Cellular Component	ENSAPLG00020013267	1	5286	1	12901	1	0.409736	ns	0.688244	ns
GO:0004088	carbamoyl-phosphate synthase (glutamine-hydrolyzing) activity	Molecular Function	ENSAPLG00020006296	1	5286	1	12901	1	0.409736	ns	0.688244	ns
GO:0004648	O-phospho-L-serine:2-oxoglutarate aminotransferase activity	Molecular Function	ENSAPLG00020008814	1	5286	1	12901	1	0.409736	ns	0.688244	ns
GO:0004494	methylmalonyl-CoA mutase activity	Molecular Function	ENSAPLG00020000343	1	5286	1	12901	1	0.409736	ns	0.688244	ns
GO:0003912	DNA nucleotidylexotransferase activity	Molecular Function	ENSAPLG00020017310	1	5286	1	12901	1	0.409736	ns	0.688244	ns
GO:1903432	regulation of TORC1 signaling	Biological Process	ENSAPLG00020009051	1	5286	1	12901	1	0.409736	ns	0.688244	ns
GO:0007292	female gamete generation	Biological Process	ENSAPLG00020006398	1	5286	1	12901	1	0.409736	ns	0.688244	ns
GO:0004849	uridine kinase activity	Molecular Function	ENSAPLG00020013004	1	5286	1	12901	1	0.409736	ns	0.688244	ns
GO:0048306	calcium-dependent protein binding	Molecular Function	ENSAPLG00020010406	1	5286	1	12901	1	0.409736	ns	0.688244	ns
GO:0033153	T cell receptor V(D)J recombination	Biological Process	ENSAPLG00020017295	1	5286	1	12901	1	0.409736	ns	0.688244	ns
GO:0022904	respiratory electron transport chain	Biological Process	ENSAPLG00020016225	1	5286	1	12901	1	0.409736	ns	0.688244	ns
GO:0004170	dUTP diphosphatase activity	Molecular Function	ENSAPLG00020004229	1	5286	1	12901	1	0.409736	ns	0.688244	ns
GO:0006226	dUMP biosynthetic process	Biological Process	ENSAPLG00020004229	1	5286	1	12901	1	0.409736	ns	0.688244	ns
GO:0046081	dUTP catabolic process	Biological Process	ENSAPLG00020004229	1	5286	1	12901	1	0.409736	ns	0.688244	ns
GO:1990316	Atg1/ULK1 kinase complex	Cellular Component	ENSAPLG00020003053	1	5286	1	12901	1	0.409736	ns	0.688244	ns
GO:0015108	chloride transmembrane transporter activity	Molecular Function	ENSAPLG00020004135	1	5286	1	12901	1	0.409736	ns	0.688244	ns
GO:0019531	oxalate transmembrane transporter activity	Molecular Function	ENSAPLG00020004135	1	5286	1	12901	1	0.409736	ns	0.688244	ns
GO:0019532	oxalate transport	Biological Process	ENSAPLG00020004135	1	5286	1	12901	1	0.409736	ns	0.688244	ns
GO:0016435	rRNA (guanine) methyltransferase activity	Molecular Function	ENSAPLG00020008959	1	5286	1	12901	1	0.409736	ns	0.688244	ns
GO:0070476	rRNA (guanine-N7)-methylation	Biological Process	ENSAPLG00020008959	1	5286	1	12901	1	0.409736	ns	0.688244	ns
GO:0061666	UFM1 ligase activity	Molecular Function	ENSAPLG00020012560	1	5286	1	12901	1	0.409736	ns	0.688244	ns
GO:0043189	H4/H2A histone acetyltransferase complex	Cellular Component	ENSAPLG00020008575	1	5286	1	12901	1	0.409736	ns	0.688244	ns
GO:0033204	ribonuclease P RNA binding	Molecular Function	ENSAPLG00020014235	1	5286	1	12901	1	0.409736	ns	0.688244	ns
GO:0030121	AP-1 adaptor complex	Cellular Component	ENSAPLG00020008776	1	5286	1	12901	1	0.409736	ns	0.688244	ns
GO:0030426	growth cone	Cellular Component	ENSAPLG00020009944	1	5286	1	12901	1	0.409736	ns	0.688244	ns
GO:0010494	cytoplasmic stress granule	Cellular Component	ENSAPLG00020000770	1	5286	1	12901	1	0.409736	ns	0.688244	ns
GO:0006893	Golgi to plasma membrane transport	Biological Process	ENSAPLG00020010423	1	5286	1	12901	1	0.409736	ns	0.688244	ns
GO:0008240	tripeptidyl-peptidase activity	Molecular Function	ENSAPLG00020006724	1	5286	1	12901	1	0.409736	ns	0.688244	ns
GO:0000428	DNA-directed RNA polymerase complex	Cellular Component	ENSAPLG00020018070	1	5286	1	12901	1	0.409736	ns	0.688244	ns
GO:0008897	holo-[acyl-carrier-protein] synthase activity	Molecular Function	ENSAPLG00020000713	1	5286	1	12901	1	0.409736	ns	0.688244	ns
GO:0004958	prostaglandin F receptor activity	Molecular Function	ENSAPLG00020014035	1	5286	1	12901	1	0.409736	ns	0.688244	ns
GO:0008448	N-acetylglucosamine-6-phosphate deacetylase activity	Molecular Function	ENSAPLG00020004684	1	5286	1	12901	1	0.409736	ns	0.688244	ns
GO:0007250	activation of NF-kappaB-inducing kinase activity	Biological Process	ENSAPLG00020003475	1	5286	1	12901	1	0.409736	ns	0.688244	ns
GO:0046330	positive regulation of JNK cascade	Biological Process	ENSAPLG00020003475	1	5286	1	12901	1	0.409736	ns	0.688244	ns
GO:0000795	synaptonemal complex	Cellular Component	ENSAPLG00020002540	1	5286	1	12901	1	0.409736	ns	0.688244	ns
GO:0018094	protein polyglycylation	Biological Process	ENSAPLG00020014720	1	5286	1	12901	1	0.409736	ns	0.688244	ns
GO:0070735	protein-glycine ligase activity	Molecular Function	ENSAPLG00020014720	1	5286	1	12901	1	0.409736	ns	0.688244	ns
GO:0045916	negative regulation of complement activation	Biological Process	ENSAPLG00020014632	1	5286	1	12901	1	0.409736	ns	0.688244	ns
GO:0004139	deoxyribose-phosphate aldolase activity	Molecular Function	ENSAPLG00020014828	1	5286	1	12901	1	0.409736	ns	0.688244	ns
GO:0045721	negative regulation of gluconeogenesis	Biological Process	ENSAPLG00020016277	1	5286	1	12901	1	0.409736	ns	0.688244	ns
GO:0034361	very-low-density lipoprotein particle	Cellular Component	ENSAPLG00020007217	1	5286	1	12901	1	0.409736	ns	0.688244	ns
GO:0042627	chylomicron	Cellular Component	ENSAPLG00020007217	1	5286	1	12901	1	0.409736	ns	0.688244	ns
GO:0045735	nutrient reservoir activity	Molecular Function	ENSAPLG00020007217	1	5286	1	12901	1	0.409736	ns	0.688244	ns
GO:0006490	oligosaccharide-lipid intermediate biosynthetic process	Biological Process	ENSAPLG00020001175	1	5286	1	12901	1	0.409736	ns	0.688244	ns
GO:0042283	dolichyl pyrophosphate Glc1Man9GlcNAc2 alpha-1,3-glucosyltransferase activity	Molecular Function	ENSAPLG00020001175	1	5286	1	12901	1	0.409736	ns	0.688244	ns
GO:0004164	diphthine synthase activity	Molecular Function	ENSAPLG00020015989	1	5286	1	12901	1	0.409736	ns	0.688244	ns
GO:0007599	hemostasis	Biological Process	ENSAPLG00020001820	1	5286	1	12901	1	0.409736	ns	0.688244	ns
GO:0008796	bis(5'-nucleosyl)-tetraphosphatase activity	Molecular Function	ENSAPLG00020018305	1	5286	1	12901	1	0.409736	ns	0.688244	ns
GO:0071816	tail-anchored membrane protein insertion into ER membrane	Biological Process	ENSAPLG00020007822	1	5286	1	12901	1	0.409736	ns	0.688244	ns
GO:0070060	'de novo' actin filament nucleation	Biological Process	ENSAPLG00020007636	1	5286	1	12901	1	0.409736	ns	0.688244	ns
GO:0015643	toxic substance binding	Molecular Function	ENSAPLG00020005375	1	5286	1	12901	1	0.409736	ns	0.688244	ns
GO:0035240	dopamine binding	Molecular Function	ENSAPLG00020000231	1	5286	1	12901	1	0.409736	ns	0.688244	ns
GO:0072544	L-DOPA binding	Molecular Function	ENSAPLG00020000231	1	5286	1	12901	1	0.409736	ns	0.688244	ns
GO:0072545	tyrosine binding	Molecular Function	ENSAPLG00020000231	1	5286	1	12901	1	0.409736	ns	0.688244	ns
GO:0005004	GPI-linked ephrin receptor activity	Molecular Function	ENSAPLG00020016524	1	5286	1	12901	1	0.409736	ns	0.688244	ns
GO:0046599	regulation of centriole replication	Biological Process	ENSAPLG00020011231	1	5286	1	12901	1	0.409736	ns	0.688244	ns
GO:0046475	glycerophospholipid catabolic process	Biological Process	ENSAPLG00020009220	1	5286	1	12901	1	0.409736	ns	0.688244	ns
GO:0047389	glycerophosphocholine phosphodiesterase activity	Molecular Function	ENSAPLG00020009220	1	5286	1	12901	1	0.409736	ns	0.688244	ns
GO:0038093	Fc receptor signaling pathway	Biological Process	ENSAPLG00020011541	1	5286	1	12901	1	0.409736	ns	0.688244	ns
GO:0038109	Kit signaling pathway	Biological Process	ENSAPLG00020011541	1	5286	1	12901	1	0.409736	ns	0.688244	ns
GO:0035608	protein deglutamylation	Biological Process	ENSAPLG00020015398	1	5286	1	12901	1	0.409736	ns	0.688244	ns
GO:0051569	regulation of histone H3-K4 methylation	Biological Process	ENSAPLG00020011169	1	5286	1	12901	1	0.409736	ns	0.688244	ns
GO:0010991	negative regulation of SMAD protein complex assembly	Biological Process	ENSAPLG00020016148	1	5286	1	12901	1	0.409736	ns	0.688244	ns
GO:0016572	histone phosphorylation	Biological Process	ENSAPLG00020000404	1	5286	1	12901	1	0.409736	ns	0.688244	ns
GO:0004833	tryptophan 2,3-dioxygenase activity	Molecular Function	ENSAPLG00020003939	1	5286	1	12901	1	0.409736	ns	0.688244	ns
GO:0008409	5'-3' exonuclease activity	Molecular Function	ENSAPLG00020014709	1	5286	1	12901	1	0.409736	ns	0.688244	ns
GO:0006730	one-carbon metabolic process	Biological Process	ENSAPLG00020018036	1	5286	1	12901	1	0.409736	ns	0.688244	ns
GO:0009258	10-formyltetrahydrofolate catabolic process	Biological Process	ENSAPLG00020018036	1	5286	1	12901	1	0.409736	ns	0.688244	ns
GO:0016155	formyltetrahydrofolate dehydrogenase activity	Molecular Function	ENSAPLG00020018036	1	5286	1	12901	1	0.409736	ns	0.688244	ns
GO:0016973	poly(A)+ mRNA export from nucleus	Biological Process	ENSAPLG00020013968	1	5286	1	12901	1	0.409736	ns	0.688244	ns
GO:0003691	double-stranded telomeric DNA binding	Molecular Function	ENSAPLG00020000799	1	5286	1	12901	1	0.409736	ns	0.688244	ns
GO:0004345	glucose-6-phosphate dehydrogenase activity	Molecular Function	ENSAPLG00020018091	1	5286	1	12901	1	0.409736	ns	0.688244	ns
GO:0033043	regulation of organelle organization	Biological Process	ENSAPLG00020004698	1	5286	1	12901	1	0.409736	ns	0.688244	ns
GO:0032098	regulation of appetite	Biological Process	ENSAPLG00020002064	1	5286	1	12901	1	0.409736	ns	0.688244	ns
GO:0000086	G2/M transition of mitotic cell cycle	Biological Process	ENSAPLG00020014195	1	5286	1	12901	1	0.409736	ns	0.688244	ns
GO:0048935	peripheral nervous system neuron development	Biological Process	ENSAPLG00020000038	1	5286	1	12901	1	0.409736	ns	0.688244	ns
GO:0048278	vesicle docking	Biological Process	ENSAPLG00020016296	1	5286	1	12901	1	0.409736	ns	0.688244	ns
GO:0001972	retinoic acid binding	Molecular Function	ENSAPLG00020015715	1	5286	1	12901	1	0.409736	ns	0.688244	ns
GO:0034653	retinoic acid catabolic process	Biological Process	ENSAPLG00020015715	1	5286	1	12901	1	0.409736	ns	0.688244	ns
GO:0008597	calcium-dependent protein serine/threonine phosphatase regulator activity	Molecular Function	ENSAPLG00020012122	1	5286	1	12901	1	0.409736	ns	0.688244	ns
GO:0017174	glycine N-methyltransferase activity	Molecular Function	ENSAPLG00020007812	1	5286	1	12901	1	0.409736	ns	0.688244	ns
GO:0010824	regulation of centrosome duplication	Biological Process	ENSAPLG00020001633	1	5286	1	12901	1	0.409736	ns	0.688244	ns
GO:0034477	U6 snRNA 3'-end processing	Biological Process	ENSAPLG00020008457	1	5286	1	12901	1	0.409736	ns	0.688244	ns
GO:0018023	peptidyl-lysine trimethylation	Biological Process	ENSAPLG00020004925	1	5286	1	12901	1	0.409736	ns	0.688244	ns
GO:0050819	negative regulation of coagulation	Biological Process	ENSAPLG00020004025	1	5286	1	12901	1	0.409736	ns	0.688244	ns
GO:0004148	dihydrolipoyl dehydrogenase activity	Molecular Function	ENSAPLG00020004309	1	5286	1	12901	1	0.409736	ns	0.688244	ns
GO:0035971	peptidyl-histidine dephosphorylation	Biological Process	ENSAPLG00020010226	1	5286	1	12901	1	0.409736	ns	0.688244	ns
GO:0101006	protein histidine phosphatase activity	Molecular Function	ENSAPLG00020010226	1	5286	1	12901	1	0.409736	ns	0.688244	ns
GO:0043154	negative regulation of cysteine-type endopeptidase activity involved in apoptotic process	Biological Process	ENSAPLG00020004018	1	5286	1	12901	1	0.409736	ns	0.688244	ns
GO:0004055	argininosuccinate synthase activity	Molecular Function	ENSAPLG00020010114	1	5286	1	12901	1	0.409736	ns	0.688244	ns
GO:0006526	arginine biosynthetic process	Biological Process	ENSAPLG00020010114	1	5286	1	12901	1	0.409736	ns	0.688244	ns
GO:0061138	morphogenesis of a branching epithelium	Biological Process	ENSAPLG00020007233	1	5286	1	12901	1	0.409736	ns	0.688244	ns
GO:0004534	5'-3' exoribonuclease activity	Molecular Function	ENSAPLG00020000132	1	5286	1	12901	1	0.409736	ns	0.688244	ns
GO:0012507	ER to Golgi transport vesicle membrane	Cellular Component	ENSAPLG00020013688	1	5286	1	12901	1	0.409736	ns	0.688244	ns
GO:0004788	thiamine diphosphokinase activity	Molecular Function	ENSAPLG00020011881	1	5286	1	12901	1	0.409736	ns	0.688244	ns
GO:0006772	thiamine metabolic process	Biological Process	ENSAPLG00020011881	1	5286	1	12901	1	0.409736	ns	0.688244	ns
GO:0009229	thiamine diphosphate biosynthetic process	Biological Process	ENSAPLG00020011881	1	5286	1	12901	1	0.409736	ns	0.688244	ns
GO:0030975	thiamine binding	Molecular Function	ENSAPLG00020011881	1	5286	1	12901	1	0.409736	ns	0.688244	ns
GO:0048821	erythrocyte development	Biological Process	ENSAPLG00020005697	1	5286	1	12901	1	0.409736	ns	0.688244	ns
GO:0004371	glycerone kinase activity	Molecular Function	ENSAPLG00020003114	1	5286	1	12901	1	0.409736	ns	0.688244	ns
GO:0006071	glycerol metabolic process	Biological Process	ENSAPLG00020003114	1	5286	1	12901	1	0.409736	ns	0.688244	ns
GO:0008460	dTDP-glucose 4,6-dehydratase activity	Molecular Function	ENSAPLG00020012243	1	5286	1	12901	1	0.409736	ns	0.688244	ns
GO:0009225	nucleotide-sugar metabolic process	Biological Process	ENSAPLG00020012243	1	5286	1	12901	1	0.409736	ns	0.688244	ns
GO:0008139	nuclear localization sequence binding	Molecular Function	ENSAPLG00020008038	1	5286	1	12901	1	0.409736	ns	0.688244	ns
GO:0051918	negative regulation of fibrinolysis	Biological Process	ENSAPLG00020004344	1	5286	1	12901	1	0.409736	ns	0.688244	ns
GO:0008123	cholesterol 7-alpha-monooxygenase activity	Molecular Function	ENSAPLG00020014877	1	5286	1	12901	1	0.409736	ns	0.688244	ns
GO:0071333	cellular response to glucose stimulus	Biological Process	ENSAPLG00020014877	1	5286	1	12901	1	0.409736	ns	0.688244	ns
GO:0009952	anterior/posterior pattern specification	Biological Process	ENSAPLG00020004885	1	5286	1	12901	1	0.409736	ns	0.688244	ns
GO:0009953	dorsal/ventral pattern formation	Biological Process	ENSAPLG00020004885	1	5286	1	12901	1	0.409736	ns	0.688244	ns
GO:0002467	germinal center formation	Biological Process	ENSAPLG00020014233	1	5286	1	12901	1	0.409736	ns	0.688244	ns
GO:0038021	leptin receptor activity	Molecular Function	ENSAPLG00020017465	1	5286	1	12901	1	0.409736	ns	0.688244	ns
GO:0009013	succinate-semialdehyde dehydrogenase [NAD(P)+] activity	Molecular Function	ENSAPLG00020016858	1	5286	1	12901	1	0.409736	ns	0.688244	ns
GO:0009450	gamma-aminobutyric acid catabolic process	Biological Process	ENSAPLG00020016858	1	5286	1	12901	1	0.409736	ns	0.688244	ns
GO:0030331	estrogen receptor binding	Molecular Function	ENSAPLG00020002200	1	5286	1	12901	1	0.409736	ns	0.688244	ns
GO:0008746	NAD(P)+ transhydrogenase activity	Molecular Function	ENSAPLG00020002522	1	5286	1	12901	1	0.409736	ns	0.688244	ns
GO:0016756	glutathione gamma-glutamylcysteinyltransferase activity	Molecular Function	ENSAPLG00020000306	1	5286	1	12901	1	0.409736	ns	0.688244	ns
GO:0046938	phytochelatin biosynthetic process	Biological Process	ENSAPLG00020000306	1	5286	1	12901	1	0.409736	ns	0.688244	ns
GO:0000350	generation of catalytic spliceosome for second transesterification step	Biological Process	ENSAPLG00020018353	1	5286	1	12901	1	0.409736	ns	0.688244	ns
GO:1904684	negative regulation of metalloendopeptidase activity	Biological Process	ENSAPLG00020016916	1	5286	1	12901	1	0.409736	ns	0.688244	ns
GO:0045577	regulation of B cell differentiation	Biological Process	ENSAPLG00020003426	1	5286	1	12901	1	0.409736	ns	0.688244	ns
GO:0050861	positive regulation of B cell receptor signaling pathway	Biological Process	ENSAPLG00020003426	1	5286	1	12901	1	0.409736	ns	0.688244	ns
GO:0035299	inositol pentakisphosphate 2-kinase activity	Molecular Function	ENSAPLG00020018418	1	5286	1	12901	1	0.409736	ns	0.688244	ns
GO:0002949	tRNA threonylcarbamoyladenosine modification	Biological Process	ENSAPLG00020015200	1	5286	1	12901	1	0.409736	ns	0.688244	ns
GO:0043984	histone H4-K16 acetylation	Biological Process	ENSAPLG00020018095	1	5286	1	12901	1	0.409736	ns	0.688244	ns
GO:0032133	chromosome passenger complex	Cellular Component	ENSAPLG00020009820	1	5286	1	12901	1	0.409736	ns	0.688244	ns
GO:0043988	histone H3-S28 phosphorylation	Biological Process	ENSAPLG00020009820	1	5286	1	12901	1	0.409736	ns	0.688244	ns
GO:0018021	peptidyl-histidine methylation	Biological Process	ENSAPLG00020006882	1	5286	1	12901	1	0.409736	ns	0.688244	ns
GO:0018064	protein-L-histidine N-tele-methyltransferase activity	Molecular Function	ENSAPLG00020006882	1	5286	1	12901	1	0.409736	ns	0.688244	ns
GO:0030047	actin modification	Biological Process	ENSAPLG00020006882	1	5286	1	12901	1	0.409736	ns	0.688244	ns
GO:0004512	inositol-3-phosphate synthase activity	Molecular Function	ENSAPLG00020012398	1	5286	1	12901	1	0.409736	ns	0.688244	ns
GO:0006021	inositol biosynthetic process	Biological Process	ENSAPLG00020012398	1	5286	1	12901	1	0.409736	ns	0.688244	ns
GO:0046951	ketone body biosynthetic process	Biological Process	ENSAPLG00020012907	1	5286	1	12901	1	0.409736	ns	0.688244	ns
GO:0030991	intraciliary transport particle A	Cellular Component	ENSAPLG00020011684	1	5286	1	12901	1	0.409736	ns	0.688244	ns
GO:0004776	succinate-CoA ligase (GDP-forming) activity	Molecular Function	ENSAPLG00020014071	1	5286	1	12901	1	0.409736	ns	0.688244	ns
GO:0006104	succinyl-CoA metabolic process	Biological Process	ENSAPLG00020014071	1	5286	1	12901	1	0.409736	ns	0.688244	ns
GO:0006611	protein export from nucleus	Biological Process	ENSAPLG00020018467	1	5286	1	12901	1	0.409736	ns	0.688244	ns
GO:1905775	negative regulation of DNA helicase activity	Biological Process	ENSAPLG00020010525	1	5286	1	12901	1	0.409736	ns	0.688244	ns
GO:0004077	biotin-[acetyl-CoA-carboxylase] ligase activity	Molecular Function	ENSAPLG00020005293	1	5286	1	12901	1	0.409736	ns	0.688244	ns
GO:0106370	protein-L-histidine N-pros-methyltransferase activity	Molecular Function	ENSAPLG00020008523	1	5286	1	12901	1	0.409736	ns	0.688244	ns
GO:0004163	diphosphomevalonate decarboxylase activity	Molecular Function	ENSAPLG00020005366	1	5286	1	12901	1	0.409736	ns	0.688244	ns
GO:0019287	isopentenyl diphosphate biosynthetic process, mevalonate pathway	Biological Process	ENSAPLG00020005366	1	5286	1	12901	1	0.409736	ns	0.688244	ns
GO:0048814	regulation of dendrite morphogenesis	Biological Process	ENSAPLG00020003806	1	5286	1	12901	1	0.409736	ns	0.688244	ns
GO:0030836	positive regulation of actin filament depolymerization	Biological Process	ENSAPLG00020002988	1	5286	1	12901	1	0.409736	ns	0.688244	ns
GO:0010001	glial cell differentiation	Biological Process	ENSAPLG00020018484	1	5286	1	12901	1	0.409736	ns	0.688244	ns
GO:0050772	positive regulation of axonogenesis	Biological Process	ENSAPLG00020018484	1	5286	1	12901	1	0.409736	ns	0.688244	ns
GO:0016521	pituitary adenylate cyclase activating polypeptide activity	Molecular Function	ENSAPLG00020016963	1	5286	1	12901	1	0.409736	ns	0.688244	ns
GO:0031858	pituitary adenylate cyclase-activating polypeptide receptor binding	Molecular Function	ENSAPLG00020016963	1	5286	1	12901	1	0.409736	ns	0.688244	ns
GO:0060048	cardiac muscle contraction	Biological Process	ENSAPLG00020006684	1	5286	1	12901	1	0.409736	ns	0.688244	ns
GO:1903779	regulation of cardiac conduction	Biological Process	ENSAPLG00020006684	1	5286	1	12901	1	0.409736	ns	0.688244	ns
GO:0055037	recycling endosome	Cellular Component	ENSAPLG00020014474	1	5286	1	12901	1	0.409736	ns	0.688244	ns
GO:0090382	phagosome maturation	Biological Process	ENSAPLG00020014474	1	5286	1	12901	1	0.409736	ns	0.688244	ns
GO:0016812	hydrolase activity, acting on carbon-nitrogen (but not peptide) bonds, in cyclic amides	Molecular Function	ENSAPLG00020015647	1	5286	1	12901	1	0.409736	ns	0.688244	ns
GO:0019556	histidine catabolic process to glutamate and formamide	Biological Process	ENSAPLG00020015647	1	5286	1	12901	1	0.409736	ns	0.688244	ns
GO:0002532	production of molecular mediator involved in inflammatory response	Biological Process	ENSAPLG00020003122	1	5286	1	12901	1	0.409736	ns	0.688244	ns
GO:0051424	corticotropin-releasing hormone binding	Molecular Function	ENSAPLG00020008513	1	5286	1	12901	1	0.409736	ns	0.688244	ns
GO:0032780	negative regulation of ATPase activity	Biological Process	ENSAPLG00020014573	1	5286	1	12901	1	0.409736	ns	0.688244	ns
GO:0097730	non-motile cilium	Cellular Component	ENSAPLG00020014964	1	5286	1	12901	1	0.409736	ns	0.688244	ns
GO:0070976	TIR domain binding	Molecular Function	ENSAPLG00020001140	1	5286	1	12901	1	0.409736	ns	0.688244	ns
GO:0006689	ganglioside catabolic process	Biological Process	ENSAPLG00020006094	1	5286	1	12901	1	0.409736	ns	0.688244	ns
GO:0005547	phosphatidylinositol-3,4,5-trisphosphate binding	Molecular Function	ENSAPLG00020015742	1	5286	1	12901	1	0.409736	ns	0.688244	ns
GO:0043005	neuron projection	Cellular Component	ENSAPLG00020007934	1	5286	1	12901	1	0.409736	ns	0.688244	ns
GO:0004366	glycerol-3-phosphate O-acyltransferase activity	Molecular Function	ENSAPLG00020007844	1	5286	1	12901	1	0.409736	ns	0.688244	ns
GO:0008106	alcohol dehydrogenase (NADP+) activity	Molecular Function	ENSAPLG00020017232	1	5286	1	12901	1	0.409736	ns	0.688244	ns
GO:0046185	aldehyde catabolic process	Biological Process	ENSAPLG00020017232	1	5286	1	12901	1	0.409736	ns	0.688244	ns
GO:0005457	GDP-fucose transmembrane transporter activity	Molecular Function	ENSAPLG00020014954	1	5286	1	12901	1	0.409736	ns	0.688244	ns
GO:0036085	GDP-fucose import into Golgi lumen	Biological Process	ENSAPLG00020014954	1	5286	1	12901	1	0.409736	ns	0.688244	ns
GO:0004126	cytidine deaminase activity	Molecular Function	ENSAPLG00020007548	1	5286	1	12901	1	0.409736	ns	0.688244	ns
GO:0009972	cytidine deamination	Biological Process	ENSAPLG00020007548	1	5286	1	12901	1	0.409736	ns	0.688244	ns
GO:0031119	tRNA pseudouridine synthesis	Biological Process	ENSAPLG00020002632	1	5286	1	12901	1	0.409736	ns	0.688244	ns
GO:0035662	Toll-like receptor 4 binding	Molecular Function	ENSAPLG00020007178	1	5286	1	12901	1	0.409736	ns	0.688244	ns
GO:0032509	endosome transport via multivesicular body sorting pathway	Biological Process	ENSAPLG00020001499	1	5286	1	12901	1	0.409736	ns	0.688244	ns
GO:0035325	Toll-like receptor binding	Molecular Function	ENSAPLG00020004338	1	5286	1	12901	1	0.409736	ns	0.688244	ns
GO:0007041	lysosomal transport	Biological Process	ENSAPLG00020013639	1	5286	1	12901	1	0.409736	ns	0.688244	ns
GO:0004115	3',5'-cyclic-AMP phosphodiesterase activity	Molecular Function	ENSAPLG00020017470	1	5286	1	12901	1	0.409736	ns	0.688244	ns
GO:0006198	cAMP catabolic process	Biological Process	ENSAPLG00020017470	1	5286	1	12901	1	0.409736	ns	0.688244	ns
GO:0006282	regulation of DNA repair	Biological Process	ENSAPLG00020016585	1	5286	1	12901	1	0.409736	ns	0.688244	ns
GO:0003842	1-pyrroline-5-carboxylate dehydrogenase activity	Molecular Function	ENSAPLG00020016445	1	5286	1	12901	1	0.409736	ns	0.688244	ns
GO:0010133	proline catabolic process to glutamate	Biological Process	ENSAPLG00020016445	1	5286	1	12901	1	0.409736	ns	0.688244	ns
GO:0045089	positive regulation of innate immune response	Biological Process	ENSAPLG00020017628	1	5286	1	12901	1	0.409736	ns	0.688244	ns
GO:0030010	establishment of cell polarity	Biological Process	ENSAPLG00020008838	1	5286	1	12901	1	0.409736	ns	0.688244	ns
GO:0008410	CoA-transferase activity	Molecular Function	ENSAPLG00020009574	1	5286	1	12901	1	0.409736	ns	0.688244	ns
GO:0046952	ketone body catabolic process	Biological Process	ENSAPLG00020009574	1	5286	1	12901	1	0.409736	ns	0.688244	ns
GO:0022407	regulation of cell-cell adhesion	Biological Process	ENSAPLG00020015261	1	5286	1	12901	1	0.409736	ns	0.688244	ns
GO:0070093	negative regulation of glucagon secretion	Biological Process	ENSAPLG00020002670	1	5286	1	12901	1	0.409736	ns	0.688244	ns
GO:0008307	structural constituent of muscle	Molecular Function	ENSAPLG00020014276	1	5286	1	12901	1	0.409736	ns	0.688244	ns
GO:0047390	glycerophosphocholine cholinephosphodiesterase activity	Molecular Function	ENSAPLG00020008003	1	5286	1	12901	1	0.409736	ns	0.688244	ns
GO:0070176	DRM complex	Cellular Component	ENSAPLG00020012846	1	5286	1	12901	1	0.409736	ns	0.688244	ns
GO:0006625	protein targeting to peroxisome	Biological Process	ENSAPLG00020011255	1	5286	1	12901	1	0.409736	ns	0.688244	ns
GO:0032027	myosin light chain binding	Molecular Function	ENSAPLG00020017511	1	5286	1	12901	1	0.409736	ns	0.688244	ns
GO:0097224	sperm connecting piece	Cellular Component	ENSAPLG00020017511	1	5286	1	12901	1	0.409736	ns	0.688244	ns
GO:0004801	transaldolase activity	Molecular Function	ENSAPLG00020000448	1	5286	1	12901	1	0.409736	ns	0.688244	ns
GO:1990426	mitotic recombination-dependent replication fork processing	Biological Process	ENSAPLG00020001110	1	5286	1	12901	1	0.409736	ns	0.688244	ns
GO:0036157	outer dynein arm	Cellular Component	ENSAPLG00020003563	1	5286	1	12901	1	0.409736	ns	0.688244	ns
GO:0008158	hedgehog receptor activity	Molecular Function	ENSAPLG00020009617	1	5286	1	12901	1	0.409736	ns	0.688244	ns
GO:0004312	fatty acid synthase activity	Molecular Function	ENSAPLG00020006742	1	5286	1	12901	1	0.409736	ns	0.688244	ns
GO:0004313	[acyl-carrier-protein] S-acetyltransferase activity	Molecular Function	ENSAPLG00020006742	1	5286	1	12901	1	0.409736	ns	0.688244	ns
GO:0004314	[acyl-carrier-protein] S-malonyltransferase activity	Molecular Function	ENSAPLG00020006742	1	5286	1	12901	1	0.409736	ns	0.688244	ns
GO:0004315	3-oxoacyl-[acyl-carrier-protein] synthase activity	Molecular Function	ENSAPLG00020006742	1	5286	1	12901	1	0.409736	ns	0.688244	ns
GO:0004316	3-oxoacyl-[acyl-carrier-protein] reductase (NADPH) activity	Molecular Function	ENSAPLG00020006742	1	5286	1	12901	1	0.409736	ns	0.688244	ns
GO:0004317	3-hydroxypalmitoyl-[acyl-carrier-protein] dehydratase activity	Molecular Function	ENSAPLG00020006742	1	5286	1	12901	1	0.409736	ns	0.688244	ns
GO:0004320	oleoyl-[acyl-carrier-protein] hydrolase activity	Molecular Function	ENSAPLG00020006742	1	5286	1	12901	1	0.409736	ns	0.688244	ns
GO:0008152	metabolic process	Biological Process	ENSAPLG00020006742	1	5286	1	12901	1	0.409736	ns	0.688244	ns
GO:0008659	(3R)-hydroxymyristoyl-[acyl-carrier-protein] dehydratase activity	Molecular Function	ENSAPLG00020006742	1	5286	1	12901	1	0.409736	ns	0.688244	ns
GO:0008693	3-hydroxydecanoyl-[acyl-carrier-protein] dehydratase activity	Molecular Function	ENSAPLG00020006742	1	5286	1	12901	1	0.409736	ns	0.688244	ns
GO:0016295	myristoyl-[acyl-carrier-protein] hydrolase activity	Molecular Function	ENSAPLG00020006742	1	5286	1	12901	1	0.409736	ns	0.688244	ns
GO:0016296	palmitoyl-[acyl-carrier-protein] hydrolase activity	Molecular Function	ENSAPLG00020006742	1	5286	1	12901	1	0.409736	ns	0.688244	ns
GO:0016297	acyl-[acyl-carrier-protein] hydrolase activity	Molecular Function	ENSAPLG00020006742	1	5286	1	12901	1	0.409736	ns	0.688244	ns
GO:0016418	S-acetyltransferase activity	Molecular Function	ENSAPLG00020006742	1	5286	1	12901	1	0.409736	ns	0.688244	ns
GO:0016419	S-malonyltransferase activity	Molecular Function	ENSAPLG00020006742	1	5286	1	12901	1	0.409736	ns	0.688244	ns
GO:0019171	3-hydroxyacyl-[acyl-carrier-protein] dehydratase activity	Molecular Function	ENSAPLG00020006742	1	5286	1	12901	1	0.409736	ns	0.688244	ns
GO:0031177	phosphopantetheine binding	Molecular Function	ENSAPLG00020006742	1	5286	1	12901	1	0.409736	ns	0.688244	ns
GO:0032787	monocarboxylic acid metabolic process	Biological Process	ENSAPLG00020006742	1	5286	1	12901	1	0.409736	ns	0.688244	ns
GO:0047117	enoyl-[acyl-carrier-protein] reductase (NADPH, A-specific) activity	Molecular Function	ENSAPLG00020006742	1	5286	1	12901	1	0.409736	ns	0.688244	ns
GO:0047451	3-hydroxyoctanoyl-[acyl-carrier-protein] dehydratase activity	Molecular Function	ENSAPLG00020006742	1	5286	1	12901	1	0.409736	ns	0.688244	ns
GO:0005838	proteasome regulatory particle	Cellular Component	ENSAPLG00020008685	1	5286	1	12901	1	0.409736	ns	0.688244	ns
GO:0019348	dolichol metabolic process	Biological Process	ENSAPLG00020002147	1	5286	1	12901	1	0.409736	ns	0.688244	ns
GO:0036122	BMP binding	Molecular Function	ENSAPLG00020009735	1	5286	1	12901	1	0.409736	ns	0.688244	ns
GO:1990712	HFE-transferrin receptor complex	Cellular Component	ENSAPLG00020009735	1	5286	1	12901	1	0.409736	ns	0.688244	ns
GO:0004479	methionyl-tRNA formyltransferase activity	Molecular Function	ENSAPLG00020014379	1	5286	1	12901	1	0.409736	ns	0.688244	ns
GO:0071951	conversion of methionyl-tRNA to N-formyl-methionyl-tRNA	Biological Process	ENSAPLG00020014379	1	5286	1	12901	1	0.409736	ns	0.688244	ns
GO:0043175	RNA polymerase core enzyme binding	Molecular Function	ENSAPLG00020011164	1	5286	1	12901	1	0.409736	ns	0.688244	ns
GO:0030195	negative regulation of blood coagulation	Biological Process	ENSAPLG00020015462	1	5286	1	12901	1	0.409736	ns	0.688244	ns
GO:0030366	molybdopterin synthase activity	Molecular Function	ENSAPLG00020003022	1	5286	1	12901	1	0.409736	ns	0.688244	ns
GO:0016499	orexin receptor activity	Molecular Function	ENSAPLG00020012905	1	5286	1	12901	1	0.409736	ns	0.688244	ns
GO:0022410	circadian sleep/wake cycle process	Biological Process	ENSAPLG00020012905	1	5286	1	12901	1	0.409736	ns	0.688244	ns
GO:0045177	apical part of cell	Cellular Component	ENSAPLG00020012905	1	5286	1	12901	1	0.409736	ns	0.688244	ns
GO:0032212	positive regulation of telomere maintenance via telomerase	Biological Process	ENSAPLG00020001153	1	5286	1	12901	1	0.409736	ns	0.688244	ns
GO:0016785	selenotransferase activity	Molecular Function	ENSAPLG00020015888	1	5286	1	12901	1	0.409736	ns	0.688244	ns
GO:0097056	selenocysteinyl-tRNA(Sec) biosynthetic process	Biological Process	ENSAPLG00020015888	1	5286	1	12901	1	0.409736	ns	0.688244	ns
GO:0015144	carbohydrate transmembrane transporter activity	Molecular Function	ENSAPLG00020003860	1	5286	1	12901	1	0.409736	ns	0.688244	ns
GO:0034219	carbohydrate transmembrane transport	Biological Process	ENSAPLG00020003860	1	5286	1	12901	1	0.409736	ns	0.688244	ns
GO:0008612	peptidyl-lysine modification to peptidyl-hypusine	Biological Process	ENSAPLG00020007983	1	5286	1	12901	1	0.409736	ns	0.688244	ns
GO:0019135	deoxyhypusine monooxygenase activity	Molecular Function	ENSAPLG00020007983	1	5286	1	12901	1	0.409736	ns	0.688244	ns
GO:0008113	peptide-methionine (S)-S-oxide reductase activity	Molecular Function	ENSAPLG00020001228	1	5286	1	12901	1	0.409736	ns	0.688244	ns
GO:0051213	dioxygenase activity	Molecular Function	ENSAPLG00020006937	1	5286	1	12901	1	0.409736	ns	0.688244	ns
GO:0008812	choline dehydrogenase activity	Molecular Function	ENSAPLG00020002792	1	5286	1	12901	1	0.409736	ns	0.688244	ns
GO:0019285	glycine betaine biosynthetic process from choline	Biological Process	ENSAPLG00020002792	1	5286	1	12901	1	0.409736	ns	0.688244	ns
GO:0015067	amidinotransferase activity	Molecular Function	ENSAPLG00020017692	1	5286	1	12901	1	0.409736	ns	0.688244	ns
GO:0060315	negative regulation of ryanodine-sensitive calcium-release channel activity	Biological Process	ENSAPLG00020017795	1	5286	1	12901	1	0.409736	ns	0.688244	ns
GO:0071013	catalytic step 2 spliceosome	Cellular Component	ENSAPLG00020008453	1	5286	1	12901	1	0.409736	ns	0.688244	ns
GO:0043023	ribosomal large subunit binding	Molecular Function	ENSAPLG00020007317	1	5286	1	12901	1	0.409736	ns	0.688244	ns
GO:0014909	smooth muscle cell migration	Biological Process	ENSAPLG00020011478	1	5286	1	12901	1	0.409736	ns	0.688244	ns
GO:0043625	delta DNA polymerase complex	Cellular Component	ENSAPLG00020002829	1	5286	1	12901	1	0.409736	ns	0.688244	ns
GO:0004751	ribose-5-phosphate isomerase activity	Molecular Function	ENSAPLG00020005510	1	5286	1	12901	1	0.409736	ns	0.688244	ns
GO:0009052	pentose-phosphate shunt, non-oxidative branch	Biological Process	ENSAPLG00020005510	1	5286	1	12901	1	0.409736	ns	0.688244	ns
GO:0007422	peripheral nervous system development	Biological Process	ENSAPLG00020007681	1	5286	1	12901	1	0.409736	ns	0.688244	ns
GO:0019226	transmission of nerve impulse	Biological Process	ENSAPLG00020007681	1	5286	1	12901	1	0.409736	ns	0.688244	ns
GO:0004174	electron-transferring-flavoprotein dehydrogenase activity	Molecular Function	ENSAPLG00020003742	1	5286	1	12901	1	0.409736	ns	0.688244	ns
GO:0004655	porphobilinogen synthase activity	Molecular Function	ENSAPLG00020010463	1	5286	1	12901	1	0.409736	ns	0.688244	ns
GO:0004134	4-alpha-glucanotransferase activity	Molecular Function	ENSAPLG00020015583	1	5286	1	12901	1	0.409736	ns	0.688244	ns
GO:0004135	amylo-alpha-1,6-glucosidase activity	Molecular Function	ENSAPLG00020015583	1	5286	1	12901	1	0.409736	ns	0.688244	ns
GO:0005980	glycogen catabolic process	Biological Process	ENSAPLG00020015583	1	5286	1	12901	1	0.409736	ns	0.688244	ns
GO:0034998	oligosaccharyltransferase I complex	Cellular Component	ENSAPLG00020003796	1	5286	1	12901	1	0.409736	ns	0.688244	ns
GO:0014059	regulation of dopamine secretion	Biological Process	ENSAPLG00020000919	1	5286	1	12901	1	0.409736	ns	0.688244	ns
GO:0003913	DNA photolyase activity	Molecular Function	ENSAPLG00020001151	1	5286	1	12901	1	0.409736	ns	0.688244	ns
GO:0033002	muscle cell proliferation	Biological Process	ENSAPLG00020015160	1	5286	1	12901	1	0.409736	ns	0.688244	ns
GO:1902723	negative regulation of skeletal muscle satellite cell proliferation	Biological Process	ENSAPLG00020015160	1	5286	1	12901	1	0.409736	ns	0.688244	ns
GO:1902725	negative regulation of satellite cell differentiation	Biological Process	ENSAPLG00020015160	1	5286	1	12901	1	0.409736	ns	0.688244	ns
GO:2000818	negative regulation of myoblast proliferation	Biological Process	ENSAPLG00020015160	1	5286	1	12901	1	0.409736	ns	0.688244	ns
GO:0052855	ADP-dependent NAD(P)H-hydrate dehydratase activity	Molecular Function	ENSAPLG00020004917	1	5286	1	12901	1	0.409736	ns	0.688244	ns
GO:0044599	AP-5 adaptor complex	Cellular Component	ENSAPLG00020013712	1	5286	1	12901	1	0.409736	ns	0.688244	ns
GO:0004748	ribonucleoside-diphosphate reductase activity, thioredoxin disulfide as acceptor	Molecular Function	ENSAPLG00020009977	1	5286	1	12901	1	0.409736	ns	0.688244	ns
GO:0045022	early endosome to late endosome transport	Biological Process	ENSAPLG00020004210	1	5286	1	12901	1	0.409736	ns	0.688244	ns
GO:0030877	beta-catenin destruction complex	Cellular Component	ENSAPLG00020018301	1	5286	1	12901	1	0.409736	ns	0.688244	ns
GO:0051638	barbed-end actin filament uncapping	Biological Process	ENSAPLG00020008372	1	5286	1	12901	1	0.409736	ns	0.688244	ns
GO:1902745	positive regulation of lamellipodium organization	Biological Process	ENSAPLG00020008372	1	5286	1	12901	1	0.409736	ns	0.688244	ns
GO:2000813	negative regulation of barbed-end actin filament capping	Biological Process	ENSAPLG00020008372	1	5286	1	12901	1	0.409736	ns	0.688244	ns
GO:0004639	phosphoribosylaminoimidazolesuccinocarboxamide synthase activity	Molecular Function	ENSAPLG00020011235	1	5286	1	12901	1	0.409736	ns	0.688244	ns
GO:0004818	glutamate-tRNA ligase activity	Molecular Function	ENSAPLG00020008059	1	5286	1	12901	1	0.409736	ns	0.688244	ns
GO:0006424	glutamyl-tRNA aminoacylation	Biological Process	ENSAPLG00020008059	1	5286	1	12901	1	0.409736	ns	0.688244	ns
GO:0000056	ribosomal small subunit export from nucleus	Biological Process	ENSAPLG00020006449	1	5286	1	12901	1	0.409736	ns	0.688244	ns
GO:0030213	hyaluronan biosynthetic process	Biological Process	ENSAPLG00020000287	1	5286	1	12901	1	0.409736	ns	0.688244	ns
GO:0050501	hyaluronan synthase activity	Molecular Function	ENSAPLG00020000287	1	5286	1	12901	1	0.409736	ns	0.688244	ns
GO:0070991	medium-chain-acyl-CoA dehydrogenase activity	Molecular Function	ENSAPLG00020011093	1	5286	1	12901	1	0.409736	ns	0.688244	ns
GO:0006206	pyrimidine nucleobase metabolic process	Biological Process	ENSAPLG00020012073	1	5286	1	12901	1	0.409736	ns	0.688244	ns
GO:0006213	pyrimidine nucleoside metabolic process	Biological Process	ENSAPLG00020012073	1	5286	1	12901	1	0.409736	ns	0.688244	ns
GO:0016591	RNA polymerase II, holoenzyme	Cellular Component	ENSAPLG00020013536	1	5286	1	12901	1	0.409736	ns	0.688244	ns
GO:0000931	gamma-tubulin large complex	Cellular Component	ENSAPLG00020013851	1	5286	1	12901	1	0.409736	ns	0.688244	ns
GO:0033566	gamma-tubulin complex localization	Biological Process	ENSAPLG00020013851	1	5286	1	12901	1	0.409736	ns	0.688244	ns
GO:0003972	RNA ligase (ATP) activity	Molecular Function	ENSAPLG00020018000	1	5286	1	12901	1	0.409736	ns	0.688244	ns
GO:0008452	RNA ligase activity	Molecular Function	ENSAPLG00020018000	1	5286	1	12901	1	0.409736	ns	0.688244	ns
GO:0004694	eukaryotic translation initiation factor 2alpha kinase activity	Molecular Function	ENSAPLG00020000993	1	5286	1	12901	1	0.409736	ns	0.688244	ns
GO:0010998	regulation of translational initiation by eIF2 alpha phosphorylation	Biological Process	ENSAPLG00020000993	1	5286	1	12901	1	0.409736	ns	0.688244	ns
GO:0018142	protein-DNA covalent cross-linking	Biological Process	ENSAPLG00020010426	1	5286	1	12901	1	0.409736	ns	0.688244	ns
GO:0004336	galactosylceramidase activity	Molecular Function	ENSAPLG00020005937	1	5286	1	12901	1	0.409736	ns	0.688244	ns
GO:0006683	galactosylceramide catabolic process	Biological Process	ENSAPLG00020005937	1	5286	1	12901	1	0.409736	ns	0.688244	ns
GO:0001676	long-chain fatty acid metabolic process	Biological Process	ENSAPLG00020007897	1	5286	1	12901	1	0.409736	ns	0.688244	ns
GO:0035312	5'-3' exodeoxyribonuclease activity	Molecular Function	ENSAPLG00020005981	1	5286	1	12901	1	0.409736	ns	0.688244	ns
GO:0005657	replication fork	Cellular Component	ENSAPLG00020000299	1	5286	1	12901	1	0.409736	ns	0.688244	ns
GO:0031514	motile cilium	Cellular Component	ENSAPLG00020007680	1	5286	1	12901	1	0.409736	ns	0.688244	ns
GO:0004663	Rab geranylgeranyltransferase activity	Molecular Function	ENSAPLG00020002347	1	5286	1	12901	1	0.409736	ns	0.688244	ns
GO:0008156	negative regulation of DNA replication	Biological Process	ENSAPLG00020008224	1	5286	1	12901	1	0.409736	ns	0.688244	ns
GO:0034427	nuclear-transcribed mRNA catabolic process, exonucleolytic, 3'-5'	Biological Process	ENSAPLG00020007336	1	5286	1	12901	1	0.409736	ns	0.688244	ns
GO:0016314	phosphatidylinositol-3,4,5-trisphosphate 3-phosphatase activity	Molecular Function	ENSAPLG00020005089	1	5286	1	12901	1	0.409736	ns	0.688244	ns
GO:0051717	inositol-1,3,4,5-tetrakisphosphate 3-phosphatase activity	Molecular Function	ENSAPLG00020005089	1	5286	1	12901	1	0.409736	ns	0.688244	ns
GO:0051800	phosphatidylinositol-3,4-bisphosphate 3-phosphatase activity	Molecular Function	ENSAPLG00020005089	1	5286	1	12901	1	0.409736	ns	0.688244	ns
GO:0032237	activation of store-operated calcium channel activity	Biological Process	ENSAPLG00020009959	1	5286	1	12901	1	0.409736	ns	0.688244	ns
GO:0051924	regulation of calcium ion transport	Biological Process	ENSAPLG00020009959	1	5286	1	12901	1	0.409736	ns	0.688244	ns
GO:0000026	alpha-1,2-mannosyltransferase activity	Molecular Function	ENSAPLG00020013428	1	5286	1	12901	1	0.409736	ns	0.688244	ns
GO:0004925	prolactin receptor activity	Molecular Function	ENSAPLG00020009286	1	5286	1	12901	1	0.409736	ns	0.688244	ns
GO:0038161	prolactin signaling pathway	Biological Process	ENSAPLG00020009286	1	5286	1	12901	1	0.409736	ns	0.688244	ns
GO:0034597	phosphatidylinositol-4,5-bisphosphate 4-phosphatase activity	Molecular Function	ENSAPLG00020006338	1	5286	1	12901	1	0.409736	ns	0.688244	ns
GO:0000347	THO complex	Cellular Component	ENSAPLG00020005779	1	5286	1	12901	1	0.409736	ns	0.688244	ns
GO:0042577	lipid phosphatase activity	Molecular Function	ENSAPLG00020016479	1	5286	1	12901	1	0.409736	ns	0.688244	ns
GO:0004531	deoxyribonuclease II activity	Molecular Function	ENSAPLG00020007230	1	5286	1	12901	1	0.409736	ns	0.688244	ns
GO:0005152	interleukin-1 receptor antagonist activity	Molecular Function	ENSAPLG00020004735	1	5286	1	12901	1	0.409736	ns	0.688244	ns
GO:2000660	negative regulation of interleukin-1-mediated signaling pathway	Biological Process	ENSAPLG00020004735	1	5286	1	12901	1	0.409736	ns	0.688244	ns
GO:0000445	THO complex part of transcription export complex	Cellular Component	ENSAPLG00020013075	1	5286	1	12901	1	0.409736	ns	0.688244	ns
GO:0016174	NAD(P)H oxidase H2O2-forming activity	Molecular Function	ENSAPLG00020010722	1	5286	1	12901	1	0.409736	ns	0.688244	ns
GO:0050665	hydrogen peroxide biosynthetic process	Biological Process	ENSAPLG00020010722	1	5286	1	12901	1	0.409736	ns	0.688244	ns
GO:0004489	methylenetetrahydrofolate reductase (NAD(P)H) activity	Molecular Function	ENSAPLG00020012273	1	5286	1	12901	1	0.409736	ns	0.688244	ns
GO:0006555	methionine metabolic process	Biological Process	ENSAPLG00020012273	1	5286	1	12901	1	0.409736	ns	0.688244	ns
GO:0032287	peripheral nervous system myelin maintenance	Biological Process	ENSAPLG00020013206	1	5286	1	12901	1	0.409736	ns	0.688244	ns
GO:0045576	mast cell activation	Biological Process	ENSAPLG00020013206	1	5286	1	12901	1	0.409736	ns	0.688244	ns
GO:0005146	leukemia inhibitory factor receptor binding	Molecular Function	ENSAPLG00020009045	1	5286	1	12901	1	0.409736	ns	0.688244	ns
GO:2001022	positive regulation of response to DNA damage stimulus	Biological Process	ENSAPLG00020012996	1	5286	1	12901	1	0.409736	ns	0.688244	ns
GO:0004104	cholinesterase activity	Molecular Function	ENSAPLG00020007471	1	5286	1	12901	1	0.409736	ns	0.688244	ns
GO:0007600	sensory perception	Biological Process	ENSAPLG00020002328	1	5286	1	12901	1	0.409736	ns	0.688244	ns
GO:0070037	rRNA (pseudouridine) methyltransferase activity	Molecular Function	ENSAPLG00020002311	1	5286	1	12901	1	0.409736	ns	0.688244	ns
GO:0000818	nuclear MIS12/MIND complex	Cellular Component	ENSAPLG00020007808	1	5286	1	12901	1	0.409736	ns	0.688244	ns
GO:0000009	alpha-1,6-mannosyltransferase activity	Molecular Function	ENSAPLG00020005437	1	5286	1	12901	1	0.409736	ns	0.688244	ns
GO:0016082	synaptic vesicle priming	Biological Process	ENSAPLG00020008208	1	5286	1	12901	1	0.409736	ns	0.688244	ns
GO:0016188	synaptic vesicle maturation	Biological Process	ENSAPLG00020008208	1	5286	1	12901	1	0.409736	ns	0.688244	ns
GO:0035249	synaptic transmission, glutamatergic	Biological Process	ENSAPLG00020008208	1	5286	1	12901	1	0.409736	ns	0.688244	ns
GO:0005663	DNA replication factor C complex	Cellular Component	ENSAPLG00020015637	1	5286	1	12901	1	0.409736	ns	0.688244	ns
GO:0006409	tRNA export from nucleus	Biological Process	ENSAPLG00020010007	1	5286	1	12901	1	0.409736	ns	0.688244	ns
GO:0071528	tRNA re-export from nucleus	Biological Process	ENSAPLG00020010007	1	5286	1	12901	1	0.409736	ns	0.688244	ns
GO:0005832	chaperonin-containing T-complex	Cellular Component	ENSAPLG00020011780	1	5286	1	12901	1	0.409736	ns	0.688244	ns
GO:0010921	regulation of phosphatase activity	Biological Process	ENSAPLG00020016832	1	5286	1	12901	1	0.409736	ns	0.688244	ns
GO:0050673	epithelial cell proliferation	Biological Process	ENSAPLG00020006069	1	5286	1	12901	1	0.409736	ns	0.688244	ns
GO:0019213	deacetylase activity	Molecular Function	ENSAPLG00020014258	1	5286	1	12901	1	0.409736	ns	0.688244	ns
GO:0030210	heparin biosynthetic process	Biological Process	ENSAPLG00020014258	1	5286	1	12901	1	0.409736	ns	0.688244	ns
GO:0004484	mRNA guanylyltransferase activity	Molecular Function	ENSAPLG00020012463	1	5286	1	12901	1	0.409736	ns	0.688244	ns
GO:0004651	polynucleotide 5'-phosphatase activity	Molecular Function	ENSAPLG00020012463	1	5286	1	12901	1	0.409736	ns	0.688244	ns
GO:0004343	glucosamine 6-phosphate N-acetyltransferase activity	Molecular Function	ENSAPLG00020017392	1	5286	1	12901	1	0.409736	ns	0.688244	ns
GO:0006048	UDP-N-acetylglucosamine biosynthetic process	Biological Process	ENSAPLG00020017392	1	5286	1	12901	1	0.409736	ns	0.688244	ns
GO:0031581	hemidesmosome assembly	Biological Process	ENSAPLG00020011590	1	5286	1	12901	1	0.409736	ns	0.688244	ns
GO:0032798	Swi5-Sfr1 complex	Cellular Component	ENSAPLG00020011195	1	5286	1	12901	1	0.409736	ns	0.688244	ns
GO:0000176	nuclear exosome (RNase complex)	Cellular Component	ENSAPLG00020012868	1	5286	1	12901	1	0.409736	ns	0.688244	ns
GO:0001541	ovarian follicle development	Biological Process	ENSAPLG00020017772	1	5286	1	12901	1	0.409736	ns	0.688244	ns
GO:0060016	granulosa cell development	Biological Process	ENSAPLG00020017772	1	5286	1	12901	1	0.409736	ns	0.688244	ns
GO:0003333	amino acid transmembrane transport	Biological Process	ENSAPLG00020000714	1	5286	1	12901	1	0.409736	ns	0.688244	ns
GO:0015171	amino acid transmembrane transporter activity	Molecular Function	ENSAPLG00020000714	1	5286	1	12901	1	0.409736	ns	0.688244	ns
GO:0009083	branched-chain amino acid catabolic process	Biological Process	ENSAPLG00020007798	1	5286	1	12901	1	0.409736	ns	0.688244	ns
GO:0015658	branched-chain amino acid transmembrane transporter activity	Molecular Function	ENSAPLG00020007798	1	5286	1	12901	1	0.409736	ns	0.688244	ns
GO:0015803	branched-chain amino acid transport	Biological Process	ENSAPLG00020007798	1	5286	1	12901	1	0.409736	ns	0.688244	ns
GO:0019902	phosphatase binding	Molecular Function	ENSAPLG00020016515	1	5286	1	12901	1	0.409736	ns	0.688244	ns
GO:0106073	dolichyl pyrophosphate Glc2Man9GlcNAc2 alpha-1,2-glucosyltransferase activity	Molecular Function	ENSAPLG00020015797	1	5286	1	12901	1	0.409736	ns	0.688244	ns
GO:0031641	regulation of myelination	Biological Process	ENSAPLG00020003373	1	5286	1	12901	1	0.409736	ns	0.688244	ns
GO:0033270	paranode region of axon	Cellular Component	ENSAPLG00020003373	1	5286	1	12901	1	0.409736	ns	0.688244	ns
GO:0043220	Schmidt-Lanterman incisure	Cellular Component	ENSAPLG00020003373	1	5286	1	12901	1	0.409736	ns	0.688244	ns
GO:0030686	90S preribosome	Cellular Component	ENSAPLG00020018382	1	5286	1	12901	1	0.409736	ns	0.688244	ns
GO:0035098	ESC/E(Z) complex	Cellular Component	ENSAPLG00020001029	1	5286	1	12901	1	0.409736	ns	0.688244	ns
GO:0010792	DNA double-strand break processing involved in repair via single-strand annealing	Biological Process	ENSAPLG00020005919	1	5286	1	12901	1	0.409736	ns	0.688244	ns
GO:0010457	centriole-centriole cohesion	Biological Process	ENSAPLG00020011265	1	5286	1	12901	1	0.409736	ns	0.688244	ns
GO:0031071	cysteine desulfurase activity	Molecular Function	ENSAPLG00020003234	1	5286	1	12901	1	0.409736	ns	0.688244	ns
GO:0072378	blood coagulation, fibrin clot formation	Biological Process	ENSAPLG00020011545	1	5286	1	12901	1	0.409736	ns	0.688244	ns
GO:0070042	rRNA (uridine-N3-)-methyltransferase activity	Molecular Function	ENSAPLG00020002772	1	5286	1	12901	1	0.409736	ns	0.688244	ns
GO:0004618	phosphoglycerate kinase activity	Molecular Function	ENSAPLG00020012534	1	5286	1	12901	1	0.409736	ns	0.688244	ns
GO:0015812	gamma-aminobutyric acid transport	Biological Process	ENSAPLG00020018400	1	5286	1	12901	1	0.409736	ns	0.688244	ns
GO:0033162	melanosome membrane	Cellular Component	ENSAPLG00020000191	1	5286	1	12901	1	0.409736	ns	0.688244	ns
GO:0042438	melanin biosynthetic process	Biological Process	ENSAPLG00020000191	1	5286	1	12901	1	0.409736	ns	0.688244	ns
GO:0035197	siRNA binding	Molecular Function	ENSAPLG00020008020	1	5286	1	12901	1	0.409736	ns	0.688244	ns
GO:0046782	regulation of viral transcription	Biological Process	ENSAPLG00020008020	1	5286	1	12901	1	0.409736	ns	0.688244	ns
GO:0070578	RISC-loading complex	Cellular Component	ENSAPLG00020008020	1	5286	1	12901	1	0.409736	ns	0.688244	ns
GO:0070883	pre-miRNA binding	Molecular Function	ENSAPLG00020008020	1	5286	1	12901	1	0.409736	ns	0.688244	ns
GO:0070921	regulation of production of siRNA involved in gene silencing by small RNA	Biological Process	ENSAPLG00020008020	1	5286	1	12901	1	0.409736	ns	0.688244	ns
GO:1903798	regulation of production of miRNAs involved in gene silencing by miRNA	Biological Process	ENSAPLG00020008020	1	5286	1	12901	1	0.409736	ns	0.688244	ns
GO:0097255	R2TP complex	Cellular Component	ENSAPLG00020010466	1	5286	1	12901	1	0.409736	ns	0.688244	ns
GO:0071482	cellular response to light stimulus	Biological Process	ENSAPLG00020002102	1	5286	1	12901	1	0.409736	ns	0.688244	ns
GO:0003334	keratinocyte development	Biological Process	ENSAPLG00020005535	1	5286	1	12901	1	0.409736	ns	0.688244	ns
GO:0043985	histone H4-R3 methylation	Biological Process	ENSAPLG00020007454	1	5286	1	12901	1	0.409736	ns	0.688244	ns
GO:0060076	excitatory synapse	Cellular Component	ENSAPLG00020016751	1	5286	1	12901	1	0.409736	ns	0.688244	ns
GO:0004057	arginyltransferase activity	Molecular Function	ENSAPLG00020017958	1	5286	1	12901	1	0.409736	ns	0.688244	ns
GO:0000812	Swr1 complex	Cellular Component	ENSAPLG00020005772	1	5286	1	12901	1	0.409736	ns	0.688244	ns
GO:0000386	second spliceosomal transesterification activity	Molecular Function	ENSAPLG00020015599	1	5286	1	12901	1	0.409736	ns	0.688244	ns
GO:0030628	pre-mRNA 3'-splice site binding	Molecular Function	ENSAPLG00020015599	1	5286	1	12901	1	0.409736	ns	0.688244	ns
GO:0045901	positive regulation of translational elongation	Biological Process	ENSAPLG00020008336	1	5286	1	12901	1	0.409736	ns	0.688244	ns
GO:0045905	positive regulation of translational termination	Biological Process	ENSAPLG00020008336	1	5286	1	12901	1	0.409736	ns	0.688244	ns
GO:0002953	5'-deoxynucleotidase activity	Molecular Function	ENSAPLG00020005145	1	5286	1	12901	1	0.409736	ns	0.688244	ns
GO:0046928	regulation of neurotransmitter secretion	Biological Process	ENSAPLG00020001771	1	5286	1	12901	1	0.409736	ns	0.688244	ns
GO:0060291	long-term synaptic potentiation	Biological Process	ENSAPLG00020001771	1	5286	1	12901	1	0.409736	ns	0.688244	ns
GO:0050778	positive regulation of immune response	Biological Process	ENSAPLG00020017834	1	5286	1	12901	1	0.409736	ns	0.688244	ns
GO:0017108	5'-flap endonuclease activity	Molecular Function	ENSAPLG00020004255	1	5286	1	12901	1	0.409736	ns	0.688244	ns
GO:0017116	single-stranded DNA helicase activity	Molecular Function	ENSAPLG00020004255	1	5286	1	12901	1	0.409736	ns	0.688244	ns
GO:0033567	DNA replication, Okazaki fragment processing	Biological Process	ENSAPLG00020004255	1	5286	1	12901	1	0.409736	ns	0.688244	ns
GO:0031389	Rad17 RFC-like complex	Cellular Component	ENSAPLG00020009538	1	5286	1	12901	1	0.409736	ns	0.688244	ns
GO:0016722	oxidoreductase activity, acting on metal ions	Molecular Function	ENSAPLG00020008535	1	5286	1	12901	1	0.409736	ns	0.688244	ns
GO:0005796	Golgi lumen	Cellular Component	ENSAPLG00020007483	1	5286	1	12901	1	0.409736	ns	0.688244	ns
GO:0004483	mRNA (nucleoside-2'-O-)-methyltransferase activity	Molecular Function	ENSAPLG00020008607	1	5286	1	12901	1	0.409736	ns	0.688244	ns
GO:1903108	regulation of mitochondrial transcription	Biological Process	ENSAPLG00020008106	1	5286	1	12901	1	0.409736	ns	0.688244	ns
GO:0031282	regulation of guanylate cyclase activity	Biological Process	ENSAPLG00020010819	1	5286	1	12901	1	0.409736	ns	0.688244	ns
GO:1900383	regulation of synaptic plasticity by receptor localization to synapse	Biological Process	ENSAPLG00020015024	1	5286	1	12901	1	0.409736	ns	0.688244	ns
GO:0010825	positive regulation of centrosome duplication	Biological Process	ENSAPLG00020001805	1	5286	1	12901	1	0.409736	ns	0.688244	ns
GO:0008046	axon guidance receptor activity	Molecular Function	ENSAPLG00020000168	1	5286	1	12901	1	0.409736	ns	0.688244	ns
GO:0016199	axon midline choice point recognition	Biological Process	ENSAPLG00020000168	1	5286	1	12901	1	0.409736	ns	0.688244	ns
GO:0035385	Roundabout signaling pathway	Biological Process	ENSAPLG00020000168	1	5286	1	12901	1	0.409736	ns	0.688244	ns
GO:0003323	type B pancreatic cell development	Biological Process	ENSAPLG00020010507	1	5286	1	12901	1	0.409736	ns	0.688244	ns
GO:0055088	lipid homeostasis	Biological Process	ENSAPLG00020010507	1	5286	1	12901	1	0.409736	ns	0.688244	ns
GO:0070365	hepatocyte differentiation	Biological Process	ENSAPLG00020010507	1	5286	1	12901	1	0.409736	ns	0.688244	ns
GO:0010309	acireductone dioxygenase [iron(II)-requiring] activity	Molecular Function	ENSAPLG00020005118	1	5286	1	12901	1	0.409736	ns	0.688244	ns
GO:0004689	phosphorylase kinase activity	Molecular Function	ENSAPLG00020016418	1	5286	1	12901	1	0.409736	ns	0.688244	ns
GO:0005964	phosphorylase kinase complex	Cellular Component	ENSAPLG00020016418	1	5286	1	12901	1	0.409736	ns	0.688244	ns
GO:0004506	squalene monooxygenase activity	Molecular Function	ENSAPLG00020013563	1	5286	1	12901	1	0.409736	ns	0.688244	ns
GO:0006575	cellular modified amino acid metabolic process	Biological Process	ENSAPLG00020011810	1	5286	1	12901	1	0.409736	ns	0.688244	ns
GO:0016212	kynurenine-oxoglutarate transaminase activity	Molecular Function	ENSAPLG00020011810	1	5286	1	12901	1	0.409736	ns	0.688244	ns
GO:0047804	cysteine-S-conjugate beta-lyase activity	Molecular Function	ENSAPLG00020011810	1	5286	1	12901	1	0.409736	ns	0.688244	ns
GO:0070548	L-glutamine aminotransferase activity	Molecular Function	ENSAPLG00020011810	1	5286	1	12901	1	0.409736	ns	0.688244	ns
GO:0048040	UDP-glucuronate decarboxylase activity	Molecular Function	ENSAPLG00020000339	1	5286	1	12901	1	0.409736	ns	0.688244	ns
GO:0008705	methionine synthase activity	Molecular Function	ENSAPLG00020013950	1	5286	1	12901	1	0.409736	ns	0.688244	ns
GO:0042558	pteridine-containing compound metabolic process	Biological Process	ENSAPLG00020013950	1	5286	1	12901	1	0.409736	ns	0.688244	ns
GO:0051338	regulation of transferase activity	Biological Process	ENSAPLG00020007034	1	5286	1	12901	1	0.409736	ns	0.688244	ns
GO:2000480	negative regulation of cAMP-dependent protein kinase activity	Biological Process	ENSAPLG00020007034	1	5286	1	12901	1	0.409736	ns	0.688244	ns
GO:0009235	cobalamin metabolic process	Biological Process	ENSAPLG00020016839	1	5286	1	12901	1	0.409736	ns	0.688244	ns
GO:0030867	rough endoplasmic reticulum membrane	Cellular Component	ENSAPLG00020003149	1	5286	1	12901	1	0.409736	ns	0.688244	ns
GO:0005139	interleukin-7 receptor binding	Molecular Function	ENSAPLG00020007011	1	5286	1	12901	1	0.409736	ns	0.688244	ns
GO:0006904	vesicle docking involved in exocytosis	Biological Process	ENSAPLG00020015190	1	5286	1	12901	1	0.409736	ns	0.688244	ns
GO:0005369	taurine:sodium symporter activity	Molecular Function	ENSAPLG00020012483	1	5286	1	12901	1	0.409736	ns	0.688244	ns
GO:0090222	centrosome-templated microtubule nucleation	Biological Process	ENSAPLG00020007065	1	5286	1	12901	1	0.409736	ns	0.688244	ns
GO:0006516	glycoprotein catabolic process	Biological Process	ENSAPLG00020015697	1	5286	1	12901	1	0.409736	ns	0.688244	ns
GO:0031305	integral component of mitochondrial inner membrane	Cellular Component	ENSAPLG00020013523	1	5286	1	12901	1	0.409736	ns	0.688244	ns
GO:0070939	Dsl1/NZR complex	Cellular Component	ENSAPLG00020002541	1	5286	1	12901	1	0.409736	ns	0.688244	ns
GO:0003309	type B pancreatic cell differentiation	Biological Process	ENSAPLG00020004292	1	5286	1	12901	1	0.409736	ns	0.688244	ns
GO:0002688	regulation of leukocyte chemotaxis	Biological Process	ENSAPLG00020016203	1	5286	1	12901	1	0.409736	ns	0.688244	ns
GO:0031234	extrinsic component of cytoplasmic side of plasma membrane	Cellular Component	ENSAPLG00020016203	1	5286	1	12901	1	0.409736	ns	0.688244	ns
GO:2000249	regulation of actin cytoskeleton reorganization	Biological Process	ENSAPLG00020016203	1	5286	1	12901	1	0.409736	ns	0.688244	ns
GO:0004044	amidophosphoribosyltransferase activity	Molecular Function	ENSAPLG00020011245	1	5286	1	12901	1	0.409736	ns	0.688244	ns
GO:0004743	pyruvate kinase activity	Molecular Function	ENSAPLG00020005786	1	5286	1	12901	1	0.409736	ns	0.688244	ns
GO:0007270	neuron-neuron synaptic transmission	Biological Process	ENSAPLG00020012675	1	5286	1	12901	1	0.409736	ns	0.688244	ns
GO:0004956	prostaglandin D receptor activity	Molecular Function	ENSAPLG00020017348	1	5286	1	12901	1	0.409736	ns	0.688244	ns
GO:0036137	kynurenine aminotransferase activity	Molecular Function	ENSAPLG00020006741	1	5286	1	12901	1	0.409736	ns	0.688244	ns
GO:1901841	regulation of high voltage-gated calcium channel activity	Biological Process	ENSAPLG00020005662	1	5286	1	12901	1	0.409736	ns	0.688244	ns
GO:0004711	ribosomal protein S6 kinase activity	Molecular Function	ENSAPLG00020000147	1	5286	1	12901	1	0.409736	ns	0.688244	ns
GO:0006047	UDP-N-acetylglucosamine metabolic process	Biological Process	ENSAPLG00020004436	1	5286	1	12901	1	0.409736	ns	0.688244	ns
GO:0004096	catalase activity	Molecular Function	ENSAPLG00020005874	1	5286	1	12901	1	0.409736	ns	0.688244	ns
GO:0042744	hydrogen peroxide catabolic process	Biological Process	ENSAPLG00020005874	1	5286	1	12901	1	0.409736	ns	0.688244	ns
GO:0098869	cellular oxidant detoxification	Biological Process	ENSAPLG00020005874	1	5286	1	12901	1	0.409736	ns	0.688244	ns
GO:0004998	transferrin receptor activity	Molecular Function	ENSAPLG00020011868	1	5286	1	12901	1	0.409736	ns	0.688244	ns
GO:0033572	transferrin transport	Biological Process	ENSAPLG00020011868	1	5286	1	12901	1	0.409736	ns	0.688244	ns
GO:0000811	GINS complex	Cellular Component	ENSAPLG00020008867	1	5286	1	12901	1	0.409736	ns	0.688244	ns
GO:0005136	interleukin-4 receptor binding	Molecular Function	ENSAPLG00020006119	1	5286	1	12901	1	0.409736	ns	0.688244	ns
GO:0022011	myelination in peripheral nervous system	Biological Process	ENSAPLG00020012736	1	5286	1	12901	1	0.409736	ns	0.688244	ns
GO:0038048	dynorphin receptor activity	Molecular Function	ENSAPLG00020014926	1	5286	1	12901	1	0.409736	ns	0.688244	ns
GO:0070325	lipoprotein particle receptor binding	Molecular Function	ENSAPLG00020001963	1	5286	1	12901	1	0.409736	ns	0.688244	ns
GO:0006482	protein demethylation	Biological Process	ENSAPLG00020002928	1	5286	1	12901	1	0.409736	ns	0.688244	ns
GO:0051723	protein methylesterase activity	Molecular Function	ENSAPLG00020002928	1	5286	1	12901	1	0.409736	ns	0.688244	ns
GO:0045736	negative regulation of cyclin-dependent protein serine/threonine kinase activity	Biological Process	ENSAPLG00020005816	1	5286	1	12901	1	0.409736	ns	0.688244	ns
GO:0005845	mRNA cap binding complex	Cellular Component	ENSAPLG00020017700	1	5286	1	12901	1	0.409736	ns	0.688244	ns
GO:0106005	RNA 5'-cap (guanine-N7)-methylation	Biological Process	ENSAPLG00020017700	1	5286	1	12901	1	0.409736	ns	0.688244	ns
GO:0033173	calcineurin-NFAT signaling cascade	Biological Process	ENSAPLG00020004855	1	5286	1	12901	1	0.409736	ns	0.688244	ns
GO:0030513	positive regulation of BMP signaling pathway	Biological Process	ENSAPLG00020005502	1	5286	1	12901	1	0.409736	ns	0.688244	ns
GO:0034472	snRNA 3'-end processing	Biological Process	ENSAPLG00020004908	1	5286	1	12901	1	0.409736	ns	0.688244	ns
GO:0005055	laminin receptor activity	Molecular Function	ENSAPLG00020015973	1	5286	1	12901	1	0.409736	ns	0.688244	ns
GO:0000700	mismatch base pair DNA N-glycosylase activity	Molecular Function	ENSAPLG00020018067	1	5286	1	12901	1	0.409736	ns	0.688244	ns
GO:0006680	glucosylceramide catabolic process	Biological Process	ENSAPLG00020008751	1	5286	1	12901	1	0.409736	ns	0.688244	ns
GO:0004370	glycerol kinase activity	Molecular Function	ENSAPLG00020010989	1	5286	1	12901	1	0.409736	ns	0.688244	ns
GO:0046600	negative regulation of centriole replication	Biological Process	ENSAPLG00020010954	1	5286	1	12901	1	0.409736	ns	0.688244	ns
GO:0016554	cytidine to uridine editing	Biological Process	ENSAPLG00020015597	1	5286	1	12901	1	0.409736	ns	0.688244	ns
GO:0003878	ATP citrate synthase activity	Molecular Function	ENSAPLG00020018187	1	5286	1	12901	1	0.409736	ns	0.688244	ns
GO:0006085	acetyl-CoA biosynthetic process	Biological Process	ENSAPLG00020018187	1	5286	1	12901	1	0.409736	ns	0.688244	ns
GO:0004346	glucose-6-phosphatase activity	Molecular Function	ENSAPLG00020009281	1	5286	1	12901	1	0.409736	ns	0.688244	ns
GO:0035718	macrophage migration inhibitory factor binding	Molecular Function	ENSAPLG00020002546	1	5286	1	12901	1	0.409736	ns	0.688244	ns
GO:0042289	MHC class II protein binding	Molecular Function	ENSAPLG00020002546	1	5286	1	12901	1	0.409736	ns	0.688244	ns
GO:0070206	protein trimerization	Biological Process	ENSAPLG00020002546	1	5286	1	12901	1	0.409736	ns	0.688244	ns
GO:0007140	male meiotic nuclear division	Biological Process	ENSAPLG00020017006	1	5286	1	12901	1	0.409736	ns	0.688244	ns
GO:0043063	intercellular bridge organization	Biological Process	ENSAPLG00020017006	1	5286	1	12901	1	0.409736	ns	0.688244	ns
GO:0051306	mitotic sister chromatid separation	Biological Process	ENSAPLG00020017006	1	5286	1	12901	1	0.409736	ns	0.688244	ns
GO:0006661	phosphatidylinositol biosynthetic process	Biological Process	ENSAPLG00020016800	1	5286	1	12901	1	0.409736	ns	0.688244	ns
GO:0070772	PAS complex	Cellular Component	ENSAPLG00020016800	1	5286	1	12901	1	0.409736	ns	0.688244	ns
GO:0005131	growth hormone receptor binding	Molecular Function	ENSAPLG00020013139	1	5286	1	12901	1	0.409736	ns	0.688244	ns
GO:0010629	negative regulation of gene expression	Biological Process	ENSAPLG00020013139	1	5286	1	12901	1	0.409736	ns	0.688244	ns
GO:0035846	oviduct epithelium development	Biological Process	ENSAPLG00020013139	1	5286	1	12901	1	0.409736	ns	0.688244	ns
GO:0097153	cysteine-type endopeptidase activity involved in apoptotic process	Molecular Function	ENSAPLG00020013139	1	5286	1	12901	1	0.409736	ns	0.688244	ns
GO:0004001	adenosine kinase activity	Molecular Function	ENSAPLG00020014281	1	5286	1	12901	1	0.409736	ns	0.688244	ns
GO:0003978	UDP-glucose 4-epimerase activity	Molecular Function	ENSAPLG00020006656	1	5286	1	12901	1	0.409736	ns	0.688244	ns
GO:0004974	leukotriene receptor activity	Molecular Function	ENSAPLG00020017287	1	5286	1	12901	1	0.409736	ns	0.688244	ns
GO:0016929	SUMO-specific protease activity	Molecular Function	ENSAPLG00020004520	1	5286	1	12901	1	0.409736	ns	0.688244	ns
GO:0032183	SUMO binding	Molecular Function	ENSAPLG00020004520	1	5286	1	12901	1	0.409736	ns	0.688244	ns
GO:0048515	spermatid differentiation	Biological Process	ENSAPLG00020017655	1	5286	1	12901	1	0.409736	ns	0.688244	ns
GO:0004610	phosphoacetylglucosamine mutase activity	Molecular Function	ENSAPLG00020009867	1	5286	1	12901	1	0.409736	ns	0.688244	ns
GO:0051454	intracellular pH elevation	Biological Process	ENSAPLG00020004079	1	5286	1	12901	1	0.409736	ns	0.688244	ns
GO:0034584	piRNA binding	Molecular Function	ENSAPLG00020011871	1	5286	1	12901	1	0.409736	ns	0.688244	ns
GO:0046718	viral entry into host cell	Biological Process	ENSAPLG00020003790	1	5286	1	12901	1	0.409736	ns	0.688244	ns
GO:0102193	protein-ribulosamine 3-kinase activity	Molecular Function	ENSAPLG00020008999	1	5286	1	12901	1	0.409736	ns	0.688244	ns
GO:0000791	euchromatin	Cellular Component	ENSAPLG00020001100	1	5286	1	12901	1	0.409736	ns	0.688244	ns
GO:0051304	chromosome separation	Biological Process	ENSAPLG00020009660	1	5286	1	12901	1	0.409736	ns	0.688244	ns
GO:0001649	osteoblast differentiation	Biological Process	ENSAPLG00020009987	1	5286	1	12901	1	0.409736	ns	0.688244	ns
GO:0004838	L-tyrosine:2-oxoglutarate aminotransferase activity	Molecular Function	ENSAPLG00020008835	1	5286	1	12901	1	0.409736	ns	0.688244	ns
GO:0009074	aromatic amino acid family catabolic process	Biological Process	ENSAPLG00020008835	1	5286	1	12901	1	0.409736	ns	0.688244	ns
GO:0015054	gastrin receptor activity	Molecular Function	ENSAPLG00020010139	1	5286	1	12901	1	0.409736	ns	0.688244	ns
GO:0034709	methylosome	Cellular Component	ENSAPLG00020001369	1	5286	1	12901	1	0.409736	ns	0.688244	ns
GO:0034715	pICln-Sm protein complex	Cellular Component	ENSAPLG00020001369	1	5286	1	12901	1	0.409736	ns	0.688244	ns
GO:0002764	immune response-regulating signaling pathway	Biological Process	ENSAPLG00020016093	1	5286	1	12901	1	0.409736	ns	0.688244	ns
GO:0004508	steroid 17-alpha-monooxygenase activity	Molecular Function	ENSAPLG00020012161	1	5286	1	12901	1	0.409736	ns	0.688244	ns
GO:0007548	sex differentiation	Biological Process	ENSAPLG00020012161	1	5286	1	12901	1	0.409736	ns	0.688244	ns
GO:0047442	17-alpha-hydroxyprogesterone aldolase activity	Molecular Function	ENSAPLG00020012161	1	5286	1	12901	1	0.409736	ns	0.688244	ns
GO:0043517	positive regulation of DNA damage response, signal transduction by p53 class mediator	Biological Process	ENSAPLG00020011984	1	5286	1	12901	1	0.409736	ns	0.688244	ns
GO:0004482	mRNA (guanine-N7-)-methyltransferase activity	Molecular Function	ENSAPLG00020007152	1	5286	1	12901	1	0.409736	ns	0.688244	ns
GO:0030522	intracellular receptor signaling pathway	Biological Process	ENSAPLG00020014594	1	5286	1	12901	1	0.409736	ns	0.688244	ns
GO:0030250	guanylate cyclase activator activity	Molecular Function	ENSAPLG00020016534	1	5286	1	12901	1	0.409736	ns	0.688244	ns
GO:0002756	MyD88-independent toll-like receptor signaling pathway	Biological Process	ENSAPLG00020007205	1	5286	1	12901	1	0.409736	ns	0.688244	ns
GO:0032722	positive regulation of chemokine production	Biological Process	ENSAPLG00020007205	1	5286	1	12901	1	0.409736	ns	0.688244	ns
GO:0034138	toll-like receptor 3 signaling pathway	Biological Process	ENSAPLG00020007205	1	5286	1	12901	1	0.409736	ns	0.688244	ns
GO:0043330	response to exogenous dsRNA	Biological Process	ENSAPLG00020007205	1	5286	1	12901	1	0.409736	ns	0.688244	ns
GO:0042730	fibrinolysis	Biological Process	ENSAPLG00020000740	1	5286	1	12901	1	0.409736	ns	0.688244	ns
GO:0051259	protein complex oligomerization	Biological Process	ENSAPLG00020016859	1	5286	1	12901	1	0.409736	ns	0.688244	ns
GO:0048019	receptor antagonist activity	Molecular Function	ENSAPLG00020010505	1	5286	1	12901	1	0.409736	ns	0.688244	ns
GO:0050750	low-density lipoprotein particle receptor binding	Molecular Function	ENSAPLG00020010505	1	5286	1	12901	1	0.409736	ns	0.688244	ns
GO:0005174	CD40 receptor binding	Molecular Function	ENSAPLG00020009968	1	5286	1	12901	1	0.409736	ns	0.688244	ns
GO:0042100	B cell proliferation	Biological Process	ENSAPLG00020009968	1	5286	1	12901	1	0.409736	ns	0.688244	ns
GO:0042612	MHC class I protein complex	Cellular Component	ENSAPLG00020009415	1	5286	1	12901	1	0.409736	ns	0.688244	ns
GO:0042754	negative regulation of circadian rhythm	Biological Process	ENSAPLG00020011633	1	5286	1	12901	1	0.409736	ns	0.688244	ns
GO:0004357	glutamate-cysteine ligase activity	Molecular Function	ENSAPLG00020012884	1	5286	1	12901	1	0.409736	ns	0.688244	ns
GO:0003923	GPI-anchor transamidase activity	Molecular Function	ENSAPLG00020014078	1	5286	1	12901	1	0.409736	ns	0.688244	ns
GO:0035598	N6-threonylcarbomyladenosine methylthiotransferase activity	Molecular Function	ENSAPLG00020016826	1	5286	1	12901	1	0.409736	ns	0.688244	ns
GO:0035600	tRNA methylthiolation	Biological Process	ENSAPLG00020016826	1	5286	1	12901	1	0.409736	ns	0.688244	ns
GO:0048014	Tie signaling pathway	Biological Process	ENSAPLG00020001696	1	5286	1	12901	1	0.409736	ns	0.688244	ns
GO:0008521	acetyl-CoA transmembrane transporter activity	Molecular Function	ENSAPLG00020015199	1	5286	1	12901	1	0.409736	ns	0.688244	ns
GO:0018738	S-formylglutathione hydrolase activity	Molecular Function	ENSAPLG00020001010	1	5286	1	12901	1	0.409736	ns	0.688244	ns
GO:0046294	formaldehyde catabolic process	Biological Process	ENSAPLG00020001010	1	5286	1	12901	1	0.409736	ns	0.688244	ns
GO:0047464	heparosan-N-sulfate-glucuronate 5-epimerase activity	Molecular Function	ENSAPLG00020003574	1	5286	1	12901	1	0.409736	ns	0.688244	ns
GO:0030242	autophagy of peroxisome	Biological Process	ENSAPLG00020001322	1	5286	1	12901	1	0.409736	ns	0.688244	ns
GO:0080132	fatty acid alpha-hydroxylase activity	Molecular Function	ENSAPLG00020016726	1	5286	1	12901	1	0.409736	ns	0.688244	ns
GO:0046930	pore complex	Cellular Component	ENSAPLG00020010931	1	5286	1	12901	1	0.409736	ns	0.688244	ns
GO:0046931	pore complex assembly	Biological Process	ENSAPLG00020010931	1	5286	1	12901	1	0.409736	ns	0.688244	ns
GO:0052331	hemolysis in other organism involved in symbiotic interaction	Biological Process	ENSAPLG00020010931	1	5286	1	12901	1	0.409736	ns	0.688244	ns
GO:0106050	tRNA 2'-O-methyltransferase activity	Molecular Function	ENSAPLG00020015953	1	5286	1	12901	1	0.409736	ns	0.688244	ns
GO:0005674	transcription factor TFIIF complex	Cellular Component	ENSAPLG00020000232	1	5286	1	12901	1	0.409736	ns	0.688244	ns
GO:0008080	N-acetyltransferase activity	Molecular Function	ENSAPLG00020011882, ENSAPLG00020005304, ENSAPLG00020005812, ENSAPLG00020000209, ENSAPLG00020016620, ENSAPLG00020008972, ENSAPLG00020018212, ENSAPLG00020018356, ENSAPLG00020017392, ENSAPLG00020011883	10	5286	22	12901	0.4545	0.411904	ns	0.691456	ns
GO:0005615	extracellular space	Cellular Component	ENSAPLG00020007599, ENSAPLG00020000352, ENSAPLG00020009642, ENSAPLG00020001063, ENSAPLG00020006788, ENSAPLG00020009546, ENSAPLG00020004778, ENSAPLG00020000370, ENSAPLG00020007133, ENSAPLG00020012988, ENSAPLG00020001619, ENSAPLG00020010948, ENSAPLG00020003663, ENSAPLG00020008291, ENSAPLG00020011065, ENSAPLG00020014401, ENSAPLG00020017400, ENSAPLG00020000190, ENSAPLG00020008330, ENSAPLG00020014632,…	40	5286	94	12901	0.4255	0.415613	ns	0.697249	ns
GO:0016477	cell migration	Biological Process	ENSAPLG00020005675, ENSAPLG00020017379, ENSAPLG00020012574, ENSAPLG00020000696, ENSAPLG00020015261, ENSAPLG00020013585, ENSAPLG00020016747	7	5286	15	12901	0.4667	0.420543	ns	0.703335	ns
GO:0004721	phosphoprotein phosphatase activity	Molecular Function	ENSAPLG00020005048, ENSAPLG00020014343, ENSAPLG00020016483, ENSAPLG00020011718, ENSAPLG00020007088, ENSAPLG00020005281, ENSAPLG00020017440	7	5286	15	12901	0.4667	0.420543	ns	0.703335	ns
GO:0006820	anion transport	Biological Process	ENSAPLG00020014303, ENSAPLG00020015673, ENSAPLG00020015733, ENSAPLG00020017292, ENSAPLG00020007931, ENSAPLG00020014412, ENSAPLG00020004079	7	5286	15	12901	0.4667	0.420543	ns	0.703335	ns
GO:0009190	cyclic nucleotide biosynthetic process	Biological Process	ENSAPLG00020002836, ENSAPLG00020001377, ENSAPLG00020011940, ENSAPLG00020000690, ENSAPLG00020004067, ENSAPLG00020006843, ENSAPLG00020008706	7	5286	15	12901	0.4667	0.420543	ns	0.703335	ns
GO:0005164	tumor necrosis factor receptor binding	Molecular Function	ENSAPLG00020014190, ENSAPLG00020014395, ENSAPLG00020006541, ENSAPLG00020017892, ENSAPLG00020015388, ENSAPLG00020002404, ENSAPLG00020009968	7	5286	15	12901	0.4667	0.420543	ns	0.703335	ns
GO:0036211	protein modification process	Biological Process	ENSAPLG00020014252, ENSAPLG00020012771, ENSAPLG00020001083, ENSAPLG00020014720, ENSAPLG00020013802, ENSAPLG00020000461, ENSAPLG00020005293, ENSAPLG00020007715, ENSAPLG00020006507, ENSAPLG00020003419, ENSAPLG00020007287, ENSAPLG00020007068	12	5286	27	12901	0.4444	0.427684	ns	0.707166	ns
GO:0005925	focal adhesion	Cellular Component	ENSAPLG00020013590, ENSAPLG00020012574, ENSAPLG00020016203, ENSAPLG00020008880	4	5286	8	12901	0.5	0.428593	ns	0.707166	ns
GO:0000381	regulation of alternative mRNA splicing, via spliceosome	Biological Process	ENSAPLG00020017231, ENSAPLG00020011376, ENSAPLG00020009370, ENSAPLG00020010111	4	5286	8	12901	0.5	0.428593	ns	0.707166	ns
GO:0005747	mitochondrial respiratory chain complex I	Cellular Component	ENSAPLG00020013580, ENSAPLG00020003613, ENSAPLG00020018268, ENSAPLG00020000004	4	5286	8	12901	0.5	0.428593	ns	0.707166	ns
GO:0046488	phosphatidylinositol metabolic process	Biological Process	ENSAPLG00020007647, ENSAPLG00020008565, ENSAPLG00020002518, ENSAPLG00020005947	4	5286	8	12901	0.5	0.428593	ns	0.707166	ns
GO:0005834	heterotrimeric G-protein complex	Cellular Component	ENSAPLG00020017004, ENSAPLG00020002741, ENSAPLG00020008176, ENSAPLG00020017778	4	5286	8	12901	0.5	0.428593	ns	0.707166	ns
GO:0031681	G-protein beta-subunit binding	Molecular Function	ENSAPLG00020017004, ENSAPLG00020002741, ENSAPLG00020008176, ENSAPLG00020017778	4	5286	8	12901	0.5	0.428593	ns	0.707166	ns
GO:0032456	endocytic recycling	Biological Process	ENSAPLG00020012934, ENSAPLG00020007142, ENSAPLG00020001182, ENSAPLG00020014474	4	5286	8	12901	0.5	0.428593	ns	0.707166	ns
GO:0005680	anaphase-promoting complex	Cellular Component	ENSAPLG00020000447, ENSAPLG00020009212, ENSAPLG00020004831, ENSAPLG00020012571	4	5286	8	12901	0.5	0.428593	ns	0.707166	ns
GO:0030127	COPII vesicle coat	Cellular Component	ENSAPLG00020017540, ENSAPLG00020017314, ENSAPLG00020016196, ENSAPLG00020013688	4	5286	8	12901	0.5	0.428593	ns	0.707166	ns
GO:0019825	oxygen binding	Molecular Function	ENSAPLG00020011619, ENSAPLG00020009387, ENSAPLG00020018293, ENSAPLG00020010004	4	5286	8	12901	0.5	0.428593	ns	0.707166	ns
GO:0000387	spliceosomal snRNP assembly	Biological Process	ENSAPLG00020013685, ENSAPLG00020016560, ENSAPLG00020016644, ENSAPLG00020001369	4	5286	8	12901	0.5	0.428593	ns	0.707166	ns
GO:0098656	anion transmembrane transport	Biological Process	ENSAPLG00020011503, ENSAPLG00020003279, ENSAPLG00020003961, ENSAPLG00020017292	4	5286	8	12901	0.5	0.428593	ns	0.707166	ns
GO:0004601	peroxidase activity	Molecular Function	ENSAPLG00020012390, ENSAPLG00020016369, ENSAPLG00020010722, ENSAPLG00020005874	4	5286	8	12901	0.5	0.428593	ns	0.707166	ns
GO:0061608	nuclear import signal receptor activity	Molecular Function	ENSAPLG00020001213, ENSAPLG00020010555, ENSAPLG00020013053, ENSAPLG00020006988	4	5286	8	12901	0.5	0.428593	ns	0.707166	ns
GO:0008610	lipid biosynthetic process	Biological Process	ENSAPLG00020007141, ENSAPLG00020000876, ENSAPLG00020001830, ENSAPLG00020016726	4	5286	8	12901	0.5	0.428593	ns	0.707166	ns
GO:0043039	tRNA aminoacylation	Biological Process	ENSAPLG00020013745, ENSAPLG00020011537, ENSAPLG00020008059, ENSAPLG00020009155	4	5286	8	12901	0.5	0.428593	ns	0.707166	ns
GO:0019229	regulation of vasoconstriction	Biological Process	ENSAPLG00020014545, ENSAPLG00020015619, ENSAPLG00020005452, ENSAPLG00020016025	4	5286	8	12901	0.5	0.428593	ns	0.707166	ns
GO:0019789	SUMO transferase activity	Molecular Function	ENSAPLG00020014506, ENSAPLG00020013557, ENSAPLG00020010169, ENSAPLG00020012592	4	5286	8	12901	0.5	0.428593	ns	0.707166	ns
GO:0042802	identical protein binding	Molecular Function	ENSAPLG00020003965, ENSAPLG00020005087, ENSAPLG00020007473, ENSAPLG00020003570	4	5286	8	12901	0.5	0.428593	ns	0.707166	ns
GO:0016043	cellular component organization	Biological Process	ENSAPLG00020001777, ENSAPLG00020013874, ENSAPLG00020006398, ENSAPLG00020005462	4	5286	8	12901	0.5	0.428593	ns	0.707166	ns
GO:0008376	acetylgalactosaminyltransferase activity	Molecular Function	ENSAPLG00020005985, ENSAPLG00020002841, ENSAPLG00020001851, ENSAPLG00020005195	4	5286	8	12901	0.5	0.428593	ns	0.707166	ns
GO:0006511	ubiquitin-dependent protein catabolic process	Biological Process	ENSAPLG00020012652, ENSAPLG00020013873, ENSAPLG00020010236, ENSAPLG00020000510, ENSAPLG00020006798, ENSAPLG00020013569, ENSAPLG00020002595, ENSAPLG00020004933, ENSAPLG00020003761, ENSAPLG00020011350, ENSAPLG00020004529, ENSAPLG00020002561, ENSAPLG00020011078, ENSAPLG00020008606, ENSAPLG00020009892, ENSAPLG00020014644, ENSAPLG00020005860, ENSAPLG00020000699, ENSAPLG00020015565, ENSAPLG00020017041,…	36	5286	85	12901	0.4235	0.438364	ns	0.722846	ns
GO:0004181	metallocarboxypeptidase activity	Molecular Function	ENSAPLG00020014642, ENSAPLG00020017908, ENSAPLG00020000860, ENSAPLG00020015398, ENSAPLG00020010490, ENSAPLG00020017298, ENSAPLG00020009499, ENSAPLG00020004186, ENSAPLG00020000740	9	5286	20	12901	0.45	0.439603	ns	0.724446	ns
GO:0061630	ubiquitin protein ligase activity	Molecular Function	ENSAPLG00020012938, ENSAPLG00020009873, ENSAPLG00020012295, ENSAPLG00020017401, ENSAPLG00020013569, ENSAPLG00020002595, ENSAPLG00020004831, ENSAPLG00020005053, ENSAPLG00020004045, ENSAPLG00020013399, ENSAPLG00020006433, ENSAPLG00020002919, ENSAPLG00020003719, ENSAPLG00020004620, ENSAPLG00020001599, ENSAPLG00020012310, ENSAPLG00020003970, ENSAPLG00020010775, ENSAPLG00020013443, ENSAPLG00020016533,…	21	5286	49	12901	0.4286	0.447683	ns	0.736868	ns
GO:0006281	DNA repair	Biological Process	ENSAPLG00020017951, ENSAPLG00020006947, ENSAPLG00020002523, ENSAPLG00020007466, ENSAPLG00020014089, ENSAPLG00020004929, ENSAPLG00020011359, ENSAPLG00020011045, ENSAPLG00020017310, ENSAPLG00020000404, ENSAPLG00020009483, ENSAPLG00020010944, ENSAPLG00020012696, ENSAPLG00020001969, ENSAPLG00020005598, ENSAPLG00020003719, ENSAPLG00020001110, ENSAPLG00020006937, ENSAPLG00020001151, ENSAPLG00020001599,…	33	5286	78	12901	0.4231	0.447686	ns	0.736868	ns
GO:0016592	mediator complex	Cellular Component	ENSAPLG00020001097, ENSAPLG00020003986, ENSAPLG00020003898, ENSAPLG00020007502, ENSAPLG00020009180, ENSAPLG00020012080, ENSAPLG00020004199, ENSAPLG00020008498, ENSAPLG00020008447, ENSAPLG00020001681, ENSAPLG00020007027	11	5286	25	12901	0.44	0.45368	ns	0.746136	ns
GO:0008271	secondary active sulfate transmembrane transporter activity	Molecular Function	ENSAPLG00020003745, ENSAPLG00020004135, ENSAPLG00020003961, ENSAPLG00020015733, ENSAPLG00020010772, ENSAPLG00020004079	6	5286	13	12901	0.4615	0.454422	ns	0.746136	ns
GO:0008272	sulfate transport	Biological Process	ENSAPLG00020003745, ENSAPLG00020004135, ENSAPLG00020003961, ENSAPLG00020015733, ENSAPLG00020010772, ENSAPLG00020004079	6	5286	13	12901	0.4615	0.454422	ns	0.746136	ns
GO:0008509	anion transmembrane transporter activity	Molecular Function	ENSAPLG00020014303, ENSAPLG00020015673, ENSAPLG00020015733, ENSAPLG00020007931, ENSAPLG00020014412, ENSAPLG00020004079	6	5286	13	12901	0.4615	0.454422	ns	0.746136	ns
GO:0008289	lipid binding	Molecular Function	ENSAPLG00020000996, ENSAPLG00020016375, ENSAPLG00020003572, ENSAPLG00020001477, ENSAPLG00020013736, ENSAPLG00020013295, ENSAPLG00020005111, ENSAPLG00020008155, ENSAPLG00020010773, ENSAPLG00020008291, ENSAPLG00020006926, ENSAPLG00020003821, ENSAPLG00020000565, ENSAPLG00020006919, ENSAPLG00020015715, ENSAPLG00020013768, ENSAPLG00020007325, ENSAPLG00020003140, ENSAPLG00020010136, ENSAPLG00020012699,…	30	5286	71	12901	0.4225	0.457802	ns	0.751229	ns
GO:0005576	extracellular region	Cellular Component	ENSAPLG00020016278, ENSAPLG00020015990, ENSAPLG00020002380, ENSAPLG00020004383, ENSAPLG00020016685, ENSAPLG00020001063, ENSAPLG00020010006, ENSAPLG00020001396, ENSAPLG00020010554, ENSAPLG00020012829, ENSAPLG00020002409, ENSAPLG00020017550, ENSAPLG00020005715, ENSAPLG00020002578, ENSAPLG00020011417, ENSAPLG00020005370, ENSAPLG00020018058, ENSAPLG00020007782, ENSAPLG00020000558, ENSAPLG00020016453,…	123	5286	297	12901	0.4141	0.460217	ns	0.754734	ns
GO:0005975	carbohydrate metabolic process	Biological Process	ENSAPLG00020004118, ENSAPLG00020009213, ENSAPLG00020016248, ENSAPLG00020006625, ENSAPLG00020013971, ENSAPLG00020004006, ENSAPLG00020016211, ENSAPLG00020004131, ENSAPLG00020004839, ENSAPLG00020017136, ENSAPLG00020014696, ENSAPLG00020003830, ENSAPLG00020000088, ENSAPLG00020010530, ENSAPLG00020005309, ENSAPLG00020005517, ENSAPLG00020017329, ENSAPLG00020005678, ENSAPLG00020018091, ENSAPLG00020009581,…	46	5286	110	12901	0.4182	0.464453	ns	0.761217	ns
GO:0000226	microtubule cytoskeleton organization	Biological Process	ENSAPLG00020005159, ENSAPLG00020014977, ENSAPLG00020010687, ENSAPLG00020001078, ENSAPLG00020002215, ENSAPLG00020001024, ENSAPLG00020013003, ENSAPLG00020013982	8	5286	18	12901	0.4444	0.470417	ns	0.766435	ns
GO:0006457	protein folding	Biological Process	ENSAPLG00020010462, ENSAPLG00020007175, ENSAPLG00020006142, ENSAPLG00020014321, ENSAPLG00020001808, ENSAPLG00020003866, ENSAPLG00020007085, ENSAPLG00020014040, ENSAPLG00020017035, ENSAPLG00020014586, ENSAPLG00020000236, ENSAPLG00020013503, ENSAPLG00020016092, ENSAPLG00020001517, ENSAPLG00020006291, ENSAPLG00020005094, ENSAPLG00020005265, ENSAPLG00020011780, ENSAPLG00020011560, ENSAPLG00020002425,…	22	5286	52	12901	0.4231	0.474831	ns	0.766435	ns
GO:0030126	COPI vesicle coat	Cellular Component	ENSAPLG00020003096, ENSAPLG00020010412, ENSAPLG00020010692	3	5286	6	12901	0.5	0.475865	ns	0.766435	ns
GO:0016540	protein autoprocessing	Biological Process	ENSAPLG00020001924, ENSAPLG00020010788, ENSAPLG00020014111	3	5286	6	12901	0.5	0.475865	ns	0.766435	ns
GO:0003756	protein disulfide isomerase activity	Molecular Function	ENSAPLG00020014143, ENSAPLG00020011978, ENSAPLG00020004811	3	5286	6	12901	0.5	0.475865	ns	0.766435	ns
GO:0019239	deaminase activity	Molecular Function	ENSAPLG00020002941, ENSAPLG00020008126, ENSAPLG00020013739	3	5286	6	12901	0.5	0.475865	ns	0.766435	ns
GO:0010008	endosome membrane	Cellular Component	ENSAPLG00020000318, ENSAPLG00020011748, ENSAPLG00020011456	3	5286	6	12901	0.5	0.475865	ns	0.766435	ns
GO:0031072	heat shock protein binding	Molecular Function	ENSAPLG00020014321, ENSAPLG00020014188, ENSAPLG00020015750	3	5286	6	12901	0.5	0.475865	ns	0.766435	ns
GO:0001558	regulation of cell growth	Biological Process	ENSAPLG00020005370, ENSAPLG00020011592, ENSAPLG00020008838	3	5286	6	12901	0.5	0.475865	ns	0.766435	ns
GO:0005787	signal peptidase complex	Cellular Component	ENSAPLG00020015420, ENSAPLG00020015224, ENSAPLG00020011218	3	5286	6	12901	0.5	0.475865	ns	0.766435	ns
GO:0031461	cullin-RING ubiquitin ligase complex	Cellular Component	ENSAPLG00020000510, ENSAPLG00020006798, ENSAPLG00020005499	3	5286	6	12901	0.5	0.475865	ns	0.766435	ns
GO:0032958	inositol phosphate biosynthetic process	Biological Process	ENSAPLG00020018429, ENSAPLG00020000608, ENSAPLG00020003799	3	5286	6	12901	0.5	0.475865	ns	0.766435	ns
GO:0008253	5'-nucleotidase activity	Molecular Function	ENSAPLG00020018181, ENSAPLG00020006811, ENSAPLG00020013489	3	5286	6	12901	0.5	0.475865	ns	0.766435	ns
GO:0030014	CCR4-NOT complex	Cellular Component	ENSAPLG00020004290, ENSAPLG00020007640, ENSAPLG00020004374	3	5286	6	12901	0.5	0.475865	ns	0.766435	ns
GO:0000030	mannosyltransferase activity	Molecular Function	ENSAPLG00020000685, ENSAPLG00020003641, ENSAPLG00020006883	3	5286	6	12901	0.5	0.475865	ns	0.766435	ns
GO:0043123	positive regulation of I-kappaB kinase/NF-kappaB signaling	Biological Process	ENSAPLG00020003995, ENSAPLG00020001140, ENSAPLG00020017471	3	5286	6	12901	0.5	0.475865	ns	0.766435	ns
GO:0000165	MAPK cascade	Biological Process	ENSAPLG00020015719, ENSAPLG00020004698, ENSAPLG00020013005	3	5286	6	12901	0.5	0.475865	ns	0.766435	ns
GO:0030168	platelet activation	Biological Process	ENSAPLG00020004331, ENSAPLG00020004306, ENSAPLG00020009968	3	5286	6	12901	0.5	0.475865	ns	0.766435	ns
GO:0001671	ATPase activator activity	Molecular Function	ENSAPLG00020006940, ENSAPLG00020017319, ENSAPLG00020016859	3	5286	6	12901	0.5	0.475865	ns	0.766435	ns
GO:0003341	cilium movement	Biological Process	ENSAPLG00020011332, ENSAPLG00020015397, ENSAPLG00020000982	3	5286	6	12901	0.5	0.475865	ns	0.766435	ns
GO:0009435	NAD biosynthetic process	Biological Process	ENSAPLG00020002793, ENSAPLG00020005350, ENSAPLG00020018049	3	5286	6	12901	0.5	0.475865	ns	0.766435	ns
GO:0004017	adenylate kinase activity	Molecular Function	ENSAPLG00020004093, ENSAPLG00020006946, ENSAPLG00020017462	3	5286	6	12901	0.5	0.475865	ns	0.766435	ns
GO:0015671	oxygen transport	Biological Process	ENSAPLG00020009387, ENSAPLG00020018293, ENSAPLG00020010004	3	5286	6	12901	0.5	0.475865	ns	0.766435	ns
GO:0004864	protein phosphatase inhibitor activity	Molecular Function	ENSAPLG00020007298, ENSAPLG00020016832, ENSAPLG00020003589	3	5286	6	12901	0.5	0.475865	ns	0.766435	ns
GO:0048188	Set1C/COMPASS complex	Cellular Component	ENSAPLG00020015104, ENSAPLG00020011257, ENSAPLG00020007164	3	5286	6	12901	0.5	0.475865	ns	0.766435	ns
GO:0006874	cellular calcium ion homeostasis	Biological Process	ENSAPLG00020003279, ENSAPLG00020006712, ENSAPLG00020007532	3	5286	6	12901	0.5	0.475865	ns	0.766435	ns
GO:0007517	muscle organ development	Biological Process	ENSAPLG00020001889, ENSAPLG00020011746, ENSAPLG00020009555	3	5286	6	12901	0.5	0.475865	ns	0.766435	ns
GO:0016702	oxidoreductase activity, acting on single donors with incorporation of molecular oxygen, incorporation of two atoms of oxygen	Molecular Function	ENSAPLG00020009454, ENSAPLG00020003177, ENSAPLG00020010113	3	5286	6	12901	0.5	0.475865	ns	0.766435	ns
GO:0005786	signal recognition particle, endoplasmic reticulum targeting	Cellular Component	ENSAPLG00020000977, ENSAPLG00020011455, ENSAPLG00020018390	3	5286	6	12901	0.5	0.475865	ns	0.766435	ns
GO:0004222	metalloendopeptidase activity	Molecular Function	ENSAPLG00020006427, ENSAPLG00020003725, ENSAPLG00020001413, ENSAPLG00020009862, ENSAPLG00020010956, ENSAPLG00020002545, ENSAPLG00020015121, ENSAPLG00020015055, ENSAPLG00020009875, ENSAPLG00020013933, ENSAPLG00020011132, ENSAPLG00020002515, ENSAPLG00020016366, ENSAPLG00020010918, ENSAPLG00020017708, ENSAPLG00020006523, ENSAPLG00020014052, ENSAPLG00020006506, ENSAPLG00020008387, ENSAPLG00020000851,…	38	5286	91	12901	0.4176	0.479221	ns	0.771379	ns
GO:0006338	chromatin remodeling	Biological Process	ENSAPLG00020009295, ENSAPLG00020006947, ENSAPLG00020018136, ENSAPLG00020015005, ENSAPLG00020000741, ENSAPLG00020013256, ENSAPLG00020009163, ENSAPLG00020013177, ENSAPLG00020000735, ENSAPLG00020000488	10	5286	23	12901	0.4348	0.482007	ns	0.77402	ns
GO:0007596	blood coagulation	Biological Process	ENSAPLG00020004778, ENSAPLG00020004331, ENSAPLG00020015931, ENSAPLG00020001820, ENSAPLG00020009938, ENSAPLG00020015477, ENSAPLG00020008527, ENSAPLG00020007562, ENSAPLG00020004306, ENSAPLG00020008529	10	5286	23	12901	0.4348	0.482007	ns	0.77402	ns
GO:0005267	potassium channel activity	Molecular Function	ENSAPLG00020005326, ENSAPLG00020001720, ENSAPLG00020008451, ENSAPLG00020013166, ENSAPLG00020005894, ENSAPLG00020001620, ENSAPLG00020007473, ENSAPLG00020003570, ENSAPLG00020017792, ENSAPLG00020004179	10	5286	23	12901	0.4348	0.482007	ns	0.77402	ns
GO:0043087	regulation of GTPase activity	Biological Process	ENSAPLG00020015012, ENSAPLG00020007930, ENSAPLG00020003806, ENSAPLG00020008539, ENSAPLG00020010883, ENSAPLG00020014196, ENSAPLG00020002870, ENSAPLG00020016640, ENSAPLG00020014673, ENSAPLG00020003271	10	5286	23	12901	0.4348	0.482007	ns	0.77402	ns
GO:0006812	cation transport	Biological Process	ENSAPLG00020017577, ENSAPLG00020000142, ENSAPLG00020001324, ENSAPLG00020004204, ENSAPLG00020014749, ENSAPLG00020005606, ENSAPLG00020010011, ENSAPLG00020014275, ENSAPLG00020018050, ENSAPLG00020011222, ENSAPLG00020008194, ENSAPLG00020003913, ENSAPLG00020015876, ENSAPLG00020005181, ENSAPLG00020004549, ENSAPLG00020012480, ENSAPLG00020015568, ENSAPLG00020005338, ENSAPLG00020010931	19	5286	45	12901	0.4222	0.488863	ns	0.784563	ns
GO:0001518	voltage-gated sodium channel complex	Cellular Component	ENSAPLG00020017671, ENSAPLG00020017507, ENSAPLG00020013158, ENSAPLG00020015309, ENSAPLG00020017963	5	5286	11	12901	0.4545	0.49408	ns	0.789651	ns
GO:0006807	nitrogen compound metabolic process	Biological Process	ENSAPLG00020016161, ENSAPLG00020000748, ENSAPLG00020006296, ENSAPLG00020006908, ENSAPLG00020006958	5	5286	11	12901	0.4545	0.49408	ns	0.789651	ns
GO:0051537	2 iron, 2 sulfur cluster binding	Molecular Function	ENSAPLG00020016420, ENSAPLG00020010521, ENSAPLG00020003051, ENSAPLG00020005915, ENSAPLG00020011247	5	5286	11	12901	0.4545	0.49408	ns	0.789651	ns
GO:0007218	neuropeptide signaling pathway	Biological Process	ENSAPLG00020014887, ENSAPLG00020010936, ENSAPLG00020011210, ENSAPLG00020017276, ENSAPLG00020001142	5	5286	11	12901	0.4545	0.49408	ns	0.789651	ns
GO:0015116	sulfate transmembrane transporter activity	Molecular Function	ENSAPLG00020003745, ENSAPLG00020004135, ENSAPLG00020015733, ENSAPLG00020010772, ENSAPLG00020004079	5	5286	11	12901	0.4545	0.49408	ns	0.789651	ns
GO:0030145	manganese ion binding	Molecular Function	ENSAPLG00020001990, ENSAPLG00020014343, ENSAPLG00020016483, ENSAPLG00020016179, ENSAPLG00020005281	5	5286	11	12901	0.4545	0.49408	ns	0.789651	ns
GO:0031625	ubiquitin protein ligase binding	Molecular Function	ENSAPLG00020000510, ENSAPLG00020006798, ENSAPLG00020005860, ENSAPLG00020008820, ENSAPLG00020005499	5	5286	11	12901	0.4545	0.49408	ns	0.789651	ns
GO:0042981	regulation of apoptotic process	Biological Process	ENSAPLG00020011069, ENSAPLG00020004080, ENSAPLG00020017776, ENSAPLG00020003752, ENSAPLG00020017080, ENSAPLG00020010287, ENSAPLG00020000641, ENSAPLG00020005113, ENSAPLG00020016921, ENSAPLG00020010828, ENSAPLG00020007748, ENSAPLG00020003475, ENSAPLG00020014314, ENSAPLG00020007016, ENSAPLG00020014395, ENSAPLG00020011095, ENSAPLG00020013792, ENSAPLG00020002300, ENSAPLG00020004259, ENSAPLG00020010760,…	21	5286	50	12901	0.42	0.49502	ns	0.790686	ns
GO:0007399	nervous system development	Biological Process	ENSAPLG00020014387, ENSAPLG00020000981, ENSAPLG00020010687, ENSAPLG00020013138, ENSAPLG00020009944, ENSAPLG00020011539, ENSAPLG00020016838, ENSAPLG00020013296, ENSAPLG00020012092, ENSAPLG00020008022, ENSAPLG00020008661, ENSAPLG00020007391, ENSAPLG00020008949, ENSAPLG00020005502	14	5286	33	12901	0.4242	0.498709	ns	0.796108	ns
GO:0046854	phosphatidylinositol phosphate biosynthetic process	Biological Process	ENSAPLG00020008032, ENSAPLG00020013915, ENSAPLG00020010246, ENSAPLG00020013709, ENSAPLG00020018075, ENSAPLG00020005200, ENSAPLG00020006911	7	5286	16	12901	0.4375	0.504995	ns	0.805665	ns
GO:0004725	protein tyrosine phosphatase activity	Molecular Function	ENSAPLG00020016333, ENSAPLG00020014719, ENSAPLG00020000250, ENSAPLG00020013833, ENSAPLG00020001971, ENSAPLG00020001877, ENSAPLG00020005631, ENSAPLG00020014568, ENSAPLG00020012777, ENSAPLG00020017273, ENSAPLG00020013961, ENSAPLG00020005679, ENSAPLG00020004642, ENSAPLG00020005811, ENSAPLG00020017440, ENSAPLG00020013474, ENSAPLG00020016274, ENSAPLG00020002381, ENSAPLG00020012940, ENSAPLG00020016122	20	5286	48	12901	0.4167	0.516058	ns	0.814246	ns
GO:0007166	cell surface receptor signaling pathway	Biological Process	ENSAPLG00020014410, ENSAPLG00020001822, ENSAPLG00020002398, ENSAPLG00020004619, ENSAPLG00020010372, ENSAPLG00020015897, ENSAPLG00020002091, ENSAPLG00020008681, ENSAPLG00020002823, ENSAPLG00020007316, ENSAPLG00020005022, ENSAPLG00020001689, ENSAPLG00020010553, ENSAPLG00020002178, ENSAPLG00020018344, ENSAPLG00020015045, ENSAPLG00020001256, ENSAPLG00020001661, ENSAPLG00020003692, ENSAPLG00020002667,…	24	5286	58	12901	0.4138	0.525003	ns	0.814246	ns
GO:0006486	protein glycosylation	Biological Process	ENSAPLG00020003906, ENSAPLG00020008844, ENSAPLG00020015980, ENSAPLG00020017780, ENSAPLG00020007544, ENSAPLG00020010439, ENSAPLG00020017050, ENSAPLG00020017542, ENSAPLG00020000668, ENSAPLG00020002673, ENSAPLG00020013201, ENSAPLG00020014083, ENSAPLG00020000396, ENSAPLG00020012324, ENSAPLG00020002194, ENSAPLG00020010981, ENSAPLG00020014087, ENSAPLG00020009382, ENSAPLG00020017059, ENSAPLG00020006969,…	24	5286	58	12901	0.4138	0.525003	ns	0.814246	ns
GO:0016459	myosin complex	Cellular Component	ENSAPLG00020012632, ENSAPLG00020009018, ENSAPLG00020002875, ENSAPLG00020018316, ENSAPLG00020016463, ENSAPLG00020005024, ENSAPLG00020013473, ENSAPLG00020013699, ENSAPLG00020011991, ENSAPLG00020010659, ENSAPLG00020011475, ENSAPLG00020014807, ENSAPLG00020004786, ENSAPLG00020013393, ENSAPLG00020003332, ENSAPLG00020008697, ENSAPLG00020017974	17	5286	41	12901	0.4146	0.534036	ns	0.814246	ns
GO:0005783	endoplasmic reticulum	Cellular Component	ENSAPLG00020001801, ENSAPLG00020007768, ENSAPLG00020015070, ENSAPLG00020006873, ENSAPLG00020005757, ENSAPLG00020012876, ENSAPLG00020003116, ENSAPLG00020012020, ENSAPLG00020001175, ENSAPLG00020006945, ENSAPLG00020003872, ENSAPLG00020013688, ENSAPLG00020014877, ENSAPLG00020006433, ENSAPLG00020013395, ENSAPLG00020006403, ENSAPLG00020008820, ENSAPLG00020010134, ENSAPLG00020010505	19	5286	46	12901	0.413	0.537965	ns	0.814246	ns
GO:0005332	gamma-aminobutyric acid:sodium symporter activity	Molecular Function	ENSAPLG00020004809, ENSAPLG00020018400	2	5286	4	12901	0.5	0.541567	ns	0.814246	ns
GO:0016581	NuRD complex	Cellular Component	ENSAPLG00020015361, ENSAPLG00020014923	2	5286	4	12901	0.5	0.541567	ns	0.814246	ns
GO:0008191	metalloendopeptidase inhibitor activity	Molecular Function	ENSAPLG00020004491, ENSAPLG00020016916	2	5286	4	12901	0.5	0.541567	ns	0.814246	ns
GO:0016668	oxidoreductase activity, acting on a sulfur group of donors, NAD(P) as acceptor	Molecular Function	ENSAPLG00020004322, ENSAPLG00020005759	2	5286	4	12901	0.5	0.541567	ns	0.814246	ns
GO:0030837	negative regulation of actin filament polymerization	Biological Process	ENSAPLG00020001336, ENSAPLG00020002029	2	5286	4	12901	0.5	0.541567	ns	0.814246	ns
GO:0003917	DNA topoisomerase type I (single strand cut, ATP-independent) activity	Molecular Function	ENSAPLG00020013643, ENSAPLG00020001548	2	5286	4	12901	0.5	0.541567	ns	0.814246	ns
GO:0045765	regulation of angiogenesis	Biological Process	ENSAPLG00020001207, ENSAPLG00020016203	2	5286	4	12901	0.5	0.541567	ns	0.814246	ns
GO:0015018	galactosylgalactosylxylosylprotein 3-beta-glucuronosyltransferase activity	Molecular Function	ENSAPLG00020007009, ENSAPLG00020014811	2	5286	4	12901	0.5	0.541567	ns	0.814246	ns
GO:0009168	purine ribonucleoside monophosphate biosynthetic process	Biological Process	ENSAPLG00020002941, ENSAPLG00020008126	2	5286	4	12901	0.5	0.541567	ns	0.814246	ns
GO:0043410	positive regulation of MAPK cascade	Biological Process	ENSAPLG00020009546, ENSAPLG00020008080	2	5286	4	12901	0.5	0.541567	ns	0.814246	ns
GO:0045666	positive regulation of neuron differentiation	Biological Process	ENSAPLG00020017380, ENSAPLG00020005219	2	5286	4	12901	0.5	0.541567	ns	0.814246	ns
GO:0007269	neurotransmitter secretion	Biological Process	ENSAPLG00020018376, ENSAPLG00020015588	2	5286	4	12901	0.5	0.541567	ns	0.814246	ns
GO:0007076	mitotic chromosome condensation	Biological Process	ENSAPLG00020007427, ENSAPLG00020010776	2	5286	4	12901	0.5	0.541567	ns	0.814246	ns
GO:0008308	voltage-gated anion channel activity	Molecular Function	ENSAPLG00020011503, ENSAPLG00020017292	2	5286	4	12901	0.5	0.541567	ns	0.814246	ns
GO:0004559	alpha-mannosidase activity	Molecular Function	ENSAPLG00020013971, ENSAPLG00020006990	2	5286	4	12901	0.5	0.541567	ns	0.814246	ns
GO:0006013	mannose metabolic process	Biological Process	ENSAPLG00020013971, ENSAPLG00020006990	2	5286	4	12901	0.5	0.541567	ns	0.814246	ns
GO:0000781	chromosome, telomeric region	Cellular Component	ENSAPLG00020017951, ENSAPLG00020016176	2	5286	4	12901	0.5	0.541567	ns	0.814246	ns
GO:0030915	Smc5-Smc6 complex	Cellular Component	ENSAPLG00020017951, ENSAPLG00020013557	2	5286	4	12901	0.5	0.541567	ns	0.814246	ns
GO:0033177	proton-transporting two-sector ATPase complex, proton-transporting domain	Cellular Component	ENSAPLG00020017083, ENSAPLG00020005472	2	5286	4	12901	0.5	0.541567	ns	0.814246	ns
GO:0004985	G protein-coupled opioid receptor activity	Molecular Function	ENSAPLG00020012520, ENSAPLG00020014926	2	5286	4	12901	0.5	0.541567	ns	0.814246	ns
GO:0009331	glycerol-3-phosphate dehydrogenase complex	Cellular Component	ENSAPLG00020004006, ENSAPLG00020014800	2	5286	4	12901	0.5	0.541567	ns	0.814246	ns
GO:0005861	troponin complex	Cellular Component	ENSAPLG00020015611, ENSAPLG00020001271	2	5286	4	12901	0.5	0.541567	ns	0.814246	ns
GO:0051169	nuclear transport	Biological Process	ENSAPLG00020011588, ENSAPLG00020017161	2	5286	4	12901	0.5	0.541567	ns	0.814246	ns
GO:0036094	small molecule binding	Molecular Function	ENSAPLG00020010193, ENSAPLG00020010198	2	5286	4	12901	0.5	0.541567	ns	0.814246	ns
GO:0000154	rRNA modification	Biological Process	ENSAPLG00020005057, ENSAPLG00020004557	2	5286	4	12901	0.5	0.541567	ns	0.814246	ns
GO:0000179	rRNA (adenine-N6,N6-)-dimethyltransferase activity	Molecular Function	ENSAPLG00020005057, ENSAPLG00020004557	2	5286	4	12901	0.5	0.541567	ns	0.814246	ns
GO:0042555	MCM complex	Cellular Component	ENSAPLG00020001553, ENSAPLG00020010525	2	5286	4	12901	0.5	0.541567	ns	0.814246	ns
GO:1905515	non-motile cilium assembly	Biological Process	ENSAPLG00020005569, ENSAPLG00020003938	2	5286	4	12901	0.5	0.541567	ns	0.814246	ns
GO:0004520	endodeoxyribonuclease activity	Molecular Function	ENSAPLG00020014985, ENSAPLG00020011362	2	5286	4	12901	0.5	0.541567	ns	0.814246	ns
GO:0042500	aspartic endopeptidase activity, intramembrane cleaving	Molecular Function	ENSAPLG00020003430, ENSAPLG00020011313	2	5286	4	12901	0.5	0.541567	ns	0.814246	ns
GO:0003909	DNA ligase activity	Molecular Function	ENSAPLG00020006347, ENSAPLG00020010944	2	5286	4	12901	0.5	0.541567	ns	0.814246	ns
GO:0043488	regulation of mRNA stability	Biological Process	ENSAPLG00020005787, ENSAPLG00020017443	2	5286	4	12901	0.5	0.541567	ns	0.814246	ns
GO:0031932	TORC2 complex	Cellular Component	ENSAPLG00020004623, ENSAPLG00020014595	2	5286	4	12901	0.5	0.541567	ns	0.814246	ns
GO:0006691	leukotriene metabolic process	Biological Process	ENSAPLG00020017737, ENSAPLG00020004511	2	5286	4	12901	0.5	0.541567	ns	0.814246	ns
GO:0005471	ATP:ADP antiporter activity	Molecular Function	ENSAPLG00020017938, ENSAPLG00020000585	2	5286	4	12901	0.5	0.541567	ns	0.814246	ns
GO:0140021	mitochondrial ADP transmembrane transport	Biological Process	ENSAPLG00020017938, ENSAPLG00020000585	2	5286	4	12901	0.5	0.541567	ns	0.814246	ns
GO:1990544	mitochondrial ATP transmembrane transport	Biological Process	ENSAPLG00020017938, ENSAPLG00020000585	2	5286	4	12901	0.5	0.541567	ns	0.814246	ns
GO:0090503	RNA phosphodiester bond hydrolysis, exonucleolytic	Biological Process	ENSAPLG00020007640, ENSAPLG00020017702	2	5286	4	12901	0.5	0.541567	ns	0.814246	ns
GO:0003925	G protein activity	Molecular Function	ENSAPLG00020011748, ENSAPLG00020013423	2	5286	4	12901	0.5	0.541567	ns	0.814246	ns
GO:0005581	collagen trimer	Cellular Component	ENSAPLG00020004829, ENSAPLG00020012614	2	5286	4	12901	0.5	0.541567	ns	0.814246	ns
GO:0034453	microtubule anchoring	Biological Process	ENSAPLG00020003965, ENSAPLG00020000198	2	5286	4	12901	0.5	0.541567	ns	0.814246	ns
GO:0016209	antioxidant activity	Molecular Function	ENSAPLG00020015382, ENSAPLG00020017230	2	5286	4	12901	0.5	0.541567	ns	0.814246	ns
GO:0004999	vasoactive intestinal polypeptide receptor activity	Molecular Function	ENSAPLG00020002823, ENSAPLG00020002667	2	5286	4	12901	0.5	0.541567	ns	0.814246	ns
GO:0015630	microtubule cytoskeleton	Cellular Component	ENSAPLG00020001078, ENSAPLG00020013003	2	5286	4	12901	0.5	0.541567	ns	0.814246	ns
GO:0015165	pyrimidine nucleotide-sugar transmembrane transporter activity	Molecular Function	ENSAPLG00020011116, ENSAPLG00020007428	2	5286	4	12901	0.5	0.541567	ns	0.814246	ns
GO:0090481	pyrimidine nucleotide-sugar transmembrane transport	Biological Process	ENSAPLG00020011116, ENSAPLG00020007428	2	5286	4	12901	0.5	0.541567	ns	0.814246	ns
GO:0018344	protein geranylgeranylation	Biological Process	ENSAPLG00020017197, ENSAPLG00020002347	2	5286	4	12901	0.5	0.541567	ns	0.814246	ns
GO:0032465	regulation of cytokinesis	Biological Process	ENSAPLG00020006689, ENSAPLG00020012941	2	5286	4	12901	0.5	0.541567	ns	0.814246	ns
GO:0006261	DNA-dependent DNA replication	Biological Process	ENSAPLG00020011370, ENSAPLG00020006295	2	5286	4	12901	0.5	0.541567	ns	0.814246	ns
GO:0006779	porphyrin-containing compound biosynthetic process	Biological Process	ENSAPLG00020008668, ENSAPLG00020005879	2	5286	4	12901	0.5	0.541567	ns	0.814246	ns
GO:0031419	cobalamin binding	Molecular Function	ENSAPLG00020000343, ENSAPLG00020013950	2	5286	4	12901	0.5	0.541567	ns	0.814246	ns
GO:0017183	peptidyl-diphthamide biosynthetic process from peptidyl-histidine	Biological Process	ENSAPLG00020004091, ENSAPLG00020015989	2	5286	4	12901	0.5	0.541567	ns	0.814246	ns
GO:0005504	fatty acid binding	Molecular Function	ENSAPLG00020006919, ENSAPLG00020004264	2	5286	4	12901	0.5	0.541567	ns	0.814246	ns
GO:0005761	mitochondrial ribosome	Cellular Component	ENSAPLG00020002728, ENSAPLG00020016786	2	5286	4	12901	0.5	0.541567	ns	0.814246	ns
GO:0004656	procollagen-proline 4-dioxygenase activity	Molecular Function	ENSAPLG00020006945, ENSAPLG00020006403	2	5286	4	12901	0.5	0.541567	ns	0.814246	ns
GO:0000439	transcription factor TFIIH core complex	Cellular Component	ENSAPLG00020009483, ENSAPLG00020007049	2	5286	4	12901	0.5	0.541567	ns	0.814246	ns
GO:0008061	chitin binding	Molecular Function	ENSAPLG00020017687, ENSAPLG00020015912	2	5286	4	12901	0.5	0.541567	ns	0.814246	ns
GO:0008757	S-adenosylmethionine-dependent methyltransferase activity	Molecular Function	ENSAPLG00020008670, ENSAPLG00020007585	2	5286	4	12901	0.5	0.541567	ns	0.814246	ns
GO:0048038	quinone binding	Molecular Function	ENSAPLG00020010536, ENSAPLG00020009278	2	5286	4	12901	0.5	0.541567	ns	0.814246	ns
GO:0030488	tRNA methylation	Biological Process	ENSAPLG00020005120, ENSAPLG00020015953	2	5286	4	12901	0.5	0.541567	ns	0.814246	ns
GO:0048471	perinuclear region of cytoplasm	Cellular Component	ENSAPLG00020007934, ENSAPLG00020012905	2	5286	4	12901	0.5	0.541567	ns	0.814246	ns
GO:0001678	cellular glucose homeostasis	Biological Process	ENSAPLG00020004729, ENSAPLG00020004745	2	5286	4	12901	0.5	0.541567	ns	0.814246	ns
GO:0004396	hexokinase activity	Molecular Function	ENSAPLG00020004729, ENSAPLG00020004745	2	5286	4	12901	0.5	0.541567	ns	0.814246	ns
GO:0005536	glucose binding	Molecular Function	ENSAPLG00020004729, ENSAPLG00020004745	2	5286	4	12901	0.5	0.541567	ns	0.814246	ns
GO:0030173	integral component of Golgi membrane	Cellular Component	ENSAPLG00020006224, ENSAPLG00020001955	2	5286	4	12901	0.5	0.541567	ns	0.814246	ns
GO:0015485	cholesterol binding	Molecular Function	ENSAPLG00020003140, ENSAPLG00020010136	2	5286	4	12901	0.5	0.541567	ns	0.814246	ns
GO:0032367	intracellular cholesterol transport	Biological Process	ENSAPLG00020003140, ENSAPLG00020012799	2	5286	4	12901	0.5	0.541567	ns	0.814246	ns
GO:0006685	sphingomyelin catabolic process	Biological Process	ENSAPLG00020010142, ENSAPLG00020014564	2	5286	4	12901	0.5	0.541567	ns	0.814246	ns
GO:0008418	protein-N-terminal asparagine amidohydrolase activity	Molecular Function	ENSAPLG00020003042, ENSAPLG00020003071	2	5286	4	12901	0.5	0.541567	ns	0.814246	ns
GO:0030968	endoplasmic reticulum unfolded protein response	Biological Process	ENSAPLG00020014921, ENSAPLG00020012578	2	5286	4	12901	0.5	0.541567	ns	0.814246	ns
GO:0035497	cAMP response element binding	Molecular Function	ENSAPLG00020014921, ENSAPLG00020012578	2	5286	4	12901	0.5	0.541567	ns	0.814246	ns
GO:0045332	phospholipid translocation	Biological Process	ENSAPLG00020001474, ENSAPLG00020009927	2	5286	4	12901	0.5	0.541567	ns	0.814246	ns
GO:0042073	intraciliary transport	Biological Process	ENSAPLG00020007646, ENSAPLG00020012502	2	5286	4	12901	0.5	0.541567	ns	0.814246	ns
GO:0030371	translation repressor activity	Molecular Function	ENSAPLG00020017443, ENSAPLG00020015716	2	5286	4	12901	0.5	0.541567	ns	0.814246	ns
GO:0008053	mitochondrial fusion	Biological Process	ENSAPLG00020011625, ENSAPLG00020014053	2	5286	4	12901	0.5	0.541567	ns	0.814246	ns
GO:0033192	calmodulin-dependent protein phosphatase activity	Molecular Function	ENSAPLG00020005621, ENSAPLG00020000427	2	5286	4	12901	0.5	0.541567	ns	0.814246	ns
GO:0097720	calcineurin-mediated signaling	Biological Process	ENSAPLG00020005621, ENSAPLG00020000427	2	5286	4	12901	0.5	0.541567	ns	0.814246	ns
GO:0007052	mitotic spindle organization	Biological Process	ENSAPLG00020010945, ENSAPLG00020017947	2	5286	4	12901	0.5	0.541567	ns	0.814246	ns
GO:0001932	regulation of protein phosphorylation	Biological Process	ENSAPLG00020002191, ENSAPLG00020002940	2	5286	4	12901	0.5	0.541567	ns	0.814246	ns
GO:0005952	cAMP-dependent protein kinase complex	Cellular Component	ENSAPLG00020002191, ENSAPLG00020002940	2	5286	4	12901	0.5	0.541567	ns	0.814246	ns
GO:0008603	cAMP-dependent protein kinase regulator activity	Molecular Function	ENSAPLG00020002191, ENSAPLG00020002940	2	5286	4	12901	0.5	0.541567	ns	0.814246	ns
GO:0035004	phosphatidylinositol 3-kinase activity	Molecular Function	ENSAPLG00020018075, ENSAPLG00020005200	2	5286	4	12901	0.5	0.541567	ns	0.814246	ns
GO:0006658	phosphatidylserine metabolic process	Biological Process	ENSAPLG00020010516, ENSAPLG00020014542	2	5286	4	12901	0.5	0.541567	ns	0.814246	ns
GO:0042113	B cell activation	Biological Process	ENSAPLG00020006119, ENSAPLG00020016093	2	5286	4	12901	0.5	0.541567	ns	0.814246	ns
GO:0004709	MAP kinase kinase kinase activity	Molecular Function	ENSAPLG00020004239, ENSAPLG00020003969	2	5286	4	12901	0.5	0.541567	ns	0.814246	ns
GO:0007131	reciprocal meiotic recombination	Biological Process	ENSAPLG00020007338, ENSAPLG00020004446	2	5286	4	12901	0.5	0.541567	ns	0.814246	ns
GO:0007224	smoothened signaling pathway	Biological Process	ENSAPLG00020006755, ENSAPLG00020004885, ENSAPLG00020015045, ENSAPLG00020013367	4	5286	9	12901	0.4444	0.541725	ns	0.814246	ns
GO:0005248	voltage-gated sodium channel activity	Molecular Function	ENSAPLG00020017671, ENSAPLG00020017507, ENSAPLG00020013158, ENSAPLG00020017963	4	5286	9	12901	0.4444	0.541725	ns	0.814246	ns
GO:0016747	acyltransferase activity, transferring groups other than amino-acyl groups	Molecular Function	ENSAPLG00020018147, ENSAPLG00020008972, ENSAPLG00020000378, ENSAPLG00020015695	4	5286	9	12901	0.4444	0.541725	ns	0.814246	ns
GO:0004602	glutathione peroxidase activity	Molecular Function	ENSAPLG00020008764, ENSAPLG00020016286, ENSAPLG00020003377, ENSAPLG00020000615	4	5286	9	12901	0.4444	0.541725	ns	0.814246	ns
GO:0006383	transcription by RNA polymerase III	Biological Process	ENSAPLG00020007582, ENSAPLG00020008531, ENSAPLG00020018070, ENSAPLG00020009907	4	5286	9	12901	0.4444	0.541725	ns	0.814246	ns
GO:0045296	cadherin binding	Molecular Function	ENSAPLG00020018175, ENSAPLG00020016954, ENSAPLG00020001348, ENSAPLG00020014684	4	5286	9	12901	0.4444	0.541725	ns	0.814246	ns
GO:0005212	structural constituent of eye lens	Molecular Function	ENSAPLG00020016403, ENSAPLG00020002707, ENSAPLG00020016779, ENSAPLG00020010328	4	5286	9	12901	0.4444	0.541725	ns	0.814246	ns
GO:0003785	actin monomer binding	Molecular Function	ENSAPLG00020000926, ENSAPLG00020017152, ENSAPLG00020016634, ENSAPLG00020017965	4	5286	9	12901	0.4444	0.541725	ns	0.814246	ns
GO:0042310	vasoconstriction	Biological Process	ENSAPLG00020014545, ENSAPLG00020011003, ENSAPLG00020003126, ENSAPLG00020005945	4	5286	9	12901	0.4444	0.541725	ns	0.814246	ns
GO:0043231	intracellular membrane-bounded organelle	Cellular Component	ENSAPLG00020013423, ENSAPLG00020007934, ENSAPLG00020007897, ENSAPLG00020005915	4	5286	9	12901	0.4444	0.541725	ns	0.814246	ns
GO:0016772	transferase activity, transferring phosphorus-containing groups	Molecular Function	ENSAPLG00020014148, ENSAPLG00020007745, ENSAPLG00020008721, ENSAPLG00020018131	4	5286	9	12901	0.4444	0.541725	ns	0.814246	ns
GO:0005254	chloride channel activity	Molecular Function	ENSAPLG00020016310, ENSAPLG00020004961, ENSAPLG00020017795, ENSAPLG00020010772	4	5286	9	12901	0.4444	0.541725	ns	0.814246	ns
GO:0003725	double-stranded RNA binding	Molecular Function	ENSAPLG00020006199, ENSAPLG00020003325, ENSAPLG00020008020, ENSAPLG00020007205	4	5286	9	12901	0.4444	0.541725	ns	0.814246	ns
GO:0010468	regulation of gene expression	Biological Process	ENSAPLG00020015368, ENSAPLG00020007282, ENSAPLG00020009395, ENSAPLG00020014491, ENSAPLG00020004718, ENSAPLG00020002872	6	5286	14	12901	0.4286	0.544207	ns	0.814433	ns
GO:0007160	cell-matrix adhesion	Biological Process	ENSAPLG00020018031, ENSAPLG00020017763, ENSAPLG00020017344, ENSAPLG00020011590, ENSAPLG00020018384, ENSAPLG00020011050	6	5286	14	12901	0.4286	0.544207	ns	0.814433	ns
GO:0016849	phosphorus-oxygen lyase activity	Molecular Function	ENSAPLG00020001377, ENSAPLG00020011940, ENSAPLG00020000690, ENSAPLG00020004067, ENSAPLG00020006843, ENSAPLG00020008706	6	5286	14	12901	0.4286	0.544207	ns	0.814433	ns
GO:0006897	endocytosis	Biological Process	ENSAPLG00020017712, ENSAPLG00020003887, ENSAPLG00020016410, ENSAPLG00020006689, ENSAPLG00020013267, ENSAPLG00020011321, ENSAPLG00020008880, ENSAPLG00020016442	8	5286	19	12901	0.4211	0.547085	ns	0.814433	ns
GO:0006935	chemotaxis	Biological Process	ENSAPLG00020001207, ENSAPLG00020011067, ENSAPLG00020018134, ENSAPLG00020017850, ENSAPLG00020006310, ENSAPLG00020011065, ENSAPLG00020000216, ENSAPLG00020013450, ENSAPLG00020015938, ENSAPLG00020005174, ENSAPLG00020007393, ENSAPLG00020015983	12	5286	29	12901	0.4138	0.552831	ns	0.814433	ns
GO:0008076	voltage-gated potassium channel complex	Cellular Component	ENSAPLG00020005544, ENSAPLG00020001354, ENSAPLG00020014837, ENSAPLG00020002130, ENSAPLG00020010179, ENSAPLG00020001371, ENSAPLG00020010589, ENSAPLG00020001620, ENSAPLG00020003967, ENSAPLG00020001188, ENSAPLG00020012625, ENSAPLG00020016908	12	5286	29	12901	0.4138	0.552831	ns	0.814433	ns
GO:0003774	cytoskeletal motor activity	Molecular Function	ENSAPLG00020012632, ENSAPLG00020009018, ENSAPLG00020002875, ENSAPLG00020018316, ENSAPLG00020016463, ENSAPLG00020005024, ENSAPLG00020013699, ENSAPLG00020011991, ENSAPLG00020010659, ENSAPLG00020011475, ENSAPLG00020014807, ENSAPLG00020004786, ENSAPLG00020013393, ENSAPLG00020017974	14	5286	34	12901	0.4118	0.555573	ns	0.814433	ns
GO:0016787	hydrolase activity	Molecular Function	ENSAPLG00020006411, ENSAPLG00020007935, ENSAPLG00020001207, ENSAPLG00020000181, ENSAPLG00020007788, ENSAPLG00020004924, ENSAPLG00020000261, ENSAPLG00020018208, ENSAPLG00020005048, ENSAPLG00020009174, ENSAPLG00020015121, ENSAPLG00020014985, ENSAPLG00020013883, ENSAPLG00020014647, ENSAPLG00020017682, ENSAPLG00020014343, ENSAPLG00020006785, ENSAPLG00020008329, ENSAPLG00020016483, ENSAPLG00020004442,…	57	5286	140	12901	0.4071	0.557266	ns	0.814433	ns
GO:0003677	DNA binding	Molecular Function	ENSAPLG00020000428, ENSAPLG00020000239, ENSAPLG00020001045, ENSAPLG00020015361, ENSAPLG00020014345, ENSAPLG00020014074, ENSAPLG00020018112, ENSAPLG00020013643, ENSAPLG00020011112, ENSAPLG00020012325, ENSAPLG00020017341, ENSAPLG00020002987, ENSAPLG00020003691, ENSAPLG00020006456, ENSAPLG00020001500, ENSAPLG00020005438, ENSAPLG00020004984, ENSAPLG00020003562, ENSAPLG00020009040, ENSAPLG00020000936,…	251	5286	617	12901	0.4068	0.575859	ns	0.814433	ns
GO:0005507	copper ion binding	Molecular Function	ENSAPLG00020006529, ENSAPLG00020006347, ENSAPLG00020003333, ENSAPLG00020015891, ENSAPLG00020004065, ENSAPLG00020015029, ENSAPLG00020012480, ENSAPLG00020016259, ENSAPLG00020010185, ENSAPLG00020007481, ENSAPLG00020009278	11	5286	27	12901	0.4074	0.582547	ns	0.814433	ns
GO:0030246	carbohydrate binding	Molecular Function	ENSAPLG00020013971, ENSAPLG00020003830, ENSAPLG00020017757, ENSAPLG00020007316, ENSAPLG00020014075, ENSAPLG00020017793, ENSAPLG00020000523, ENSAPLG00020009220, ENSAPLG00020008140, ENSAPLG00020006990, ENSAPLG00020012059, ENSAPLG00020012940, ENSAPLG00020001522	13	5286	32	12901	0.4062	0.582812	ns	0.814433	ns
GO:0042254	ribosome biogenesis	Biological Process	ENSAPLG00020003707, ENSAPLG00020017534, ENSAPLG00020000945, ENSAPLG00020003446, ENSAPLG00020006797, ENSAPLG00020014346, ENSAPLG00020008471	7	5286	17	12901	0.4118	0.584758	ns	0.814433	ns
GO:0046856	phosphatidylinositol dephosphorylation	Biological Process	ENSAPLG00020017809, ENSAPLG00020011035, ENSAPLG00020002704, ENSAPLG00020005089, ENSAPLG00020006338, ENSAPLG00020017159, ENSAPLG00020002143	7	5286	17	12901	0.4118	0.584758	ns	0.814433	ns
GO:0007219	Notch signaling pathway	Biological Process	ENSAPLG00020016539, ENSAPLG00020014893, ENSAPLG00020007258, ENSAPLG00020014947, ENSAPLG00020001085, ENSAPLG00020009757, ENSAPLG00020006059	7	5286	17	12901	0.4118	0.584758	ns	0.814433	ns
GO:0007229	integrin-mediated signaling pathway	Biological Process	ENSAPLG00020018031, ENSAPLG00020013002, ENSAPLG00020011590, ENSAPLG00020018384, ENSAPLG00020006423	5	5286	12	12901	0.4167	0.589263	ns	0.814433	ns
GO:0004675	transmembrane receptor protein serine/threonine kinase activity	Molecular Function	ENSAPLG00020013960, ENSAPLG00020006202, ENSAPLG00020012464, ENSAPLG00020015655, ENSAPLG00020000723	5	5286	12	12901	0.4167	0.589263	ns	0.814433	ns
GO:0007178	transmembrane receptor protein serine/threonine kinase signaling pathway	Biological Process	ENSAPLG00020013960, ENSAPLG00020006202, ENSAPLG00020012464, ENSAPLG00020015655, ENSAPLG00020000723	5	5286	12	12901	0.4167	0.589263	ns	0.814433	ns
GO:0008569	minus-end-directed microtubule motor activity	Molecular Function	ENSAPLG00020001046, ENSAPLG00020011332, ENSAPLG00020009128, ENSAPLG00020008501, ENSAPLG00020013882	5	5286	12	12901	0.4167	0.589263	ns	0.814433	ns
GO:0004707	MAP kinase activity	Molecular Function	ENSAPLG00020015719, ENSAPLG00020015887, ENSAPLG00020004698, ENSAPLG00020013471, ENSAPLG00020015724	5	5286	12	12901	0.4167	0.589263	ns	0.814433	ns
GO:0003730	mRNA 3'-UTR binding	Molecular Function	ENSAPLG00020016014, ENSAPLG00020006198, ENSAPLG00020009408	3	5286	7	12901	0.4286	0.601152	ns	0.814433	ns
GO:0004806	triglyceride lipase activity	Molecular Function	ENSAPLG00020006411, ENSAPLG00020017682, ENSAPLG00020006655	3	5286	7	12901	0.4286	0.601152	ns	0.814433	ns
GO:0006265	DNA topological change	Biological Process	ENSAPLG00020013643, ENSAPLG00020018117, ENSAPLG00020001548	3	5286	7	12901	0.4286	0.601152	ns	0.814433	ns
GO:0030136	clathrin-coated vesicle	Cellular Component	ENSAPLG00020000959, ENSAPLG00020006247, ENSAPLG00020016442	3	5286	7	12901	0.4286	0.601152	ns	0.814433	ns
GO:0023052	signaling	Biological Process	ENSAPLG00020016884, ENSAPLG00020003237, ENSAPLG00020012675	3	5286	7	12901	0.4286	0.601152	ns	0.814433	ns
GO:0005523	tropomyosin binding	Molecular Function	ENSAPLG00020005665, ENSAPLG00020005697, ENSAPLG00020002471	3	5286	7	12901	0.4286	0.601152	ns	0.814433	ns
GO:0051694	pointed-end actin filament capping	Biological Process	ENSAPLG00020005665, ENSAPLG00020005697, ENSAPLG00020002471	3	5286	7	12901	0.4286	0.601152	ns	0.814433	ns
GO:0016790	thiolester hydrolase activity	Molecular Function	ENSAPLG00020016375, ENSAPLG00020001082, ENSAPLG00020009562	3	5286	7	12901	0.4286	0.601152	ns	0.814433	ns
GO:0004703	G protein-coupled receptor kinase activity	Molecular Function	ENSAPLG00020005484, ENSAPLG00020014688, ENSAPLG00020005529	3	5286	7	12901	0.4286	0.601152	ns	0.814433	ns
GO:0031410	cytoplasmic vesicle	Cellular Component	ENSAPLG00020001210, ENSAPLG00020013688, ENSAPLG00020000191	3	5286	7	12901	0.4286	0.601152	ns	0.814433	ns
GO:0003746	translation elongation factor activity	Molecular Function	ENSAPLG00020014165, ENSAPLG00020008336, ENSAPLG00020005218	3	5286	7	12901	0.4286	0.601152	ns	0.814433	ns
GO:0016279	protein-lysine N-methyltransferase activity	Molecular Function	ENSAPLG00020008427, ENSAPLG00020008503, ENSAPLG00020004925	3	5286	7	12901	0.4286	0.601152	ns	0.814433	ns
GO:0051016	barbed-end actin filament capping	Biological Process	ENSAPLG00020007671, ENSAPLG00020007443, ENSAPLG00020014493	3	5286	7	12901	0.4286	0.601152	ns	0.814433	ns
GO:0043015	gamma-tubulin binding	Molecular Function	ENSAPLG00020003965, ENSAPLG00020001013, ENSAPLG00020001024	3	5286	7	12901	0.4286	0.601152	ns	0.814433	ns
GO:0002161	aminoacyl-tRNA editing activity	Molecular Function	ENSAPLG00020013336, ENSAPLG00020018408, ENSAPLG00020018044	3	5286	7	12901	0.4286	0.601152	ns	0.814433	ns
GO:0000290	deadenylation-dependent decapping of nuclear-transcribed mRNA	Biological Process	ENSAPLG00020018218, ENSAPLG00020005542, ENSAPLG00020001495	3	5286	7	12901	0.4286	0.601152	ns	0.814433	ns
GO:0060070	canonical Wnt signaling pathway	Biological Process	ENSAPLG00020007474, ENSAPLG00020017295, ENSAPLG00020015594	3	5286	7	12901	0.4286	0.601152	ns	0.814433	ns
GO:0015693	magnesium ion transport	Biological Process	ENSAPLG00020003490, ENSAPLG00020011673, ENSAPLG00020001297	3	5286	7	12901	0.4286	0.601152	ns	0.814433	ns
GO:0097573	glutathione oxidoreductase activity	Molecular Function	ENSAPLG00020007054, ENSAPLG00020017256, ENSAPLG00020008195	3	5286	7	12901	0.4286	0.601152	ns	0.814433	ns
GO:0015280	ligand-gated sodium channel activity	Molecular Function	ENSAPLG00020003273, ENSAPLG00020003973, ENSAPLG00020013263	3	5286	7	12901	0.4286	0.601152	ns	0.814433	ns
GO:0044528	regulation of mitochondrial mRNA stability	Biological Process	ENSAPLG00020000148, ENSAPLG00020001472, ENSAPLG00020002607	3	5286	7	12901	0.4286	0.601152	ns	0.814433	ns
GO:0042742	defense response to bacterium	Biological Process	ENSAPLG00020011745, ENSAPLG00020014474, ENSAPLG00020017628	3	5286	7	12901	0.4286	0.601152	ns	0.814433	ns
GO:0003951	NAD+ kinase activity	Molecular Function	ENSAPLG00020003566, ENSAPLG00020013942, ENSAPLG00020017779, ENSAPLG00020000060, ENSAPLG00020000439, ENSAPLG00020014924	6	5286	15	12901	0.4	0.626651	ns	0.814433	ns
GO:0005681	spliceosomal complex	Cellular Component	ENSAPLG00020013685, ENSAPLG00020004054, ENSAPLG00020001260, ENSAPLG00020000457, ENSAPLG00020013333, ENSAPLG00020005030	6	5286	15	12901	0.4	0.626651	ns	0.814433	ns
GO:0008324	cation transmembrane transporter activity	Molecular Function	ENSAPLG00020018050, ENSAPLG00020011222, ENSAPLG00020008194, ENSAPLG00020005181, ENSAPLG00020004549, ENSAPLG00020015568	6	5286	15	12901	0.4	0.626651	ns	0.814433	ns
GO:0007018	microtubule-based movement	Biological Process	ENSAPLG00020007263, ENSAPLG00020003668, ENSAPLG00020004449, ENSAPLG00020001046, ENSAPLG00020010080, ENSAPLG00020009608, ENSAPLG00020005448, ENSAPLG00020011332, ENSAPLG00020005728, ENSAPLG00020006750, ENSAPLG00020005455, ENSAPLG00020017338, ENSAPLG00020008508, ENSAPLG00020006087, ENSAPLG00020009823, ENSAPLG00020009128, ENSAPLG00020008501, ENSAPLG00020010749, ENSAPLG00020009012, ENSAPLG00020013882,…	27	5286	68	12901	0.3971	0.629218	ns	0.814433	ns
GO:0046983	protein dimerization activity	Molecular Function	ENSAPLG00020016824, ENSAPLG00020010358, ENSAPLG00020008487, ENSAPLG00020017122, ENSAPLG00020004992, ENSAPLG00020015063, ENSAPLG00020003322, ENSAPLG00020013547, ENSAPLG00020016103, ENSAPLG00020016456, ENSAPLG00020008823, ENSAPLG00020013341, ENSAPLG00020016818, ENSAPLG00020001824, ENSAPLG00020001993, ENSAPLG00020012833, ENSAPLG00020015676, ENSAPLG00020008731, ENSAPLG00020011568, ENSAPLG00020003701,…	55	5286	138	12901	0.3986	0.637185	ns	0.814433	ns
GO:0017017	MAP kinase tyrosine/serine/threonine phosphatase activity	Molecular Function	ENSAPLG00020006739, ENSAPLG00020005048, ENSAPLG00020010268, ENSAPLG00020016696	4	5286	10	12901	0.4	0.641896	ns	0.814433	ns
GO:0000278	mitotic cell cycle	Biological Process	ENSAPLG00020015303, ENSAPLG00020000126, ENSAPLG00020003264, ENSAPLG00020007826	4	5286	10	12901	0.4	0.641896	ns	0.814433	ns
GO:0005244	voltage-gated ion channel activity	Molecular Function	ENSAPLG00020012397, ENSAPLG00020007371, ENSAPLG00020000944, ENSAPLG00020001620	4	5286	10	12901	0.4	0.641896	ns	0.814433	ns
GO:0001510	RNA methylation	Biological Process	ENSAPLG00020016465, ENSAPLG00020017480, ENSAPLG00020007585, ENSAPLG00020013249	4	5286	10	12901	0.4	0.641896	ns	0.814433	ns
GO:0005758	mitochondrial intermembrane space	Cellular Component	ENSAPLG00020012921, ENSAPLG00020013591, ENSAPLG00020013899, ENSAPLG00020008015	4	5286	10	12901	0.4	0.641896	ns	0.814433	ns
GO:0015095	magnesium ion transmembrane transporter activity	Molecular Function	ENSAPLG00020001352, ENSAPLG00020003490, ENSAPLG00020011673, ENSAPLG00020001297	4	5286	10	12901	0.4	0.641896	ns	0.814433	ns
GO:0015934	large ribosomal subunit	Cellular Component	ENSAPLG00020008648, ENSAPLG00020018148, ENSAPLG00020004954, ENSAPLG00020014907	4	5286	10	12901	0.4	0.641896	ns	0.814433	ns
GO:0015631	tubulin binding	Molecular Function	ENSAPLG00020011231, ENSAPLG00020005882, ENSAPLG00020013040, ENSAPLG00020012502	4	5286	10	12901	0.4	0.641896	ns	0.814433	ns
GO:0006289	nucleotide-excision repair	Biological Process	ENSAPLG00020003516, ENSAPLG00020009483, ENSAPLG00020007049, ENSAPLG00020012478	4	5286	10	12901	0.4	0.641896	ns	0.814433	ns
GO:0016020	membrane	Cellular Component	ENSAPLG00020017171, ENSAPLG00020005766, ENSAPLG00020008495, ENSAPLG00020002375, ENSAPLG00020004809, ENSAPLG00020000633, ENSAPLG00020018096, ENSAPLG00020004728, ENSAPLG00020002456, ENSAPLG00020005347, ENSAPLG00020014732, ENSAPLG00020017671, ENSAPLG00020006696, ENSAPLG00020000455, ENSAPLG00020005881, ENSAPLG00020017555, ENSAPLG00020010473, ENSAPLG00020005597, ENSAPLG00020012397, ENSAPLG00020010367,…	454	5286	1121	12901	0.405	0.643606	ns	0.814433	ns
GO:0001867	complement activation, lectin pathway	Biological Process	ENSAPLG00020012874	1	5286	2	12901	0.5	0.651607	ns	0.814433	ns
GO:0071439	clathrin complex	Cellular Component	ENSAPLG00020004787	1	5286	2	12901	0.5	0.651607	ns	0.814433	ns
GO:0043546	molybdopterin cofactor binding	Molecular Function	ENSAPLG00020013654	1	5286	2	12901	0.5	0.651607	ns	0.814433	ns
GO:0004329	formate-tetrahydrofolate ligase activity	Molecular Function	ENSAPLG00020007223	1	5286	2	12901	0.5	0.651607	ns	0.814433	ns
GO:0043014	alpha-tubulin binding	Molecular Function	ENSAPLG00020007175	1	5286	2	12901	0.5	0.651607	ns	0.814433	ns
GO:0048384	retinoic acid receptor signaling pathway	Biological Process	ENSAPLG00020018112	1	5286	2	12901	0.5	0.651607	ns	0.814433	ns
GO:0004791	thioredoxin-disulfide reductase activity	Molecular Function	ENSAPLG00020004322	1	5286	2	12901	0.5	0.651607	ns	0.814433	ns
GO:0006478	peptidyl-tyrosine sulfation	Biological Process	ENSAPLG00020016811	1	5286	2	12901	0.5	0.651607	ns	0.814433	ns
GO:0008476	protein-tyrosine sulfotransferase activity	Molecular Function	ENSAPLG00020016811	1	5286	2	12901	0.5	0.651607	ns	0.814433	ns
GO:0003987	acetate-CoA ligase activity	Molecular Function	ENSAPLG00020003121	1	5286	2	12901	0.5	0.651607	ns	0.814433	ns
GO:0016208	AMP binding	Molecular Function	ENSAPLG00020003121	1	5286	2	12901	0.5	0.651607	ns	0.814433	ns
GO:0019427	acetyl-CoA biosynthetic process from acetate	Biological Process	ENSAPLG00020003121	1	5286	2	12901	0.5	0.651607	ns	0.814433	ns
GO:0001889	liver development	Biological Process	ENSAPLG00020006456	1	5286	2	12901	0.5	0.651607	ns	0.814433	ns
GO:0031016	pancreas development	Biological Process	ENSAPLG00020006456	1	5286	2	12901	0.5	0.651607	ns	0.814433	ns
GO:0030261	chromosome condensation	Biological Process	ENSAPLG00020012060	1	5286	2	12901	0.5	0.651607	ns	0.814433	ns
GO:0043124	negative regulation of I-kappaB kinase/NF-kappaB signaling	Biological Process	ENSAPLG00020004180	1	5286	2	12901	0.5	0.651607	ns	0.814433	ns
GO:0030148	sphingolipid biosynthetic process	Biological Process	ENSAPLG00020006500	1	5286	2	12901	0.5	0.651607	ns	0.814433	ns
GO:0042284	sphingolipid delta-4 desaturase activity	Molecular Function	ENSAPLG00020006500	1	5286	2	12901	0.5	0.651607	ns	0.814433	ns
GO:0006559	L-phenylalanine catabolic process	Biological Process	ENSAPLG00020006540	1	5286	2	12901	0.5	0.651607	ns	0.814433	ns
GO:0031902	late endosome membrane	Cellular Component	ENSAPLG00020000318	1	5286	2	12901	0.5	0.651607	ns	0.814433	ns
GO:0035515	oxidative RNA demethylase activity	Molecular Function	ENSAPLG00020013379	1	5286	2	12901	0.5	0.651607	ns	0.814433	ns
GO:0035553	oxidative single-stranded RNA demethylation	Biological Process	ENSAPLG00020013379	1	5286	2	12901	0.5	0.651607	ns	0.814433	ns
GO:0050994	regulation of lipid catabolic process	Biological Process	ENSAPLG00020011743	1	5286	2	12901	0.5	0.651607	ns	0.814433	ns
GO:0046695	SLIK (SAGA-like) complex	Cellular Component	ENSAPLG00020012596	1	5286	2	12901	0.5	0.651607	ns	0.814433	ns
GO:0032922	circadian regulation of gene expression	Biological Process	ENSAPLG00020002894	1	5286	2	12901	0.5	0.651607	ns	0.814433	ns
GO:0046920	alpha-(1->3)-fucosyltransferase activity	Molecular Function	ENSAPLG00020003906	1	5286	2	12901	0.5	0.651607	ns	0.814433	ns
GO:0030144	alpha-1,6-mannosylglycoprotein 6-beta-N-acetylglucosaminyltransferase activity	Molecular Function	ENSAPLG00020009357	1	5286	2	12901	0.5	0.651607	ns	0.814433	ns
GO:0030282	bone mineralization	Biological Process	ENSAPLG00020005715	1	5286	2	12901	0.5	0.651607	ns	0.814433	ns
GO:1902017	regulation of cilium assembly	Biological Process	ENSAPLG00020011503	1	5286	2	12901	0.5	0.651607	ns	0.814433	ns
GO:0016462	pyrophosphatase activity	Molecular Function	ENSAPLG00020009001	1	5286	2	12901	0.5	0.651607	ns	0.814433	ns
GO:0070072	vacuolar proton-transporting V-type ATPase complex assembly	Biological Process	ENSAPLG00020003963	1	5286	2	12901	0.5	0.651607	ns	0.814433	ns
GO:0016602	CCAAT-binding factor complex	Cellular Component	ENSAPLG00020018060	1	5286	2	12901	0.5	0.651607	ns	0.814433	ns
GO:0055070	copper ion homeostasis	Biological Process	ENSAPLG00020006529	1	5286	2	12901	0.5	0.651607	ns	0.814433	ns
GO:0046627	negative regulation of insulin receptor signaling pathway	Biological Process	ENSAPLG00020013387	1	5286	2	12901	0.5	0.651607	ns	0.814433	ns
GO:0016233	telomere capping	Biological Process	ENSAPLG00020011256	1	5286	2	12901	0.5	0.651607	ns	0.814433	ns
GO:1990879	CST complex	Cellular Component	ENSAPLG00020011256	1	5286	2	12901	0.5	0.651607	ns	0.814433	ns
GO:0003865	3-oxo-5-alpha-steroid 4-dehydrogenase activity	Molecular Function	ENSAPLG00020011270	1	5286	2	12901	0.5	0.651607	ns	0.814433	ns
GO:0005769	early endosome	Cellular Component	ENSAPLG00020014719	1	5286	2	12901	0.5	0.651607	ns	0.814433	ns
GO:0017018	myosin phosphatase activity	Molecular Function	ENSAPLG00020005048	1	5286	2	12901	0.5	0.651607	ns	0.814433	ns
GO:0038084	vascular endothelial growth factor signaling pathway	Biological Process	ENSAPLG00020005245	1	5286	2	12901	0.5	0.651607	ns	0.814433	ns
GO:0007342	fusion of sperm to egg plasma membrane involved in single fertilization	Biological Process	ENSAPLG00020016211	1	5286	2	12901	0.5	0.651607	ns	0.814433	ns
GO:0005881	cytoplasmic microtubule	Cellular Component	ENSAPLG00020017107	1	5286	2	12901	0.5	0.651607	ns	0.814433	ns
GO:0071985	multivesicular body sorting pathway	Biological Process	ENSAPLG00020006650	1	5286	2	12901	0.5	0.651607	ns	0.814433	ns
GO:0047522	15-oxoprostaglandin 13-oxidase activity	Molecular Function	ENSAPLG00020003172	1	5286	2	12901	0.5	0.651607	ns	0.814433	ns
GO:0016070	RNA metabolic process	Biological Process	ENSAPLG00020009664	1	5286	2	12901	0.5	0.651607	ns	0.814433	ns
GO:0042276	error-prone translesion synthesis	Biological Process	ENSAPLG00020007960	1	5286	2	12901	0.5	0.651607	ns	0.814433	ns
GO:0000506	glycosylphosphatidylinositol-N-acetylglucosaminyltransferase (GPI-GnT) complex	Cellular Component	ENSAPLG00020016551	1	5286	2	12901	0.5	0.651607	ns	0.814433	ns
GO:0006094	gluconeogenesis	Biological Process	ENSAPLG00020005147	1	5286	2	12901	0.5	0.651607	ns	0.814433	ns
GO:0016504	peptidase activator activity	Molecular Function	ENSAPLG00020006167	1	5286	2	12901	0.5	0.651607	ns	0.814433	ns
GO:0006363	termination of RNA polymerase I transcription	Biological Process	ENSAPLG00020018239	1	5286	2	12901	0.5	0.651607	ns	0.814433	ns
GO:0035235	ionotropic glutamate receptor signaling pathway	Biological Process	ENSAPLG00020015073	1	5286	2	12901	0.5	0.651607	ns	0.814433	ns
GO:0004129	cytochrome-c oxidase activity	Molecular Function	ENSAPLG00020012471	1	5286	2	12901	0.5	0.651607	ns	0.814433	ns
GO:0004816	asparagine-tRNA ligase activity	Molecular Function	ENSAPLG00020014920	1	5286	2	12901	0.5	0.651607	ns	0.814433	ns
GO:0006421	asparaginyl-tRNA aminoacylation	Biological Process	ENSAPLG00020014920	1	5286	2	12901	0.5	0.651607	ns	0.814433	ns
GO:0004691	cAMP-dependent protein kinase activity	Molecular Function	ENSAPLG00020007260	1	5286	2	12901	0.5	0.651607	ns	0.814433	ns
GO:0042007	interleukin-18 binding	Molecular Function	ENSAPLG00020004986	1	5286	2	12901	0.5	0.651607	ns	0.814433	ns
GO:0097200	cysteine-type endopeptidase activity involved in execution phase of apoptosis	Molecular Function	ENSAPLG00020000641	1	5286	2	12901	0.5	0.651607	ns	0.814433	ns
GO:0004619	phosphoglycerate mutase activity	Molecular Function	ENSAPLG00020013883	1	5286	2	12901	0.5	0.651607	ns	0.814433	ns
GO:0035658	Mon1-Ccz1 complex	Cellular Component	ENSAPLG00020004035	1	5286	2	12901	0.5	0.651607	ns	0.814433	ns
GO:0004430	1-phosphatidylinositol 4-kinase activity	Molecular Function	ENSAPLG00020006260	1	5286	2	12901	0.5	0.651607	ns	0.814433	ns
GO:0106035	protein maturation by [4Fe-4S] cluster transfer	Biological Process	ENSAPLG00020005629	1	5286	2	12901	0.5	0.651607	ns	0.814433	ns
GO:0045214	sarcomere organization	Biological Process	ENSAPLG00020011643	1	5286	2	12901	0.5	0.651607	ns	0.814433	ns
GO:0042987	amyloid precursor protein catabolic process	Biological Process	ENSAPLG00020003430	1	5286	2	12901	0.5	0.651607	ns	0.814433	ns
GO:0006605	protein targeting	Biological Process	ENSAPLG00020011878	1	5286	2	12901	0.5	0.651607	ns	0.814433	ns
GO:0030057	desmosome	Cellular Component	ENSAPLG00020001847	1	5286	2	12901	0.5	0.651607	ns	0.814433	ns
GO:0005854	nascent polypeptide-associated complex	Cellular Component	ENSAPLG00020010315	1	5286	2	12901	0.5	0.651607	ns	0.814433	ns
GO:0004693	cyclin-dependent protein serine/threonine kinase activity	Molecular Function	ENSAPLG00020007436	1	5286	2	12901	0.5	0.651607	ns	0.814433	ns
GO:0000796	condensin complex	Cellular Component	ENSAPLG00020010776	1	5286	2	12901	0.5	0.651607	ns	0.814433	ns
GO:0000829	inositol heptakisphosphate kinase activity	Molecular Function	ENSAPLG00020002430	1	5286	2	12901	0.5	0.651607	ns	0.814433	ns
GO:0004514	nicotinate-nucleotide diphosphorylase (carboxylating) activity	Molecular Function	ENSAPLG00020002793	1	5286	2	12901	0.5	0.651607	ns	0.814433	ns
GO:0055038	recycling endosome membrane	Cellular Component	ENSAPLG00020011748	1	5286	2	12901	0.5	0.651607	ns	0.814433	ns
GO:0046654	tetrahydrofolate biosynthetic process	Biological Process	ENSAPLG00020009519	1	5286	2	12901	0.5	0.651607	ns	0.814433	ns
GO:0008219	cell death	Biological Process	ENSAPLG00020001257	1	5286	2	12901	0.5	0.651607	ns	0.814433	ns
GO:0070830	bicellular tight junction assembly	Biological Process	ENSAPLG00020007551	1	5286	2	12901	0.5	0.651607	ns	0.814433	ns
GO:0042274	ribosomal small subunit biogenesis	Biological Process	ENSAPLG00020005046	1	5286	2	12901	0.5	0.651607	ns	0.814433	ns
GO:0006597	spermine biosynthetic process	Biological Process	ENSAPLG00020008516	1	5286	2	12901	0.5	0.651607	ns	0.814433	ns
GO:0046849	bone remodeling	Biological Process	ENSAPLG00020017859	1	5286	2	12901	0.5	0.651607	ns	0.814433	ns
GO:0048856	anatomical structure development	Biological Process	ENSAPLG00020003663	1	5286	2	12901	0.5	0.651607	ns	0.814433	ns
GO:0004067	asparaginase activity	Molecular Function	ENSAPLG00020016596	1	5286	2	12901	0.5	0.651607	ns	0.814433	ns
GO:0004823	leucine-tRNA ligase activity	Molecular Function	ENSAPLG00020013336	1	5286	2	12901	0.5	0.651607	ns	0.814433	ns
GO:0006429	leucyl-tRNA aminoacylation	Biological Process	ENSAPLG00020013336	1	5286	2	12901	0.5	0.651607	ns	0.814433	ns
GO:0097178	ruffle assembly	Biological Process	ENSAPLG00020016798	1	5286	2	12901	0.5	0.651607	ns	0.814433	ns
GO:0015440	ABC-type peptide transporter activity	Molecular Function	ENSAPLG00020011907	1	5286	2	12901	0.5	0.651607	ns	0.814433	ns
GO:0007021	tubulin complex assembly	Biological Process	ENSAPLG00020008916	1	5286	2	12901	0.5	0.651607	ns	0.814433	ns
GO:0032052	bile acid binding	Molecular Function	ENSAPLG00020014981	1	5286	2	12901	0.5	0.651607	ns	0.814433	ns
GO:0006621	protein retention in ER lumen	Biological Process	ENSAPLG00020008494	1	5286	2	12901	0.5	0.651607	ns	0.814433	ns
GO:0046923	ER retention sequence binding	Molecular Function	ENSAPLG00020008494	1	5286	2	12901	0.5	0.651607	ns	0.814433	ns
GO:0030705	cytoskeleton-dependent intracellular transport	Biological Process	ENSAPLG00020016537	1	5286	2	12901	0.5	0.651607	ns	0.814433	ns
GO:0007213	G protein-coupled acetylcholine receptor signaling pathway	Biological Process	ENSAPLG00020007717	1	5286	2	12901	0.5	0.651607	ns	0.814433	ns
GO:0016709	oxidoreductase activity, acting on paired donors, with incorporation or reduction of molecular oxygen, NAD(P)H as one donor, and incorporation of one atom of oxygen	Molecular Function	ENSAPLG00020013658	1	5286	2	12901	0.5	0.651607	ns	0.814433	ns
GO:0005675	transcription factor TFIIH holo complex	Cellular Component	ENSAPLG00020005268	1	5286	2	12901	0.5	0.651607	ns	0.814433	ns
GO:0070985	transcription factor TFIIK complex	Cellular Component	ENSAPLG00020005268	1	5286	2	12901	0.5	0.651607	ns	0.814433	ns
GO:0006546	glycine catabolic process	Biological Process	ENSAPLG00020009843	1	5286	2	12901	0.5	0.651607	ns	0.814433	ns
GO:0030071	regulation of mitotic metaphase/anaphase transition	Biological Process	ENSAPLG00020009212	1	5286	2	12901	0.5	0.651607	ns	0.814433	ns
GO:0042978	ornithine decarboxylase activator activity	Molecular Function	ENSAPLG00020001846	1	5286	2	12901	0.5	0.651607	ns	0.814433	ns
GO:0051302	regulation of cell division	Biological Process	ENSAPLG00020015917	1	5286	2	12901	0.5	0.651607	ns	0.814433	ns
GO:0097503	sialylation	Biological Process	ENSAPLG00020013201	1	5286	2	12901	0.5	0.651607	ns	0.814433	ns
GO:0004122	cystathionine beta-synthase activity	Molecular Function	ENSAPLG00020000629	1	5286	2	12901	0.5	0.651607	ns	0.814433	ns
GO:0006535	cysteine biosynthetic process from serine	Biological Process	ENSAPLG00020000629	1	5286	2	12901	0.5	0.651607	ns	0.814433	ns
GO:0019343	cysteine biosynthetic process via cystathionine	Biological Process	ENSAPLG00020000629	1	5286	2	12901	0.5	0.651607	ns	0.814433	ns
GO:0016799	hydrolase activity, hydrolyzing N-glycosyl compounds	Molecular Function	ENSAPLG00020011359	1	5286	2	12901	0.5	0.651607	ns	0.814433	ns
GO:0000938	GARP complex	Cellular Component	ENSAPLG00020017016	1	5286	2	12901	0.5	0.651607	ns	0.814433	ns
GO:0007173	epidermal growth factor receptor signaling pathway	Biological Process	ENSAPLG00020011206	1	5286	2	12901	0.5	0.651607	ns	0.814433	ns
GO:0004817	cysteine-tRNA ligase activity	Molecular Function	ENSAPLG00020001558	1	5286	2	12901	0.5	0.651607	ns	0.814433	ns
GO:0006423	cysteinyl-tRNA aminoacylation	Biological Process	ENSAPLG00020001558	1	5286	2	12901	0.5	0.651607	ns	0.814433	ns
GO:0019903	protein phosphatase binding	Molecular Function	ENSAPLG00020017697	1	5286	2	12901	0.5	0.651607	ns	0.814433	ns
GO:0005968	Rab-protein geranylgeranyltransferase complex	Cellular Component	ENSAPLG00020017197	1	5286	2	12901	0.5	0.651607	ns	0.814433	ns
GO:0010975	regulation of neuron projection development	Biological Process	ENSAPLG00020014254	1	5286	2	12901	0.5	0.651607	ns	0.814433	ns
GO:0061689	tricellular tight junction	Cellular Component	ENSAPLG00020009476	1	5286	2	12901	0.5	0.651607	ns	0.814433	ns
GO:0004465	lipoprotein lipase activity	Molecular Function	ENSAPLG00020003819	1	5286	2	12901	0.5	0.651607	ns	0.814433	ns
GO:0048048	embryonic eye morphogenesis	Biological Process	ENSAPLG00020011428	1	5286	2	12901	0.5	0.651607	ns	0.814433	ns
GO:0005315	inorganic phosphate transmembrane transporter activity	Molecular Function	ENSAPLG00020006431	1	5286	2	12901	0.5	0.651607	ns	0.814433	ns
GO:0006817	phosphate ion transport	Biological Process	ENSAPLG00020006431	1	5286	2	12901	0.5	0.651607	ns	0.814433	ns
GO:0019538	protein metabolic process	Biological Process	ENSAPLG00020016179	1	5286	2	12901	0.5	0.651607	ns	0.814433	ns
GO:0004948	calcitonin receptor activity	Molecular Function	ENSAPLG00020001689	1	5286	2	12901	0.5	0.651607	ns	0.814433	ns
GO:0035082	axoneme assembly	Biological Process	ENSAPLG00020017128	1	5286	2	12901	0.5	0.651607	ns	0.814433	ns
GO:0004997	thyrotropin-releasing hormone receptor activity	Molecular Function	ENSAPLG00020010471	1	5286	2	12901	0.5	0.651607	ns	0.814433	ns
GO:0016717	oxidoreductase activity, acting on paired donors, with oxidation of a pair of donors resulting in the reduction of molecular oxygen to two molecules of water	Molecular Function	ENSAPLG00020004606	1	5286	2	12901	0.5	0.651607	ns	0.814433	ns
GO:0006564	L-serine biosynthetic process	Biological Process	ENSAPLG00020008814	1	5286	2	12901	0.5	0.651607	ns	0.814433	ns
GO:0003989	acetyl-CoA carboxylase activity	Molecular Function	ENSAPLG00020016031	1	5286	2	12901	0.5	0.651607	ns	0.814433	ns
GO:0005344	oxygen carrier activity	Molecular Function	ENSAPLG00020018293	1	5286	2	12901	0.5	0.651607	ns	0.814433	ns
GO:0005436	sodium:phosphate symporter activity	Molecular Function	ENSAPLG00020015787	1	5286	2	12901	0.5	0.651607	ns	0.814433	ns
GO:0044341	sodium-dependent phosphate transport	Biological Process	ENSAPLG00020015787	1	5286	2	12901	0.5	0.651607	ns	0.814433	ns
GO:0004735	pyrroline-5-carboxylate reductase activity	Molecular Function	ENSAPLG00020004871	1	5286	2	12901	0.5	0.651607	ns	0.814433	ns
GO:0019885	antigen processing and presentation of endogenous peptide antigen via MHC class I	Biological Process	ENSAPLG00020010591	1	5286	2	12901	0.5	0.651607	ns	0.814433	ns
GO:0030425	dendrite	Cellular Component	ENSAPLG00020009944	1	5286	2	12901	0.5	0.651607	ns	0.814433	ns
GO:0035060	brahma complex	Cellular Component	ENSAPLG00020009163	1	5286	2	12901	0.5	0.651607	ns	0.814433	ns
GO:0031005	filamin binding	Molecular Function	ENSAPLG00020017014	1	5286	2	12901	0.5	0.651607	ns	0.814433	ns
GO:0061181	regulation of chondrocyte development	Biological Process	ENSAPLG00020017014	1	5286	2	12901	0.5	0.651607	ns	0.814433	ns
GO:0061572	actin filament bundle organization	Biological Process	ENSAPLG00020017014	1	5286	2	12901	0.5	0.651607	ns	0.814433	ns
GO:0042129	regulation of T cell proliferation	Biological Process	ENSAPLG00020006034	1	5286	2	12901	0.5	0.651607	ns	0.814433	ns
GO:0051028	mRNA transport	Biological Process	ENSAPLG00020016672	1	5286	2	12901	0.5	0.651607	ns	0.814433	ns
GO:0043269	regulation of ion transport	Biological Process	ENSAPLG00020015314	1	5286	2	12901	0.5	0.651607	ns	0.814433	ns
GO:0099106	ion channel regulator activity	Molecular Function	ENSAPLG00020015314	1	5286	2	12901	0.5	0.651607	ns	0.814433	ns
GO:0042407	cristae formation	Biological Process	ENSAPLG00020017251	1	5286	2	12901	0.5	0.651607	ns	0.814433	ns
GO:0030552	cAMP binding	Molecular Function	ENSAPLG00020002719	1	5286	2	12901	0.5	0.651607	ns	0.814433	ns
GO:0008184	glycogen phosphorylase activity	Molecular Function	ENSAPLG00020017329	1	5286	2	12901	0.5	0.651607	ns	0.814433	ns
GO:0030193	regulation of blood coagulation	Biological Process	ENSAPLG00020014632	1	5286	2	12901	0.5	0.651607	ns	0.814433	ns
GO:0004637	phosphoribosylamine-glycine ligase activity	Molecular Function	ENSAPLG00020001850	1	5286	2	12901	0.5	0.651607	ns	0.814433	ns
GO:0004641	phosphoribosylformylglycinamidine cyclo-ligase activity	Molecular Function	ENSAPLG00020001850	1	5286	2	12901	0.5	0.651607	ns	0.814433	ns
GO:0004644	phosphoribosylglycinamide formyltransferase activity	Molecular Function	ENSAPLG00020001850	1	5286	2	12901	0.5	0.651607	ns	0.814433	ns
GO:0004416	hydroxyacylglutathione hydrolase activity	Molecular Function	ENSAPLG00020016987	1	5286	2	12901	0.5	0.651607	ns	0.814433	ns
GO:0019243	methylglyoxal catabolic process to D-lactate via S-lactoyl-glutathione	Biological Process	ENSAPLG00020016987	1	5286	2	12901	0.5	0.651607	ns	0.814433	ns
GO:0000493	box H/ACA snoRNP assembly	Biological Process	ENSAPLG00020003446	1	5286	2	12901	0.5	0.651607	ns	0.814433	ns
GO:0005732	sno(s)RNA-containing ribonucleoprotein complex	Cellular Component	ENSAPLG00020003446	1	5286	2	12901	0.5	0.651607	ns	0.814433	ns
GO:0070628	proteasome binding	Molecular Function	ENSAPLG00020014644	1	5286	2	12901	0.5	0.651607	ns	0.814433	ns
[truncated: 702 more rows]

## Sheet: KEGG analysis
Pathway_ID	KEGG_Level_1	KEGG_Level_2	Pathway_Name	IDs	S	TS	B	TB	Rich.Factor	P.value	Sig.Sign.P	Q.value	Sig.Sign.Q
apl04144	Cellular Processes	Transport and catabolism	Endocytosis	ENSAPLG00020002901, ENSAPLG00020004787, ENSAPLG00020016033, ENSAPLG00020017712, ENSAPLG00020007427, ENSAPLG00020013569, ENSAPLG00020000445, ENSAPLG00020010174, ENSAPLG00020005484, ENSAPLG00020002595, ENSAPLG00020006810, ENSAPLG00020007671, ENSAPLG00020008744, ENSAPLG00020008620, ENSAPLG00020006900, ENSAPLG00020018318, ENSAPLG00020011194, ENSAPLG00020015267, ENSAPLG00020013267, ENSAPLG00020008565,…	60	936	81	1622	0.7407	0.00130164	**	0.18553	ns
apl04672	Organismal Systems	Immune system	Intestinal immune network for IgA production	ENSAPLG00020005982, ENSAPLG00020003663, ENSAPLG00020006034, ENSAPLG00020011985, ENSAPLG00020013450, ENSAPLG00020006541, ENSAPLG00020002386, ENSAPLG00020014046, ENSAPLG00020009968, ENSAPLG00020018242, ENSAPLG00020011304	11	936	11	1622	1	0.00230472	**	0.18553	ns
apl00270	Metabolism	Amino acid metabolism	Cysteine and methionine metabolism	ENSAPLG00020010774, ENSAPLG00020010634, ENSAPLG00020008516, ENSAPLG00020006438, ENSAPLG00020008814, ENSAPLG00020012034, ENSAPLG00020008859, ENSAPLG00020009454, ENSAPLG00020006097, ENSAPLG00020007366, ENSAPLG00020005118, ENSAPLG00020000480, ENSAPLG00020015325, ENSAPLG00020006741, ENSAPLG00020012884, ENSAPLG00020015446	16	936	18	1622	0.8889	0.00467121	**	0.250688	ns
apl04520	Cellular Processes	Cellular community - eukaryotes	Adherens junction	ENSAPLG00020013590, ENSAPLG00020008023, ENSAPLG00020016954, ENSAPLG00020017544, ENSAPLG00020013753, ENSAPLG00020010174, ENSAPLG00020008622, ENSAPLG00020004470, ENSAPLG00020007474, ENSAPLG00020015655, ENSAPLG00020004698, ENSAPLG00020007593, ENSAPLG00020009054, ENSAPLG00020016656, ENSAPLG00020008468, ENSAPLG00020013961, ENSAPLG00020006020, ENSAPLG00020002381, ENSAPLG00020005198, ENSAPLG00020013793,…	22	936	28	1622	0.7857	0.017094	*	0.659722	ns
apl00010	Metabolism	Carbohydrate metabolism	Glycolysis / Gluconeogenesis	ENSAPLG00020005147, ENSAPLG00020013883, ENSAPLG00020009581, ENSAPLG00020017232, ENSAPLG00020004278, ENSAPLG00020015722, ENSAPLG00020007366, ENSAPLG00020012534, ENSAPLG00020009648, ENSAPLG00020000480, ENSAPLG00020004745, ENSAPLG00020009589, ENSAPLG00020003733, ENSAPLG00020010068, ENSAPLG00020017487	15	936	18	1622	0.8333	0.0204882	*	0.659722	ns
apl04145	Cellular Processes	Transport and catabolism	Phagosome	ENSAPLG00020013590, ENSAPLG00020001063, ENSAPLG00020011187, ENSAPLG00020000558, ENSAPLG00020010294, ENSAPLG00020014597, ENSAPLG00020000445, ENSAPLG00020005448, ENSAPLG00020018243, ENSAPLG00020005916, ENSAPLG00020009909, ENSAPLG00020006644, ENSAPLG00020001833, ENSAPLG00020015182, ENSAPLG00020014866, ENSAPLG00020008508, ENSAPLG00020005449, ENSAPLG00020008468, ENSAPLG00020010780, ENSAPLG00020010435,…	34	936	47	1622	0.7234	0.0261478	*	0.701633	ns
apl00500	Metabolism	Carbohydrate metabolism	Starch and sucrose metabolism	ENSAPLG00020005147, ENSAPLG00020006758, ENSAPLG00020017329, ENSAPLG00020015722, ENSAPLG00020015026, ENSAPLG00020004745, ENSAPLG00020017487	7	936	8	1622	0.875	0.0838684	ns	0.999931	ns
apl00220	Metabolism	Amino acid metabolism	Arginine biosynthesis	ENSAPLG00020016403, ENSAPLG00020006438, ENSAPLG00020016407, ENSAPLG00020012247, ENSAPLG00020010114, ENSAPLG00020014666, ENSAPLG00020014318	7	936	8	1622	0.875	0.0838684	ns	0.999931	ns
apl00030	Metabolism	Carbohydrate metabolism	Pentose phosphate pathway	ENSAPLG00020005147, ENSAPLG00020014828, ENSAPLG00020009581, ENSAPLG00020000448, ENSAPLG00020015722, ENSAPLG00020005510, ENSAPLG00020009648, ENSAPLG00020017155, ENSAPLG00020009589	9	936	11	1622	0.8182	0.0904771	ns	0.999931	ns
apl03440	Genetic Information Processing	Replication and repair	Homologous recombination	ENSAPLG00020000200, ENSAPLG00020012383, ENSAPLG00020017472, ENSAPLG00020000404, ENSAPLG00020001110, ENSAPLG00020000299, ENSAPLG00020005581, ENSAPLG00020000432, ENSAPLG00020004444	9	936	11	1622	0.8182	0.0904771	ns	0.999931	ns
apl01200	Metabolism	Global and overview maps	Carbon metabolism	ENSAPLG00020016420, ENSAPLG00020005147, ENSAPLG00020006438, ENSAPLG00020008814, ENSAPLG00020014403, ENSAPLG00020009581, ENSAPLG00020012034, ENSAPLG00020005519, ENSAPLG00020000448, ENSAPLG00020005510, ENSAPLG00020009673, ENSAPLG00020012273, ENSAPLG00020014666, ENSAPLG00020012534, ENSAPLG00020014318, ENSAPLG00020009648, ENSAPLG00020015325, ENSAPLG00020017155, ENSAPLG00020004745, ENSAPLG00020009589,…	22	936	31	1622	0.7097	0.0908636	ns	0.999931	ns
apl00250	Metabolism	Amino acid metabolism	Alanine, aspartate and glutamate metabolism	ENSAPLG00020001229, ENSAPLG00020016403, ENSAPLG00020006438, ENSAPLG00020008464, ENSAPLG00020016407, ENSAPLG00020010114, ENSAPLG00020016858, ENSAPLG00020016445, ENSAPLG00020005577, ENSAPLG00020014666, ENSAPLG00020014318	11	936	14	1622	0.7857	0.0914251	ns	0.999931	ns
apl04350	Environmental Information Processing	Signal transduction	TGF-beta signaling pathway	ENSAPLG00020016685, ENSAPLG00020001063, ENSAPLG00020017525, ENSAPLG00020004244, ENSAPLG00020013569, ENSAPLG00020010174, ENSAPLG00020010948, ENSAPLG00020012908, ENSAPLG00020009556, ENSAPLG00020015917, ENSAPLG00020014254, ENSAPLG00020017606, ENSAPLG00020001982, ENSAPLG00020016943, ENSAPLG00020015007, ENSAPLG00020015655, ENSAPLG00020003701, ENSAPLG00020004698, ENSAPLG00020013867, ENSAPLG00020018169,…	28	936	41	1622	0.6829	0.1084	ns	0.999931	ns
apl00561	Metabolism	Lipid metabolism	Glycerolipid metabolism	ENSAPLG00020006411, ENSAPLG00020011378, ENSAPLG00020017682, ENSAPLG00020001677, ENSAPLG00020010800, ENSAPLG00020002183, ENSAPLG00020013877, ENSAPLG00020017232, ENSAPLG00020005019, ENSAPLG00020012859, ENSAPLG00020016479, ENSAPLG00020008047, ENSAPLG00020003733, ENSAPLG00020010497	14	936	19	1622	0.7368	0.116737	ns	0.999931	ns
apl04540	Cellular Processes	Cellular community - eukaryotes	Gap junction	ENSAPLG00020007974, ENSAPLG00020005627, ENSAPLG00020010294, ENSAPLG00020007260, ENSAPLG00020015301, ENSAPLG00020013753, ENSAPLG00020008521, ENSAPLG00020010378, ENSAPLG00020007320, ENSAPLG00020011003, ENSAPLG00020003924, ENSAPLG00020012931, ENSAPLG00020015182, ENSAPLG00020004698, ENSAPLG00020017627, ENSAPLG00020002176, ENSAPLG00020010852, ENSAPLG00020004067, ENSAPLG00020016568, ENSAPLG00020016147,…	26	936	38	1622	0.6842	0.116779	ns	0.999931	ns
apl04216	Cellular Processes	Cell growth and death	Ferroptosis	ENSAPLG00020004941, ENSAPLG00020010774, ENSAPLG00020011503, ENSAPLG00020017400, ENSAPLG00020018320, ENSAPLG00020017981, ENSAPLG00020007897, ENSAPLG00020018392, ENSAPLG00020004271, ENSAPLG00020012884, ENSAPLG00020007737, ENSAPLG00020012749	12	936	16	1622	0.75	0.12322	ns	0.999931	ns
apl00380	Metabolism	Amino acid metabolism	Tryptophan metabolism	ENSAPLG00020000988, ENSAPLG00020003939, ENSAPLG00020010046, ENSAPLG00020000694, ENSAPLG00020017546, ENSAPLG00020006741, ENSAPLG00020003733, ENSAPLG00020000006	8	936	10	1622	0.8	0.132324	ns	0.999931	ns
apl04142	Cellular Processes	Transport and catabolism	Lysosome	ENSAPLG00020004118, ENSAPLG00020005476, ENSAPLG00020004787, ENSAPLG00020011187, ENSAPLG00020016211, ENSAPLG00020014597, ENSAPLG00020001166, ENSAPLG00020018243, ENSAPLG00020006749, ENSAPLG00020006644, ENSAPLG00020008776, ENSAPLG00020012795, ENSAPLG00020016603, ENSAPLG00020013639, ENSAPLG00020005449, ENSAPLG00020010756, ENSAPLG00020011197, ENSAPLG00020007230, ENSAPLG00020003931, ENSAPLG00020003979,…	22	936	32	1622	0.6875	0.135908	ns	0.999931	ns
apl04218	Cellular Processes	Cell growth and death	Cellular senescence	ENSAPLG00020011503, ENSAPLG00020001541, ENSAPLG00020001380, ENSAPLG00020017938, ENSAPLG00020007320, ENSAPLG00020009556, ENSAPLG00020015917, ENSAPLG00020016044, ENSAPLG00020011065, ENSAPLG00020011568, ENSAPLG00020015655, ENSAPLG00020000404, ENSAPLG00020004698, ENSAPLG00020014195, ENSAPLG00020012122, ENSAPLG00020018169, ENSAPLG00020014227, ENSAPLG00020017292, ENSAPLG00020012846, ENSAPLG00020016656,…	34	936	52	1622	0.6538	0.159521	ns	0.999931	ns
apl01230	Metabolism	Global and overview maps	Biosynthesis of amino acids	ENSAPLG00020016403, ENSAPLG00020006438, ENSAPLG00020008814, ENSAPLG00020004871, ENSAPLG00020016407, ENSAPLG00020010114, ENSAPLG00020000448, ENSAPLG00020005510, ENSAPLG00020009673, ENSAPLG00020012534, ENSAPLG00020014318, ENSAPLG00020009648, ENSAPLG00020015325, ENSAPLG00020017155, ENSAPLG00020010068, ENSAPLG00020015446	16	936	23	1622	0.6957	0.172273	ns	0.999931	ns
apl00970	Genetic Information Processing	Translation	Aminoacyl-tRNA biosynthesis	ENSAPLG00020006160, ENSAPLG00020008991, ENSAPLG00020013336, ENSAPLG00020013902, ENSAPLG00020018408, ENSAPLG00020011537, ENSAPLG00020008059	7	936	9	1622	0.7778	0.190414	ns	0.999931	ns
apl00730	Metabolism	Metabolism of cofactors and vitamins	Thiamine metabolism	ENSAPLG00020004126, ENSAPLG00020011881, ENSAPLG00020006946	3	936	3	1622	1	0.191905	ns	0.999931	ns
apl00640	Metabolism	Carbohydrate metabolism	Propanoate metabolism	ENSAPLG00020005519, ENSAPLG00020007366, ENSAPLG00020000480	3	936	3	1622	1	0.191905	ns	0.999931	ns
apl04060	Environmental Information Processing	Signaling molecules and interaction	Cytokine-cytokine receptor interaction	ENSAPLG00020000633, ENSAPLG00020000771, ENSAPLG00020010948, ENSAPLG00020001293, ENSAPLG00020017850, ENSAPLG00020003064, ENSAPLG00020003663, ENSAPLG00020012908, ENSAPLG00020016835, ENSAPLG00020011065, ENSAPLG00020000216, ENSAPLG00020016943, ENSAPLG00020015267, ENSAPLG00020015007, ENSAPLG00020014190, ENSAPLG00020001820, ENSAPLG00020015655, ENSAPLG00020001606, ENSAPLG00020008421, ENSAPLG00020013450,…	39	936	61	1622	0.6393	0.192221	ns	0.999931	ns
apl00280	Metabolism	Amino acid metabolism	Valine, leucine and isoleucine degradation	ENSAPLG00020017921, ENSAPLG00020010698, ENSAPLG00020012907, ENSAPLG00020017546, ENSAPLG00020003733	5	936	6	1622	0.8333	0.19883	ns	0.999931	ns
apl03040	Genetic Information Processing	Transcription	Spliceosome	ENSAPLG00020011376, ENSAPLG00020015004, ENSAPLG00020015893, ENSAPLG00020003023, ENSAPLG00020009033, ENSAPLG00020016910, ENSAPLG00020004054, ENSAPLG00020016806, ENSAPLG00020012917, ENSAPLG00020009083, ENSAPLG00020004536, ENSAPLG00020013292, ENSAPLG00020009370, ENSAPLG00020003441, ENSAPLG00020010312, ENSAPLG00020013333, ENSAPLG00020000165, ENSAPLG00020003719, ENSAPLG00020005265, ENSAPLG00020016644,…	28	936	43	1622	0.6512	0.201123	ns	0.999931	ns
apl00514	Metabolism	Glycan biosynthesis and metabolism	Other types of O-glycan biosynthesis	ENSAPLG00020000455, ENSAPLG00020000396, ENSAPLG00020017059, ENSAPLG00020009711, ENSAPLG00020004411, ENSAPLG00020000133, ENSAPLG00020001979, ENSAPLG00020012394, ENSAPLG00020014388, ENSAPLG00020017949	10	936	14	1622	0.7143	0.222481	ns	0.999931	ns
apl03050	Genetic Information Processing	Folding, sorting and degradation	Proteasome	ENSAPLG00020018015, ENSAPLG00020013080, ENSAPLG00020010948, ENSAPLG00020004933, ENSAPLG00020008685, ENSAPLG00020001947, ENSAPLG00020005191, ENSAPLG00020004635, ENSAPLG00020007087, ENSAPLG00020004676	10	936	14	1622	0.7143	0.222481	ns	0.999931	ns
apl01100	Metabolism	Global and overview maps	Metabolic pathways	ENSAPLG00020004837, ENSAPLG00020004118, ENSAPLG00020001074, ENSAPLG00020006411, ENSAPLG00020008450, ENSAPLG00020000455, ENSAPLG00020008752, ENSAPLG00020007724, ENSAPLG00020018314, ENSAPLG00020006333, ENSAPLG00020006540, ENSAPLG00020002941, ENSAPLG00020016420, ENSAPLG00020011378, ENSAPLG00020010774, ENSAPLG00020001229, ENSAPLG00020017693, ENSAPLG00020016211, ENSAPLG00020014597, ENSAPLG00020005147,…	233	936	392	1622	0.5944	0.230331	ns	0.999931	ns
apl03030	Genetic Information Processing	Replication and repair	DNA replication	ENSAPLG00020000200, ENSAPLG00020010458, ENSAPLG00020010965, ENSAPLG00020016097, ENSAPLG00020015637, ENSAPLG00020001255, ENSAPLG00020000432, ENSAPLG00020009557	8	936	11	1622	0.7273	0.243915	ns	0.999931	ns
apl04141	Genetic Information Processing	Folding, sorting and degradation	Protein processing in endoplasmic reticulum	ENSAPLG00020006142, ENSAPLG00020015208, ENSAPLG00020016613, ENSAPLG00020010439, ENSAPLG00020010921, ENSAPLG00020001152, ENSAPLG00020014434, ENSAPLG00020012839, ENSAPLG00020000770, ENSAPLG00020008362, ENSAPLG00020013688, ENSAPLG00020006433, ENSAPLG00020013005, ENSAPLG00020012222, ENSAPLG00020013471, ENSAPLG00020000993, ENSAPLG00020015123, ENSAPLG00020005020, ENSAPLG00020018480, ENSAPLG00020017110,…	28	936	44	1622	0.6364	0.258683	ns	0.999931	ns
apl04110	Cellular Processes	Cell growth and death	Cell cycle	ENSAPLG00020000126, ENSAPLG00020008584, ENSAPLG00020007955, ENSAPLG00020000863, ENSAPLG00020001423, ENSAPLG00020005268, ENSAPLG00020011138, ENSAPLG00020009556, ENSAPLG00020009212, ENSAPLG00020015917, ENSAPLG00020017531, ENSAPLG00020000404, ENSAPLG00020018169, ENSAPLG00020014227, ENSAPLG00020016656, ENSAPLG00020007826, ENSAPLG00020011950, ENSAPLG00020002028, ENSAPLG00020001124, ENSAPLG00020005816,…	28	936	44	1622	0.6364	0.258683	ns	0.999931	ns
apl00650	Metabolism	Carbohydrate metabolism	Butanoate metabolism	ENSAPLG00020001229, ENSAPLG00020013736, ENSAPLG00020016858, ENSAPLG00020012907, ENSAPLG00020017546, ENSAPLG00020010041	6	936	8	1622	0.75	0.268777	ns	0.999931	ns
apl00052	Metabolism	Carbohydrate metabolism	Galactose metabolism	ENSAPLG00020013877, ENSAPLG00020015722, ENSAPLG00020009711, ENSAPLG00020009648, ENSAPLG00020004745, ENSAPLG00020017487	6	936	8	1622	0.75	0.268777	ns	0.999931	ns
[truncated: 127 more rows]
