# Supplementary material for: Whole-Transcriptome RNA Sequencing Uncovers the Global Expression Changes and RNA Regulatory Networks in Duck Embryonic Myogenesis
Source: Int J Mol Sci. 2023 Nov 16;24(22):16387. doi: 10.3390/ijms242216387 (PMC10671564; doi:10.3390/ijms242216387)
Supplement: Supplementary file 1 [file ijms-24-16387-s001.zip › Supplementary Table S9. List of ceRNA regulatory networks.xlsx]

## Sheet: 1_miRNA_mRNA
mRNA	miRNA	TargetScan_score	miranda_Energy
DCIR:ENSAPLT00020021529	bta-miR-1260b_1ss9AG	71	-42.41
DCIR:ENSAPLT00020021529	cgr-miR-1260	71	-42.41
DCIR:ENSAPLT00020021529	mdo-miR-31-5p_L-2	73	-22.44
DCIR:ENSAPLT00020021529	mmu-miR-199a-5p_L+2R+1	91	-40.77
ENO1:ENSAPLT00020014870	PC-3p-17073_51	71	-17.66
ENO1:ENSAPLT00020014870	PC-3p-26926_25	64	-21.23
ENO1:ENSAPLT00020014870	PC-5p-12468_79	79	-16.64
ENO1:ENSAPLT00020014870	PC-5p-30379_20	64	-19.12
ENO1:ENSAPLT00020014870	hsa-miR-125b-2-3p_L-2R+2	65	-19.16
ENO1:ENSAPLT00020014870	hsa-miR-18a-3p	85	-17.9
ENO1:ENSAPLT00020014870	hsa-miR-22-3p	64	-12.78
ENO1:ENSAPLT00020014870	mdo-miR-22-3p_R+1	64	-12.9
ENSAPLG00020000017:ENSAPLT00020000016	PC-3p-32058_18	77	-12.17
ENSAPLG00020000017:ENSAPLT00020000016	efu-miR-9226_1ss22GA	80	-20.31
ENSAPLG00020000017:ENSAPLT00020000016	hsa-miR-107_R-2	77	-39.99
ENSAPLG00020000017:ENSAPLT00020000016	hsa-miR-15a-5p	60	-22.37
ENSAPLG00020000017:ENSAPLT00020000016	hsa-miR-338-3p_R+1	64	-28.23
ENSAPLG00020000017:ENSAPLT00020000016	hsa-mir-5100-p3_1ss17TC	88	-19.98
ENSAPLG00020000017:ENSAPLT00020000016	hsa-mir-5100-p5_1ss17TC	88	-19.98
ENSAPLG00020000017:ENSAPLT00020000016	mdo-miR-16b-5p_2ss12CA15AT	57	-18.78
ENSAPLG00020000017:ENSAPLT00020000016	mdo-miR-210-5p	73	-17.42
ENSAPLG00020000017:ENSAPLT00020000016	mmu-miR-23b-3p_R+2	61	-18.96
ENSAPLG00020000017:ENSAPLT00020000016	oan-miR-15a-5p_R+2	60	-22.6
ENSAPLG00020000017:ENSAPLT00020000016	oan-miR-16b-5p_R+2	61	-20.52
ENSAPLG00020000017:ENSAPLT00020000016	oan-miR-458-3p	73	-14.41
ENSAPLG00020000017:ENSAPLT00020000016	pal-miR-9226-5p	80	-20.31
ENSAPLG00020000017:ENSAPLT00020000016	pal-miR-9226-5p_1ss12TC	85	-20.64
ENSAPLG00020000017:ENSAPLT00020000016	pal-miR-9226-5p_L-5R+1	79	-18.81
ENSAPLG00020000017:ENSAPLT00020000016	pal-mir-9226-p3_1ss18CT_1	79	-22.66
ENSAPLG00020000017:ENSAPLT00020000016	pal-mir-9226-p5_1ss18CT	79	-22.66
ENSAPLG00020000019:ENSAPLT00020000020	PC-3p-1313_1329	86	-11.32
ENSAPLG00020000019:ENSAPLT00020000020	hsa-mir-5100-p3_1ss17TC	91	-20.96
ENSAPLG00020000019:ENSAPLT00020000020	hsa-mir-5100-p5_1ss17TC	91	-20.96
ENSAPLG00020000019:ENSAPLT00020000020	mmu-miR-490-5p	55	-18.4
ENSAPLG00020000019:ENSAPLT00020000020	mmu-mir-6236-p5_3	89	-10.09
ENSAPLG00020000019:ENSAPLT00020000020	pal-miR-9226-5p_1ss12TC	68	-18.61
ENSAPLG00020000069:ENSAPLT00020000682	PC-3p-7897_138	88	-12.23
ENSAPLG00020000069:ENSAPLT00020000682	PC-5p-1413_1194	79	-11.59
ENSAPLG00020000069:ENSAPLT00020000682	PC-5p-24146_30	79	-11.59
ENSAPLG00020000069:ENSAPLT00020000682	PC-5p-3189_415	73	-18.76
ENSAPLG00020000069:ENSAPLT00020000682	hsa-let-7b-5p	84	-15.54
ENSAPLG00020000069:ENSAPLT00020000682	hsa-let-7c-5p	83	-17.1
ENSAPLG00020000069:ENSAPLT00020000682	hsa-let-7f-5p_R+1	83	-17.8
ENSAPLG00020000069:ENSAPLT00020000682	hsa-miR-181b-2-3p_R+2	88	-10.13
ENSAPLG00020000069:ENSAPLT00020000682	hsa-miR-205-5p	78	-19.23
ENSAPLG00020000069:ENSAPLT00020000682	hsa-miR-26a-5p_1ss22TG	71	-14.54
ENSAPLG00020000069:ENSAPLT00020000682	mmu-let-7j_1ss8TG	85	-17.38
ENSAPLG00020000079:ENSAPLT00020000102	PC-3p-17073_51	99	-12.99
ENSAPLG00020000079:ENSAPLT00020000102	PC-3p-7181_155	79	-27
ENSAPLG00020000079:ENSAPLT00020000102	PC-5p-12468_79	96	-18.98
ENSAPLG00020000079:ENSAPLT00020000102	PC-5p-25804_27	52	-19.63
ENSAPLG00020000079:ENSAPLT00020000102	hsa-let-7a-2-3p_1ss8GA	51	-24.86
ENSAPLG00020000079:ENSAPLT00020000102	hsa-miR-1-3p	84	-14
ENSAPLG00020000079:ENSAPLT00020000102	hsa-miR-1-3p_R+1	84	-14.07
ENSAPLG00020000079:ENSAPLT00020000102	hsa-miR-1-3p_R+1_1ss22TC	84	-14.07
ENSAPLG00020000079:ENSAPLT00020000102	hsa-miR-181b-2-3p_R+2	84	-13.18
ENSAPLG00020000079:ENSAPLT00020000102	hsa-miR-203a-3p_1ss21AT	87	-12.24
ENSAPLG00020000079:ENSAPLT00020000102	hsa-miR-22-5p	89	-32.55
ENSAPLG00020000079:ENSAPLT00020000102	hsa-miR-455-5p_1ss9TC	93	-33.76
ENSAPLG00020000079:ENSAPLT00020000102	mmu-miR-199a-5p_L+2R+1	93	-20.58
ENSAPLG00020000079:ENSAPLT00020000102	mmu-miR-1a-3p	84	-14
ENSAPLG00020000079:ENSAPLT00020000102	mmu-miR-206-3p_1ss22GA	84	-17.72
ENSAPLG00020000079:ENSAPLT00020000102	mmu-mir-6236-p3_1	90	-14.85
ENSAPLG00020000079:ENSAPLT00020000102	mmu-mir-6236-p3_2	90	-30.47
ENSAPLG00020000079:ENSAPLT00020000102	mmu-mir-6236-p3_3	52	-25.68
ENSAPLG00020000079:ENSAPLT00020000102	mmu-mir-6236-p5_1	52	-25.68
ENSAPLG00020000079:ENSAPLT00020000102	mmu-mir-6236-p5_2	52	-43.38
ENSAPLG00020000079:ENSAPLT00020000102	oan-miR-429-3p	91	-14.99
ENSAPLG00020000079:ENSAPLT00020000102	oan-miR-458-3p	60	-14.51
ENSAPLG00020000079:ENSAPLT00020000102	sha-mir-125a-p5_1ss3CT	79	-10.54
ENSAPLG00020000079:ENSAPLT00020000102	ssc-miR-206_R+1	84	-19.58
ENSAPLG00020000083:ENSAPLT00020000091	hsa-miR-34a-3p	67	-13.01
ENSAPLG00020000106:ENSAPLT00020000118	hsa-miR-153-3p_R+2	68	-18.34
ENSAPLG00020000106:ENSAPLT00020000118	hsa-miR-34a-3p	87	-13.26
ENSAPLG00020000115:ENSAPLT00020000129	PC-3p-31437_18	71	-15.74
ENSAPLG00020000115:ENSAPLT00020000129	cgr-miR-152-3p_L+1_1ss11GC	69	-13.16
ENSAPLG00020000115:ENSAPLT00020000129	hsa-miR-107_R-2	84	-12.53
ENSAPLG00020000115:ENSAPLT00020000129	hsa-miR-152-3p_L+1_1ss11GC	69	-13.16
ENSAPLG00020000115:ENSAPLT00020000129	hsa-miR-15a-5p	95	-15.91
ENSAPLG00020000115:ENSAPLT00020000129	hsa-miR-29a-5p_R+1	77	-10.61
ENSAPLG00020000115:ENSAPLT00020000129	mdo-miR-16b-5p_2ss12CA15AT	95	-29.63
ENSAPLG00020000115:ENSAPLT00020000129	mmu-miR-1a-1-5p	87	-10.07
ENSAPLG00020000115:ENSAPLT00020000129	mmu-mir-6236-p3_1	99	-13.85
ENSAPLG00020000115:ENSAPLT00020000129	mmu-mir-6236-p3_2	99	-13.85
ENSAPLG00020000115:ENSAPLT00020000129	mmu-mir-6236-p5_2	75	-16.09
ENSAPLG00020000115:ENSAPLT00020000129	oan-miR-137b-3p	77	-13.86
ENSAPLG00020000115:ENSAPLT00020000129	oan-miR-15a-5p_R+2	95	-18.79
ENSAPLG00020000115:ENSAPLT00020000129	oan-miR-16b-3p_R+1	80	-12.43
ENSAPLG00020000115:ENSAPLT00020000129	oan-miR-16b-5p_R+2	97	-32.59
ENSAPLG00020000115:ENSAPLT00020000129	oan-miR-19b-1-5p_R+4	95	-10.38
ENSAPLG00020000115:ENSAPLT00020000129	oan-miR-222a-5p_R+1_1ss22CT	68	-11.58
ENSAPLG00020000133:ENSAPLT00020000147	PC-3p-12385_80	87	-29.29
ENSAPLG00020000133:ENSAPLT00020000147	PC-3p-1619_989	92	-15.58
ENSAPLG00020000133:ENSAPLT00020000147	PC-3p-17073_51	60	-29.82
ENSAPLG00020000133:ENSAPLT00020000147	PC-3p-32058_18	96	-66.8
ENSAPLG00020000133:ENSAPLT00020000147	PC-3p-331_12328	92	-24.06
ENSAPLG00020000133:ENSAPLT00020000147	PC-5p-1413_1194	87	-17.12
ENSAPLG00020000133:ENSAPLT00020000147	PC-5p-20845_38	99	-21.65
ENSAPLG00020000133:ENSAPLT00020000147	PC-5p-24146_30	87	-17.12
ENSAPLG00020000133:ENSAPLT00020000147	bta-miR-150_R-3_1ss12TC	59	-12.33
ENSAPLG00020000133:ENSAPLT00020000147	bta-miR-30f	90	-14.07
ENSAPLG00020000133:ENSAPLT00020000147	cgr-miR-152-3p_L+1_1ss11GC	85	-20.82
ENSAPLG00020000133:ENSAPLT00020000147	eca-miR-145	96	-19.99
ENSAPLG00020000133:ENSAPLT00020000147	hsa-let-7a-2-3p_1ss8GA	55	-20.55
ENSAPLG00020000133:ENSAPLT00020000147	hsa-miR-107_R-2	86	-16.49
ENSAPLG00020000133:ENSAPLT00020000147	hsa-miR-132-3p	92	-12.85
ENSAPLG00020000133:ENSAPLT00020000147	hsa-miR-146b-3p_L+1R-2_2ss7GA12CT	92	-21.93
ENSAPLG00020000133:ENSAPLT00020000147	hsa-miR-148a-5p_1ss10AT	61	-13.89
ENSAPLG00020000133:ENSAPLT00020000147	hsa-miR-152-3p_L+1_1ss11GC	85	-20.82
ENSAPLG00020000133:ENSAPLT00020000147	hsa-miR-152-3p_R+1_1ss10GC	94	-20.13
ENSAPLG00020000133:ENSAPLT00020000147	hsa-miR-15a-5p	82	-53.7
ENSAPLG00020000133:ENSAPLT00020000147	hsa-miR-205-5p	87	-23.21
ENSAPLG00020000133:ENSAPLT00020000147	hsa-miR-27b-3p	77	-19
ENSAPLG00020000133:ENSAPLT00020000147	hsa-miR-29a-3p_1ss10CT	95	-17.85
ENSAPLG00020000133:ENSAPLT00020000147	hsa-miR-29b-3p_R-1	95	-15
ENSAPLG00020000133:ENSAPLT00020000147	hsa-miR-29c-3p	95	-17.85
ENSAPLG00020000133:ENSAPLT00020000147	hsa-miR-30a-3p	90	-12.39
ENSAPLG00020000133:ENSAPLT00020000147	hsa-miR-34a-5p	90	-40.94
ENSAPLG00020000133:ENSAPLT00020000147	hsa-miR-34c-5p	90	-34.17
ENSAPLG00020000133:ENSAPLT00020000147	mdo-miR-16b-5p_2ss12CA15AT	79	-52.77
ENSAPLG00020000133:ENSAPLT00020000147	mdo-miR-30e-3p	90	-12.17
ENSAPLG00020000133:ENSAPLT00020000147	mdo-miR-34b-5p	90	-34.17
ENSAPLG00020000133:ENSAPLT00020000147	mmu-mir-6236-p3_1	58	-11.13
ENSAPLG00020000133:ENSAPLT00020000147	mmu-mir-6236-p3_2	58	-12.56
ENSAPLG00020000133:ENSAPLT00020000147	oan-miR-15a-5p_R+2	82	-54.25
ENSAPLG00020000133:ENSAPLT00020000147	oan-miR-16b-5p_R+2	79	-74.59
ENSAPLG00020000133:ENSAPLT00020000147	oan-miR-29a-3p_R+3_1	95	-17.85
ENSAPLG00020000133:ENSAPLT00020000147	oan-miR-29a-3p_R+3_2	95	-17.85
ENSAPLG00020000171:ENSAPLT00020000195	PC-3p-21119_38	98	-12.71
ENSAPLG00020000171:ENSAPLT00020000195	PC-3p-685_3717	98	-12.71
ENSAPLG00020000171:ENSAPLT00020000195	PC-5p-10223_101	93	-22.64
ENSAPLG00020000171:ENSAPLT00020000195	mmu-miR-2137_1ss16AG	81	-31.65
ENSAPLG00020000171:ENSAPLT00020000195	mmu-miR-2137_L-2R-1_1ss16AG	57	-23.81
ENSAPLG00020000171:ENSAPLT00020000195	oan-miR-1329-3p_R+1_2ss11CT13GA	91	-15.54
ENSAPLG00020000187:ENSAPLT00020000210	PC-3p-15264_60	95	-16.58
ENSAPLG00020000187:ENSAPLT00020000210	hsa-miR-217-5p	99	-14.26
ENSAPLG00020000187:ENSAPLT00020000210	mdo-miR-460-5p_R+2	80	-11.08
ENSAPLG00020000187:ENSAPLT00020000210	mmu-miR-23b-3p_R+2	75	-11.38
ENSAPLG00020000187:ENSAPLT00020000210	oan-miR-19b-1-5p_R+4	91	-19.48
ENSAPLG00020000190:ENSAPLT00020000220	PC-3p-16061_56	94	-10.89
ENSAPLG00020000190:ENSAPLT00020000220	hsa-miR-30a-3p	67	-15.04
ENSAPLG00020000190:ENSAPLT00020000220	mdo-miR-30e-3p	67	-18.22
ENSAPLG00020000224:ENSAPLT00020000304	mmu-miR-6240_L-2R-5_1ss21AG	78	-15.37
ENSAPLG00020000227:ENSAPLT00020000269	hsa-miR-107_R-2	99	-11.7
ENSAPLG00020000257:ENSAPLT00020000312	eca-miR-365	87	-13.68
ENSAPLG00020000257:ENSAPLT00020000312	hsa-miR-15a-5p	74	-17.18
ENSAPLG00020000257:ENSAPLT00020000312	hsa-miR-214-3p	88	-16.19
ENSAPLG00020000257:ENSAPLT00020000312	hsa-miR-365a-3p	87	-13.68
ENSAPLG00020000257:ENSAPLT00020000312	mdo-miR-139-5p_R+5	76	-15.3
ENSAPLG00020000257:ENSAPLT00020000312	mdo-miR-16b-5p_2ss12CA15AT	83	-17.56
ENSAPLG00020000257:ENSAPLT00020000312	oan-miR-15a-5p_R+2	74	-17.73
ENSAPLG00020000257:ENSAPLT00020000312	oan-miR-16b-5p_R+2	84	-19.43
ENSAPLG00020000279:ENSAPLT00020000446	PC-3p-12385_80	90	-17.9
ENSAPLG00020000279:ENSAPLT00020000446	PC-3p-16061_56	55	-14.08
ENSAPLG00020000279:ENSAPLT00020000446	PC-3p-1619_989	97	-16.81
ENSAPLG00020000279:ENSAPLT00020000446	hsa-miR-132-3p	97	-15.63
ENSAPLG00020000279:ENSAPLT00020000446	hsa-miR-221-5p_R+1	98	-17.7
ENSAPLG00020000279:ENSAPLT00020000446	hsa-miR-30a-3p	95	-13.63
ENSAPLG00020000279:ENSAPLT00020000446	hsa-miR-338-5p_R-1	51	-10.86
ENSAPLG00020000279:ENSAPLT00020000446	hsa-miR-34a-5p	86	-16.8
ENSAPLG00020000279:ENSAPLT00020000446	hsa-miR-34c-5p	86	-19.36
ENSAPLG00020000279:ENSAPLT00020000446	mdo-miR-16b-5p_2ss12CA15AT	50	-17.37
ENSAPLG00020000279:ENSAPLT00020000446	mdo-miR-34b-5p	86	-19.36
ENSAPLG00020000279:ENSAPLT00020000446	mdo-mir-196a-p3_1ss16CT	81	-14.95
ENSAPLG00020000279:ENSAPLT00020000446	mmu-miR-155-3p_R+1_1ss8CA	81	-12.47
ENSAPLG00020000279:ENSAPLT00020000446	mmu-miR-23b-3p_R+2	78	-14.01
ENSAPLG00020000279:ENSAPLT00020000446	oan-miR-137b-3p	63	-25.15
ENSAPLG00020000279:ENSAPLT00020000446	oan-miR-1416	90	-13.09
ENSAPLG00020000279:ENSAPLT00020000446	oan-miR-1416_R+1_1ss22CA	90	-13.09
ENSAPLG00020000279:ENSAPLT00020000446	oan-miR-1416_R-3	90	-13.09
ENSAPLG00020000279:ENSAPLT00020000446	oan-miR-16b-5p_R+2	61	-21.27
ENSAPLG00020000285:ENSAPLT00020000356	PC-3p-15264_60	66	-12.94
ENSAPLG00020000285:ENSAPLT00020000356	bta-miR-11980_R-1_1ss4CG	68	-22.01
ENSAPLG00020000285:ENSAPLT00020000356	bta-miR-11987_L-1R-1_1ss8TA	83	-19.38
ENSAPLG00020000285:ENSAPLT00020000356	bta-miR-11987_L-1_1ss8TA	83	-22.5
ENSAPLG00020000285:ENSAPLT00020000356	hsa-miR-17-3p_L-1R+1	95	-15.9
ENSAPLG00020000285:ENSAPLT00020000356	hsa-miR-181b-2-3p_R+2	99	-11.47
ENSAPLG00020000285:ENSAPLT00020000356	hsa-miR-217-5p	96	-14.02
ENSAPLG00020000285:ENSAPLT00020000356	hsa-miR-3120-3p	85	-34.37
ENSAPLG00020000285:ENSAPLT00020000356	mdo-miR-460-5p_R+2	70	-13.84
ENSAPLG00020000285:ENSAPLT00020000356	mmu-mir-6236-p3_3	93	-12.49
ENSAPLG00020000285:ENSAPLT00020000356	mmu-mir-6236-p5_1	93	-12.49
ENSAPLG00020000285:ENSAPLT00020000356	mmu-mir-6236-p5_2	93	-14.03
ENSAPLG00020000285:ENSAPLT00020000356	oan-miR-19b-1-5p_R+4	93	-12.64
ENSAPLG00020000285:ENSAPLT00020000356	oan-mir-20b-p3	61	-13.34
ENSAPLG00020000287:ENSAPLT00020000352	PC-3p-17073_51	54	-16
ENSAPLG00020000287:ENSAPLT00020000352	hsa-miR-106a-5p	76	-14.02
ENSAPLG00020000287:ENSAPLT00020000352	hsa-miR-148a-5p_1ss10AT	52	-11.16
ENSAPLG00020000287:ENSAPLT00020000352	hsa-miR-17-5p	76	-12.39
ENSAPLG00020000287:ENSAPLT00020000352	hsa-miR-20a-5p	76	-12.56
ENSAPLG00020000287:ENSAPLT00020000352	hsa-miR-20b-5p	76	-12.46
ENSAPLG00020000287:ENSAPLT00020000352	hsa-miR-212-5p	81	-17.22
ENSAPLG00020000287:ENSAPLT00020000352	hsa-mir-5100-p3_1ss17TC	97	-19.35
ENSAPLG00020000287:ENSAPLT00020000352	hsa-mir-5100-p5_1ss17TC	97	-19.35
ENSAPLG00020000287:ENSAPLT00020000352	mmu-mir-3535-p3_1ss14TG	71	-13.02
ENSAPLG00020000287:ENSAPLT00020000352	mmu-mir-6236-p3_3	93	-18.1
ENSAPLG00020000287:ENSAPLT00020000352	mmu-mir-6236-p5_1	93	-18.1
ENSAPLG00020000287:ENSAPLT00020000352	mmu-mir-6236-p5_2	93	-18.1
ENSAPLG00020000290:ENSAPLT00020000379	hsa-miR-106a-5p	50	-21.09
ENSAPLG00020000290:ENSAPLT00020000379	hsa-miR-148a-5p_1ss10AT	80	-16.01
ENSAPLG00020000290:ENSAPLT00020000379	hsa-miR-17-5p	50	-19.46
ENSAPLG00020000290:ENSAPLT00020000379	hsa-miR-20a-5p	50	-20.36
ENSAPLG00020000290:ENSAPLT00020000379	hsa-miR-20b-5p	50	-19.46
ENSAPLG00020000290:ENSAPLT00020000379	hsa-miR-32-3p_R-1_2ss15TC20TC	78	-29.18
ENSAPLG00020000290:ENSAPLT00020000379	hsa-miR-455-5p_1ss9TC	91	-10.87
ENSAPLG00020000300:ENSAPLT00020000398	hsa-miR-363-3p	77	-10.06
ENSAPLG00020000300:ENSAPLT00020000398	hsa-miR-92a-3p	81	-15.35
ENSAPLG00020000300:ENSAPLT00020000398	oan-miR-1397-5p_R-1	99	-21.14
ENSAPLG00020000321:ENSAPLT00020000423	PC-3p-1313_1329	97	-26.12
ENSAPLG00020000321:ENSAPLT00020000423	PC-3p-38713_12	61	-12.21
ENSAPLG00020000321:ENSAPLT00020000423	bta-miR-11987_L-1R-1_1ss8TA	90	-16.07
ENSAPLG00020000321:ENSAPLT00020000423	bta-miR-11987_L-1_1ss8TA	90	-16.85
ENSAPLG00020000321:ENSAPLT00020000423	hsa-miR-221-5p_R+1	99	-15.08
ENSAPLG00020000321:ENSAPLT00020000423	hsa-miR-3120-3p	89	-13.19
ENSAPLG00020000321:ENSAPLT00020000423	hsa-miR-7-5p	58	-18.29
ENSAPLG00020000321:ENSAPLT00020000423	oan-miR-1416	95	-16.41
ENSAPLG00020000321:ENSAPLT00020000423	oan-miR-1416_R+1_1ss22CA	95	-17.41
ENSAPLG00020000321:ENSAPLT00020000423	oan-miR-1416_R-3	95	-10.54
ENSAPLG00020000355:ENSAPLT00020000471	mmu-mir-6236-p3_1	96	-11.45
ENSAPLG00020000355:ENSAPLT00020000471	mmu-mir-6236-p3_2	96	-13.15
ENSAPLG00020000370:ENSAPLT00020000500	PC-3p-12385_80	53	-18.77
ENSAPLG00020000370:ENSAPLT00020000500	PC-3p-32058_18	58	-41.12
ENSAPLG00020000370:ENSAPLT00020000500	PC-3p-578_4939	53	-14.16
ENSAPLG00020000370:ENSAPLT00020000500	PC-5p-12122_82	54	-12.67
ENSAPLG00020000370:ENSAPLT00020000500	PC-5p-82_111163	54	-11.75
ENSAPLG00020000370:ENSAPLT00020000500	bta-miR-11987_L-1R-1_1ss8TA	85	-13.87
ENSAPLG00020000370:ENSAPLT00020000500	bta-miR-11987_L-1_1ss8TA	85	-13.87
ENSAPLG00020000370:ENSAPLT00020000500	hsa-miR-101-5p_L+1R-1	52	-53.15
ENSAPLG00020000370:ENSAPLT00020000500	hsa-miR-146a-5p_R+1	54	-12.67
ENSAPLG00020000370:ENSAPLT00020000500	hsa-miR-146b-5p_R-1_1ss22TG	60	-13.63
ENSAPLG00020000370:ENSAPLT00020000500	hsa-miR-15a-5p	92	-14.06
ENSAPLG00020000370:ENSAPLT00020000500	hsa-miR-29a-5p_R+1	96	-16.05
ENSAPLG00020000370:ENSAPLT00020000500	hsa-miR-338-3p_R+1	91	-14.01
ENSAPLG00020000370:ENSAPLT00020000500	mdo-miR-139-3p_1ss8AG	64	-18.26
ENSAPLG00020000370:ENSAPLT00020000500	mdo-miR-146a-5p_R+4	54	-12.67
ENSAPLG00020000370:ENSAPLT00020000500	mdo-miR-16b-5p_2ss12CA15AT	91	-28.73
ENSAPLG00020000370:ENSAPLT00020000500	mdo-miR-196a-5p_R+1_1ss12CA	73	-35.52
ENSAPLG00020000370:ENSAPLT00020000500	mmu-miR-196a-5p	73	-34.19
ENSAPLG00020000370:ENSAPLT00020000500	mmu-miR-1a-1-5p	53	-14.08
ENSAPLG00020000370:ENSAPLT00020000500	mmu-miR-1a-2-5p_R-1	55	-23.46
ENSAPLG00020000370:ENSAPLT00020000500	mmu-miR-6240_L-2R-5_1ss21AG	82	-17.5
ENSAPLG00020000370:ENSAPLT00020000500	oan-miR-15a-5p_R+2	92	-15.31
ENSAPLG00020000370:ENSAPLT00020000500	oan-miR-16b-5p_R+2	91	-17.03
ENSAPLG00020000370:ENSAPLT00020000500	pal-miR-9226-5p_L-3	90	-19.8
ENSAPLG00020000412:ENSAPLT00020000552	PC-5p-30379_20	94	-19.6
ENSAPLG00020000412:ENSAPLT00020000552	hsa-miR-153-3p_R+2	76	-14.68
ENSAPLG00020000412:ENSAPLT00020000552	mdo-miR-551b-5p_1ss17GA	75	-11.74
ENSAPLG00020000412:ENSAPLT00020000635	PC-5p-17926_48	51	-22.7
ENSAPLG00020000412:ENSAPLT00020000635	hsa-miR-1-3p	70	-15.98
ENSAPLG00020000412:ENSAPLT00020000635	hsa-miR-1-3p_R+1	70	-15.98
ENSAPLG00020000412:ENSAPLT00020000635	hsa-miR-1-3p_R+1_1ss22TC	70	-15.98
ENSAPLG00020000412:ENSAPLT00020000635	mmu-miR-1a-3p	70	-15.98
ENSAPLG00020000412:ENSAPLT00020000635	mmu-miR-206-3p_1ss22GA	69	-16.79
ENSAPLG00020000412:ENSAPLT00020000635	pal-miR-216b-5p	63	-18.86
ENSAPLG00020000412:ENSAPLT00020000635	ssc-miR-206_R+1	69	-17.82
ENSAPLG00020000437:ENSAPLT00020000649	hsa-miR-17-3p_L-1R+1	92	-19.72
ENSAPLG00020000437:ENSAPLT00020000649	hsa-miR-199a-5p	95	-15.23
ENSAPLG00020000437:ENSAPLT00020000649	hsa-miR-7977_1ss6AG	85	-16.81
ENSAPLG00020000437:ENSAPLT00020000649	mdo-miR-460-5p_R+2	96	-17.36
ENSAPLG00020000437:ENSAPLT00020000649	mmu-miR-199a-5p	95	-15.23
ENSAPLG00020000437:ENSAPLT00020000756	hsa-miR-17-3p_L-1R+1	92	-19.72
ENSAPLG00020000437:ENSAPLT00020000756	hsa-miR-199a-5p	96	-15.23
ENSAPLG00020000437:ENSAPLT00020000756	mdo-miR-460-5p_R+2	96	-17.36
ENSAPLG00020000437:ENSAPLT00020000756	mmu-miR-199a-5p	96	-15.23
ENSAPLG00020000441:ENSAPLT00020000589	PC-3p-1313_1329	56	-12.6
ENSAPLG00020000441:ENSAPLT00020000589	PC-3p-578_4939	87	-18.81
ENSAPLG00020000441:ENSAPLT00020000589	PC-5p-1413_1194	75	-24.16
ENSAPLG00020000441:ENSAPLT00020000589	PC-5p-20845_38	51	-23.35
ENSAPLG00020000441:ENSAPLT00020000589	PC-5p-24146_30	75	-24.41
ENSAPLG00020000441:ENSAPLT00020000589	PC-5p-3367_385	90	-24.27
ENSAPLG00020000441:ENSAPLT00020000589	bta-miR-1260b_1ss9AG	94	-17.16
ENSAPLG00020000441:ENSAPLT00020000589	bta-miR-150_R-3_1ss12TC	82	-14.25
ENSAPLG00020000441:ENSAPLT00020000589	cgr-miR-1260	94	-17.16
ENSAPLG00020000441:ENSAPLT00020000589	efu-miR-9226_1ss22GA	90	-41.25
ENSAPLG00020000441:ENSAPLT00020000589	hsa-let-7b-5p	96	-18.37
ENSAPLG00020000441:ENSAPLT00020000589	hsa-let-7c-5p	96	-21.18
ENSAPLG00020000441:ENSAPLT00020000589	hsa-let-7f-5p_R+1	96	-21.17
ENSAPLG00020000441:ENSAPLT00020000589	hsa-miR-106a-5p	84	-38.1
ENSAPLG00020000441:ENSAPLT00020000589	hsa-miR-125b-2-3p_L-2R+2	50	-12.57
ENSAPLG00020000441:ENSAPLT00020000589	hsa-miR-15a-5p	87	-41.83
ENSAPLG00020000441:ENSAPLT00020000589	hsa-miR-17-5p	84	-36.23
ENSAPLG00020000441:ENSAPLT00020000589	hsa-miR-181b-2-3p_R+2	96	-14.21
ENSAPLG00020000441:ENSAPLT00020000589	hsa-miR-205-5p	76	-22.93
ENSAPLG00020000441:ENSAPLT00020000589	hsa-miR-20a-5p	84	-37.28
ENSAPLG00020000441:ENSAPLT00020000589	hsa-miR-20b-5p	84	-34.06
ENSAPLG00020000441:ENSAPLT00020000589	hsa-miR-301a-3p_1ss11GA	75	-13.89
ENSAPLG00020000441:ENSAPLT00020000589	hsa-miR-3120-3p	95	-34.04
ENSAPLG00020000441:ENSAPLT00020000589	hsa-miR-363-3p	85	-11.07
ENSAPLG00020000441:ENSAPLT00020000589	hsa-miR-499a-5p_R+1_1ss11CT	85	-14.95
ENSAPLG00020000441:ENSAPLT00020000589	hsa-miR-92a-3p	88	-13.53
ENSAPLG00020000441:ENSAPLT00020000589	mdo-miR-130c-1-5p_1ss10AC	62	-15.51
ENSAPLG00020000441:ENSAPLT00020000589	mdo-miR-16b-5p_2ss12CA15AT	86	-36.72
ENSAPLG00020000441:ENSAPLT00020000589	mmu-let-7j_1ss8TG	96	-24.34
ENSAPLG00020000441:ENSAPLT00020000589	oan-miR-15a-5p_R+2	87	-43.61
ENSAPLG00020000441:ENSAPLT00020000589	oan-miR-16b-5p_R+2	86	-39.67
ENSAPLG00020000441:ENSAPLT00020000589	pal-miR-9226-5p	90	-41.25
ENSAPLG00020000441:ENSAPLT00020000589	pal-miR-9226-5p_1ss12TC	90	-45.82
ENSAPLG00020000445:ENSAPLT00020000611	PC-3p-12385_80	85	-22.05
ENSAPLG00020000445:ENSAPLT00020000611	PC-3p-26926_25	93	-16.3
ENSAPLG00020000445:ENSAPLT00020000611	PC-3p-38713_12	95	-26.35
ENSAPLG00020000445:ENSAPLT00020000611	PC-3p-4983_238	63	-14.45
ENSAPLG00020000445:ENSAPLT00020000611	hsa-miR-101-5p_L+1R-1	84	-35.6
ENSAPLG00020000445:ENSAPLT00020000611	hsa-miR-107_R-2	82	-37.19
ENSAPLG00020000445:ENSAPLT00020000611	hsa-miR-15a-5p	78	-26.95
ENSAPLG00020000445:ENSAPLT00020000611	hsa-miR-181b-2-3p_R+2	54	-13.6
ENSAPLG00020000445:ENSAPLT00020000611	hsa-miR-214-3p	59	-17.73
ENSAPLG00020000445:ENSAPLT00020000611	hsa-miR-26a-5p_1ss22TG	96	-10.95
ENSAPLG00020000445:ENSAPLT00020000611	hsa-miR-30a-3p	55	-16.43
ENSAPLG00020000445:ENSAPLT00020000611	mdo-miR-16b-5p_2ss12CA15AT	53	-31.96
ENSAPLG00020000445:ENSAPLT00020000611	mdo-miR-30e-3p	55	-36.65
ENSAPLG00020000445:ENSAPLT00020000611	oan-miR-15a-5p_R+2	78	-27.31
ENSAPLG00020000445:ENSAPLT00020000611	oan-miR-16b-5p_R+2	55	-27.2
ENSAPLG00020000445:ENSAPLT00020000611	pal-miR-9226-5p_L-5R+1	94	-16.46
ENSAPLG00020000445:ENSAPLT00020000611	pal-mir-9226-p3_1ss18CT_1	94	-16.46
ENSAPLG00020000445:ENSAPLT00020000611	pal-mir-9226-p5_1ss18CT	94	-16.46
ENSAPLG00020000461:ENSAPLT00020000625	hsa-miR-106a-5p	80	-11.85
ENSAPLG00020000461:ENSAPLT00020000625	hsa-miR-17-5p	80	-11.47
ENSAPLG00020000461:ENSAPLT00020000625	hsa-miR-20a-5p	83	-13.3
ENSAPLG00020000461:ENSAPLT00020000625	hsa-miR-20b-5p	83	-13.18
ENSAPLG00020000461:ENSAPLT00020000625	mmu-miR-199a-5p_L+2R+1	97	-13.65
ENSAPLG00020000461:ENSAPLT00020000640	hsa-miR-106a-5p	80	-11.85
ENSAPLG00020000461:ENSAPLT00020000640	hsa-miR-17-5p	80	-11.47
ENSAPLG00020000461:ENSAPLT00020000640	hsa-miR-20a-5p	83	-13.3
ENSAPLG00020000461:ENSAPLT00020000640	hsa-miR-20b-5p	83	-13.18
ENSAPLG00020000461:ENSAPLT00020000640	mmu-miR-199a-5p_L+2R+1	97	-13.65
ENSAPLG00020000494:ENSAPLT00020000699	PC-3p-1435_1169	61	-14.74
ENSAPLG00020000494:ENSAPLT00020000699	PC-5p-3189_415	90	-11.38
ENSAPLG00020000494:ENSAPLT00020000699	eca-miR-365	97	-12.46
ENSAPLG00020000494:ENSAPLT00020000699	efu-miR-9226_1ss22GA	88	-21.56
ENSAPLG00020000494:ENSAPLT00020000699	hsa-miR-106a-5p	54	-11.99
ENSAPLG00020000494:ENSAPLT00020000699	hsa-miR-17-5p	54	-11.99
ENSAPLG00020000494:ENSAPLT00020000699	hsa-miR-20a-5p	65	-13.37
ENSAPLG00020000494:ENSAPLT00020000699	hsa-miR-20b-5p	65	-12.89
ENSAPLG00020000494:ENSAPLT00020000699	hsa-miR-214-5p	92	-22.27
ENSAPLG00020000494:ENSAPLT00020000699	hsa-miR-301a-3p_1ss11GA	86	-14.16
ENSAPLG00020000494:ENSAPLT00020000699	hsa-miR-34a-5p	68	-17.61
ENSAPLG00020000494:ENSAPLT00020000699	hsa-miR-34c-5p	66	-17.75
ENSAPLG00020000494:ENSAPLT00020000699	hsa-miR-365a-3p	97	-12.46
ENSAPLG00020000494:ENSAPLT00020000699	hsa-miR-383-5p	79	-15.47
ENSAPLG00020000494:ENSAPLT00020000699	mdo-miR-130c-1-5p_1ss10AC	57	-13.88
ENSAPLG00020000494:ENSAPLT00020000699	mdo-miR-139-3p_1ss8AG	98	-14.89
ENSAPLG00020000494:ENSAPLT00020000699	mdo-miR-34b-5p	66	-17.75
ENSAPLG00020000494:ENSAPLT00020000699	mdo-miR-352-5p	82	-14.82
ENSAPLG00020000494:ENSAPLT00020000699	mmu-miR-23b-3p_R+2	76	-13.08
ENSAPLG00020000494:ENSAPLT00020000699	mmu-miR-490-3p_R+1	67	-42.23
ENSAPLG00020000494:ENSAPLT00020000699	oan-miR-137b-3p	52	-10.52
ENSAPLG00020000494:ENSAPLT00020000699	pal-miR-9226-5p	88	-21.56
ENSAPLG00020000494:ENSAPLT00020000699	pal-miR-9226-5p_1ss12TC	88	-23.54
ENSAPLG00020000494:ENSAPLT00020000699	pal-miR-9226-5p_L-3	96	-17.08
ENSAPLG00020000524:ENSAPLT00020000729	PC-3p-13954_68	99	-14.45
ENSAPLG00020000524:ENSAPLT00020000729	hsa-miR-1-3p	91	-15.49
ENSAPLG00020000524:ENSAPLT00020000729	hsa-miR-1-3p_R+1	91	-15.49
ENSAPLG00020000524:ENSAPLT00020000729	hsa-miR-1-3p_R+1_1ss22TC	91	-15.49
ENSAPLG00020000524:ENSAPLT00020000729	mdo-miR-139-5p_R+5	98	-12.92
ENSAPLG00020000524:ENSAPLT00020000729	mmu-miR-1a-3p	91	-15.49
ENSAPLG00020000524:ENSAPLT00020000729	mmu-miR-206-3p_1ss22GA	91	-15.21
ENSAPLG00020000524:ENSAPLT00020000729	ssc-miR-206_R+1	91	-15.21
ENSAPLG00020000527:ENSAPLT00020000732	PC-3p-1313_1329	72	-22.51
ENSAPLG00020000527:ENSAPLT00020000732	PC-3p-32058_18	89	-20.76
ENSAPLG00020000527:ENSAPLT00020000732	PC-3p-38713_12	59	-11.5
ENSAPLG00020000527:ENSAPLT00020000732	PC-5p-786_2907	81	-14.28
ENSAPLG00020000527:ENSAPLT00020000732	hsa-miR-10a-5p_R-1	82	-12.2
ENSAPLG00020000527:ENSAPLT00020000732	hsa-miR-15a-5p	79	-13.94
ENSAPLG00020000527:ENSAPLT00020000732	hsa-miR-17-3p_L-1R+1	90	-16.24
ENSAPLG00020000527:ENSAPLT00020000732	hsa-miR-191-5p_R-1	84	-14.3
ENSAPLG00020000527:ENSAPLT00020000732	hsa-miR-217-5p	65	-16.32
ENSAPLG00020000527:ENSAPLT00020000732	mdo-miR-16b-5p_2ss12CA15AT	84	-14.05
ENSAPLG00020000527:ENSAPLT00020000732	oan-miR-15a-5p_R+2	79	-13.94
ENSAPLG00020000527:ENSAPLT00020000732	oan-miR-16b-5p_R+2	89	-19.73
ENSAPLG00020000527:ENSAPLT00020000732	pal-miR-9226-5p_L-5R+1	80	-18.09
ENSAPLG00020000527:ENSAPLT00020000732	pal-mir-9226-p3_1ss18CT_1	80	-18.09
ENSAPLG00020000527:ENSAPLT00020000732	pal-mir-9226-p5_1ss18CT	80	-18.09
ENSAPLG00020000537:ENSAPLT00020000750	PC-5p-10223_101	91	-18.69
ENSAPLG00020000537:ENSAPLT00020000750	mdo-miR-139-5p_R+5	98	-16.22
ENSAPLG00020000537:ENSAPLT00020000750	mmu-miR-23b-3p_R+2	72	-13.21
ENSAPLG00020000565:ENSAPLT00020000795	bta-miR-30f	70	-14.88
ENSAPLG00020000565:ENSAPLT00020000795	hsa-miR-301a-3p_1ss11GA	87	-10.58
ENSAPLG00020000565:ENSAPLT00020000795	hsa-miR-4454_L-2	66	-18.39
ENSAPLG00020000575:ENSAPLT00020000809	PC-3p-1988_754	84	-15.97
ENSAPLG00020000575:ENSAPLT00020000809	PC-3p-31437_18	92	-12.29
ENSAPLG00020000575:ENSAPLT00020000809	PC-5p-20845_38	99	-22.97
ENSAPLG00020000575:ENSAPLT00020000809	eca-miR-145	63	-17.85
ENSAPLG00020000575:ENSAPLT00020000809	hsa-miR-218-5p_R+1	95	-15.77
ENSAPLG00020000575:ENSAPLT00020000809	hsa-miR-221-3p	91	-13.06
ENSAPLG00020000575:ENSAPLT00020000809	hsa-miR-27b-3p	97	-14.16
ENSAPLG00020000575:ENSAPLT00020000809	hsa-miR-301a-3p_1ss11GA	82	-13.64
ENSAPLG00020000575:ENSAPLT00020000809	hsa-miR-3120-3p	92	-14.87
ENSAPLG00020000575:ENSAPLT00020000809	hsa-miR-32-3p_R-1_2ss15TC20TC	92	-11.01
ENSAPLG00020000575:ENSAPLT00020000809	hsa-miR-338-5p_R-1	57	-11.2
ENSAPLG00020000575:ENSAPLT00020000809	hsa-miR-363-3p	89	-14.86
ENSAPLG00020000575:ENSAPLT00020000809	hsa-miR-92a-3p	88	-12.14
ENSAPLG00020000575:ENSAPLT00020000809	mdo-miR-551b-5p_1ss17GA	61	-26.71
ENSAPLG00020000575:ENSAPLT00020000809	mmu-mir-6236-p3_1	86	-13.44
ENSAPLG00020000575:ENSAPLT00020000809	mmu-mir-6236-p3_2	86	-14.01
ENSAPLG00020000575:ENSAPLT00020000809	oan-miR-218-5p_R+1	95	-15.77
ENSAPLG00020000575:ENSAPLT00020000809	oan-miR-222b-3p_R+3	91	-35.28
ENSAPLG00020000584:ENSAPLT00020000901	PC-3p-13954_68	89	-12.81
ENSAPLG00020000584:ENSAPLT00020000901	PC-3p-31437_18	59	-22.41
ENSAPLG00020000584:ENSAPLT00020000901	hsa-miR-214-3p	81	-24.3
ENSAPLG00020000585:ENSAPLT00020000887	eca-miR-365	86	-11.04
ENSAPLG00020000585:ENSAPLT00020000887	hsa-miR-363-5p_L-3R+3	62	-14.46
ENSAPLG00020000585:ENSAPLT00020000887	hsa-miR-365a-3p	86	-11.04
ENSAPLG00020000585:ENSAPLT00020000887	hsa-miR-499a-5p_R+1_1ss11CT	65	-15.96
ENSAPLG00020000585:ENSAPLT00020000887	ssc-miR-223_R+2	89	-23.06
ENSAPLG00020000587:ENSAPLT00020000841	PC-3p-1313_1329	65	-13.03
ENSAPLG00020000587:ENSAPLT00020000841	PC-3p-1619_989	73	-17.02
ENSAPLG00020000587:ENSAPLT00020000841	bta-miR-2478_L-2_1ss6CA	71	-23.89
ENSAPLG00020000587:ENSAPLT00020000841	hsa-miR-107_R-2	81	-16.98
ENSAPLG00020000587:ENSAPLT00020000841	hsa-miR-132-3p	75	-14.13
ENSAPLG00020000587:ENSAPLT00020000841	hsa-miR-153-3p_R+2	95	-14.27
ENSAPLG00020000587:ENSAPLT00020000841	hsa-miR-15a-5p	84	-15.45
ENSAPLG00020000587:ENSAPLT00020000841	hsa-miR-191-5p_R-1	88	-14.88
ENSAPLG00020000587:ENSAPLT00020000841	hsa-miR-22-3p	84	-14.27
ENSAPLG00020000587:ENSAPLT00020000841	hsa-miR-221-3p	77	-20.92
ENSAPLG00020000587:ENSAPLT00020000841	hsa-miR-29a-3p_1ss10CT	88	-13.43
ENSAPLG00020000587:ENSAPLT00020000841	hsa-miR-29b-3p_R-1	88	-13.43
ENSAPLG00020000587:ENSAPLT00020000841	hsa-miR-29c-3p	88	-13.43
ENSAPLG00020000587:ENSAPLT00020000841	hsa-miR-30a-3p	96	-24.26
ENSAPLG00020000587:ENSAPLT00020000841	hsa-miR-363-5p_L-3R+3	92	-16.22
ENSAPLG00020000587:ENSAPLT00020000841	hsa-miR-365a-5p	74	-15.45
ENSAPLG00020000587:ENSAPLT00020000841	hsa-mir-4454-p3_1ss19AG	72	-16.29
ENSAPLG00020000587:ENSAPLT00020000841	hsa-mir-4454-p3_3	76	-16.29
ENSAPLG00020000587:ENSAPLT00020000841	hsa-mir-4454-p5	76	-16.29
ENSAPLG00020000587:ENSAPLT00020000841	mdo-miR-16b-5p_2ss12CA15AT	83	-15.97
ENSAPLG00020000587:ENSAPLT00020000841	mdo-miR-22-3p_R+1	84	-14.8
ENSAPLG00020000587:ENSAPLT00020000841	mdo-miR-30e-3p	96	-20.36
ENSAPLG00020000587:ENSAPLT00020000841	mdo-miR-551b-5p_1ss17GA	96	-11.17
ENSAPLG00020000587:ENSAPLT00020000841	mmu-miR-1a-1-5p	67	-14.14
ENSAPLG00020000587:ENSAPLT00020000841	mmu-miR-1a-2-5p_R-1	69	-13.38
ENSAPLG00020000587:ENSAPLT00020000841	mmu-miR-3968_L-3_1ss14AT	83	-12.61
ENSAPLG00020000587:ENSAPLT00020000841	mmu-mir-6236-p3_3	50	-13.81
ENSAPLG00020000587:ENSAPLT00020000841	mmu-mir-6236-p5_1	50	-13.81
ENSAPLG00020000587:ENSAPLT00020000841	mmu-mir-6236-p5_2	50	-13.88
ENSAPLG00020000587:ENSAPLT00020000841	oan-miR-15a-5p_R+2	84	-15.45
ENSAPLG00020000587:ENSAPLT00020000841	oan-miR-16b-5p_R+2	83	-14.19
ENSAPLG00020000587:ENSAPLT00020000841	oan-miR-222b-3p_R+3	52	-15.14
ENSAPLG00020000587:ENSAPLT00020000841	oan-miR-29a-3p_R+3_1	88	-13.43
ENSAPLG00020000587:ENSAPLT00020000841	oan-miR-29a-3p_R+3_2	88	-13.43
ENSAPLG00020000587:ENSAPLT00020000841	rno-miR-365-5p_L-1R+7	77	-19.83
ENSAPLG00020000589:ENSAPLT00020000836	PC-3p-1313_1329	78	-13.55
ENSAPLG00020000589:ENSAPLT00020000836	PC-3p-15264_60	65	-10.95
ENSAPLG00020000589:ENSAPLT00020000836	PC-5p-12468_79	88	-16.89
ENSAPLG00020000589:ENSAPLT00020000836	PC-5p-4557_266	84	-16.16
ENSAPLG00020000589:ENSAPLT00020000836	eca-miR-365	50	-25.72
ENSAPLG00020000589:ENSAPLT00020000836	hsa-miR-1-3p	73	-12.16
ENSAPLG00020000589:ENSAPLT00020000836	hsa-miR-1-3p_R+1	73	-12.16
ENSAPLG00020000589:ENSAPLT00020000836	hsa-miR-1-3p_R+1_1ss22TC	73	-12.16
ENSAPLG00020000589:ENSAPLT00020000836	hsa-miR-107_R-2	77	-17.98
ENSAPLG00020000589:ENSAPLT00020000836	hsa-miR-129-5p	84	-16.59
ENSAPLG00020000589:ENSAPLT00020000836	hsa-miR-153-3p_R+2	57	-28.1
ENSAPLG00020000589:ENSAPLT00020000836	hsa-miR-203a-3p_1ss21AT	92	-27.48
ENSAPLG00020000589:ENSAPLT00020000836	hsa-miR-217-5p	77	-29.03
ENSAPLG00020000589:ENSAPLT00020000836	hsa-miR-221-3p	55	-32.82
ENSAPLG00020000589:ENSAPLT00020000836	hsa-miR-221-5p_R+1	92	-30.27
ENSAPLG00020000589:ENSAPLT00020000836	hsa-miR-23a-5p_2ss12GC17GC	83	-26.02
ENSAPLG00020000589:ENSAPLT00020000836	hsa-miR-26a-5p_1ss22TG	63	-19.05
ENSAPLG00020000589:ENSAPLT00020000836	hsa-miR-29a-5p_R+1	53	-26.19
ENSAPLG00020000589:ENSAPLT00020000836	hsa-miR-34a-5p	88	-18.02
ENSAPLG00020000589:ENSAPLT00020000836	hsa-miR-34c-5p	88	-16.91
ENSAPLG00020000589:ENSAPLT00020000836	hsa-miR-365a-3p	50	-25.72
ENSAPLG00020000589:ENSAPLT00020000836	hsa-miR-92a-1-5p_1ss12GA	94	-21.5
ENSAPLG00020000589:ENSAPLT00020000836	hsa-mir-5100-p3_1ss17TC	73	-15.06
ENSAPLG00020000589:ENSAPLT00020000836	hsa-mir-5100-p5_1ss17TC	73	-15.06
ENSAPLG00020000589:ENSAPLT00020000836	mdo-miR-139-3p_1ss8AG	75	-17.17
ENSAPLG00020000589:ENSAPLT00020000836	mdo-miR-31-5p_L-2	55	-13.72
ENSAPLG00020000589:ENSAPLT00020000836	mdo-miR-34b-5p	88	-16.91
ENSAPLG00020000589:ENSAPLT00020000836	mdo-miR-460-5p_R+2	67	-13.49
ENSAPLG00020000589:ENSAPLT00020000836	mdo-mir-196a-p3_1ss16CT	57	-23.03
ENSAPLG00020000589:ENSAPLT00020000836	mmu-miR-129-5p	84	-16.59
ENSAPLG00020000589:ENSAPLT00020000836	mmu-miR-155-3p_R+1_1ss8CA	73	-27.02
ENSAPLG00020000589:ENSAPLT00020000836	mmu-miR-1a-3p	73	-12.16
ENSAPLG00020000589:ENSAPLT00020000836	mmu-miR-206-3p_1ss22GA	73	-16.82
ENSAPLG00020000589:ENSAPLT00020000836	mmu-miR-23b-5p_L+1_1ss16CA	83	-28.69
ENSAPLG00020000589:ENSAPLT00020000836	mmu-miR-6240_L-2R-5_1ss21AG	80	-11.19
ENSAPLG00020000589:ENSAPLT00020000836	mmu-mir-6236-p3_1	97	-33.33
ENSAPLG00020000589:ENSAPLT00020000836	mmu-mir-6236-p3_2	97	-34.23
ENSAPLG00020000589:ENSAPLT00020000836	mmu-mir-6236-p3_3	56	-23.59
ENSAPLG00020000589:ENSAPLT00020000836	mmu-mir-6236-p5_1	56	-23.59
ENSAPLG00020000589:ENSAPLT00020000836	mmu-mir-6236-p5_2	56	-24.11
ENSAPLG00020000589:ENSAPLT00020000836	oan-miR-222b-3p_R+3	60	-39.28
ENSAPLG00020000589:ENSAPLT00020000836	oan-miR-92a-2-5p_R+1	94	-21.5
ENSAPLG00020000589:ENSAPLT00020000836	oan-mir-20b-p3	55	-12.08
ENSAPLG00020000589:ENSAPLT00020000836	pal-miR-216b-5p	50	-13.55
ENSAPLG00020000589:ENSAPLT00020000836	ssc-miR-206_R+1	73	-16.82
ENSAPLG00020000611:ENSAPLT00020000970	PC-3p-15264_60	57	-14.12
ENSAPLG00020000611:ENSAPLT00020000970	PC-3p-17073_51	96	-15.44
ENSAPLG00020000611:ENSAPLT00020000970	PC-3p-31437_18	79	-43.71
ENSAPLG00020000611:ENSAPLT00020000970	PC-3p-32058_18	65	-12.93
ENSAPLG00020000611:ENSAPLT00020000970	PC-5p-20845_38	96	-23.86
ENSAPLG00020000611:ENSAPLT00020000970	PC-5p-3189_415	80	-28.25
ENSAPLG00020000611:ENSAPLT00020000970	hsa-miR-148a-5p_1ss10AT	85	-29.15
ENSAPLG00020000611:ENSAPLT00020000970	hsa-miR-181b-2-3p_R+2	93	-17.7
ENSAPLG00020000611:ENSAPLT00020000970	hsa-miR-221-3p	73	-31.93
ENSAPLG00020000611:ENSAPLT00020000970	hsa-miR-29a-5p_R+1	97	-14.19
ENSAPLG00020000611:ENSAPLT00020000970	mdo-miR-196a-5p_R+1_1ss12CA	93	-29.82
ENSAPLG00020000611:ENSAPLT00020000970	mmu-miR-196a-5p	93	-27.87
ENSAPLG00020000611:ENSAPLT00020000970	mmu-miR-23b-3p_R+2	68	-12.68
ENSAPLG00020000611:ENSAPLT00020000970	mmu-mir-6236-p3_2	68	-13.33
ENSAPLG00020000611:ENSAPLT00020000970	oan-miR-222a-5p_R+1_1ss22CT	96	-19.08
ENSAPLG00020000611:ENSAPLT00020000970	oan-miR-222b-3p_R+3	70	-16
ENSAPLG00020000620:ENSAPLT00020000907	PC-3p-32058_18	98	-34.56
ENSAPLG00020000620:ENSAPLT00020000907	PC-5p-30976_19	97	-13.11
ENSAPLG00020000620:ENSAPLT00020000907	PC-5p-3189_415	59	-11.96
ENSAPLG00020000620:ENSAPLT00020000907	hsa-let-7a-2-3p_1ss8GA	85	-11.51
ENSAPLG00020000620:ENSAPLT00020000907	hsa-miR-148a-5p_1ss10AT	97	-12.66
ENSAPLG00020000620:ENSAPLT00020000907	hsa-miR-18a-5p	80	-18.94
ENSAPLG00020000620:ENSAPLT00020000907	hsa-miR-18b-5p	80	-18.34
ENSAPLG00020000620:ENSAPLT00020000907	hsa-miR-32-3p_R-1_2ss15TC20TC	70	-17.97
ENSAPLG00020000620:ENSAPLT00020000907	mmu-miR-6240_L-2R-5_1ss21AG	99	-13.39
ENSAPLG00020000620:ENSAPLT00020000907	mmu-mir-6236-p3_3	76	-18.95
ENSAPLG00020000620:ENSAPLT00020000907	mmu-mir-6236-p5_1	76	-18.95
ENSAPLG00020000620:ENSAPLT00020000907	mmu-mir-6236-p5_2	76	-18.98
ENSAPLG00020000626:ENSAPLT00020000905	PC-3p-13954_68	94	-21.85
ENSAPLG00020000626:ENSAPLT00020000905	PC-5p-12122_82	73	-12.42
ENSAPLG00020000626:ENSAPLT00020000905	PC-5p-20845_38	70	-39.81
ENSAPLG00020000626:ENSAPLT00020000905	PC-5p-311_13778	79	-12.35
ENSAPLG00020000626:ENSAPLT00020000905	PC-5p-82_111163	73	-13.03
ENSAPLG00020000626:ENSAPLT00020000905	hsa-let-7b-5p	88	-19.57
ENSAPLG00020000626:ENSAPLT00020000905	hsa-let-7c-5p	88	-20.78
ENSAPLG00020000626:ENSAPLT00020000905	hsa-let-7f-5p_R+1	86	-31.03
ENSAPLG00020000626:ENSAPLT00020000905	hsa-miR-146a-5p_R+1	73	-11.6
ENSAPLG00020000626:ENSAPLT00020000905	hsa-miR-146b-5p_R-1_1ss22TG	71	-12.7
ENSAPLG00020000626:ENSAPLT00020000905	hsa-miR-23a-5p_2ss12GC17GC	94	-28.7
ENSAPLG00020000626:ENSAPLT00020000905	hsa-miR-27b-3p	92	-29.74
ENSAPLG00020000626:ENSAPLT00020000905	hsa-miR-3120-3p	82	-14.44
ENSAPLG00020000626:ENSAPLT00020000905	hsa-miR-338-5p_R-1	60	-13.51
ENSAPLG00020000626:ENSAPLT00020000905	hsa-miR-363-3p	68	-10.11
ENSAPLG00020000626:ENSAPLT00020000905	hsa-miR-4286_R+1	92	-17.07
ENSAPLG00020000626:ENSAPLT00020000905	hsa-miR-4286_R+1_1ss9CT	92	-17.74
ENSAPLG00020000626:ENSAPLT00020000905	hsa-miR-92a-3p	71	-13.18
ENSAPLG00020000626:ENSAPLT00020000905	mdo-miR-1329-5p_1ss17TC	91	-34.97
ENSAPLG00020000626:ENSAPLT00020000905	mdo-miR-139-5p_R+5	59	-13.9
ENSAPLG00020000626:ENSAPLT00020000905	mdo-miR-146a-5p_R+4	73	-11.6
ENSAPLG00020000626:ENSAPLT00020000905	mmu-let-7j_1ss8TG	87	-21.09
ENSAPLG00020000626:ENSAPLT00020000905	mmu-miR-23b-5p_L+1_1ss16CA	92	-22.83
ENSAPLG00020000626:ENSAPLT00020000905	pal-miR-216b-5p	78	-11.78
ENSAPLG00020000626:ENSAPLT00020000905	pal-miR-9226-5p_L-5R+1	63	-12.56
ENSAPLG00020000626:ENSAPLT00020000905	pal-mir-9226-p3_1ss18CT_1	70	-12.56
ENSAPLG00020000626:ENSAPLT00020000905	pal-mir-9226-p5_1ss18CT	70	-12.56
ENSAPLG00020000719:ENSAPLT00020001048	hsa-let-7a-2-3p_1ss8GA	82	-26.05
ENSAPLG00020000719:ENSAPLT00020001048	hsa-miR-30a-3p	95	-18.32
ENSAPLG00020000719:ENSAPLT00020001048	hsa-miR-34c-3p_1ss16GA	97	-10.08
ENSAPLG00020000719:ENSAPLT00020001048	mdo-miR-30e-3p	95	-30.03
ENSAPLG00020000719:ENSAPLT00020001048	oan-miR-458-3p	89	-12.94
ENSAPLG00020000736:ENSAPLT00020001058	PC-3p-3012_444	87	-14.49
ENSAPLG00020000736:ENSAPLT00020001058	hsa-miR-15a-5p	98	-17.34
ENSAPLG00020000736:ENSAPLT00020001058	hsa-miR-34c-3p_1ss16GA	90	-15.7
ENSAPLG00020000736:ENSAPLT00020001058	mdo-miR-16b-5p_2ss12CA15AT	98	-14.72
ENSAPLG00020000736:ENSAPLT00020001058	oan-miR-15a-5p_R+2	98	-17.34
ENSAPLG00020000736:ENSAPLT00020001058	oan-miR-16b-5p_R+2	98	-12.97
ENSAPLG00020000736:ENSAPLT00020001058	oan-miR-222a-5p_R+1_1ss22CT	98	-14.09
ENSAPLG00020000745:ENSAPLT00020001062	PC-3p-15264_60	69	-11.12
ENSAPLG00020000745:ENSAPLT00020001062	PC-3p-1619_989	57	-12.5
ENSAPLG00020000745:ENSAPLT00020001062	PC-3p-32058_18	93	-23.42
ENSAPLG00020000745:ENSAPLT00020001062	PC-3p-39407_11	60	-15.19
ENSAPLG00020000745:ENSAPLT00020001062	PC-3p-7181_155	65	-12.28
ENSAPLG00020000745:ENSAPLT00020001062	eca-miR-365	93	-13.35
ENSAPLG00020000745:ENSAPLT00020001062	hsa-miR-132-3p	57	-11.21
ENSAPLG00020000745:ENSAPLT00020001062	hsa-miR-199a-5p	93	-17.23
ENSAPLG00020000745:ENSAPLT00020001062	hsa-miR-203a-3p_1ss21AT	61	-14.17
ENSAPLG00020000745:ENSAPLT00020001062	hsa-miR-217-5p	92	-17.32
ENSAPLG00020000745:ENSAPLT00020001062	hsa-miR-26a-5p_1ss22TG	59	-11.8
ENSAPLG00020000745:ENSAPLT00020001062	hsa-miR-365a-3p	93	-13.35
ENSAPLG00020000745:ENSAPLT00020001062	hsa-miR-383-5p	88	-13.26
ENSAPLG00020000745:ENSAPLT00020001062	hsa-miR-455-5p_1ss9TC	79	-18.65
ENSAPLG00020000745:ENSAPLT00020001062	mdo-miR-1329-5p_1ss17TC	82	-52.76
ENSAPLG00020000745:ENSAPLT00020001062	mdo-miR-16b-5p_2ss12CA15AT	50	-36.17
ENSAPLG00020000745:ENSAPLT00020001062	mdo-miR-460-5p_R+2	73	-15.97
ENSAPLG00020000745:ENSAPLT00020001062	mmu-miR-199a-5p	93	-17.23
ENSAPLG00020000745:ENSAPLT00020001062	mmu-miR-6240_L-2R-5_1ss21AG	73	-17.15
ENSAPLG00020000745:ENSAPLT00020001062	oan-miR-16b-5p_R+2	52	-50.36
ENSAPLG00020000745:ENSAPLT00020001062	oan-miR-19b-1-5p_R+4	85	-44.22
ENSAPLG00020000745:ENSAPLT00020001062	oan-miR-222a-5p_R+1_1ss22CT	74	-13.45
ENSAPLG00020000750:ENSAPLT00020001092	PC-3p-38713_12	96	-15.04
ENSAPLG00020000750:ENSAPLT00020001092	hsa-miR-101-5p_L+1R-1	96	-10.97
ENSAPLG00020000756:ENSAPLT00020001078	cgr-miR-152-3p_L+1_1ss11GC	98	-12.15
ENSAPLG00020000756:ENSAPLT00020001078	hsa-miR-152-3p_L+1_1ss11GC	98	-12.15
ENSAPLG00020000756:ENSAPLT00020001202	cgr-miR-152-3p_L+1_1ss11GC	98	-12.15
ENSAPLG00020000756:ENSAPLT00020001202	hsa-miR-152-3p_L+1_1ss11GC	98	-12.15
ENSAPLG00020000772:ENSAPLT00020001113	bta-miR-150_R-3_1ss12TC	83	-14.9
ENSAPLG00020000772:ENSAPLT00020001113	hsa-miR-17-3p_L-1R+1	99	-13.37
ENSAPLG00020000772:ENSAPLT00020001113	hsa-miR-34a-3p	69	-13.14
ENSAPLG00020000797:ENSAPLT00020001154	bta-miR-193a-5p_R+1	91	-18.32
ENSAPLG00020000797:ENSAPLT00020001154	bta-miR-193a-5p_R+2	91	-18.32
ENSAPLG00020000797:ENSAPLT00020001154	mdo-miR-130c-1-5p_1ss10AC	93	-14.08
ENSAPLG00020000797:ENSAPLT00020001179	bta-miR-193a-5p_R+1	91	-18.32
ENSAPLG00020000797:ENSAPLT00020001179	bta-miR-193a-5p_R+2	91	-18.32
ENSAPLG00020000797:ENSAPLT00020001179	mdo-miR-130c-1-5p_1ss10AC	93	-14.08
ENSAPLG00020000802:ENSAPLT00020001166	PC-3p-12385_80	82	-12.34
ENSAPLG00020000802:ENSAPLT00020001166	PC-3p-4983_238	73	-11.91
ENSAPLG00020000802:ENSAPLT00020001166	PC-5p-3189_415	65	-10.43
ENSAPLG00020000802:ENSAPLT00020001166	bta-miR-11987_L-1R-1_1ss8TA	88	-28.81
ENSAPLG00020000802:ENSAPLT00020001166	bta-miR-11987_L-1_1ss8TA	88	-28.81
ENSAPLG00020000802:ENSAPLT00020001166	eca-miR-365	73	-11.57
ENSAPLG00020000802:ENSAPLT00020001166	hsa-miR-26a-5p_1ss22TG	82	-33.62
ENSAPLG00020000802:ENSAPLT00020001166	hsa-miR-338-5p_R-1	63	-11.25
ENSAPLG00020000802:ENSAPLT00020001166	hsa-miR-365a-3p	73	-11.57
ENSAPLG00020000871:ENSAPLT00020001413	PC-3p-3012_444	91	-10.05
ENSAPLG00020000871:ENSAPLT00020001413	PC-3p-578_4939	82	-13.99
ENSAPLG00020000871:ENSAPLT00020001413	PC-5p-1413_1194	89	-16.82
ENSAPLG00020000871:ENSAPLT00020001413	PC-5p-24146_30	89	-17.07
ENSAPLG00020000871:ENSAPLT00020001413	bta-miR-1260b_1ss9AG	89	-24.48
ENSAPLG00020000871:ENSAPLT00020001413	bta-miR-150_R-3_1ss12TC	72	-16.93
ENSAPLG00020000871:ENSAPLT00020001413	cgr-miR-1260	89	-24.48
ENSAPLG00020000871:ENSAPLT00020001413	hsa-miR-18a-3p	98	-24.8
ENSAPLG00020000871:ENSAPLT00020001413	hsa-miR-205-5p	89	-18.48
ENSAPLG00020000871:ENSAPLT00020001413	hsa-miR-214-3p	83	-16.02
ENSAPLG00020000871:ENSAPLT00020001413	oan-miR-19b-1-5p_R+4	55	-37.8
ENSAPLG00020000879:ENSAPLT00020001285	PC-3p-12385_80	75	-64.99
ENSAPLG00020000879:ENSAPLT00020001285	PC-3p-15264_60	53	-26.19
ENSAPLG00020000879:ENSAPLT00020001285	PC-3p-1825_838	67	-48.09
ENSAPLG00020000879:ENSAPLT00020001285	PC-3p-32058_18	66	-60.83
ENSAPLG00020000879:ENSAPLT00020001285	PC-3p-578_4939	67	-13.78
ENSAPLG00020000879:ENSAPLT00020001285	PC-3p-7897_138	98	-28.33
ENSAPLG00020000879:ENSAPLT00020001285	PC-5p-1825_838	67	-48.09
ENSAPLG00020000879:ENSAPLT00020001285	PC-5p-20845_38	91	-43.68
ENSAPLG00020000879:ENSAPLT00020001285	PC-5p-25112_29	84	-18.63
ENSAPLG00020000879:ENSAPLT00020001285	PC-5p-30976_19	90	-33.78
ENSAPLG00020000879:ENSAPLT00020001285	PC-5p-311_13778	85	-13.72
ENSAPLG00020000879:ENSAPLT00020001285	bta-miR-11980_R-1_1ss4CG	87	-24.68
ENSAPLG00020000879:ENSAPLT00020001285	cgr-miR-152-3p_L+1_1ss11GC	97	-12.35
ENSAPLG00020000879:ENSAPLT00020001285	eca-miR-365	66	-14.62
ENSAPLG00020000879:ENSAPLT00020001285	hsa-miR-152-3p_L+1_1ss11GC	97	-12.35
ENSAPLG00020000879:ENSAPLT00020001285	hsa-miR-214-3p	92	-109.14
ENSAPLG00020000879:ENSAPLT00020001285	hsa-miR-22-5p	97	-23.88
ENSAPLG00020000879:ENSAPLT00020001285	hsa-miR-26a-5p_1ss22TG	78	-39.83
ENSAPLG00020000879:ENSAPLT00020001285	hsa-miR-27b-3p	79	-18.01
ENSAPLG00020000879:ENSAPLT00020001285	hsa-miR-30a-3p	86	-23.28
ENSAPLG00020000879:ENSAPLT00020001285	hsa-miR-3120-3p	70	-56.08
ENSAPLG00020000879:ENSAPLT00020001285	hsa-miR-338-3p_R+1	62	-36.84
ENSAPLG00020000879:ENSAPLT00020001285	hsa-miR-365a-3p	66	-14.62
ENSAPLG00020000879:ENSAPLT00020001285	mdo-miR-1329-5p_1ss17TC	58	-20.69
ENSAPLG00020000879:ENSAPLT00020001285	mdo-mir-196a-p3_1ss16CT	80	-44.73
ENSAPLG00020000879:ENSAPLT00020001285	mmu-miR-155-3p_R+1_1ss8CA	56	-34.3
ENSAPLG00020000879:ENSAPLT00020001285	mmu-miR-199a-5p_L+2R+1	62	-17.47
ENSAPLG00020000879:ENSAPLT00020001285	mmu-miR-3968_L-3_1ss14AT	77	-17.9
ENSAPLG00020000879:ENSAPLT00020001285	mmu-mir-6236-p3_1	64	-25.07
ENSAPLG00020000879:ENSAPLT00020001285	mmu-mir-6236-p3_2	64	-43.67
ENSAPLG00020000879:ENSAPLT00020001285	mmu-mir-6236-p3_3	72	-33.41
ENSAPLG00020000879:ENSAPLT00020001285	mmu-mir-6236-p5_1	72	-33.41
ENSAPLG00020000879:ENSAPLT00020001285	mmu-mir-6236-p5_2	72	-33.41
ENSAPLG00020000879:ENSAPLT00020001285	pal-miR-9226-5p_L-1	74	-41.15
ENSAPLG00020000879:ENSAPLT00020001285	pal-miR-9226-5p_L-3	52	-21.92
ENSAPLG00020000937:ENSAPLT00020001376	PC-3p-12385_80	84	-14.41
ENSAPLG00020000937:ENSAPLT00020001376	hsa-miR-129-5p	92	-13.4
ENSAPLG00020000937:ENSAPLT00020001376	hsa-miR-212-5p	97	-22.81
ENSAPLG00020000937:ENSAPLT00020001376	mmu-miR-129-5p	92	-13.4
ENSAPLG00020000937:ENSAPLT00020001376	oan-miR-1329-3p_R+1_2ss11CT13GA	83	-11.08
ENSAPLG00020000949:ENSAPLT00020001437	PC-3p-1619_989	69	-15.56
ENSAPLG00020000949:ENSAPLT00020001437	PC-3p-17073_51	88	-10.51
ENSAPLG00020000949:ENSAPLT00020001437	PC-3p-28926_22	91	-16
ENSAPLG00020000949:ENSAPLT00020001437	PC-3p-3012_444	83	-14.22
ENSAPLG00020000949:ENSAPLT00020001437	PC-5p-12468_79	77	-19.16
ENSAPLG00020000949:ENSAPLT00020001437	PC-5p-25112_29	88	-15.36
ENSAPLG00020000949:ENSAPLT00020001437	PC-5p-8168_133	57	-19.72
ENSAPLG00020000949:ENSAPLT00020001437	bta-miR-1260b_1ss9AG	61	-14.39
ENSAPLG00020000949:ENSAPLT00020001437	bta-miR-30f	67	-11.17
ENSAPLG00020000949:ENSAPLT00020001437	cgr-miR-1260	61	-14.39
ENSAPLG00020000949:ENSAPLT00020001437	hsa-let-7a-2-3p_1ss8GA	85	-12.96
ENSAPLG00020000949:ENSAPLT00020001437	hsa-miR-101-5p_L+1R-1	50	-19.37
ENSAPLG00020000949:ENSAPLT00020001437	hsa-miR-106a-5p	97	-36.6
ENSAPLG00020000949:ENSAPLT00020001437	hsa-miR-129-5p	90	-11.52
ENSAPLG00020000949:ENSAPLT00020001437	hsa-miR-132-5p_1ss12CA	84	-21.45
ENSAPLG00020000949:ENSAPLT00020001437	hsa-miR-152-3p_R+1_1ss10GC	75	-29.46
ENSAPLG00020000949:ENSAPLT00020001437	hsa-miR-17-5p	97	-36.98
ENSAPLG00020000949:ENSAPLT00020001437	hsa-miR-20a-5p	97	-14.47
ENSAPLG00020000949:ENSAPLT00020001437	hsa-miR-20b-5p	97	-11.27
ENSAPLG00020000949:ENSAPLT00020001437	hsa-miR-301a-3p_1ss11GA	56	-23.46
ENSAPLG00020000949:ENSAPLT00020001437	hsa-miR-30a-3p	85	-19.63
ENSAPLG00020000949:ENSAPLT00020001437	hsa-miR-3120-3p	87	-45.58
ENSAPLG00020000949:ENSAPLT00020001437	hsa-miR-338-3p_R+1	90	-17.29
ENSAPLG00020000949:ENSAPLT00020001437	hsa-miR-4286_R+1	90	-31
ENSAPLG00020000949:ENSAPLT00020001437	hsa-miR-4286_R+1_1ss9CT	90	-31
ENSAPLG00020000949:ENSAPLT00020001437	hsa-miR-92a-1-5p_1ss12GA	63	-18.35
ENSAPLG00020000949:ENSAPLT00020001437	mdo-miR-30e-3p	85	-16.3
ENSAPLG00020000949:ENSAPLT00020001437	mdo-miR-31-5p_L-2	79	-56.26
ENSAPLG00020000949:ENSAPLT00020001437	mdo-miR-352-5p	95	-17.65
ENSAPLG00020000949:ENSAPLT00020001437	mmu-miR-129-5p	90	-11.52
ENSAPLG00020000949:ENSAPLT00020001437	mmu-miR-199a-5p_L+2R+1	83	-20.76
ENSAPLG00020000949:ENSAPLT00020001437	mmu-miR-5100_L-1_1ss21TC	92	-32.24
ENSAPLG00020000949:ENSAPLT00020001437	mmu-miR-6240_L-2R-5_1ss21AG	95	-13.39
ENSAPLG00020000949:ENSAPLT00020001437	mmu-mir-6236-p5_2	57	-26.28
ENSAPLG00020000949:ENSAPLT00020001437	oan-miR-92a-2-5p_R+1	63	-18.56
ENSAPLG00020001013:ENSAPLT00020001485	hsa-let-7b-5p	81	-19.67
ENSAPLG00020001013:ENSAPLT00020001485	hsa-let-7c-5p	86	-19.7
ENSAPLG00020001013:ENSAPLT00020001485	hsa-let-7f-5p_R+1	85	-14.43
ENSAPLG00020001013:ENSAPLT00020001485	hsa-miR-125b-1-3p	75	-19.12
ENSAPLG00020001013:ENSAPLT00020001485	mmu-let-7j_1ss8TG	82	-17.03
ENSAPLG00020001024:ENSAPLT00020001781	PC-3p-1313_1329	88	-17.72
ENSAPLG00020001024:ENSAPLT00020001781	PC-3p-1619_989	98	-13.11
ENSAPLG00020001024:ENSAPLT00020001781	PC-3p-17073_51	80	-15.19
ENSAPLG00020001024:ENSAPLT00020001781	hsa-miR-132-3p	98	-13.53
ENSAPLG00020001024:ENSAPLT00020001781	hsa-miR-27b-3p	73	-11.82
ENSAPLG00020001024:ENSAPLT00020001781	hsa-miR-30a-3p	60	-15.1
ENSAPLG00020001024:ENSAPLT00020001781	mdo-miR-145-3p_L+2	97	-11.2
ENSAPLG00020001024:ENSAPLT00020001781	mdo-miR-30e-3p	60	-13.68
ENSAPLG00020001024:ENSAPLT00020001781	mmu-miR-1a-1-5p	83	-14.33
ENSAPLG00020001024:ENSAPLT00020001781	mmu-miR-1a-2-5p_R-1	81	-14.36
ENSAPLG00020001024:ENSAPLT00020001862	PC-3p-1313_1329	88	-17.72
ENSAPLG00020001024:ENSAPLT00020001862	PC-3p-1619_989	98	-13.11
ENSAPLG00020001024:ENSAPLT00020001862	PC-3p-17073_51	80	-15.19
ENSAPLG00020001024:ENSAPLT00020001862	hsa-miR-132-3p	98	-13.53
ENSAPLG00020001024:ENSAPLT00020001862	hsa-miR-27b-3p	73	-11.82
ENSAPLG00020001024:ENSAPLT00020001862	hsa-miR-30a-3p	60	-15.1
ENSAPLG00020001024:ENSAPLT00020001862	mdo-miR-145-3p_L+2	97	-11.2
ENSAPLG00020001024:ENSAPLT00020001862	mdo-miR-30e-3p	60	-13.68
ENSAPLG00020001024:ENSAPLT00020001862	mmu-miR-1a-1-5p	83	-14.33
ENSAPLG00020001024:ENSAPLT00020001862	mmu-miR-1a-2-5p_R-1	81	-14.36
ENSAPLG00020001026:ENSAPLT00020001512	hsa-miR-34c-5p	54	-22.89
ENSAPLG00020001026:ENSAPLT00020001512	mdo-miR-34b-5p	54	-22.89
ENSAPLG00020001026:ENSAPLT00020001512	mdo-miR-551b-5p_1ss17GA	68	-13.36
ENSAPLG00020001032:ENSAPLT00020001503	hsa-miR-4286_R+1	80	-14.85
ENSAPLG00020001032:ENSAPLT00020001503	hsa-miR-4286_R+1_1ss9CT	80	-14.85
ENSAPLG00020001032:ENSAPLT00020001503	mmu-mir-6240-p3_1ss19GT	58	-24.76
ENSAPLG00020001044:ENSAPLT00020001524	bta-miR-30f	51	-25.44
ENSAPLG00020001044:ENSAPLT00020001524	hsa-miR-153-3p_R+2	95	-16.64
ENSAPLG00020001049:ENSAPLT00020001527	PC-3p-17073_51	92	-10.8
ENSAPLG00020001049:ENSAPLT00020001527	ssc-mir-1285-p3	85	-20.5
ENSAPLG00020001049:ENSAPLT00020001527	ssc-mir-1285-p5	85	-20.5
ENSAPLG00020001071:ENSAPLT00020001559	PC-3p-1313_1329	88	-18.35
ENSAPLG00020001071:ENSAPLT00020001559	PC-3p-26926_25	71	-19.21
ENSAPLG00020001071:ENSAPLT00020001559	PC-5p-3367_385	95	-14.82
ENSAPLG00020001071:ENSAPLT00020001559	mdo-miR-1805-3p_R-1	89	-13.02
ENSAPLG00020001071:ENSAPLT00020001559	mdo-miR-551b-5p_1ss17GA	94	-12.07
ENSAPLG00020001071:ENSAPLT00020001559	oan-miR-16b-3p_R+1	57	-12.68
ENSAPLG00020001076:ENSAPLT00020001565	PC-3p-1825_838	94	-18.76
ENSAPLG00020001076:ENSAPLT00020001565	PC-5p-1825_838	94	-18.76
ENSAPLG00020001076:ENSAPLT00020001565	hsa-miR-125b-1-3p	93	-15.9
ENSAPLG00020001076:ENSAPLT00020001565	hsa-miR-4286_R+1	63	-20.31
ENSAPLG00020001076:ENSAPLT00020001565	hsa-miR-4286_R+1_1ss9CT	63	-17.88
ENSAPLG00020001110:ENSAPLT00020001612	hsa-miR-338-3p_R+1	57	-18.93
ENSAPLG00020001110:ENSAPLT00020001612	mmu-mir-6236-p3_1	62	-16.39
ENSAPLG00020001110:ENSAPLT00020001612	mmu-mir-6236-p3_2	62	-16.56
ENSAPLG00020001113:ENSAPLT00020001615	PC-3p-1435_1169	85	-15.22
ENSAPLG00020001113:ENSAPLT00020001615	hsa-miR-107_R-2	82	-16.78
ENSAPLG00020001113:ENSAPLT00020001615	mdo-miR-130c-1-5p_1ss10AC	53	-14.02
ENSAPLG00020001113:ENSAPLT00020001615	oan-miR-429-3p	84	-10.17
ENSAPLG00020001113:ENSAPLT00020001615	oan-mir-20b-p3	53	-14.22
ENSAPLG00020001124:ENSAPLT00020001635	PC-3p-4983_238	83	-29.52
ENSAPLG00020001124:ENSAPLT00020001635	hsa-miR-217-5p	88	-13.85
ENSAPLG00020001134:ENSAPLT00020001645	PC-3p-1687_938	71	-18.98
ENSAPLG00020001134:ENSAPLT00020001645	PC-3p-7897_138	78	-12.05
ENSAPLG00020001134:ENSAPLT00020001645	mdo-miR-1329-5p_1ss17TC	89	-18.05
ENSAPLG00020001152:ENSAPLT00020001676	PC-3p-1313_1329	89	-16.89
ENSAPLG00020001152:ENSAPLT00020001676	PC-3p-14701_64	88	-16.5
ENSAPLG00020001152:ENSAPLT00020001676	PC-3p-1825_838	73	-20.5
ENSAPLG00020001152:ENSAPLT00020001676	PC-3p-38713_12	74	-11.43
ENSAPLG00020001152:ENSAPLT00020001676	PC-5p-1825_838	73	-20.5
ENSAPLG00020001152:ENSAPLT00020001676	hsa-miR-100-5p	66	-18.42
ENSAPLG00020001152:ENSAPLT00020001676	hsa-miR-107_R-2	88	-13.65
ENSAPLG00020001152:ENSAPLT00020001676	hsa-miR-18a-5p	88	-29.71
ENSAPLG00020001152:ENSAPLT00020001676	hsa-miR-18b-5p	88	-30.22
ENSAPLG00020001152:ENSAPLT00020001676	hsa-miR-221-3p	89	-26.39
ENSAPLG00020001152:ENSAPLT00020001676	hsa-miR-301a-3p_1ss11GA	84	-10.85
ENSAPLG00020001152:ENSAPLT00020001676	hsa-miR-99a-5p	50	-15.87
ENSAPLG00020001152:ENSAPLT00020001676	mdo-miR-145-3p_L+2	88	-15.3
ENSAPLG00020001152:ENSAPLT00020001676	mdo-miR-196a-5p_R+1_1ss12CA	96	-19.1
ENSAPLG00020001152:ENSAPLT00020001676	mmu-miR-196a-5p	96	-19.1
ENSAPLG00020001152:ENSAPLT00020001676	mmu-mir-6236-p3_1	93	-10.05
ENSAPLG00020001152:ENSAPLT00020001676	mmu-mir-6236-p3_2	93	-12.04
ENSAPLG00020001152:ENSAPLT00020001676	oan-miR-137b-3p	51	-13.71
ENSAPLG00020001152:ENSAPLT00020001676	oan-miR-222b-3p_R+3	89	-16.07
ENSAPLG00020001152:ENSAPLT00020001676	pal-miR-9226-5p_L-5R+1	95	-17.22
ENSAPLG00020001152:ENSAPLT00020001676	pal-mir-9226-p3_1ss18CT_1	95	-17.22
ENSAPLG00020001152:ENSAPLT00020001676	pal-mir-9226-p5_1ss18CT	95	-17.22
ENSAPLG00020001170:ENSAPLT00020001729	PC-3p-31437_18	72	-12.11
ENSAPLG00020001170:ENSAPLT00020001729	PC-3p-578_4939	55	-10.12
ENSAPLG00020001170:ENSAPLT00020001729	cgr-miR-210-3p_R+1_1ss21GT	80	-16.01
ENSAPLG00020001170:ENSAPLT00020001729	hsa-miR-129-5p	50	-20.9
ENSAPLG00020001170:ENSAPLT00020001729	hsa-miR-499a-5p_R+1_1ss11CT	50	-51.58
ENSAPLG00020001170:ENSAPLT00020001729	mdo-miR-130c-1-5p_1ss10AC	50	-13.03
ENSAPLG00020001170:ENSAPLT00020001729	mdo-miR-145-3p_L+2	95	-11.56
ENSAPLG00020001170:ENSAPLT00020001729	mdo-miR-210-3p_L-1R+3	80	-14.98
ENSAPLG00020001170:ENSAPLT00020001729	mdo-miR-352-5p	79	-23.15
ENSAPLG00020001170:ENSAPLT00020001729	mmu-miR-129-5p	50	-20.9
ENSAPLG00020001170:ENSAPLT00020001729	mmu-mir-6236-p3_1	70	-14.33
ENSAPLG00020001170:ENSAPLT00020001729	mmu-mir-6236-p3_2	70	-14.66
ENSAPLG00020001170:ENSAPLT00020001729	mmu-mir-6236-p3_3	81	-10.04
ENSAPLG00020001170:ENSAPLT00020001729	mmu-mir-6236-p5_1	81	-10.04
ENSAPLG00020001170:ENSAPLT00020001729	mmu-mir-6236-p5_2	81	-13.14
ENSAPLG00020001170:ENSAPLT00020001729	oan-miR-15c-3p	72	-14.94
ENSAPLG00020001170:ENSAPLT00020001729	oan-miR-429-3p	50	-12.69
ENSAPLG00020001170:ENSAPLT00020001729	pal-miR-9226-5p_L-1	97	-37.43
ENSAPLG00020001170:ENSAPLT00020001729	pal-miR-9226-5p_L-2	78	-16.7
ENSAPLG00020001170:ENSAPLT00020001729	sha-mir-125a-p5_1ss3CT	78	-11.3
ENSAPLG00020001171:ENSAPLT00020001710	PC-3p-1313_1329	95	-11.12
ENSAPLG00020001171:ENSAPLT00020001710	PC-3p-16061_56	95	-14.19
ENSAPLG00020001171:ENSAPLT00020001710	PC-3p-19105_44	82	-12.61
ENSAPLG00020001171:ENSAPLT00020001710	PC-3p-1988_754	66	-14.48
ENSAPLG00020001171:ENSAPLT00020001710	PC-3p-31437_18	86	-11.27
ENSAPLG00020001171:ENSAPLT00020001710	PC-3p-32058_18	76	-35.08
ENSAPLG00020001171:ENSAPLT00020001710	PC-3p-7897_138	70	-10.57
ENSAPLG00020001171:ENSAPLT00020001710	PC-5p-3189_415	56	-47.46
ENSAPLG00020001171:ENSAPLT00020001710	bta-miR-150_R-3_1ss12TC	90	-21.79
ENSAPLG00020001171:ENSAPLT00020001710	efu-miR-9226_1ss22GA	91	-17.3
ENSAPLG00020001171:ENSAPLT00020001710	hsa-miR-101-5p_L+1R-1	81	-16.13
ENSAPLG00020001171:ENSAPLT00020001710	hsa-miR-129-5p	52	-24.01
ENSAPLG00020001171:ENSAPLT00020001710	hsa-miR-153-3p_R+2	50	-36.88
ENSAPLG00020001171:ENSAPLT00020001710	hsa-miR-199a-5p	55	-13.29
ENSAPLG00020001171:ENSAPLT00020001710	hsa-miR-217-5p	60	-31.54
ENSAPLG00020001171:ENSAPLT00020001710	hsa-miR-27b-3p	89	-13.43
ENSAPLG00020001171:ENSAPLT00020001710	hsa-miR-4492_R+1	86	-17.4
ENSAPLG00020001171:ENSAPLT00020001710	hsa-miR-499a-5p_R+1_1ss11CT	89	-11.49
ENSAPLG00020001171:ENSAPLT00020001710	mmu-miR-129-5p	52	-24.01
ENSAPLG00020001171:ENSAPLT00020001710	mmu-miR-199a-5p	55	-13.29
ENSAPLG00020001171:ENSAPLT00020001710	mmu-mir-6236-p5_2	60	-42.34
ENSAPLG00020001171:ENSAPLT00020001710	mmu-mir-6240-p3_1ss19GT	81	-22.06
ENSAPLG00020001171:ENSAPLT00020001710	oan-miR-19b-1-5p_R+4	88	-17.53
ENSAPLG00020001171:ENSAPLT00020001710	pal-miR-9226-5p	91	-17.3
ENSAPLG00020001171:ENSAPLT00020001710	pal-miR-9226-5p_1ss12TC	91	-19.16
ENSAPLG00020001184:ENSAPLT00020001730	PC-3p-32058_18	81	-17.47
ENSAPLG00020001184:ENSAPLT00020001730	PC-3p-331_12328	98	-17.04
ENSAPLG00020001184:ENSAPLT00020001730	PC-5p-25804_27	86	-25.69
ENSAPLG00020001184:ENSAPLT00020001730	hsa-miR-129-5p	57	-30.25
ENSAPLG00020001184:ENSAPLT00020001730	hsa-miR-146b-3p_L+1R-2_2ss7GA12CT	98	-16.51
ENSAPLG00020001184:ENSAPLT00020001730	hsa-miR-18a-3p	52	-45.07
ENSAPLG00020001184:ENSAPLT00020001730	hsa-miR-338-3p_R+1	78	-16.1
ENSAPLG00020001184:ENSAPLT00020001730	hsa-miR-363-5p_L-3R+3	85	-11.85
ENSAPLG00020001184:ENSAPLT00020001730	hsa-miR-7-5p	50	-28.29
ENSAPLG00020001184:ENSAPLT00020001730	mdo-miR-551b-5p_1ss17GA	59	-16.2
ENSAPLG00020001184:ENSAPLT00020001730	mmu-miR-129-5p	57	-30.25
ENSAPLG00020001184:ENSAPLT00020001730	mmu-mir-6236-p3_3	88	-17.12
ENSAPLG00020001184:ENSAPLT00020001730	mmu-mir-6236-p5_1	88	-17.12
ENSAPLG00020001184:ENSAPLT00020001730	mmu-mir-6236-p5_2	88	-19.43
ENSAPLG00020001184:ENSAPLT00020001730	oan-miR-19b-1-5p_R+4	90	-13.22
ENSAPLG00020001184:ENSAPLT00020001754	PC-3p-19105_44	90	-10.96
ENSAPLG00020001184:ENSAPLT00020001754	PC-5p-30976_19	87	-12.3
ENSAPLG00020001184:ENSAPLT00020001754	hsa-miR-29a-3p_1ss10CT	71	-18.16
ENSAPLG00020001184:ENSAPLT00020001754	hsa-miR-29b-3p_R-1	71	-14.58
ENSAPLG00020001184:ENSAPLT00020001754	hsa-miR-29c-3p	71	-18.16
ENSAPLG00020001184:ENSAPLT00020001754	oan-miR-29a-3p_R+3_1	71	-18.16
ENSAPLG00020001184:ENSAPLT00020001754	oan-miR-29a-3p_R+3_2	71	-18.16
ENSAPLG00020001188:ENSAPLT00020001759	PC-3p-16061_56	99	-10.89
ENSAPLG00020001188:ENSAPLT00020001759	PC-3p-17073_51	96	-13.73
ENSAPLG00020001188:ENSAPLT00020001759	hsa-miR-3120-3p	85	-18.78
ENSAPLG00020001216:ENSAPLT00020001786	PC-3p-28926_22	67	-32.77
ENSAPLG00020001216:ENSAPLT00020001786	PC-3p-32058_18	94	-23.86
ENSAPLG00020001216:ENSAPLT00020001786	PC-5p-25804_27	96	-21.81
ENSAPLG00020001216:ENSAPLT00020001786	bta-miR-30f	82	-11.05
ENSAPLG00020001216:ENSAPLT00020001786	cgr-miR-152-3p_L+1_1ss11GC	71	-12.47
ENSAPLG00020001216:ENSAPLT00020001786	hsa-miR-152-3p_L+1_1ss11GC	71	-12.47
ENSAPLG00020001216:ENSAPLT00020001786	hsa-miR-15a-5p	75	-36.66
ENSAPLG00020001216:ENSAPLT00020001786	hsa-miR-17-3p_L-1R+1	64	-14.39
ENSAPLG00020001216:ENSAPLT00020001786	hsa-miR-203a-3p_1ss21AT	67	-23.93
ENSAPLG00020001216:ENSAPLT00020001786	hsa-miR-221-5p_R+1	97	-18.37
ENSAPLG00020001216:ENSAPLT00020001786	hsa-miR-23a-5p_2ss12GC17GC	86	-20.76
ENSAPLG00020001216:ENSAPLT00020001786	hsa-miR-455-5p_1ss9TC	69	-13.58
ENSAPLG00020001216:ENSAPLT00020001786	mdo-miR-130c-1-5p_1ss10AC	74	-11.66
ENSAPLG00020001216:ENSAPLT00020001786	mdo-miR-139-3p_1ss8AG	88	-16.1
ENSAPLG00020001216:ENSAPLT00020001786	mdo-miR-16b-5p_2ss12CA15AT	79	-15.59
ENSAPLG00020001216:ENSAPLT00020001786	mdo-miR-196a-5p_R+1_1ss12CA	78	-14.11
ENSAPLG00020001216:ENSAPLT00020001786	mdo-miR-210-5p	70	-16.8
ENSAPLG00020001216:ENSAPLT00020001786	mmu-miR-196a-5p	78	-13.35
ENSAPLG00020001216:ENSAPLT00020001786	mmu-miR-199a-5p_L+2R+1	67	-20.99
ENSAPLG00020001216:ENSAPLT00020001786	mmu-miR-23b-5p_L+1_1ss16CA	86	-20.02
ENSAPLG00020001216:ENSAPLT00020001786	mmu-mir-6240-p3_1ss19GT	85	-23.92
ENSAPLG00020001216:ENSAPLT00020001786	oan-miR-15a-5p_R+2	75	-36.66
ENSAPLG00020001216:ENSAPLT00020001786	oan-miR-16b-5p_R+2	79	-20.2
ENSAPLG00020001241:ENSAPLT00020001818	PC-3p-15264_60	64	-32.65
ENSAPLG00020001241:ENSAPLT00020001818	PC-3p-1619_989	92	-12.15
ENSAPLG00020001241:ENSAPLT00020001818	PC-3p-1825_838	76	-18.87
ENSAPLG00020001241:ENSAPLT00020001818	PC-3p-18309_46	83	-15.27
ENSAPLG00020001241:ENSAPLT00020001818	PC-3p-26926_25	51	-46.12
ENSAPLG00020001241:ENSAPLT00020001818	PC-3p-8383_129	91	-23.42
ENSAPLG00020001241:ENSAPLT00020001818	PC-5p-1825_838	76	-18.87
ENSAPLG00020001241:ENSAPLT00020001818	PC-5p-25112_29	82	-23.07
ENSAPLG00020001241:ENSAPLT00020001818	bta-miR-1260b_1ss9AG	93	-18.76
ENSAPLG00020001241:ENSAPLT00020001818	cgr-miR-1260	93	-18.76
ENSAPLG00020001241:ENSAPLT00020001818	hsa-miR-132-3p	92	-12.04
ENSAPLG00020001241:ENSAPLT00020001818	hsa-miR-29a-3p_1ss10CT	74	-14.22
ENSAPLG00020001241:ENSAPLT00020001818	hsa-miR-29b-3p_R-1	73	-15.92
ENSAPLG00020001241:ENSAPLT00020001818	hsa-miR-29c-3p	74	-14.22
ENSAPLG00020001241:ENSAPLT00020001818	hsa-miR-30a-3p	57	-15.89
ENSAPLG00020001241:ENSAPLT00020001818	hsa-miR-7-5p	59	-29.82
ENSAPLG00020001241:ENSAPLT00020001818	mdo-miR-130c-1-5p_1ss10AC	71	-16.09
ENSAPLG00020001241:ENSAPLT00020001818	mdo-miR-30e-3p	56	-28.99
ENSAPLG00020001241:ENSAPLT00020001818	mdo-miR-460-5p_R+2	66	-52.51
ENSAPLG00020001241:ENSAPLT00020001818	mmu-miR-129-1-3p_1ss20TG	97	-11.93
ENSAPLG00020001241:ENSAPLT00020001818	mmu-miR-155-3p_R+1_1ss8CA	73	-39.96
ENSAPLG00020001241:ENSAPLT00020001818	mmu-miR-23b-3p_R+2	83	-16.01
ENSAPLG00020001241:ENSAPLT00020001818	oan-miR-15c-3p	65	-34.09
ENSAPLG00020001241:ENSAPLT00020001818	oan-miR-29a-3p_R+3_1	74	-14.22
ENSAPLG00020001241:ENSAPLT00020001818	oan-miR-29a-3p_R+3_2	74	-14.22
ENSAPLG00020001241:ENSAPLT00020001818	pal-miR-9226-5p_L-3	98	-23.51
ENSAPLG00020001244:ENSAPLT00020001825	PC-3p-14701_64	96	-22.43
ENSAPLG00020001244:ENSAPLT00020001825	PC-3p-31437_18	50	-28.01
ENSAPLG00020001244:ENSAPLT00020001825	PC-5p-30379_20	77	-14.28
ENSAPLG00020001244:ENSAPLT00020001825	hsa-let-7a-2-3p_1ss8GA	54	-10.26
ENSAPLG00020001244:ENSAPLT00020001825	hsa-miR-125b-2-3p_L-2R+2	75	-13.5
ENSAPLG00020001244:ENSAPLT00020001825	hsa-miR-17-3p_L-1R+1	94	-13.8
ENSAPLG00020001244:ENSAPLT00020001825	hsa-miR-27b-3p	61	-39.85
ENSAPLG00020001244:ENSAPLT00020001825	hsa-miR-34a-5p	71	-22.7
ENSAPLG00020001244:ENSAPLT00020001825	hsa-miR-34c-5p	73	-18.77
ENSAPLG00020001244:ENSAPLT00020001825	mdo-miR-34b-5p	73	-18.77
ENSAPLG00020001244:ENSAPLT00020001825	mmu-miR-23b-3p_R+2	68	-13.67
ENSAPLG00020001244:ENSAPLT00020001825	mmu-mir-6236-p5_2	82	-10.87
ENSAPLG00020001244:ENSAPLT00020001825	oan-miR-429-3p	70	-10.8
ENSAPLG00020001252:ENSAPLT00020001831	PC-3p-331_12328	68	-21.33
ENSAPLG00020001252:ENSAPLT00020001831	hsa-miR-146b-3p_L+1R-2_2ss7GA12CT	68	-20.29
ENSAPLG00020001252:ENSAPLT00020001831	hsa-miR-18a-3p	85	-17.68
ENSAPLG00020001252:ENSAPLT00020001831	hsa-miR-338-3p_R+1	65	-16.04
ENSAPLG00020001252:ENSAPLT00020001831	mdo-miR-139-5p_R+5	60	-19.2
ENSAPLG00020001261:ENSAPLT00020001861	hsa-miR-133a-3p_L-1R+1	87	-13.91
ENSAPLG00020001261:ENSAPLT00020001861	hsa-miR-148a-5p_1ss10AT	93	-14.3
ENSAPLG00020001261:ENSAPLT00020001861	hsa-miR-30a-3p	65	-12.48
ENSAPLG00020001261:ENSAPLT00020001861	hsa-miR-499a-5p_R+1_1ss11CT	94	-14.93
ENSAPLG00020001261:ENSAPLT00020001861	hsa-mir-5100-p3_1ss17TC	89	-18.18
ENSAPLG00020001261:ENSAPLT00020001861	hsa-mir-5100-p5_1ss17TC	89	-18.18
ENSAPLG00020001271:ENSAPLT00020001865	hsa-miR-133a-5p	70	-13.42
ENSAPLG00020001271:ENSAPLT00020001865	hsa-miR-15a-5p	71	-16.59
ENSAPLG00020001271:ENSAPLT00020001865	hsa-miR-214-3p	98	-14.83
ENSAPLG00020001271:ENSAPLT00020001865	hsa-miR-3120-3p	88	-23.36
ENSAPLG00020001271:ENSAPLT00020001865	hsa-miR-4492_R+1	86	-18.38
ENSAPLG00020001271:ENSAPLT00020001865	mdo-miR-16b-5p_2ss12CA15AT	82	-13.86
ENSAPLG00020001271:ENSAPLT00020001865	oan-miR-15a-5p_R+2	71	-16.59
ENSAPLG00020001271:ENSAPLT00020001865	oan-miR-16b-5p_R+2	81	-15
ENSAPLG00020001271:ENSAPLT00020001865	oan-miR-222a-5p_R+1_1ss22CT	53	-19.4
ENSAPLG00020001296:ENSAPLT00020001900	PC-3p-1313_1329	63	-11.23
ENSAPLG00020001296:ENSAPLT00020001900	PC-3p-1435_1169	76	-29.52
ENSAPLG00020001296:ENSAPLT00020001900	PC-3p-31437_18	74	-10.39
ENSAPLG00020001296:ENSAPLT00020001900	hsa-miR-107_R-2	64	-20.14
ENSAPLG00020001296:ENSAPLT00020001900	hsa-miR-125b-2-3p_L-2R+2	71	-11.36
ENSAPLG00020001296:ENSAPLT00020001900	hsa-miR-129-5p	79	-10.98
ENSAPLG00020001296:ENSAPLT00020001900	hsa-miR-181b-2-3p_R+2	93	-28.37
ENSAPLG00020001296:ENSAPLT00020001900	hsa-miR-29a-5p_R+1	59	-14.97
ENSAPLG00020001296:ENSAPLT00020001900	hsa-miR-32-3p_R-1_2ss15TC20TC	63	-10.95
ENSAPLG00020001296:ENSAPLT00020001900	hsa-miR-338-5p_R-1	50	-19.41
ENSAPLG00020001296:ENSAPLT00020001900	mdo-miR-1329-5p_1ss17TC	87	-24.65
ENSAPLG00020001296:ENSAPLT00020001900	mmu-miR-129-5p	79	-10.98
ENSAPLG00020001296:ENSAPLT00020001900	mmu-miR-6240_L-2R-5_1ss21AG	86	-11.8
ENSAPLG00020001296:ENSAPLT00020001900	mmu-mir-6236-p3_2	75	-11.84
ENSAPLG00020001296:ENSAPLT00020001900	mmu-mir-6236-p3_3	52	-12.22
ENSAPLG00020001296:ENSAPLT00020001900	mmu-mir-6236-p5_1	52	-12.22
ENSAPLG00020001296:ENSAPLT00020001900	mmu-mir-6236-p5_2	52	-14.05
ENSAPLG00020001296:ENSAPLT00020001900	oan-miR-137b-3p	72	-11.22
ENSAPLG00020001310:ENSAPLT00020001922	PC-3p-32058_18	65	-19.82
ENSAPLG00020001310:ENSAPLT00020001922	PC-3p-39407_11	96	-22.25
ENSAPLG00020001310:ENSAPLT00020001922	bta-miR-1260b_1ss9AG	71	-13.59
ENSAPLG00020001310:ENSAPLT00020001922	cgr-miR-1260	71	-13.59
ENSAPLG00020001310:ENSAPLT00020001922	hsa-miR-214-5p	54	-19.07
ENSAPLG00020001310:ENSAPLT00020001922	hsa-miR-27b-3p	78	-36.45
ENSAPLG00020001310:ENSAPLT00020001922	oan-miR-19b-1-5p_R+4	71	-24.48
ENSAPLG00020001312:ENSAPLT00020001934	PC-3p-1313_1329	58	-28.88
ENSAPLG00020001312:ENSAPLT00020001934	PC-3p-16061_56	80	-39.63
ENSAPLG00020001312:ENSAPLT00020001934	PC-3p-17073_51	91	-27.9
ENSAPLG00020001312:ENSAPLT00020001934	PC-3p-31437_18	81	-15.28
ENSAPLG00020001312:ENSAPLT00020001934	PC-3p-39407_11	64	-19.96
ENSAPLG00020001312:ENSAPLT00020001934	PC-3p-439_7829	74	-46.93
ENSAPLG00020001312:ENSAPLT00020001934	PC-3p-4983_238	54	-11.43
ENSAPLG00020001312:ENSAPLT00020001934	PC-5p-1413_1194	95	-34.85
ENSAPLG00020001312:ENSAPLT00020001934	PC-5p-24146_30	95	-34.85
ENSAPLG00020001312:ENSAPLT00020001934	hsa-miR-129-5p	91	-14.44
ENSAPLG00020001312:ENSAPLT00020001934	hsa-miR-205-5p	95	-38.37
ENSAPLG00020001312:ENSAPLT00020001934	hsa-miR-4492_R+1	58	-23.78
ENSAPLG00020001312:ENSAPLT00020001934	hsa-miR-7-5p	71	-11.74
ENSAPLG00020001312:ENSAPLT00020001934	hsa-mir-5100-p3_1ss17TC	58	-19.58
ENSAPLG00020001312:ENSAPLT00020001934	hsa-mir-5100-p5_1ss17TC	58	-19.58
ENSAPLG00020001312:ENSAPLT00020001934	mdo-miR-1329-5p_1ss17TC	62	-28.62
ENSAPLG00020001312:ENSAPLT00020001934	mmu-miR-129-5p	91	-14.44
ENSAPLG00020001312:ENSAPLT00020001934	mmu-miR-155-3p_R+1_1ss8CA	63	-48.42
ENSAPLG00020001312:ENSAPLT00020001934	mmu-miR-490-3p_R+1	53	-16.47
ENSAPLG00020001322:ENSAPLT00020001954	PC-3p-1313_1329	81	-11.58
ENSAPLG00020001322:ENSAPLT00020001954	hsa-miR-15b-3p_1ss20CT	58	-12.33
ENSAPLG00020001322:ENSAPLT00020001954	hsa-miR-26a-5p_1ss22TG	97	-10.07
ENSAPLG00020001322:ENSAPLT00020001954	mdo-miR-196a-5p_R+1_1ss12CA	88	-16.77
ENSAPLG00020001322:ENSAPLT00020001954	mmu-miR-196a-5p	88	-16.77
ENSAPLG00020001326:ENSAPLT00020001947	PC-5p-23480_32	93	-13.21
ENSAPLG00020001326:ENSAPLT00020001947	hsa-miR-133a-5p	86	-15.39
ENSAPLG00020001326:ENSAPLT00020001947	oan-miR-19b-1-5p_R+4	84	-15.7
ENSAPLG00020001339:ENSAPLT00020001967	PC-3p-12385_80	51	-29.14
ENSAPLG00020001339:ENSAPLT00020001967	PC-3p-1435_1169	52	-43.43
ENSAPLG00020001339:ENSAPLT00020001967	PC-3p-1619_989	62	-27.79
ENSAPLG00020001339:ENSAPLT00020001967	PC-3p-38713_12	86	-14.32
ENSAPLG00020001339:ENSAPLT00020001967	PC-3p-39407_11	98	-17.5
ENSAPLG00020001339:ENSAPLT00020001967	hsa-miR-132-3p	63	-29.23
ENSAPLG00020001339:ENSAPLT00020001967	hsa-miR-153-3p_R+2	73	-60.44
ENSAPLG00020001339:ENSAPLT00020001967	hsa-miR-17-3p_L-1R+1	71	-54.63
ENSAPLG00020001339:ENSAPLT00020001967	hsa-miR-18a-5p	90	-17.78
ENSAPLG00020001339:ENSAPLT00020001967	hsa-miR-18b-5p	90	-17.78
ENSAPLG00020001339:ENSAPLT00020001967	hsa-miR-221-5p_R+1	93	-14.12
ENSAPLG00020001339:ENSAPLT00020001967	hsa-miR-30a-3p	92	-32.05
ENSAPLG00020001339:ENSAPLT00020001967	hsa-miR-34a-5p	52	-15.62
ENSAPLG00020001339:ENSAPLT00020001967	hsa-miR-34c-5p	57	-19.88
ENSAPLG00020001339:ENSAPLT00020001967	hsa-miR-4286_R+1	83	-16.14
ENSAPLG00020001339:ENSAPLT00020001967	hsa-miR-4286_R+1_1ss9CT	83	-17.42
ENSAPLG00020001339:ENSAPLT00020001967	mdo-miR-1329-5p_1ss17TC	86	-18.64
ENSAPLG00020001339:ENSAPLT00020001967	mdo-miR-139-5p_R+5	75	-37.33
ENSAPLG00020001339:ENSAPLT00020001967	mdo-miR-30e-3p	92	-30.63
ENSAPLG00020001339:ENSAPLT00020001967	mdo-miR-34b-5p	57	-19.88
ENSAPLG00020001339:ENSAPLT00020001967	mmu-miR-155-3p_R+1_1ss8CA	57	-32.24
ENSAPLG00020001339:ENSAPLT00020001967	oan-miR-19b-1-5p_R+4	58	-14.15
ENSAPLG00020001339:ENSAPLT00020001967	oan-miR-429-3p	50	-22.44
ENSAPLG00020001339:ENSAPLT00020001967	pal-miR-9226-5p_L-5R+1	79	-13.24
ENSAPLG00020001339:ENSAPLT00020001967	pal-mir-9226-p3_1ss18CT_1	79	-13.24
ENSAPLG00020001339:ENSAPLT00020001967	pal-mir-9226-p5_1ss18CT	79	-13.24
ENSAPLG00020001350:ENSAPLT00020001983	PC-3p-38713_12	50	-12.79
ENSAPLG00020001350:ENSAPLT00020001983	bta-miR-30f	83	-10.56
ENSAPLG00020001350:ENSAPLT00020001983	hsa-let-7b-5p	92	-15.31
ENSAPLG00020001350:ENSAPLT00020001983	hsa-let-7c-5p	92	-15.5
ENSAPLG00020001350:ENSAPLT00020001983	hsa-let-7f-5p_R+1	92	-20.56
ENSAPLG00020001350:ENSAPLT00020001983	hsa-miR-15a-5p	94	-23.36
ENSAPLG00020001350:ENSAPLT00020001983	hsa-miR-3120-3p	58	-15.83
ENSAPLG00020001350:ENSAPLT00020001983	hsa-miR-383-5p	56	-17.53
ENSAPLG00020001350:ENSAPLT00020001983	mdo-miR-16b-5p_2ss12CA15AT	93	-17.75
ENSAPLG00020001350:ENSAPLT00020001983	mdo-miR-31-5p_L-2	65	-14.62
ENSAPLG00020001350:ENSAPLT00020001983	mmu-let-7j_1ss8TG	92	-17.1
ENSAPLG00020001350:ENSAPLT00020001983	mmu-mir-6236-p3_1	50	-16.84
ENSAPLG00020001350:ENSAPLT00020001983	mmu-mir-6236-p3_2	50	-16.84
ENSAPLG00020001350:ENSAPLT00020001983	oan-miR-15a-5p_R+2	94	-23.36
ENSAPLG00020001350:ENSAPLT00020001983	oan-miR-16b-5p_R+2	93	-33.7
ENSAPLG00020001356:ENSAPLT00020001987	PC-3p-1687_938	88	-15.62
ENSAPLG00020001356:ENSAPLT00020001987	PC-3p-17073_51	95	-10.51
ENSAPLG00020001356:ENSAPLT00020001987	PC-3p-32058_18	80	-24.3
ENSAPLG00020001356:ENSAPLT00020001987	PC-5p-5318_220	92	-15.56
ENSAPLG00020001356:ENSAPLT00020001987	hsa-miR-1-3p	93	-12.67
ENSAPLG00020001356:ENSAPLT00020001987	hsa-miR-1-3p_R+1	93	-12.67
ENSAPLG00020001356:ENSAPLT00020001987	hsa-miR-1-3p_R+1_1ss22TC	93	-12.67
ENSAPLG00020001356:ENSAPLT00020001987	hsa-miR-106a-5p	89	-16.08
ENSAPLG00020001356:ENSAPLT00020001987	hsa-miR-148a-5p_1ss10AT	50	-21.52
ENSAPLG00020001356:ENSAPLT00020001987	hsa-miR-17-5p	89	-15.84
ENSAPLG00020001356:ENSAPLT00020001987	hsa-miR-20a-5p	89	-16.35
ENSAPLG00020001356:ENSAPLT00020001987	hsa-miR-20b-5p	89	-14.68
ENSAPLG00020001356:ENSAPLT00020001987	hsa-miR-29a-3p_1ss10CT	50	-15.65
ENSAPLG00020001356:ENSAPLT00020001987	hsa-miR-29c-3p	50	-15.65
ENSAPLG00020001356:ENSAPLT00020001987	hsa-miR-338-3p_R+1	86	-11.64
ENSAPLG00020001356:ENSAPLT00020001987	hsa-miR-34a-3p	98	-13.28
ENSAPLG00020001356:ENSAPLT00020001987	mdo-miR-460-5p_R+2	55	-13.86
ENSAPLG00020001356:ENSAPLT00020001987	mmu-miR-1a-3p	93	-12.67
ENSAPLG00020001356:ENSAPLT00020001987	mmu-miR-206-3p_1ss22GA	93	-13.28
ENSAPLG00020001356:ENSAPLT00020001987	oan-miR-29a-3p_R+3_1	55	-16.08
ENSAPLG00020001356:ENSAPLT00020001987	oan-miR-29a-3p_R+3_2	50	-15.65
ENSAPLG00020001356:ENSAPLT00020001987	ssc-miR-206_R+1	93	-14.98
ENSAPLG00020001368:ENSAPLT00020002018	hsa-miR-128-1-5p_1ss11GA	97	-19.38
ENSAPLG00020001368:ENSAPLT00020002018	hsa-miR-27b-3p	95	-16.25
ENSAPLG00020001368:ENSAPLT00020002018	mdo-miR-139-5p_R+5	71	-30.42
ENSAPLG00020001374:ENSAPLT00020002017	PC-3p-1687_938	60	-20.64
ENSAPLG00020001374:ENSAPLT00020002017	eca-miR-145	59	-15.18
ENSAPLG00020001374:ENSAPLT00020002017	hsa-miR-221-5p_R+1	59	-36.33
ENSAPLG00020001374:ENSAPLT00020002017	pal-miR-9226-5p_L-2	68	-20.4
ENSAPLG00020001374:ENSAPLT00020002017	pal-miR-9993a-3p	55	-16.95
ENSAPLG00020001377:ENSAPLT00020002024	PC-3p-26926_25	80	-16.15
ENSAPLG00020001377:ENSAPLT00020002024	PC-3p-32058_18	74	-15.17
ENSAPLG00020001377:ENSAPLT00020002024	hsa-miR-106a-5p	56	-11
ENSAPLG00020001377:ENSAPLT00020002024	hsa-miR-152-3p_R+1_1ss10GC	75	-14.72
ENSAPLG00020001377:ENSAPLT00020002024	hsa-miR-18a-5p	81	-17.3
ENSAPLG00020001377:ENSAPLT00020002024	hsa-miR-18b-5p	81	-17.55
ENSAPLG00020001377:ENSAPLT00020002024	mmu-mir-6236-p3_1	80	-14.59
ENSAPLG00020001377:ENSAPLT00020002024	mmu-mir-6236-p3_2	80	-16.74
ENSAPLG00020001378:ENSAPLT00020002027	PC-3p-19105_44	84	-15.03
ENSAPLG00020001378:ENSAPLT00020002027	hsa-miR-107_R-2	76	-17.78
ENSAPLG00020001378:ENSAPLT00020002027	hsa-miR-15a-5p	84	-16.52
ENSAPLG00020001378:ENSAPLT00020002027	hsa-miR-29a-3p_1ss10CT	98	-15.27
ENSAPLG00020001378:ENSAPLT00020002027	hsa-miR-29b-3p_R-1	98	-20.97
ENSAPLG00020001378:ENSAPLT00020002027	hsa-miR-29c-3p	98	-15.27
ENSAPLG00020001378:ENSAPLT00020002027	hsa-miR-32-3p_R-1_2ss15TC20TC	75	-11.84
ENSAPLG00020001378:ENSAPLT00020002027	mdo-miR-16b-5p_2ss12CA15AT	78	-14.4
ENSAPLG00020001378:ENSAPLT00020002027	oan-miR-137b-3p	66	-11.12
ENSAPLG00020001378:ENSAPLT00020002027	oan-miR-15a-5p_R+2	84	-16.52
ENSAPLG00020001378:ENSAPLT00020002027	oan-miR-16b-5p_R+2	75	-15.95
ENSAPLG00020001378:ENSAPLT00020002027	oan-miR-29a-3p_R+3_1	98	-18
ENSAPLG00020001378:ENSAPLT00020002027	oan-miR-29a-3p_R+3_2	98	-18
ENSAPLG00020001378:ENSAPLT00020002027	oan-miR-458-3p	84	-11.58
ENSAPLG00020001381:ENSAPLT00020002032	PC-3p-15264_60	58	-14.51
ENSAPLG00020001381:ENSAPLT00020002032	PC-3p-1687_938	72	-26.43
ENSAPLG00020001381:ENSAPLT00020002032	PC-3p-17073_51	58	-17.62
ENSAPLG00020001381:ENSAPLT00020002032	PC-3p-38713_12	56	-10.05
ENSAPLG00020001381:ENSAPLT00020002032	PC-3p-4983_238	87	-71.9
ENSAPLG00020001381:ENSAPLT00020002032	PC-3p-7897_138	94	-14.46
ENSAPLG00020001381:ENSAPLT00020002032	PC-5p-12468_79	68	-15.88
ENSAPLG00020001381:ENSAPLT00020002032	PC-5p-25804_27	84	-30.3
ENSAPLG00020001381:ENSAPLT00020002032	PC-5p-30379_20	97	-18.49
ENSAPLG00020001381:ENSAPLT00020002032	PC-5p-4557_266	72	-18.64
ENSAPLG00020001381:ENSAPLT00020002032	bta-miR-150_R-3_1ss12TC	88	-43.23
ENSAPLG00020001381:ENSAPLT00020002032	cgr-miR-152-3p_L+1_1ss11GC	81	-19.6
ENSAPLG00020001381:ENSAPLT00020002032	hsa-let-7a-2-3p_1ss8GA	76	-12.36
ENSAPLG00020001381:ENSAPLT00020002032	hsa-miR-101-5p_L+1R-1	73	-11.12
ENSAPLG00020001381:ENSAPLT00020002032	hsa-miR-10a-3p_R-1_1ss10AC	62	-11.8
ENSAPLG00020001381:ENSAPLT00020002032	hsa-miR-129-5p	54	-14.74
ENSAPLG00020001381:ENSAPLT00020002032	hsa-miR-152-3p_L+1_1ss11GC	81	-19.6
ENSAPLG00020001381:ENSAPLT00020002032	hsa-miR-152-3p_R+1_1ss10GC	84	-37.74
ENSAPLG00020001381:ENSAPLT00020002032	hsa-miR-18a-3p	50	-21.91
ENSAPLG00020001381:ENSAPLT00020002032	hsa-miR-18b-3p_L+3R-3_1ss16CT	56	-18.12
ENSAPLG00020001381:ENSAPLT00020002032	hsa-miR-22-3p	52	-15.23
ENSAPLG00020001381:ENSAPLT00020002032	hsa-miR-26a-5p_1ss22TG	87	-44.18
ENSAPLG00020001381:ENSAPLT00020002032	hsa-miR-27b-3p	95	-34.87
ENSAPLG00020001381:ENSAPLT00020002032	hsa-miR-29a-3p_1ss10CT	99	-31.29
ENSAPLG00020001381:ENSAPLT00020002032	hsa-miR-29b-3p_R-1	99	-31.74
ENSAPLG00020001381:ENSAPLT00020002032	hsa-miR-29c-3p	99	-31.29
ENSAPLG00020001381:ENSAPLT00020002032	hsa-miR-301a-3p_1ss11GA	68	-46.5
ENSAPLG00020001381:ENSAPLT00020002032	hsa-miR-3120-3p	50	-35.21
ENSAPLG00020001381:ENSAPLT00020002032	hsa-miR-455-5p_1ss9TC	85	-12.66
ENSAPLG00020001381:ENSAPLT00020002032	hsa-mir-5100-p3_1ss17TC	52	-17.5
ENSAPLG00020001381:ENSAPLT00020002032	hsa-mir-5100-p5_1ss17TC	52	-17.5
ENSAPLG00020001381:ENSAPLT00020002032	mdo-miR-22-3p_R+1	52	-15.23
ENSAPLG00020001381:ENSAPLT00020002032	mmu-miR-129-5p	54	-14.74
ENSAPLG00020001381:ENSAPLT00020002032	mmu-miR-3968_L-3_1ss14AT	65	-17.82
ENSAPLG00020001381:ENSAPLT00020002032	mmu-mir-6240-p3_1ss19GT	97	-24.8
ENSAPLG00020001381:ENSAPLT00020002032	oan-miR-1416	97	-32.43
ENSAPLG00020001381:ENSAPLT00020002032	oan-miR-1416_R+1_1ss22CA	97	-33.3
ENSAPLG00020001381:ENSAPLT00020002032	oan-miR-1416_R-3	97	-29.68
ENSAPLG00020001381:ENSAPLT00020002032	oan-miR-222a-5p_R+1_1ss22CT	60	-12.58
ENSAPLG00020001381:ENSAPLT00020002032	oan-miR-29a-3p_R+3_1	99	-31.29
ENSAPLG00020001381:ENSAPLT00020002032	oan-miR-29a-3p_R+3_2	99	-31.93
ENSAPLG00020001382:ENSAPLT00020002033	PC-5p-17926_48	63	-34.57
ENSAPLG00020001382:ENSAPLT00020002033	hsa-miR-15a-5p	64	-19.52
ENSAPLG00020001382:ENSAPLT00020002033	hsa-miR-22-3p	56	-19.75
ENSAPLG00020001382:ENSAPLT00020002033	hsa-miR-29a-3p_1ss10CT	77	-21.57
ENSAPLG00020001382:ENSAPLT00020002033	hsa-miR-29b-3p_R-1	77	-13.09
ENSAPLG00020001382:ENSAPLT00020002033	hsa-miR-29c-3p	77	-21.57
ENSAPLG00020001382:ENSAPLT00020002033	hsa-miR-4492_R+1	94	-22.66
ENSAPLG00020001382:ENSAPLT00020002033	hsa-miR-92a-2-5p_L-2R+2	87	-14.96
ENSAPLG00020001382:ENSAPLT00020002033	mdo-miR-16b-5p_2ss12CA15AT	70	-18.93
ENSAPLG00020001382:ENSAPLT00020002033	mdo-miR-22-3p_R+1	59	-22.43
ENSAPLG00020001382:ENSAPLT00020002033	oan-miR-15a-5p_R+2	64	-19.67
ENSAPLG00020001382:ENSAPLT00020002033	oan-miR-16b-5p_R+2	70	-19.53
ENSAPLG00020001382:ENSAPLT00020002033	oan-miR-29a-3p_R+3_1	77	-21.57
ENSAPLG00020001382:ENSAPLT00020002033	oan-miR-29a-3p_R+3_2	77	-21.57
ENSAPLG00020001394:ENSAPLT00020002054	PC-3p-16061_56	51	-17.12
ENSAPLG00020001394:ENSAPLT00020002054	hsa-miR-133a-5p	96	-13.24
ENSAPLG00020001394:ENSAPLT00020002054	hsa-miR-7704_R-1_1ss8GC	81	-19.45
ENSAPLG00020001394:ENSAPLT00020002054	mmu-miR-199a-5p_L+2R+1	59	-27.85
ENSAPLG00020001396:ENSAPLT00020002059	hsa-miR-3120-3p	74	-15.07
ENSAPLG00020001396:ENSAPLT00020002059	hsa-miR-34a-5p	93	-54.38
ENSAPLG00020001396:ENSAPLT00020002059	hsa-miR-34c-5p	93	-35.79
ENSAPLG00020001396:ENSAPLT00020002059	hsa-miR-4492_R+1	52	-24.33
ENSAPLG00020001396:ENSAPLT00020002059	mdo-miR-34b-5p	93	-35.79
ENSAPLG00020001396:ENSAPLT00020002059	mdo-miR-551b-3p	58	-17.7
ENSAPLG00020001396:ENSAPLT00020002059	mmu-miR-199a-5p_L+2R+1	58	-24.89
ENSAPLG00020001396:ENSAPLT00020002059	mmu-miR-490-3p_R+1	92	-14.3
ENSAPLG00020001396:ENSAPLT00020002059	mmu-miR-551b-3p_R+1	58	-17.7
ENSAPLG00020001399:ENSAPLT00020002063	hsa-miR-30a-3p	82	-11.71
ENSAPLG00020001399:ENSAPLT00020002063	hsa-miR-363-3p	69	-10.53
ENSAPLG00020001399:ENSAPLT00020002063	hsa-miR-92a-3p	71	-12.75
ENSAPLG00020001399:ENSAPLT00020002063	mdo-miR-30e-3p	82	-10.58
ENSAPLG00020001399:ENSAPLT00020002063	mmu-miR-155-3p_R+1_1ss8CA	95	-14.83
ENSAPLG00020001412:ENSAPLT00020002078	PC-3p-1825_838	95	-17.59
ENSAPLG00020001412:ENSAPLT00020002078	PC-5p-1825_838	95	-17.59
ENSAPLG00020001412:ENSAPLT00020002078	hsa-miR-129-5p	83	-15.54
ENSAPLG00020001412:ENSAPLT00020002078	hsa-miR-181b-2-3p_R+2	87	-13.69
ENSAPLG00020001412:ENSAPLT00020002078	hsa-miR-221-5p_R+1	86	-16.65
ENSAPLG00020001412:ENSAPLT00020002078	hsa-miR-27b-3p	86	-15.38
ENSAPLG00020001412:ENSAPLT00020002078	hsa-miR-29a-5p_R+1	81	-14.32
ENSAPLG00020001412:ENSAPLT00020002078	hsa-miR-30a-3p	62	-14.55
ENSAPLG00020001412:ENSAPLT00020002078	hsa-miR-455-5p_1ss9TC	55	-14.4
ENSAPLG00020001412:ENSAPLT00020002078	mdo-miR-30e-3p	61	-13.24
ENSAPLG00020001412:ENSAPLT00020002078	mdo-miR-31-5p_L-2	76	-24.46
ENSAPLG00020001412:ENSAPLT00020002078	mdo-miR-551b-5p_1ss17GA	74	-13.1
ENSAPLG00020001412:ENSAPLT00020002078	mmu-miR-129-5p	83	-15.54
ENSAPLG00020001412:ENSAPLT00020002078	mmu-miR-5100_L-1_1ss21TC	81	-21.92
ENSAPLG00020001412:ENSAPLT00020002078	mmu-mir-6236-p3_1	66	-14.08
ENSAPLG00020001412:ENSAPLT00020002078	mmu-mir-6236-p3_2	66	-14.08
ENSAPLG00020001412:ENSAPLT00020002078	mmu-mir-6236-p5_2	68	-23.17
ENSAPLG00020001412:ENSAPLT00020002078	sha-mir-125a-p5_1ss3CT	80	-10.32
ENSAPLG00020001412:ENSAPLT00020002106	PC-3p-1825_838	95	-17.59
ENSAPLG00020001412:ENSAPLT00020002106	PC-5p-1825_838	95	-17.59
ENSAPLG00020001412:ENSAPLT00020002106	hsa-miR-129-5p	83	-15.54
ENSAPLG00020001412:ENSAPLT00020002106	hsa-miR-181b-2-3p_R+2	87	-13.69
ENSAPLG00020001412:ENSAPLT00020002106	hsa-miR-221-5p_R+1	86	-16.65
ENSAPLG00020001412:ENSAPLT00020002106	hsa-miR-27b-3p	86	-15.38
ENSAPLG00020001412:ENSAPLT00020002106	hsa-miR-29a-5p_R+1	81	-14.32
ENSAPLG00020001412:ENSAPLT00020002106	hsa-miR-30a-3p	62	-14.55
ENSAPLG00020001412:ENSAPLT00020002106	hsa-miR-455-5p_1ss9TC	55	-14.4
ENSAPLG00020001412:ENSAPLT00020002106	mdo-miR-30e-3p	61	-13.24
ENSAPLG00020001412:ENSAPLT00020002106	mdo-miR-31-5p_L-2	76	-24.46
ENSAPLG00020001412:ENSAPLT00020002106	mdo-miR-551b-5p_1ss17GA	74	-13.1
ENSAPLG00020001412:ENSAPLT00020002106	mmu-miR-129-5p	83	-15.54
ENSAPLG00020001412:ENSAPLT00020002106	mmu-miR-5100_L-1_1ss21TC	81	-21.92
ENSAPLG00020001412:ENSAPLT00020002106	mmu-mir-6236-p3_1	66	-14.08
ENSAPLG00020001412:ENSAPLT00020002106	mmu-mir-6236-p3_2	66	-14.08
ENSAPLG00020001412:ENSAPLT00020002106	mmu-mir-6236-p5_2	68	-23.17
ENSAPLG00020001412:ENSAPLT00020002106	sha-mir-125a-p5_1ss3CT	80	-10.32
ENSAPLG00020001416:ENSAPLT00020002084	PC-5p-9915_105	69	-100.49
ENSAPLG00020001416:ENSAPLT00020002084	hsa-miR-135b-3p_1ss10TG	75	-62.44
ENSAPLG00020001416:ENSAPLT00020002084	pal-miR-9226-5p_L-3	87	-23.25
ENSAPLG00020001519:ENSAPLT00020002240	PC-3p-12385_80	80	-10.83
ENSAPLG00020001519:ENSAPLT00020002240	PC-3p-15264_60	89	-13.05
ENSAPLG00020001519:ENSAPLT00020002240	PC-3p-17073_51	97	-12.82
ENSAPLG00020001519:ENSAPLT00020002240	PC-3p-31437_18	68	-13.59
ENSAPLG00020001519:ENSAPLT00020002240	PC-5p-12468_79	82	-17.77
ENSAPLG00020001519:ENSAPLT00020002240	hsa-miR-205-5p	61	-13.83
ENSAPLG00020001519:ENSAPLT00020002240	hsa-miR-27b-3p	69	-31.51
ENSAPLG00020001519:ENSAPLT00020002240	hsa-miR-3120-3p	98	-14.37
ENSAPLG00020001519:ENSAPLT00020002240	mdo-miR-1329-5p_1ss17TC	88	-13.52
ENSAPLG00020001519:ENSAPLT00020002240	mdo-miR-460-5p_R+2	93	-15.68
ENSAPLG00020001519:ENSAPLT00020002240	oan-miR-15c-3p	98	-13.69
ENSAPLG00020001558:ENSAPLT00020005074	PC-3p-17073_51	92	-13.36
ENSAPLG00020001558:ENSAPLT00020005074	hsa-miR-15a-5p	54	-19.14
ENSAPLG00020001558:ENSAPLT00020005074	hsa-miR-18a-3p	90	-23.84
ENSAPLG00020001558:ENSAPLT00020005074	hsa-miR-18b-3p_L+3R-3_1ss16CT	93	-22.73
ENSAPLG00020001558:ENSAPLT00020005074	hsa-miR-221-3p	96	-19.09
ENSAPLG00020001558:ENSAPLT00020005074	hsa-miR-27b-3p	99	-15.1
ENSAPLG00020001558:ENSAPLT00020005074	hsa-miR-7-5p	99	-18.56
ENSAPLG00020001558:ENSAPLT00020005074	mdo-miR-130c-1-5p_1ss10AC	97	-10.28
ENSAPLG00020001558:ENSAPLT00020005074	mdo-miR-187-3p_R+3	93	-20.08
ENSAPLG00020001558:ENSAPLT00020005074	mmu-miR-6240_L-2R-5_1ss21AG	90	-10.68
ENSAPLG00020001558:ENSAPLT00020005074	mmu-mir-6236-p3_3	82	-11.03
ENSAPLG00020001558:ENSAPLT00020005074	mmu-mir-6236-p5_1	82	-11.03
ENSAPLG00020001558:ENSAPLT00020005074	mmu-mir-6236-p5_2	82	-12.14
ENSAPLG00020001558:ENSAPLT00020005074	oan-miR-137b-3p	97	-10.93
ENSAPLG00020001558:ENSAPLT00020005074	oan-miR-15a-5p_R+2	53	-19.14
ENSAPLG00020001558:ENSAPLT00020005074	oan-miR-15c-3p	91	-14.57
ENSAPLG00020001558:ENSAPLT00020005074	oan-miR-19b-1-5p_R+4	97	-52.7
ENSAPLG00020001558:ENSAPLT00020005074	oan-miR-222b-3p_R+3	96	-12.67
ENSAPLG00020001562:ENSAPLT00020002286	PC-3p-1435_1169	73	-22.76
ENSAPLG00020001562:ENSAPLT00020002286	PC-5p-17926_48	90	-47.51
ENSAPLG00020001562:ENSAPLT00020002286	hsa-miR-107_R-2	93	-16.33
ENSAPLG00020001562:ENSAPLT00020002286	hsa-miR-15a-5p	89	-13.14
ENSAPLG00020001562:ENSAPLT00020002286	hsa-miR-181b-2-3p_R+2	58	-13.57
ENSAPLG00020001562:ENSAPLT00020002286	hsa-miR-26a-5p_1ss22TG	75	-16.16
ENSAPLG00020001562:ENSAPLT00020002286	hsa-miR-27b-3p	94	-18.24
ENSAPLG00020001562:ENSAPLT00020002286	mdo-miR-16b-5p_2ss12CA15AT	90	-12.74
ENSAPLG00020001562:ENSAPLT00020002286	oan-miR-15a-5p_R+2	89	-13.14
ENSAPLG00020001562:ENSAPLT00020002286	oan-miR-16b-5p_R+2	90	-13.88
ENSAPLG00020001575:ENSAPLT00020002300	PC-3p-19105_44	60	-20.31
ENSAPLG00020001575:ENSAPLT00020002300	PC-3p-38713_12	81	-10.92
ENSAPLG00020001575:ENSAPLT00020002300	PC-3p-439_7829	98	-12.76
ENSAPLG00020001575:ENSAPLT00020002300	PC-5p-25804_27	95	-20.7
ENSAPLG00020001575:ENSAPLT00020002300	hsa-miR-133a-5p	80	-16.56
ENSAPLG00020001575:ENSAPLT00020002300	hsa-miR-18a-3p	93	-46.25
ENSAPLG00020001575:ENSAPLT00020002300	oan-miR-1397-5p_R-1	86	-17.38
ENSAPLG00020001575:ENSAPLT00020002300	oan-miR-19b-1-5p_R+4	68	-14.38
ENSAPLG00020001579:ENSAPLT00020002308	mdo-miR-31-5p_L-2	84	-15.2
ENSAPLG00020001631:ENSAPLT00020002383	PC-3p-16061_56	66	-21.95
ENSAPLG00020001631:ENSAPLT00020002383	PC-3p-31437_18	76	-10.34
ENSAPLG00020001631:ENSAPLT00020002383	PC-3p-38713_12	93	-10.23
ENSAPLG00020001631:ENSAPLT00020002383	PC-3p-578_4939	71	-19.78
ENSAPLG00020001631:ENSAPLT00020002383	PC-5p-3189_415	59	-39.75
ENSAPLG00020001631:ENSAPLT00020002383	cgr-miR-210-3p_R+1_1ss21GT	92	-15.94
ENSAPLG00020001631:ENSAPLT00020002383	hsa-let-7a-2-3p_1ss8GA	50	-10.74
ENSAPLG00020001631:ENSAPLT00020002383	hsa-miR-18a-3p	74	-19.6
ENSAPLG00020001631:ENSAPLT00020002383	hsa-miR-22-3p	83	-30.45
ENSAPLG00020001631:ENSAPLT00020002383	hsa-miR-301a-3p_1ss11GA	98	-13.47
ENSAPLG00020001631:ENSAPLT00020002383	hsa-miR-4286_R+1	84	-18.1
ENSAPLG00020001631:ENSAPLT00020002383	hsa-miR-4286_R+1_1ss9CT	84	-18.1
ENSAPLG00020001631:ENSAPLT00020002383	hsa-miR-499a-5p_R+1_1ss11CT	97	-13.56
ENSAPLG00020001631:ENSAPLT00020002383	hsa-miR-7-5p	88	-31.25
ENSAPLG00020001631:ENSAPLT00020002383	mdo-miR-139-5p_R+5	57	-13.4
ENSAPLG00020001631:ENSAPLT00020002383	mdo-miR-210-3p_L-1R+3	92	-15.6
ENSAPLG00020001631:ENSAPLT00020002383	mdo-miR-22-3p_R+1	83	-32.73
ENSAPLG00020001631:ENSAPLT00020002383	mdo-miR-551b-5p_1ss17GA	63	-21.09
ENSAPLG00020001677:ENSAPLT00020002474	PC-3p-28926_22	70	-15.38
ENSAPLG00020001677:ENSAPLT00020002474	PC-5p-25804_27	81	-25.82
ENSAPLG00020001677:ENSAPLT00020002474	hsa-miR-1-3p	66	-11.16
ENSAPLG00020001677:ENSAPLT00020002474	hsa-miR-1-3p_R+1	66	-27.61
ENSAPLG00020001677:ENSAPLT00020002474	hsa-miR-1-3p_R+1_1ss22TC	66	-29.06
ENSAPLG00020001677:ENSAPLT00020002474	hsa-miR-217-5p	54	-16.76
ENSAPLG00020001677:ENSAPLT00020002474	hsa-miR-3120-3p	60	-34.13
ENSAPLG00020001677:ENSAPLT00020002474	mmu-miR-1a-3p	66	-11.16
ENSAPLG00020001677:ENSAPLT00020002474	mmu-miR-206-3p_1ss22GA	66	-11.28
ENSAPLG00020001677:ENSAPLT00020002474	ssc-miR-206_R+1	66	-11.28
ENSAPLG00020001677:ENSAPLT00020002502	PC-3p-28926_22	70	-15.38
ENSAPLG00020001677:ENSAPLT00020002502	PC-5p-25804_27	81	-25.82
ENSAPLG00020001677:ENSAPLT00020002502	hsa-miR-1-3p	66	-11.16
ENSAPLG00020001677:ENSAPLT00020002502	hsa-miR-1-3p_R+1	66	-27.61
ENSAPLG00020001677:ENSAPLT00020002502	hsa-miR-1-3p_R+1_1ss22TC	66	-29.06
ENSAPLG00020001677:ENSAPLT00020002502	hsa-miR-217-5p	54	-16.76
ENSAPLG00020001677:ENSAPLT00020002502	hsa-miR-3120-3p	60	-34.13
ENSAPLG00020001677:ENSAPLT00020002502	mmu-miR-1a-3p	66	-11.16
ENSAPLG00020001677:ENSAPLT00020002502	mmu-miR-206-3p_1ss22GA	66	-11.28
ENSAPLG00020001677:ENSAPLT00020002502	ssc-miR-206_R+1	66	-11.28
ENSAPLG00020001707:ENSAPLT00020002524	PC-3p-1619_989	56	-17.98
ENSAPLG00020001707:ENSAPLT00020002524	PC-5p-12468_79	94	-16.22
ENSAPLG00020001707:ENSAPLT00020002524	hsa-miR-1-3p	75	-12.12
ENSAPLG00020001707:ENSAPLT00020002524	hsa-miR-1-3p_R+1	75	-12.29
ENSAPLG00020001707:ENSAPLT00020002524	hsa-miR-1-3p_R+1_1ss22TC	75	-13.76
ENSAPLG00020001707:ENSAPLT00020002524	hsa-miR-218-5p_R+1	83	-15.14
ENSAPLG00020001707:ENSAPLT00020002524	hsa-miR-34a-3p	80	-12.77
ENSAPLG00020001707:ENSAPLT00020002524	hsa-miR-363-3p	78	-14.98
ENSAPLG00020001707:ENSAPLT00020002524	hsa-miR-92a-3p	84	-24.71
ENSAPLG00020001707:ENSAPLT00020002524	mmu-miR-199a-5p_L+2R+1	50	-19.1
ENSAPLG00020001707:ENSAPLT00020002524	mmu-miR-1a-3p	75	-12.12
ENSAPLG00020001707:ENSAPLT00020002524	mmu-miR-206-3p_1ss22GA	74	-13.09
ENSAPLG00020001707:ENSAPLT00020002524	mmu-mir-6240-p3_1ss19GT	97	-19.93
ENSAPLG00020001707:ENSAPLT00020002524	oan-miR-218-5p_R+1	83	-15.14
ENSAPLG00020001707:ENSAPLT00020002524	ssc-miR-206_R+1	74	-13.96
ENSAPLG00020001707:ENSAPLT00020002561	PC-3p-1619_989	56	-17.98
ENSAPLG00020001707:ENSAPLT00020002561	PC-5p-12468_79	94	-16.22
ENSAPLG00020001707:ENSAPLT00020002561	hsa-miR-1-3p	75	-12.12
ENSAPLG00020001707:ENSAPLT00020002561	hsa-miR-1-3p_R+1	75	-12.29
ENSAPLG00020001707:ENSAPLT00020002561	hsa-miR-1-3p_R+1_1ss22TC	75	-13.76
ENSAPLG00020001707:ENSAPLT00020002561	hsa-miR-218-5p_R+1	83	-15.14
ENSAPLG00020001707:ENSAPLT00020002561	hsa-miR-34a-3p	80	-12.77
ENSAPLG00020001707:ENSAPLT00020002561	hsa-miR-363-3p	78	-14.98
ENSAPLG00020001707:ENSAPLT00020002561	hsa-miR-92a-3p	84	-24.71
ENSAPLG00020001707:ENSAPLT00020002561	mmu-miR-199a-5p_L+2R+1	50	-19.1
ENSAPLG00020001707:ENSAPLT00020002561	mmu-miR-1a-3p	75	-12.12
ENSAPLG00020001707:ENSAPLT00020002561	mmu-miR-206-3p_1ss22GA	74	-13.09
ENSAPLG00020001707:ENSAPLT00020002561	mmu-mir-6240-p3_1ss19GT	97	-19.93
ENSAPLG00020001707:ENSAPLT00020002561	oan-miR-218-5p_R+1	83	-15.14
ENSAPLG00020001707:ENSAPLT00020002561	ssc-miR-206_R+1	74	-13.96
ENSAPLG00020001707:ENSAPLT00020002576	PC-3p-1619_989	56	-17.98
ENSAPLG00020001707:ENSAPLT00020002576	PC-5p-12468_79	94	-16.22
ENSAPLG00020001707:ENSAPLT00020002576	hsa-miR-1-3p	75	-12.12
ENSAPLG00020001707:ENSAPLT00020002576	hsa-miR-1-3p_R+1	75	-12.29
ENSAPLG00020001707:ENSAPLT00020002576	hsa-miR-1-3p_R+1_1ss22TC	75	-13.76
ENSAPLG00020001707:ENSAPLT00020002576	hsa-miR-218-5p_R+1	83	-15.14
ENSAPLG00020001707:ENSAPLT00020002576	hsa-miR-34a-3p	80	-12.77
ENSAPLG00020001707:ENSAPLT00020002576	hsa-miR-363-3p	78	-14.98
ENSAPLG00020001707:ENSAPLT00020002576	hsa-miR-92a-3p	84	-24.71
ENSAPLG00020001707:ENSAPLT00020002576	mmu-miR-199a-5p_L+2R+1	50	-19.1
ENSAPLG00020001707:ENSAPLT00020002576	mmu-miR-1a-3p	75	-12.12
ENSAPLG00020001707:ENSAPLT00020002576	mmu-miR-206-3p_1ss22GA	74	-13.09
ENSAPLG00020001707:ENSAPLT00020002576	mmu-mir-6240-p3_1ss19GT	97	-19.93
ENSAPLG00020001707:ENSAPLT00020002576	oan-miR-218-5p_R+1	83	-15.14
ENSAPLG00020001707:ENSAPLT00020002576	ssc-miR-206_R+1	74	-13.96
ENSAPLG00020001709:ENSAPLT00020002518	PC-3p-26926_25	74	-23.44
ENSAPLG00020001709:ENSAPLT00020002518	PC-3p-28926_22	76	-14.76
ENSAPLG00020001709:ENSAPLT00020002518	PC-5p-30976_19	76	-15.3
ENSAPLG00020001709:ENSAPLT00020002518	PC-5p-3189_415	94	-12.14
ENSAPLG00020001709:ENSAPLT00020002518	hsa-miR-15a-5p	74	-13.73
ENSAPLG00020001709:ENSAPLT00020002518	hsa-miR-203a-3p_1ss21AT	75	-31.26
ENSAPLG00020001709:ENSAPLT00020002518	hsa-miR-217-5p	86	-15.3
ENSAPLG00020001709:ENSAPLT00020002518	mdo-miR-16b-5p_2ss12CA15AT	74	-15.97
ENSAPLG00020001709:ENSAPLT00020002518	mdo-miR-460-5p_R+2	87	-16.15
ENSAPLG00020001709:ENSAPLT00020002518	mdo-miR-551b-5p_1ss17GA	99	-12.28
ENSAPLG00020001709:ENSAPLT00020002518	mmu-mir-6236-p3_1	77	-12.88
ENSAPLG00020001709:ENSAPLT00020002518	mmu-mir-6236-p3_2	77	-12.88
ENSAPLG00020001709:ENSAPLT00020002518	oan-miR-15a-5p_R+2	74	-13.73
ENSAPLG00020001709:ENSAPLT00020002518	oan-miR-16b-5p_R+2	74	-15.34
ENSAPLG00020001719:ENSAPLT00020002531	PC-5p-30976_19	89	-18.27
ENSAPLG00020001719:ENSAPLT00020002531	bta-miR-1260b_1ss9AG	59	-24.19
ENSAPLG00020001719:ENSAPLT00020002531	cgr-miR-1260	59	-24.19
ENSAPLG00020001719:ENSAPLT00020002531	hsa-miR-20a-5p	90	-10.71
ENSAPLG00020001719:ENSAPLT00020002531	hsa-miR-23a-5p_2ss12GC17GC	79	-21.53
ENSAPLG00020001719:ENSAPLT00020002531	hsa-miR-26a-5p_1ss22TG	53	-12.09
ENSAPLG00020001719:ENSAPLT00020002531	hsa-miR-29a-5p_R+1	60	-29.08
ENSAPLG00020001719:ENSAPLT00020002531	hsa-miR-3120-3p	96	-13.1
ENSAPLG00020001719:ENSAPLT00020002531	hsa-miR-4286_R+1	53	-24.7
ENSAPLG00020001719:ENSAPLT00020002531	hsa-miR-4286_R+1_1ss9CT	54	-21.87
ENSAPLG00020001719:ENSAPLT00020002531	mdo-miR-130c-1-5p_1ss10AC	62	-17.95
ENSAPLG00020001719:ENSAPLT00020002531	mdo-miR-30e-3p	95	-10.15
ENSAPLG00020001719:ENSAPLT00020002531	mmu-miR-23b-5p_L+1_1ss16CA	77	-19.87
ENSAPLG00020001751:ENSAPLT00020002585	PC-3p-1435_1169	57	-24.84
ENSAPLG00020001751:ENSAPLT00020002585	PC-5p-8168_133	69	-13.43
ENSAPLG00020001751:ENSAPLT00020002585	bta-miR-1260b_1ss9AG	69	-29.83
ENSAPLG00020001751:ENSAPLT00020002585	bta-miR-30f	59	-13.29
ENSAPLG00020001751:ENSAPLT00020002585	cgr-miR-1260	69	-29.83
ENSAPLG00020001751:ENSAPLT00020002585	hsa-miR-7977_1ss6AG	76	-15.61
ENSAPLG00020001758:ENSAPLT00020002600	PC-3p-31812_18	99	-15.51
ENSAPLG00020001758:ENSAPLT00020002600	PC-3p-4983_238	70	-11.27
ENSAPLG00020001758:ENSAPLT00020002600	PC-5p-3189_415	58	-11.63
ENSAPLG00020001758:ENSAPLT00020002600	PC-5p-786_2907	96	-17.77
ENSAPLG00020001758:ENSAPLT00020002600	efu-miR-9226_1ss22GA	98	-16.56
ENSAPLG00020001758:ENSAPLT00020002600	hsa-miR-106a-5p	92	-41.99
ENSAPLG00020001758:ENSAPLT00020002600	hsa-miR-10a-5p_R-1	96	-20.31
ENSAPLG00020001758:ENSAPLT00020002600	hsa-miR-148a-5p_1ss10AT	75	-15.54
ENSAPLG00020001758:ENSAPLT00020002600	hsa-miR-152-3p_R+1_1ss10GC	63	-12.09
ENSAPLG00020001758:ENSAPLT00020002600	hsa-miR-153-3p_R+2	90	-31.54
ENSAPLG00020001758:ENSAPLT00020002600	hsa-miR-17-3p_L-1R+1	92	-13.07
ENSAPLG00020001758:ENSAPLT00020002600	hsa-miR-17-5p	92	-39.88
ENSAPLG00020001758:ENSAPLT00020002600	hsa-miR-20a-5p	92	-50.77
ENSAPLG00020001758:ENSAPLT00020002600	hsa-miR-20b-5p	92	-48.2
ENSAPLG00020001758:ENSAPLT00020002600	hsa-miR-301a-3p_1ss11GA	90	-27.78
ENSAPLG00020001758:ENSAPLT00020002600	hsa-miR-32-3p_R-1_2ss15TC20TC	94	-11.4
ENSAPLG00020001758:ENSAPLT00020002600	hsa-miR-338-3p_R+1	83	-29.74
ENSAPLG00020001758:ENSAPLT00020002600	mmu-miR-3968_L-3_1ss14AT	94	-13.67
ENSAPLG00020001758:ENSAPLT00020002600	mmu-mir-6236-p3_1	70	-12.62
ENSAPLG00020001758:ENSAPLT00020002600	mmu-mir-6236-p3_2	70	-17.04
ENSAPLG00020001758:ENSAPLT00020002600	oan-miR-19b-1-5p_R+4	76	-27.37
ENSAPLG00020001758:ENSAPLT00020002600	oan-mir-20b-p3	92	-10.03
ENSAPLG00020001758:ENSAPLT00020002600	pal-miR-9226-5p	98	-16.56
ENSAPLG00020001758:ENSAPLT00020002600	pal-miR-9226-5p_1ss12TC	98	-16.56
ENSAPLG00020001774:ENSAPLT00020002615	PC-5p-23480_32	99	-13.72
ENSAPLG00020001774:ENSAPLT00020002615	hsa-miR-133a-5p	99	-17.71
ENSAPLG00020001774:ENSAPLT00020002615	mdo-miR-352-5p	98	-12.36
ENSAPLG00020001774:ENSAPLT00020002615	mmu-mir-6236-p3_1	91	-13.39
ENSAPLG00020001774:ENSAPLT00020002615	mmu-mir-6236-p3_2	91	-16.11
ENSAPLG00020001774:ENSAPLT00020002615	mmu-mir-6236-p3_3	92	-14.47
ENSAPLG00020001774:ENSAPLT00020002615	mmu-mir-6236-p5_1	92	-14.47
ENSAPLG00020001774:ENSAPLT00020002615	mmu-mir-6236-p5_2	92	-17.19
ENSAPLG00020001774:ENSAPLT00020002615	oan-miR-429-3p	83	-16.92
ENSAPLG00020001774:ENSAPLT00020002615	oan-mir-20b-p3	82	-18.51
ENSAPLG00020001775:ENSAPLT00020002617	PC-3p-13954_68	88	-18.63
ENSAPLG00020001775:ENSAPLT00020002617	PC-3p-17073_51	92	-12.8
ENSAPLG00020001775:ENSAPLT00020002617	bta-miR-30f	51	-11.05
ENSAPLG00020001775:ENSAPLT00020002617	hsa-miR-181b-2-3p_R+2	64	-15.86
ENSAPLG00020001775:ENSAPLT00020002617	hsa-miR-455-5p_1ss9TC	87	-12.92
ENSAPLG00020001775:ENSAPLT00020002617	mmu-mir-6240-p3_1ss19GT	78	-48.44
ENSAPLG00020001775:ENSAPLT00020002617	pal-miR-216b-5p	83	-11.54
ENSAPLG00020001775:ENSAPLT00020002617	ssc-miR-223_R+2	73	-25.27
ENSAPLG00020001775:ENSAPLT00020002619	PC-3p-13954_68	88	-18.63
ENSAPLG00020001775:ENSAPLT00020002619	PC-3p-17073_51	92	-12.8
ENSAPLG00020001775:ENSAPLT00020002619	bta-miR-30f	51	-11.05
ENSAPLG00020001775:ENSAPLT00020002619	hsa-miR-181b-2-3p_R+2	64	-15.86
ENSAPLG00020001775:ENSAPLT00020002619	hsa-miR-455-5p_1ss9TC	87	-12.92
ENSAPLG00020001775:ENSAPLT00020002619	mmu-mir-6240-p3_1ss19GT	78	-48.44
ENSAPLG00020001775:ENSAPLT00020002619	pal-miR-216b-5p	83	-11.54
ENSAPLG00020001775:ENSAPLT00020002619	ssc-miR-223_R+2	73	-25.27
ENSAPLG00020001784:ENSAPLT00020002660	PC-3p-19105_44	70	-17.5
ENSAPLG00020001784:ENSAPLT00020002660	bta-miR-1260b_1ss9AG	77	-17.11
ENSAPLG00020001784:ENSAPLT00020002660	cgr-miR-1260	77	-17.11
ENSAPLG00020001784:ENSAPLT00020002660	cgr-miR-210-3p_R+1_1ss21GT	95	-18.37
ENSAPLG00020001784:ENSAPLT00020002660	eca-miR-145	68	-13.48
ENSAPLG00020001784:ENSAPLT00020002660	eca-miR-365	96	-14.84
ENSAPLG00020001784:ENSAPLT00020002660	hsa-miR-107_R-2	71	-16.75
ENSAPLG00020001784:ENSAPLT00020002660	hsa-miR-1306-3p_L+1R+2	90	-20.28
ENSAPLG00020001784:ENSAPLT00020002660	hsa-miR-27b-3p	70	-12.59
ENSAPLG00020001784:ENSAPLT00020002660	hsa-miR-365a-3p	96	-14.84
ENSAPLG00020001784:ENSAPLT00020002660	hsa-miR-7-5p	77	-30.59
ENSAPLG00020001784:ENSAPLT00020002660	mdo-miR-210-3p_L-1R+3	95	-21.53
ENSAPLG00020001784:ENSAPLT00020002660	mmu-miR-199a-5p_L+2R+1	82	-14.71
ENSAPLG00020001784:ENSAPLT00020002660	oan-miR-222a-5p_R+1_1ss22CT	86	-13.7
ENSAPLG00020001784:ENSAPLT00020002660	pal-miR-9993b-3p	63	-16.84
ENSAPLG00020001784:ENSAPLT00020002660	ssc-miR-223_R+2	78	-10.59
ENSAPLG00020001792:ENSAPLT00020002646	PC-3p-1313_1329	95	-27.37
ENSAPLG00020001792:ENSAPLT00020002646	PC-3p-19105_44	75	-10.75
ENSAPLG00020001792:ENSAPLT00020002646	PC-3p-28926_22	97	-18.36
ENSAPLG00020001792:ENSAPLT00020002646	PC-3p-32058_18	83	-14.92
ENSAPLG00020001792:ENSAPLT00020002646	PC-3p-439_7829	72	-13.83
ENSAPLG00020001792:ENSAPLT00020002646	PC-3p-7181_155	92	-13.18
ENSAPLG00020001792:ENSAPLT00020002646	PC-5p-786_2907	61	-18.93
ENSAPLG00020001792:ENSAPLT00020002646	PC-5p-8168_133	64	-18.84
ENSAPLG00020001792:ENSAPLT00020002646	hsa-let-7b-5p	57	-24.1
ENSAPLG00020001792:ENSAPLT00020002646	hsa-let-7c-5p	57	-23.98
ENSAPLG00020001792:ENSAPLT00020002646	hsa-let-7f-5p_R+1	60	-25.78
ENSAPLG00020001792:ENSAPLT00020002646	hsa-miR-10a-5p_R-1	56	-18.53
ENSAPLG00020001792:ENSAPLT00020002646	hsa-miR-29a-3p_1ss10CT	97	-23.72
ENSAPLG00020001792:ENSAPLT00020002646	hsa-miR-29b-3p_R-1	97	-23.24
ENSAPLG00020001792:ENSAPLT00020002646	hsa-miR-29c-3p	97	-23.72
ENSAPLG00020001792:ENSAPLT00020002646	hsa-miR-30a-3p	71	-24.42
ENSAPLG00020001792:ENSAPLT00020002646	hsa-miR-338-3p_R+1	68	-39.7
ENSAPLG00020001792:ENSAPLT00020002646	hsa-miR-34a-5p	95	-16.42
ENSAPLG00020001792:ENSAPLT00020002646	hsa-miR-34c-5p	95	-12.59
ENSAPLG00020001792:ENSAPLT00020002646	mdo-miR-30e-3p	70	-23.14
ENSAPLG00020001792:ENSAPLT00020002646	mdo-miR-34b-5p	95	-12.59
ENSAPLG00020001792:ENSAPLT00020002646	mmu-let-7j_1ss8TG	56	-18.2
ENSAPLG00020001792:ENSAPLT00020002646	mmu-miR-155-3p_R+1_1ss8CA	94	-11.66
ENSAPLG00020001792:ENSAPLT00020002646	mmu-mir-6236-p3_1	85	-14.57
ENSAPLG00020001792:ENSAPLT00020002646	mmu-mir-6236-p3_2	85	-14.65
ENSAPLG00020001792:ENSAPLT00020002646	mmu-mir-6240-p3_1ss19GT	90	-21.16
ENSAPLG00020001792:ENSAPLT00020002646	oan-miR-222a-5p_R+1_1ss22CT	73	-14.27
ENSAPLG00020001792:ENSAPLT00020002646	oan-miR-29a-3p_R+3_1	97	-23.72
ENSAPLG00020001792:ENSAPLT00020002646	oan-miR-29a-3p_R+3_2	97	-23.72
ENSAPLG00020001805:ENSAPLT00020002891	PC-3p-16061_56	95	-15.81
ENSAPLG00020001805:ENSAPLT00020002891	PC-3p-38713_12	88	-12.31
ENSAPLG00020001805:ENSAPLT00020002891	PC-5p-30379_20	86	-23.23
ENSAPLG00020001805:ENSAPLT00020002891	hsa-miR-133a-5p	69	-15.64
ENSAPLG00020001805:ENSAPLT00020002891	hsa-miR-153-3p_R+2	72	-12.92
ENSAPLG00020001805:ENSAPLT00020002891	hsa-miR-18b-3p_L+3R-3_1ss16CT	78	-14.8
ENSAPLG00020001805:ENSAPLT00020002891	hsa-miR-203a-3p_1ss21AT	82	-14.62
ENSAPLG00020001805:ENSAPLT00020002891	hsa-miR-20a-5p	53	-15.42
ENSAPLG00020001805:ENSAPLT00020002891	hsa-miR-20b-5p	53	-16.27
ENSAPLG00020001805:ENSAPLT00020002891	hsa-miR-22-5p	91	-22.85
ENSAPLG00020001805:ENSAPLT00020002891	hsa-miR-301a-3p_1ss11GA	64	-17.8
ENSAPLG00020001805:ENSAPLT00020002891	hsa-miR-30a-3p	72	-13.1
ENSAPLG00020001805:ENSAPLT00020002891	hsa-miR-32-3p_R-1_2ss15TC20TC	50	-15.22
ENSAPLG00020001805:ENSAPLT00020002891	hsa-miR-4492_R+1	94	-21.58
ENSAPLG00020001805:ENSAPLT00020002891	mdo-miR-139-5p_R+5	99	-27.92
ENSAPLG00020001805:ENSAPLT00020002891	mdo-miR-30e-3p	71	-28.37
ENSAPLG00020001805:ENSAPLT00020002891	mmu-mir-6240-p3_1ss19GT	80	-18.12
ENSAPLG00020001805:ENSAPLT00020002891	pal-miR-216b-5p	62	-20.83
ENSAPLG00020001805:ENSAPLT00020002891	ssc-miR-223_R+2	79	-11.8
ENSAPLG00020001816:ENSAPLT00020002682	PC-3p-15264_60	91	-11.63
ENSAPLG00020001816:ENSAPLT00020002682	PC-5p-3189_415	62	-13.82
ENSAPLG00020001816:ENSAPLT00020002682	bta-miR-1260b_1ss9AG	84	-17.28
ENSAPLG00020001816:ENSAPLT00020002682	cgr-miR-1260	84	-17.28
ENSAPLG00020001816:ENSAPLT00020002682	hsa-miR-106a-5p	69	-15.43
ENSAPLG00020001816:ENSAPLT00020002682	hsa-miR-17-5p	69	-13.8
ENSAPLG00020001816:ENSAPLT00020002682	hsa-miR-20a-5p	58	-13.15
ENSAPLG00020001816:ENSAPLT00020002682	hsa-miR-20b-5p	58	-14.38
ENSAPLG00020001816:ENSAPLT00020002682	hsa-miR-221-3p	92	-14.46
ENSAPLG00020001816:ENSAPLT00020002682	hsa-miR-30a-3p	86	-10.63
ENSAPLG00020001816:ENSAPLT00020002682	mdo-miR-145-3p_L+2	76	-36.28
ENSAPLG00020001816:ENSAPLT00020002682	mdo-miR-30e-3p	86	-10.63
ENSAPLG00020001816:ENSAPLT00020002682	mdo-miR-460-5p_R+2	91	-33.49
ENSAPLG00020001816:ENSAPLT00020002682	mmu-miR-155-5p	52	-16.47
ENSAPLG00020001816:ENSAPLT00020002682	mmu-miR-23b-3p_R+2	58	-21.74
ENSAPLG00020001816:ENSAPLT00020002682	oan-miR-222b-3p_R+3	92	-13.23
ENSAPLG00020001816:ENSAPLT00020002692	PC-3p-15264_60	92	-11.63
ENSAPLG00020001816:ENSAPLT00020002692	PC-5p-3189_415	62	-13.82
ENSAPLG00020001816:ENSAPLT00020002692	bta-miR-1260b_1ss9AG	85	-17.28
ENSAPLG00020001816:ENSAPLT00020002692	cgr-miR-1260	85	-17.28
ENSAPLG00020001816:ENSAPLT00020002692	hsa-miR-106a-5p	69	-15.43
ENSAPLG00020001816:ENSAPLT00020002692	hsa-miR-17-5p	69	-13.8
ENSAPLG00020001816:ENSAPLT00020002692	hsa-miR-20a-5p	61	-13.15
ENSAPLG00020001816:ENSAPLT00020002692	hsa-miR-20b-5p	61	-14.38
ENSAPLG00020001816:ENSAPLT00020002692	hsa-miR-221-3p	93	-14.46
ENSAPLG00020001816:ENSAPLT00020002692	hsa-miR-30a-3p	86	-10.63
ENSAPLG00020001816:ENSAPLT00020002692	mdo-miR-145-3p_L+2	76	-36.28
ENSAPLG00020001816:ENSAPLT00020002692	mdo-miR-30e-3p	86	-10.63
ENSAPLG00020001816:ENSAPLT00020002692	mdo-miR-460-5p_R+2	91	-33.49
ENSAPLG00020001816:ENSAPLT00020002692	mmu-miR-155-5p	53	-16.47
ENSAPLG00020001816:ENSAPLT00020002692	mmu-miR-23b-3p_R+2	59	-21.74
ENSAPLG00020001816:ENSAPLT00020002692	oan-miR-222b-3p_R+3	93	-13.23
ENSAPLG00020001816:ENSAPLT00020002734	PC-3p-15264_60	92	-11.63
ENSAPLG00020001816:ENSAPLT00020002734	PC-5p-3189_415	62	-13.82
ENSAPLG00020001816:ENSAPLT00020002734	bta-miR-1260b_1ss9AG	85	-17.28
ENSAPLG00020001816:ENSAPLT00020002734	cgr-miR-1260	85	-17.28
ENSAPLG00020001816:ENSAPLT00020002734	hsa-miR-106a-5p	69	-15.43
ENSAPLG00020001816:ENSAPLT00020002734	hsa-miR-17-5p	69	-13.8
ENSAPLG00020001816:ENSAPLT00020002734	hsa-miR-20a-5p	61	-13.15
ENSAPLG00020001816:ENSAPLT00020002734	hsa-miR-20b-5p	61	-14.38
ENSAPLG00020001816:ENSAPLT00020002734	hsa-miR-221-3p	93	-14.46
ENSAPLG00020001816:ENSAPLT00020002734	hsa-miR-30a-3p	86	-10.63
ENSAPLG00020001816:ENSAPLT00020002734	mdo-miR-145-3p_L+2	76	-36.28
ENSAPLG00020001816:ENSAPLT00020002734	mdo-miR-30e-3p	86	-10.63
ENSAPLG00020001816:ENSAPLT00020002734	mdo-miR-460-5p_R+2	91	-33.49
ENSAPLG00020001816:ENSAPLT00020002734	mmu-miR-155-5p	53	-16.47
ENSAPLG00020001816:ENSAPLT00020002734	mmu-miR-23b-3p_R+2	59	-21.74
ENSAPLG00020001816:ENSAPLT00020002734	oan-miR-222b-3p_R+3	93	-13.23
ENSAPLG00020001816:ENSAPLT00020002754	PC-3p-15264_60	92	-11.63
ENSAPLG00020001816:ENSAPLT00020002754	PC-5p-3189_415	62	-13.82
ENSAPLG00020001816:ENSAPLT00020002754	bta-miR-1260b_1ss9AG	85	-17.28
ENSAPLG00020001816:ENSAPLT00020002754	cgr-miR-1260	85	-17.28
ENSAPLG00020001816:ENSAPLT00020002754	hsa-miR-106a-5p	69	-15.43
ENSAPLG00020001816:ENSAPLT00020002754	hsa-miR-17-5p	69	-13.8
ENSAPLG00020001816:ENSAPLT00020002754	hsa-miR-20a-5p	61	-13.15
ENSAPLG00020001816:ENSAPLT00020002754	hsa-miR-20b-5p	61	-14.38
ENSAPLG00020001816:ENSAPLT00020002754	hsa-miR-221-3p	93	-14.46
ENSAPLG00020001816:ENSAPLT00020002754	hsa-miR-30a-3p	86	-10.63
ENSAPLG00020001816:ENSAPLT00020002754	mdo-miR-145-3p_L+2	76	-36.28
ENSAPLG00020001816:ENSAPLT00020002754	mdo-miR-30e-3p	86	-10.63
ENSAPLG00020001816:ENSAPLT00020002754	mdo-miR-460-5p_R+2	91	-33.49
ENSAPLG00020001816:ENSAPLT00020002754	mmu-miR-155-5p	53	-16.47
ENSAPLG00020001816:ENSAPLT00020002754	mmu-miR-23b-3p_R+2	59	-21.74
ENSAPLG00020001816:ENSAPLT00020002754	oan-miR-222b-3p_R+3	93	-13.23
ENSAPLG00020001816:ENSAPLT00020002780	PC-3p-15264_60	92	-11.63
ENSAPLG00020001816:ENSAPLT00020002780	PC-5p-3189_415	62	-13.82
ENSAPLG00020001816:ENSAPLT00020002780	bta-miR-1260b_1ss9AG	85	-17.28
ENSAPLG00020001816:ENSAPLT00020002780	cgr-miR-1260	85	-17.28
ENSAPLG00020001816:ENSAPLT00020002780	hsa-miR-106a-5p	69	-15.43
ENSAPLG00020001816:ENSAPLT00020002780	hsa-miR-17-5p	69	-13.8
ENSAPLG00020001816:ENSAPLT00020002780	hsa-miR-20a-5p	61	-13.15
ENSAPLG00020001816:ENSAPLT00020002780	hsa-miR-20b-5p	61	-14.38
ENSAPLG00020001816:ENSAPLT00020002780	hsa-miR-221-3p	93	-14.46
ENSAPLG00020001816:ENSAPLT00020002780	hsa-miR-30a-3p	86	-10.63
ENSAPLG00020001816:ENSAPLT00020002780	mdo-miR-145-3p_L+2	76	-36.28
ENSAPLG00020001816:ENSAPLT00020002780	mdo-miR-30e-3p	86	-10.63
ENSAPLG00020001816:ENSAPLT00020002780	mdo-miR-460-5p_R+2	91	-33.49
ENSAPLG00020001816:ENSAPLT00020002780	mmu-miR-155-5p	53	-16.47
ENSAPLG00020001816:ENSAPLT00020002780	mmu-miR-23b-3p_R+2	59	-21.74
ENSAPLG00020001816:ENSAPLT00020002780	oan-miR-222b-3p_R+3	93	-13.23
ENSAPLG00020001836:ENSAPLT00020002711	PC-5p-8168_133	81	-20.84
ENSAPLG00020001836:ENSAPLT00020002711	cpo-miR-223-5p_1ss23GT	91	-22.15
ENSAPLG00020001836:ENSAPLT00020002711	hsa-miR-203a-3p_1ss21AT	93	-19.18
ENSAPLG00020001836:ENSAPLT00020002711	hsa-miR-218-5p_R+1	55	-12.16
ENSAPLG00020001836:ENSAPLT00020002711	hsa-miR-3120-3p	84	-46.2
ENSAPLG00020001836:ENSAPLT00020002711	mdo-miR-31-5p_L-2	98	-13.28
ENSAPLG00020001836:ENSAPLT00020002711	mdo-miR-551b-5p_1ss17GA	64	-11.03
ENSAPLG00020001836:ENSAPLT00020002711	mmu-miR-23b-3p_R+2	73	-17.89
ENSAPLG00020001836:ENSAPLT00020002711	mmu-mir-6236-p3_3	79	-15.13
ENSAPLG00020001836:ENSAPLT00020002711	mmu-mir-6236-p5_1	79	-15.13
ENSAPLG00020001836:ENSAPLT00020002711	mmu-mir-6236-p5_2	79	-15.13
ENSAPLG00020001836:ENSAPLT00020002711	oan-miR-218-5p_R+1	55	-12.16
ENSAPLG00020001836:ENSAPLT00020002711	oan-miR-429-3p	89	-34.35
ENSAPLG00020001836:ENSAPLT00020002711	rno-miR-3549_R+3_1ss5TC	73	-20.22
ENSAPLG00020001836:ENSAPLT00020002711	sha-mir-125a-p5_1ss3CT	60	-44.81
ENSAPLG00020001850:ENSAPLT00020002744	PC-3p-39407_11	94	-22.52
ENSAPLG00020001850:ENSAPLT00020002744	PC-5p-311_13778	78	-26.24
ENSAPLG00020001850:ENSAPLT00020002744	hsa-miR-203a-3p_1ss21AT	88	-28.17
ENSAPLG00020001877:ENSAPLT00020002798	PC-3p-16061_56	96	-10.89
ENSAPLG00020001877:ENSAPLT00020002798	hsa-miR-29a-5p_R+1	77	-12.72
ENSAPLG00020001877:ENSAPLT00020002798	mdo-miR-130c-1-5p_1ss10AC	59	-13.21
ENSAPLG00020001877:ENSAPLT00020002798	oan-miR-137b-3p	86	-10.35
ENSAPLG00020001889:ENSAPLT00020002803	bta-miR-1260b_1ss9AG	91	-16.86
ENSAPLG00020001889:ENSAPLT00020002803	cgr-miR-1260	91	-16.86
ENSAPLG00020001889:ENSAPLT00020002803	mmu-miR-2137_L-2R-1_1ss16AG	63	-18.02
ENSAPLG00020001894:ENSAPLT00020002812	PC-3p-16061_56	93	-10.89
ENSAPLG00020001894:ENSAPLT00020002812	bta-miR-30f	55	-21.83
ENSAPLG00020001894:ENSAPLT00020002812	hsa-miR-133a-5p	64	-15.21
ENSAPLG00020001894:ENSAPLT00020002812	hsa-miR-181b-2-3p_R+2	77	-18.55
ENSAPLG00020001894:ENSAPLT00020002812	mdo-miR-551b-5p_1ss17GA	65	-14.65
ENSAPLG00020001894:ENSAPLT00020002812	mmu-mir-6236-p3_1	91	-23.04
ENSAPLG00020001894:ENSAPLT00020002812	mmu-mir-6236-p3_2	91	-24.79
ENSAPLG00020001894:ENSAPLT00020002812	mmu-mir-6236-p3_3	55	-18.9
ENSAPLG00020001894:ENSAPLT00020002812	mmu-mir-6236-p5_1	55	-18.9
ENSAPLG00020001894:ENSAPLT00020002812	mmu-mir-6236-p5_2	55	-18.9
ENSAPLG00020001906:ENSAPLT00020002825	PC-3p-1313_1329	83	-16.7
ENSAPLG00020001906:ENSAPLT00020002825	PC-5p-23480_32	85	-15.96
ENSAPLG00020001906:ENSAPLT00020002825	bta-miR-11980_R-1_1ss4CG	50	-20.89
ENSAPLG00020001906:ENSAPLT00020002825	hsa-miR-101-5p_L+1R-1	73	-52.37
ENSAPLG00020001906:ENSAPLT00020002825	hsa-miR-135b-3p_1ss10TG	57	-12.53
ENSAPLG00020001906:ENSAPLT00020002825	hsa-miR-15a-5p	84	-12.81
ENSAPLG00020001906:ENSAPLT00020002825	hsa-miR-181b-2-3p_R+2	76	-14.53
ENSAPLG00020001906:ENSAPLT00020002825	hsa-miR-34a-3p	57	-17.18
ENSAPLG00020001906:ENSAPLT00020002825	hsa-miR-383-5p	91	-26.18
ENSAPLG00020001906:ENSAPLT00020002825	mdo-miR-1329-5p_1ss17TC	67	-17.18
ENSAPLG00020001906:ENSAPLT00020002825	mdo-miR-139-5p_R+5	82	-34.95
ENSAPLG00020001906:ENSAPLT00020002825	mdo-miR-145-3p_L+2	69	-11.1
ENSAPLG00020001906:ENSAPLT00020002825	mdo-miR-16b-5p_2ss12CA15AT	84	-12.56
ENSAPLG00020001906:ENSAPLT00020002825	mdo-miR-210-5p	69	-15.14
ENSAPLG00020001906:ENSAPLT00020002825	mmu-miR-155-5p	86	-10.56
ENSAPLG00020001906:ENSAPLT00020002825	mmu-mir-6236-p3_1	88	-28.97
ENSAPLG00020001906:ENSAPLT00020002825	mmu-mir-6236-p3_2	88	-32.46
ENSAPLG00020001906:ENSAPLT00020002825	mmu-mir-6236-p3_3	93	-13.03
ENSAPLG00020001906:ENSAPLT00020002825	mmu-mir-6236-p5_1	93	-13.03
ENSAPLG00020001906:ENSAPLT00020002825	mmu-mir-6236-p5_2	93	-15.71
ENSAPLG00020001906:ENSAPLT00020002825	oan-miR-137b-3p	53	-15.42
ENSAPLG00020001906:ENSAPLT00020002825	oan-miR-15a-5p_R+2	84	-13.7
ENSAPLG00020001906:ENSAPLT00020002825	oan-miR-16b-5p_R+2	84	-14.42
ENSAPLG00020001906:ENSAPLT00020002825	sha-mir-125a-p5_1ss3CT	74	-10.26
ENSAPLG00020001906:ENSAPLT00020002825	ssc-miR-223_R+2	52	-15.57
ENSAPLG00020001922:ENSAPLT00020002852	PC-3p-1988_754	99	-10.24
ENSAPLG00020001922:ENSAPLT00020002852	PC-5p-25112_29	97	-10.73
ENSAPLG00020001922:ENSAPLT00020002852	mmu-miR-155-5p	62	-13.79
ENSAPLG00020001922:ENSAPLT00020002852	mmu-mir-3535-p3_1ss14TG	75	-14.35
ENSAPLG00020001922:ENSAPLT00020002852	pal-miR-216b-5p	97	-12.8
ENSAPLG00020001956:ENSAPLT00020002907	PC-3p-16061_56	58	-52.33
ENSAPLG00020001956:ENSAPLT00020002907	PC-3p-1825_838	86	-15.32
ENSAPLG00020001956:ENSAPLT00020002907	PC-3p-31812_18	74	-24.02
ENSAPLG00020001956:ENSAPLT00020002907	PC-3p-39407_11	91	-22.78
ENSAPLG00020001956:ENSAPLT00020002907	PC-5p-12122_82	73	-15.67
ENSAPLG00020001956:ENSAPLT00020002907	PC-5p-1825_838	86	-15.32
ENSAPLG00020001956:ENSAPLT00020002907	PC-5p-30379_20	80	-23.05
ENSAPLG00020001956:ENSAPLT00020002907	PC-5p-4557_266	81	-39.48
ENSAPLG00020001956:ENSAPLT00020002907	PC-5p-82_111163	73	-14.79
ENSAPLG00020001956:ENSAPLT00020002907	bta-miR-11987_L-1R-1_1ss8TA	71	-11.51
ENSAPLG00020001956:ENSAPLT00020002907	bta-miR-11987_L-1_1ss8TA	70	-11.51
ENSAPLG00020001956:ENSAPLT00020002907	hsa-miR-107_R-2	80	-13.43
ENSAPLG00020001956:ENSAPLT00020002907	hsa-miR-133a-3p_L-1R+1	55	-26.96
ENSAPLG00020001956:ENSAPLT00020002907	hsa-miR-135b-3p_1ss10TG	85	-20.33
ENSAPLG00020001956:ENSAPLT00020002907	hsa-miR-146a-5p_R+1	73	-14.77
ENSAPLG00020001956:ENSAPLT00020002907	hsa-miR-146b-5p_R-1_1ss22TG	73	-15.58
ENSAPLG00020001956:ENSAPLT00020002907	hsa-miR-29a-5p_R+1	84	-13.36
ENSAPLG00020001956:ENSAPLT00020002907	hsa-miR-4492_R+1	58	-22.83
ENSAPLG00020001956:ENSAPLT00020002907	mdo-miR-146a-5p_R+4	73	-15.54
ENSAPLG00020001956:ENSAPLT00020002907	mdo-miR-1805-3p_R-1	87	-24.16
ENSAPLG00020001956:ENSAPLT00020002907	mdo-miR-460-5p_R+2	57	-18.86
ENSAPLG00020001956:ENSAPLT00020002907	mmu-miR-199a-5p_L+2R+1	78	-14.25
ENSAPLG00020001956:ENSAPLT00020002907	oan-miR-19b-1-5p_R+4	88	-45.38
ENSAPLG00020001962:ENSAPLT00020002912	PC-5p-21529_37	90	-21.25
ENSAPLG00020001962:ENSAPLT00020002912	PC-5p-4557_266	56	-37.92
ENSAPLG00020001962:ENSAPLT00020002912	hsa-miR-17-3p_L-1R+1	90	-29.52
ENSAPLG00020001962:ENSAPLT00020002912	pal-miR-9226-5p_L-3	80	-41.88
ENSAPLG00020001962:ENSAPLT00020002912	pal-miR-9226-5p_L-5R+1	62	-45.08
ENSAPLG00020001962:ENSAPLT00020002912	pal-mir-9226-p3_1ss18CT_1	61	-45.53
ENSAPLG00020001962:ENSAPLT00020002912	pal-mir-9226-p5_1ss18CT	61	-45.53
ENSAPLG00020001963:ENSAPLT00020003215	PC-3p-7897_138	97	-27.3
ENSAPLG00020001963:ENSAPLT00020003215	PC-5p-12122_82	67	-15.93
ENSAPLG00020001963:ENSAPLT00020003215	PC-5p-23480_32	71	-14.59
ENSAPLG00020001963:ENSAPLT00020003215	PC-5p-30379_20	98	-22.94
ENSAPLG00020001963:ENSAPLT00020003215	PC-5p-82_111163	68	-15.55
ENSAPLG00020001963:ENSAPLT00020003215	hsa-miR-101-5p_L+1R-1	93	-15.21
ENSAPLG00020001963:ENSAPLT00020003215	hsa-miR-146a-5p_R+1	67	-15.81
ENSAPLG00020001963:ENSAPLT00020003215	hsa-miR-146b-5p_R-1_1ss22TG	67	-15.91
ENSAPLG00020001963:ENSAPLT00020003215	hsa-miR-152-3p_R+1_1ss10GC	65	-16.23
ENSAPLG00020001963:ENSAPLT00020003215	hsa-miR-15a-5p	90	-31.65
ENSAPLG00020001963:ENSAPLT00020003215	hsa-miR-17-3p_L-1R+1	62	-13.69
ENSAPLG00020001963:ENSAPLT00020003215	hsa-miR-218-5p_R+1	97	-13.91
ENSAPLG00020001963:ENSAPLT00020003215	hsa-miR-27b-3p	51	-16.75
ENSAPLG00020001963:ENSAPLT00020003215	hsa-miR-30a-3p	58	-13.31
ENSAPLG00020001963:ENSAPLT00020003215	hsa-miR-34a-3p	71	-11.25
ENSAPLG00020001963:ENSAPLT00020003215	hsa-miR-365a-5p	91	-27.06
ENSAPLG00020001963:ENSAPLT00020003215	hsa-miR-499a-5p_R+1_1ss11CT	75	-13.79
ENSAPLG00020001963:ENSAPLT00020003215	mdo-miR-146a-5p_R+4	67	-15.81
ENSAPLG00020001963:ENSAPLT00020003215	mdo-miR-16b-5p_2ss12CA15AT	94	-33.85
ENSAPLG00020001963:ENSAPLT00020003215	mdo-miR-210-5p	99	-13.99
ENSAPLG00020001963:ENSAPLT00020003215	mdo-miR-30e-3p	57	-13.08
ENSAPLG00020001963:ENSAPLT00020003215	oan-miR-15a-5p_R+2	90	-31.65
ENSAPLG00020001963:ENSAPLT00020003215	oan-miR-16b-5p_R+2	96	-39.31
ENSAPLG00020001963:ENSAPLT00020003215	oan-miR-218-5p_R+1	97	-13.91
ENSAPLG00020001963:ENSAPLT00020003215	oan-miR-222a-5p_R+1_1ss22CT	94	-16.98
ENSAPLG00020001963:ENSAPLT00020003215	pal-miR-9226-5p_L-5R+1	99	-16.3
ENSAPLG00020001963:ENSAPLT00020003215	pal-mir-9226-p3_1ss18CT_1	99	-16.73
ENSAPLG00020001963:ENSAPLT00020003215	pal-mir-9226-p5_1ss18CT	99	-16.73
ENSAPLG00020001963:ENSAPLT00020003215	rno-miR-365-5p_L-1R+7	90	-22.21
ENSAPLG00020001974:ENSAPLT00020002931	PC-5p-12468_79	66	-20.27
ENSAPLG00020002027:ENSAPLT00020003003	PC-3p-16061_56	65	-14.36
ENSAPLG00020002027:ENSAPLT00020003003	PC-3p-4983_238	79	-13.67
ENSAPLG00020002027:ENSAPLT00020003003	PC-5p-12122_82	76	-15.41
ENSAPLG00020002027:ENSAPLT00020003003	PC-5p-3189_415	51	-14.56
ENSAPLG00020002027:ENSAPLT00020003003	PC-5p-82_111163	77	-13.86
ENSAPLG00020002027:ENSAPLT00020003003	hsa-miR-146a-5p_R+1	77	-13.33
ENSAPLG00020002027:ENSAPLT00020003003	hsa-miR-146b-5p_R-1_1ss22TG	76	-14.46
ENSAPLG00020002027:ENSAPLT00020003003	hsa-miR-217-5p	67	-17.59
ENSAPLG00020002027:ENSAPLT00020003003	hsa-miR-455-5p_1ss9TC	97	-16.28
ENSAPLG00020002027:ENSAPLT00020003003	mdo-miR-146a-5p_R+4	77	-15.18
ENSAPLG00020002027:ENSAPLT00020003003	mmu-miR-155-3p_R+1_1ss8CA	99	-11.61
ENSAPLG00020002029:ENSAPLT00020003013	PC-5p-10223_101	96	-177.04
ENSAPLG00020002029:ENSAPLT00020003013	PC-5p-17926_48	83	-19.16
ENSAPLG00020002029:ENSAPLT00020003013	PC-5p-23480_32	83	-20.22
ENSAPLG00020002029:ENSAPLT00020003013	PC-5p-30379_20	55	-18.59
ENSAPLG00020002029:ENSAPLT00020003013	PC-5p-30976_19	82	-15.68
ENSAPLG00020002029:ENSAPLT00020003013	PC-5p-3367_385	74	-21.77
ENSAPLG00020002029:ENSAPLT00020003013	bta-miR-1260b_1ss9AG	68	-21.74
ENSAPLG00020002029:ENSAPLT00020003013	cgr-miR-1260	68	-21.74
ENSAPLG00020002029:ENSAPLT00020003013	hsa-miR-107_R-2	60	-18.06
ENSAPLG00020002029:ENSAPLT00020003013	hsa-miR-125b-2-3p_L-2R+2	54	-17.69
ENSAPLG00020002029:ENSAPLT00020003013	hsa-miR-153-3p_R+2	80	-29.3
ENSAPLG00020002029:ENSAPLT00020003013	hsa-miR-4286_R+1	86	-20.62
ENSAPLG00020002029:ENSAPLT00020003013	hsa-miR-4286_R+1_1ss9CT	86	-20.62
ENSAPLG00020002029:ENSAPLT00020003013	hsa-miR-7-5p	67	-34.44
ENSAPLG00020002029:ENSAPLT00020003013	hsa-miR-92a-1-5p_1ss12GA	59	-15.61
ENSAPLG00020002029:ENSAPLT00020003013	oan-miR-92a-2-5p_R+1	59	-15.7
ENSAPLG00020002032:ENSAPLT00020003656	bta-miR-11980_R-1_1ss4CG	98	-17.74
ENSAPLG00020002032:ENSAPLT00020003656	hsa-miR-23a-5p_2ss12GC17GC	91	-18.69
ENSAPLG00020002032:ENSAPLT00020003656	mdo-miR-1329-5p_1ss17TC	61	-24.21
ENSAPLG00020002032:ENSAPLT00020003656	mmu-miR-23b-5p_L+1_1ss16CA	89	-17.6
ENSAPLG00020002032:ENSAPLT00020003656	mmu-miR-490-3p_R+1	53	-15.06
ENSAPLG00020002032:ENSAPLT00020003656	mmu-mir-6236-p3_3	89	-13.36
ENSAPLG00020002032:ENSAPLT00020003656	mmu-mir-6236-p5_1	89	-13.36
ENSAPLG00020002032:ENSAPLT00020003656	mmu-mir-6236-p5_2	89	-14.93
ENSAPLG00020002032:ENSAPLT00020003656	mmu-mir-6240-p3_1ss19GT	74	-23.16
ENSAPLG00020002032:ENSAPLT00020003656	oan-miR-458-3p	93	-16.17
ENSAPLG00020002034:ENSAPLT00020003069	PC-3p-12385_80	71	-30.53
ENSAPLG00020002034:ENSAPLT00020003069	PC-5p-311_13778	64	-12.76
ENSAPLG00020002034:ENSAPLT00020003069	bta-miR-1260b_1ss9AG	58	-21.83
ENSAPLG00020002034:ENSAPLT00020003069	cgr-miR-1260	58	-21.83
ENSAPLG00020002034:ENSAPLT00020003069	cpo-miR-181a-2-3p_2ss5CT6TC	76	-18.73
ENSAPLG00020002034:ENSAPLT00020003069	cpo-miR-223-5p_1ss23GT	61	-45.39
ENSAPLG00020002034:ENSAPLT00020003069	hsa-miR-106a-5p	79	-16.24
ENSAPLG00020002034:ENSAPLT00020003069	hsa-miR-153-3p_R+2	84	-28.95
ENSAPLG00020002034:ENSAPLT00020003069	hsa-miR-17-5p	79	-14.61
ENSAPLG00020002034:ENSAPLT00020003069	hsa-miR-20a-5p	79	-16.73
ENSAPLG00020002034:ENSAPLT00020003069	hsa-miR-20b-5p	79	-15.3
ENSAPLG00020002034:ENSAPLT00020003069	hsa-miR-217-5p	68	-14.06
ENSAPLG00020002034:ENSAPLT00020003069	hsa-miR-27b-3p	69	-49.2
ENSAPLG00020002034:ENSAPLT00020003069	hsa-miR-3120-3p	70	-17.63
ENSAPLG00020002034:ENSAPLT00020003069	mdo-miR-1329-5p_1ss17TC	67	-15.09
ENSAPLG00020002034:ENSAPLT00020003069	mdo-miR-139-5p_R+5	90	-18.8
ENSAPLG00020002034:ENSAPLT00020003069	mdo-miR-181a-2-3p_L+1R+1_1ss20GA	76	-18.73
ENSAPLG00020002034:ENSAPLT00020003069	mdo-miR-551b-5p_1ss17GA	84	-13.88
ENSAPLG00020002034:ENSAPLT00020003069	mdo-mir-196a-p3_1ss16CT	95	-17.01
ENSAPLG00020002034:ENSAPLT00020003069	mmu-miR-181a-1-3p	76	-16
ENSAPLG00020002034:ENSAPLT00020003069	mmu-miR-6240_L-2R-5_1ss21AG	85	-13.23
ENSAPLG00020002062:ENSAPLT00020003049	hsa-miR-4286_R+1	93	-21.28
ENSAPLG00020002062:ENSAPLT00020003049	hsa-miR-4286_R+1_1ss9CT	93	-21.58
ENSAPLG00020002062:ENSAPLT00020003049	mdo-miR-130c-1-5p_1ss10AC	76	-18.81
ENSAPLG00020002062:ENSAPLT00020003049	mmu-miR-23b-3p_R+2	70	-34.45
ENSAPLG00020002062:ENSAPLT00020003049	oan-miR-15a-5p_R+2	69	-17.13
ENSAPLG00020002062:ENSAPLT00020003049	oan-miR-429-3p	73	-15.01
ENSAPLG00020002062:ENSAPLT00020003049	pal-miR-216b-5p	89	-12.63
ENSAPLG00020002062:ENSAPLT00020003113	hsa-miR-4286_R+1	93	-21.28
ENSAPLG00020002062:ENSAPLT00020003113	hsa-miR-4286_R+1_1ss9CT	93	-21.58
ENSAPLG00020002062:ENSAPLT00020003113	mdo-miR-130c-1-5p_1ss10AC	76	-18.81
ENSAPLG00020002062:ENSAPLT00020003113	mmu-miR-23b-3p_R+2	70	-34.45
ENSAPLG00020002062:ENSAPLT00020003113	oan-miR-15a-5p_R+2	69	-17.13
ENSAPLG00020002062:ENSAPLT00020003113	oan-miR-429-3p	73	-15.01
ENSAPLG00020002062:ENSAPLT00020003113	pal-miR-216b-5p	89	-12.63
ENSAPLG00020002105:ENSAPLT00020003109	PC-3p-1313_1329	68	-16.4
ENSAPLG00020002105:ENSAPLT00020003109	PC-3p-32058_18	93	-26.48
ENSAPLG00020002105:ENSAPLT00020003109	PC-5p-8168_133	91	-15.87
ENSAPLG00020002105:ENSAPLT00020003109	cgr-miR-210-3p_R+1_1ss21GT	90	-21.27
ENSAPLG00020002105:ENSAPLT00020003109	hsa-miR-15a-5p	97	-13.22
ENSAPLG00020002105:ENSAPLT00020003109	hsa-miR-181b-2-3p_R+2	92	-12.29
ENSAPLG00020002105:ENSAPLT00020003109	hsa-miR-214-3p	78	-13.92
ENSAPLG00020002105:ENSAPLT00020003109	hsa-mir-5100-p3_1ss17TC	81	-20.37
ENSAPLG00020002105:ENSAPLT00020003109	hsa-mir-5100-p5_1ss17TC	81	-20.37
ENSAPLG00020002105:ENSAPLT00020003109	mdo-miR-130c-1-5p_1ss10AC	65	-13.59
ENSAPLG00020002105:ENSAPLT00020003109	mdo-miR-16b-5p_2ss12CA15AT	97	-17.47
ENSAPLG00020002105:ENSAPLT00020003109	mdo-miR-210-3p_L-1R+3	90	-21.27
ENSAPLG00020002105:ENSAPLT00020003109	oan-miR-1416	69	-12.79
ENSAPLG00020002105:ENSAPLT00020003109	oan-miR-1416_R+1_1ss22CA	68	-12.79
ENSAPLG00020002105:ENSAPLT00020003109	oan-miR-1416_R-3	69	-12.79
ENSAPLG00020002105:ENSAPLT00020003109	oan-miR-15a-5p_R+2	97	-13.41
ENSAPLG00020002105:ENSAPLT00020003109	oan-miR-16b-5p_R+2	97	-13.74
ENSAPLG00020002143:ENSAPLT00020003168	PC-3p-39407_11	68	-29.54
ENSAPLG00020002143:ENSAPLT00020003168	hsa-miR-15a-5p	51	-16.83
ENSAPLG00020002143:ENSAPLT00020003168	mmu-miR-2137_L-2R-1_1ss16AG	51	-27.11
ENSAPLG00020002143:ENSAPLT00020003168	oan-miR-15a-5p_R+2	50	-17.92
ENSAPLG00020002174:ENSAPLT00020003196	PC-3p-1825_838	89	-13.5
ENSAPLG00020002174:ENSAPLT00020003196	PC-5p-1825_838	89	-13.5
ENSAPLG00020002174:ENSAPLT00020003196	PC-5p-20845_38	86	-24.6
ENSAPLG00020002174:ENSAPLT00020003196	PC-5p-3189_415	90	-14.95
ENSAPLG00020002174:ENSAPLT00020003196	hsa-miR-1-3p	87	-11.16
ENSAPLG00020002174:ENSAPLT00020003196	hsa-miR-1-3p_R+1	87	-11.16
ENSAPLG00020002174:ENSAPLT00020003196	hsa-miR-1-3p_R+1_1ss22TC	87	-13.2
ENSAPLG00020002174:ENSAPLT00020003196	hsa-miR-32-3p_R-1_2ss15TC20TC	85	-13.06
ENSAPLG00020002174:ENSAPLT00020003196	hsa-miR-338-3p_R+1	52	-18.18
ENSAPLG00020002174:ENSAPLT00020003196	mdo-miR-31-5p_L-2	93	-11.47
ENSAPLG00020002174:ENSAPLT00020003196	mmu-miR-1a-3p	87	-11.16
ENSAPLG00020002174:ENSAPLT00020003196	mmu-miR-206-3p_1ss22GA	87	-11.16
ENSAPLG00020002174:ENSAPLT00020003196	ssc-miR-206_R+1	87	-11.16
ENSAPLG00020002178:ENSAPLT00020003220	PC-3p-26926_25	82	-17.47
ENSAPLG00020002178:ENSAPLT00020003220	hsa-miR-107_R-2	98	-47.32
ENSAPLG00020002178:ENSAPLT00020003220	hsa-miR-129-5p	56	-12.46
ENSAPLG00020002178:ENSAPLT00020003220	hsa-miR-152-3p_R+1_1ss10GC	50	-11.91
ENSAPLG00020002178:ENSAPLT00020003220	hsa-miR-15a-5p	91	-18.02
ENSAPLG00020002178:ENSAPLT00020003220	hsa-miR-18a-3p	72	-19.87
ENSAPLG00020002178:ENSAPLT00020003220	hsa-miR-18b-3p_L+3R-3_1ss16CT	71	-15.18
ENSAPLG00020002178:ENSAPLT00020003220	mdo-miR-130c-1-5p_1ss10AC	98	-11.86
ENSAPLG00020002178:ENSAPLT00020003220	mdo-miR-139-3p_1ss8AG	67	-36.47
ENSAPLG00020002178:ENSAPLT00020003220	mdo-miR-16b-5p_2ss12CA15AT	87	-15.34
ENSAPLG00020002178:ENSAPLT00020003220	mdo-miR-210-5p	83	-14.85
ENSAPLG00020002178:ENSAPLT00020003220	mmu-miR-129-5p	56	-12.46
ENSAPLG00020002178:ENSAPLT00020003220	mmu-mir-6236-p3_1	99	-10.28
ENSAPLG00020002178:ENSAPLT00020003220	mmu-mir-6236-p3_2	99	-23.9
ENSAPLG00020002178:ENSAPLT00020003220	mmu-mir-6236-p3_3	68	-16.55
ENSAPLG00020002178:ENSAPLT00020003220	mmu-mir-6236-p5_1	68	-16.55
ENSAPLG00020002178:ENSAPLT00020003220	mmu-mir-6236-p5_2	68	-17.65
ENSAPLG00020002178:ENSAPLT00020003220	oan-miR-15a-5p_R+2	91	-18.25
ENSAPLG00020002178:ENSAPLT00020003220	oan-miR-16b-3p_R+1	65	-10.15
ENSAPLG00020002178:ENSAPLT00020003220	oan-miR-16b-5p_R+2	86	-25.83
ENSAPLG00020002180:ENSAPLT00020003204	PC-3p-21119_38	81	-13.18
ENSAPLG00020002180:ENSAPLT00020003204	PC-3p-39407_11	84	-121.55
ENSAPLG00020002180:ENSAPLT00020003204	PC-3p-685_3717	81	-13.18
ENSAPLG00020002180:ENSAPLT00020003204	PC-5p-33470_16	54	-22.66
ENSAPLG00020002180:ENSAPLT00020003204	hsa-miR-106a-5p	68	-32.78
ENSAPLG00020002180:ENSAPLT00020003204	hsa-miR-128-1-5p_1ss11GA	89	-39.99
ENSAPLG00020002180:ENSAPLT00020003204	hsa-miR-1306-3p_L+1R+2	54	-22.46
ENSAPLG00020002180:ENSAPLT00020003204	hsa-miR-135b-3p_1ss10TG	89	-39.55
ENSAPLG00020002180:ENSAPLT00020003204	hsa-miR-17-5p	68	-36.78
ENSAPLG00020002180:ENSAPLT00020003204	hsa-miR-20a-5p	73	-33.95
ENSAPLG00020002180:ENSAPLT00020003204	hsa-miR-20b-5p	73	-35.81
ENSAPLG00020002180:ENSAPLT00020003204	hsa-miR-212-5p	59	-42.19
ENSAPLG00020002180:ENSAPLT00020003204	hsa-miR-221-5p_R+1	62	-19.71
ENSAPLG00020002180:ENSAPLT00020003204	hsa-miR-4492_R+1	82	-76.84
ENSAPLG00020002180:ENSAPLT00020003204	mmu-miR-5100_L-1_1ss21TC	87	-17.08
ENSAPLG00020002180:ENSAPLT00020003204	mmu-mir-6240-p3_1ss6AG	65	-57.66
ENSAPLG00020002183:ENSAPLT00020003206	PC-3p-17073_51	52	-17.71
ENSAPLG00020002183:ENSAPLT00020003206	PC-3p-28926_22	81	-17.7
ENSAPLG00020002183:ENSAPLT00020003206	PC-3p-32058_18	81	-17.95
ENSAPLG00020002183:ENSAPLT00020003206	PC-5p-10223_101	52	-35.61
ENSAPLG00020002183:ENSAPLT00020003206	PC-5p-30379_20	78	-19.05
ENSAPLG00020002183:ENSAPLT00020003206	PC-5p-4557_266	62	-59.26
ENSAPLG00020002183:ENSAPLT00020003206	bta-miR-30f	65	-29.21
ENSAPLG00020002183:ENSAPLT00020003206	hsa-miR-1-3p	65	-17.28
ENSAPLG00020002183:ENSAPLT00020003206	hsa-miR-1-3p_R+1	65	-17.28
ENSAPLG00020002183:ENSAPLT00020003206	hsa-miR-1-3p_R+1_1ss22TC	65	-19.91
ENSAPLG00020002183:ENSAPLT00020003206	mdo-miR-16b-5p_2ss12CA15AT	72	-22.68
ENSAPLG00020002183:ENSAPLT00020003206	mdo-miR-31-5p_L-2	68	-17
ENSAPLG00020002183:ENSAPLT00020003206	mmu-miR-129-1-3p_1ss20TG	70	-16.8
ENSAPLG00020002183:ENSAPLT00020003206	mmu-miR-1a-3p	65	-17.28
ENSAPLG00020002183:ENSAPLT00020003206	mmu-miR-206-3p_1ss22GA	60	-16.25
ENSAPLG00020002183:ENSAPLT00020003206	mmu-miR-6240_L-2R-5_1ss21AG	53	-13.38
ENSAPLG00020002183:ENSAPLT00020003206	oan-miR-16b-5p_R+2	73	-25.19
ENSAPLG00020002183:ENSAPLT00020003206	ssc-miR-206_R+1	60	-16.25
ENSAPLG00020002185:ENSAPLT00020003208	PC-3p-13954_68	93	-14.7
ENSAPLG00020002185:ENSAPLT00020003208	PC-3p-16061_56	75	-11.49
ENSAPLG00020002185:ENSAPLT00020003208	PC-5p-16217_55	86	-30.18
ENSAPLG00020002185:ENSAPLT00020003208	PC-5p-30976_19	71	-13.58
ENSAPLG00020002185:ENSAPLT00020003208	bta-miR-11987_L-1_1ss8TA	53	-19.7
ENSAPLG00020002185:ENSAPLT00020003208	eca-miR-145	83	-29.96
ENSAPLG00020002185:ENSAPLT00020003208	hsa-miR-107_R-2	69	-34.55
ENSAPLG00020002185:ENSAPLT00020003208	hsa-miR-15a-5p	75	-33.8
ENSAPLG00020002185:ENSAPLT00020003208	hsa-miR-18a-3p	51	-18.75
ENSAPLG00020002185:ENSAPLT00020003208	hsa-miR-218-5p_R+1	57	-14.22
ENSAPLG00020002185:ENSAPLT00020003208	hsa-miR-221-3p	68	-20.54
ENSAPLG00020002185:ENSAPLT00020003208	hsa-miR-499a-5p_R+1_1ss11CT	91	-11.07
ENSAPLG00020002185:ENSAPLT00020003208	hsa-miR-7-5p	53	-10.36
ENSAPLG00020002185:ENSAPLT00020003208	mdo-miR-130c-1-5p_1ss10AC	66	-12.7
ENSAPLG00020002185:ENSAPLT00020003208	mdo-miR-16b-5p_2ss12CA15AT	62	-44.57
ENSAPLG00020002185:ENSAPLT00020003208	oan-miR-15a-5p_R+2	75	-52.67
ENSAPLG00020002185:ENSAPLT00020003208	oan-miR-16b-5p_R+2	72	-74.26
ENSAPLG00020002185:ENSAPLT00020003208	oan-miR-218-5p_R+1	57	-14.22
ENSAPLG00020002185:ENSAPLT00020003208	oan-miR-222b-3p_R+3	64	-14.3
ENSAPLG00020002185:ENSAPLT00020003208	ssc-miR-223_R+2	80	-14.01
ENSAPLG00020002276:ENSAPLT00020003642	PC-3p-19105_44	57	-14.54
ENSAPLG00020002276:ENSAPLT00020003642	PC-5p-23480_32	96	-34.82
ENSAPLG00020002276:ENSAPLT00020003642	PC-5p-25804_27	67	-21.29
ENSAPLG00020002276:ENSAPLT00020003642	PC-5p-30379_20	67	-18.06
ENSAPLG00020002276:ENSAPLT00020003642	bta-miR-150_R-3_1ss12TC	97	-14.57
ENSAPLG00020002276:ENSAPLT00020003642	cgr-miR-152-3p_L+1_1ss11GC	96	-14.62
ENSAPLG00020002276:ENSAPLT00020003642	eca-miR-145	85	-12.32
ENSAPLG00020002276:ENSAPLT00020003642	hsa-miR-1-3p	88	-13.01
ENSAPLG00020002276:ENSAPLT00020003642	hsa-miR-1-3p_R+1	88	-15.71
ENSAPLG00020002276:ENSAPLT00020003642	hsa-miR-1-3p_R+1_1ss22TC	88	-15.83
ENSAPLG00020002276:ENSAPLT00020003642	hsa-miR-152-3p_L+1_1ss11GC	96	-14.62
ENSAPLG00020002276:ENSAPLT00020003642	hsa-miR-203a-3p_1ss21AT	74	-11.38
ENSAPLG00020002276:ENSAPLT00020003642	hsa-miR-22-5p	67	-32.19
ENSAPLG00020002276:ENSAPLT00020003642	mdo-miR-130c-1-5p_1ss10AC	63	-12.74
ENSAPLG00020002276:ENSAPLT00020003642	mdo-miR-1805-3p_R-1	84	-11.45
ENSAPLG00020002276:ENSAPLT00020003642	mmu-miR-1a-3p	88	-13.01
ENSAPLG00020002276:ENSAPLT00020003642	mmu-miR-206-3p_1ss22GA	88	-21.13
ENSAPLG00020002276:ENSAPLT00020003642	mmu-mir-6236-p3_3	90	-12.18
ENSAPLG00020002276:ENSAPLT00020003642	mmu-mir-6236-p5_1	90	-12.18
ENSAPLG00020002276:ENSAPLT00020003642	mmu-mir-6236-p5_2	90	-15.07
ENSAPLG00020002276:ENSAPLT00020003642	oan-miR-137b-3p	65	-10.9
ENSAPLG00020002276:ENSAPLT00020003642	ssc-miR-206_R+1	88	-21.13
ENSAPLG00020002309:ENSAPLT00020004701	PC-3p-1619_989	63	-19.8
ENSAPLG00020002309:ENSAPLT00020004701	PC-3p-1825_838	81	-16.88
ENSAPLG00020002309:ENSAPLT00020004701	PC-5p-12122_82	90	-27.94
ENSAPLG00020002309:ENSAPLT00020004701	PC-5p-1825_838	81	-16.88
ENSAPLG00020002309:ENSAPLT00020004701	PC-5p-21529_37	88	-44.81
ENSAPLG00020002309:ENSAPLT00020004701	PC-5p-30976_19	60	-17.26
ENSAPLG00020002309:ENSAPLT00020004701	PC-5p-82_111163	90	-28.47
ENSAPLG00020002309:ENSAPLT00020004701	bta-miR-2478_L-2_1ss6CA	52	-16.09
ENSAPLG00020002309:ENSAPLT00020004701	eca-miR-145	83	-17.02
ENSAPLG00020002309:ENSAPLT00020004701	hsa-miR-132-3p	58	-21.31
ENSAPLG00020002309:ENSAPLT00020004701	hsa-miR-146a-5p_R+1	90	-27.94
ENSAPLG00020002309:ENSAPLT00020004701	hsa-miR-146b-5p_R-1_1ss22TG	90	-29.08
ENSAPLG00020002309:ENSAPLT00020004701	hsa-miR-26a-5p_1ss22TG	99	-14.65
ENSAPLG00020002309:ENSAPLT00020004701	hsa-miR-27b-3p	78	-13.52
ENSAPLG00020002309:ENSAPLT00020004701	hsa-miR-29a-5p_R+1	76	-13.26
ENSAPLG00020002309:ENSAPLT00020004701	hsa-miR-301a-3p_1ss11GA	91	-13.18
ENSAPLG00020002309:ENSAPLT00020004701	mdo-miR-146a-5p_R+4	90	-28.78
ENSAPLG00020002309:ENSAPLT00020004701	mmu-miR-3968_L-3_1ss14AT	94	-14.47
ENSAPLG00020002310:ENSAPLT00020003372	PC-5p-30379_20	79	-21.37
ENSAPLG00020002310:ENSAPLT00020003372	PC-5p-4557_266	83	-19.73
ENSAPLG00020002310:ENSAPLT00020003372	bta-miR-11987_L-1R-1_1ss8TA	67	-24.35
ENSAPLG00020002310:ENSAPLT00020003372	bta-miR-11987_L-1_1ss8TA	69	-26.21
ENSAPLG00020002310:ENSAPLT00020003372	hsa-miR-125b-2-3p_L-2R+2	95	-17.86
ENSAPLG00020002310:ENSAPLT00020003372	mdo-miR-130c-1-5p_1ss10AC	90	-14.59
ENSAPLG00020002310:ENSAPLT00020003372	mdo-miR-30e-3p	98	-10.66
ENSAPLG00020002317:ENSAPLT00020003404	PC-3p-15264_60	62	-14.95
ENSAPLG00020002317:ENSAPLT00020003404	PC-3p-1988_754	80	-12
ENSAPLG00020002317:ENSAPLT00020003404	PC-3p-4983_238	97	-11.21
ENSAPLG00020002317:ENSAPLT00020003404	hsa-miR-106a-5p	95	-11.58
ENSAPLG00020002317:ENSAPLT00020003404	hsa-miR-125b-2-3p_L-2R+2	86	-35.14
ENSAPLG00020002317:ENSAPLT00020003404	hsa-miR-17-5p	95	-11.34
ENSAPLG00020002317:ENSAPLT00020003404	hsa-miR-199a-5p	88	-21.54
ENSAPLG00020002317:ENSAPLT00020003404	hsa-miR-20a-5p	95	-13.88
ENSAPLG00020002317:ENSAPLT00020003404	hsa-miR-20b-5p	95	-12.03
ENSAPLG00020002317:ENSAPLT00020003404	hsa-miR-214-5p	58	-17.84
ENSAPLG00020002317:ENSAPLT00020003404	mmu-miR-199a-5p	88	-21.54
ENSAPLG00020002317:ENSAPLT00020003404	mmu-miR-23b-3p_R+2	57	-19.17
ENSAPLG00020002318:ENSAPLT00020003382	PC-3p-439_7829	96	-18.32
ENSAPLG00020002318:ENSAPLT00020003382	PC-5p-20845_38	66	-24.93
ENSAPLG00020002318:ENSAPLT00020003382	PC-5p-3189_415	91	-18.37
ENSAPLG00020002318:ENSAPLT00020003382	hsa-miR-101-5p_L+1R-1	65	-14.61
ENSAPLG00020002318:ENSAPLT00020003382	hsa-miR-133a-5p	92	-14.32
ENSAPLG00020002318:ENSAPLT00020003382	hsa-miR-3120-3p	63	-18.51
ENSAPLG00020002318:ENSAPLT00020003382	hsa-miR-4454_L-2	66	-17.56
ENSAPLG00020002318:ENSAPLT00020003382	mmu-mir-6240-p3_1ss19GT	89	-18.4
ENSAPLG00020002373:ENSAPLT00020003467	PC-3p-439_7829	80	-27.61
ENSAPLG00020002373:ENSAPLT00020003467	hsa-miR-4492_R+1	75	-28.93
ENSAPLG00020002396:ENSAPLT00020003596	PC-3p-16061_56	88	-26.72
ENSAPLG00020002396:ENSAPLT00020003596	PC-5p-17926_48	86	-22.12
ENSAPLG00020002396:ENSAPLT00020003596	eca-miR-145	62	-21.92
ENSAPLG00020002396:ENSAPLT00020003596	hsa-miR-1-3p	50	-10.6
ENSAPLG00020002396:ENSAPLT00020003596	hsa-miR-1-3p_R+1	50	-12.4
ENSAPLG00020002396:ENSAPLT00020003596	hsa-miR-1-3p_R+1_1ss22TC	50	-10.6
ENSAPLG00020002396:ENSAPLT00020003596	hsa-miR-129-5p	53	-13.35
ENSAPLG00020002396:ENSAPLT00020003596	hsa-miR-214-3p	94	-18.33
ENSAPLG00020002396:ENSAPLT00020003596	hsa-miR-217-5p	86	-29.37
ENSAPLG00020002396:ENSAPLT00020003596	mmu-miR-129-5p	53	-13.35
ENSAPLG00020002396:ENSAPLT00020003596	mmu-miR-1a-3p	50	-10.6
ENSAPLG00020002396:ENSAPLT00020003596	mmu-miR-206-3p_1ss22GA	58	-16.12
ENSAPLG00020002396:ENSAPLT00020003596	mmu-miR-23b-3p_R+2	74	-12.69
ENSAPLG00020002396:ENSAPLT00020003596	mmu-miR-3968_L-3_1ss14AT	96	-12.86
ENSAPLG00020002396:ENSAPLT00020003596	pal-miR-9226-5p_L-1	60	-18.1
ENSAPLG00020002396:ENSAPLT00020003596	ssc-miR-206_R+1	58	-16.37
ENSAPLG00020002396:ENSAPLT00020003596	ssc-miR-223_R+2	60	-38.07
ENSAPLG00020002398:ENSAPLT00020003538	PC-3p-19105_44	66	-12.69
ENSAPLG00020002398:ENSAPLT00020003538	PC-3p-32058_18	62	-63.31
ENSAPLG00020002398:ENSAPLT00020003538	PC-5p-20845_38	97	-17.95
ENSAPLG00020002398:ENSAPLT00020003538	hsa-miR-135b-3p_1ss10TG	94	-26.92
ENSAPLG00020002398:ENSAPLT00020003538	hsa-miR-18a-3p	76	-28.23
ENSAPLG00020002398:ENSAPLT00020003538	hsa-miR-203a-3p_1ss21AT	83	-10.55
ENSAPLG00020002398:ENSAPLT00020003538	hsa-miR-34a-3p	60	-18.52
ENSAPLG00020002398:ENSAPLT00020003538	hsa-miR-34c-5p	55	-40.58
ENSAPLG00020002398:ENSAPLT00020003538	mdo-miR-34b-5p	55	-41.12
ENSAPLG00020002398:ENSAPLT00020003538	mmu-mir-6240-p3_1ss19GT	95	-21.82
ENSAPLG00020002398:ENSAPLT00020003538	oan-mir-20b-p3	73	-15.51
ENSAPLG00020002411:ENSAPLT00020003522	PC-3p-1687_938	60	-38.29
ENSAPLG00020002411:ENSAPLT00020003522	PC-5p-21529_37	73	-16.47
ENSAPLG00020002411:ENSAPLT00020003522	bta-miR-193a-5p_R+1	76	-49.56
ENSAPLG00020002411:ENSAPLT00020003522	bta-miR-193a-5p_R+2	76	-49.56
ENSAPLG00020002411:ENSAPLT00020003522	hsa-miR-128-1-5p_1ss11GA	72	-53.79
ENSAPLG00020002411:ENSAPLT00020003522	hsa-miR-129-5p	80	-48.1
ENSAPLG00020002411:ENSAPLT00020003522	hsa-miR-15a-5p	82	-49.21
ENSAPLG00020002411:ENSAPLT00020003522	hsa-miR-18b-3p_L+3R-3_1ss16CT	53	-43.62
ENSAPLG00020002411:ENSAPLT00020003522	hsa-miR-22-5p	90	-15.57
ENSAPLG00020002411:ENSAPLT00020003522	hsa-miR-34c-3p_1ss16GA	60	-16.8
ENSAPLG00020002411:ENSAPLT00020003522	hsa-miR-7-5p	78	-35.36
ENSAPLG00020002411:ENSAPLT00020003522	hsa-miR-7704_R-1_1ss8GC	67	-25.36
ENSAPLG00020002411:ENSAPLT00020003522	hsa-miR-92a-1-5p_1ss12GA	88	-35.71
ENSAPLG00020002411:ENSAPLT00020003522	mdo-miR-139-3p_1ss8AG	58	-37.93
ENSAPLG00020002411:ENSAPLT00020003522	mdo-miR-16b-5p_2ss12CA15AT	83	-48.65
ENSAPLG00020002411:ENSAPLT00020003522	mmu-miR-129-1-3p_1ss20TG	51	-13.9
ENSAPLG00020002411:ENSAPLT00020003522	mmu-miR-129-5p	80	-48.1
ENSAPLG00020002411:ENSAPLT00020003522	mmu-miR-2137_1ss16AG	97	-161.73
ENSAPLG00020002411:ENSAPLT00020003522	oan-miR-15a-5p_R+2	82	-50.16
ENSAPLG00020002411:ENSAPLT00020003522	oan-miR-16b-5p_R+2	83	-47.18
ENSAPLG00020002411:ENSAPLT00020003522	oan-miR-92a-2-5p_R+1	88	-65.14
ENSAPLG00020002426:ENSAPLT00020003537	PC-3p-1619_989	78	-11.82
ENSAPLG00020002426:ENSAPLT00020003537	PC-3p-17073_51	77	-15.3
ENSAPLG00020002426:ENSAPLT00020003537	bta-miR-11987_L-1R-1_1ss8TA	86	-15.33
ENSAPLG00020002426:ENSAPLT00020003537	bta-miR-11987_L-1_1ss8TA	86	-16.17
ENSAPLG00020002426:ENSAPLT00020003537	bta-miR-30f	73	-14.43
ENSAPLG00020002426:ENSAPLT00020003537	hsa-miR-1-3p	78	-16.49
ENSAPLG00020002426:ENSAPLT00020003537	hsa-miR-1-3p_R+1	78	-16.49
ENSAPLG00020002426:ENSAPLT00020003537	hsa-miR-1-3p_R+1_1ss22TC	78	-16.49
ENSAPLG00020002426:ENSAPLT00020003537	hsa-miR-106a-5p	96	-18.21
ENSAPLG00020002426:ENSAPLT00020003537	hsa-miR-132-3p	78	-10.14
ENSAPLG00020002426:ENSAPLT00020003537	hsa-miR-17-5p	96	-17.97
ENSAPLG00020002426:ENSAPLT00020003537	hsa-miR-20a-5p	96	-31.81
ENSAPLG00020002426:ENSAPLT00020003537	hsa-miR-20b-5p	96	-31.39
ENSAPLG00020002426:ENSAPLT00020003537	hsa-miR-3120-3p	73	-59.51
ENSAPLG00020002426:ENSAPLT00020003537	hsa-miR-32-3p_R-1_2ss15TC20TC	70	-15.06
ENSAPLG00020002426:ENSAPLT00020003537	mdo-miR-551b-5p_1ss17GA	91	-13.05
ENSAPLG00020002426:ENSAPLT00020003537	mmu-miR-1a-3p	78	-16.49
ENSAPLG00020002426:ENSAPLT00020003537	mmu-miR-206-3p_1ss22GA	76	-33.27
ENSAPLG00020002426:ENSAPLT00020003537	mmu-miR-23b-3p_R+2	72	-11.7
ENSAPLG00020002426:ENSAPLT00020003537	ssc-miR-206_R+1	76	-33.27
ENSAPLG00020002480:ENSAPLT00020003623	bta-miR-150_R-3_1ss12TC	99	-14.14
ENSAPLG00020002480:ENSAPLT00020003623	cpo-miR-223-5p_1ss23GT	99	-10.16
ENSAPLG00020002480:ENSAPLT00020003623	hsa-miR-181b-2-3p_R+2	90	-12.23
ENSAPLG00020002480:ENSAPLT00020003623	hsa-miR-3120-3p	61	-12.7
ENSAPLG00020002480:ENSAPLT00020003623	mmu-mir-6236-p3_1	94	-16.02
ENSAPLG00020002480:ENSAPLT00020003623	mmu-mir-6236-p3_2	94	-16.19
ENSAPLG00020002545:ENSAPLT00020003708	PC-3p-1313_1329	94	-11.36
ENSAPLG00020002557:ENSAPLT00020014800	PC-5p-17926_48	88	-15.15
ENSAPLG00020002557:ENSAPLT00020014800	hsa-miR-106a-5p	71	-20.73
ENSAPLG00020002557:ENSAPLT00020014800	hsa-miR-107_R-2	76	-31.71
ENSAPLG00020002557:ENSAPLT00020014800	hsa-miR-125b-2-3p_L-2R+2	93	-13.06
ENSAPLG00020002557:ENSAPLT00020014800	hsa-miR-17-5p	71	-19.1
ENSAPLG00020002557:ENSAPLT00020014800	hsa-miR-20a-5p	74	-18.01
ENSAPLG00020002557:ENSAPLT00020014800	hsa-miR-20b-5p	74	-19.82
ENSAPLG00020002557:ENSAPLT00020014800	oan-miR-429-3p	65	-16.01
ENSAPLG00020002557:ENSAPLT00020014800	pal-miR-9226-5p_L-3	90	-14.64
ENSAPLG00020002582:ENSAPLT00020003784	PC-5p-9915_105	96	-31.29
ENSAPLG00020002582:ENSAPLT00020003784	hsa-miR-128-1-5p_1ss11GA	95	-21.4
ENSAPLG00020002582:ENSAPLT00020003784	hsa-miR-23a-5p_2ss12GC17GC	50	-26.22
ENSAPLG00020002583:ENSAPLT00020003763	PC-3p-14701_64	73	-23.64
ENSAPLG00020002583:ENSAPLT00020003763	PC-3p-16061_56	68	-44.06
ENSAPLG00020002583:ENSAPLT00020003763	PC-3p-1619_989	85	-21.93
ENSAPLG00020002583:ENSAPLT00020003763	PC-3p-32058_18	72	-16.13
ENSAPLG00020002583:ENSAPLT00020003763	PC-5p-1413_1194	86	-13.42
[truncated: 10,696 more rows]

## Sheet: 2_miRNA_lncRNA
lncRNA	miRNA	TargetScan_score	miranda_Energy
.:MSTRG.11116.1	bta-miR-11980_R-1_1ss4CG	55	-15.86
.:MSTRG.12090.1	bta-miR-11980_R-1_1ss4CG	90	-23.28
.:MSTRG.12700.1	bta-miR-11980_R-1_1ss4CG	98	-16.6
.:MSTRG.132.1	bta-miR-11980_R-1_1ss4CG	83	-18.37
.:MSTRG.13501.1	bta-miR-11980_R-1_1ss4CG	74	-24.15
.:MSTRG.13625.1	bta-miR-11980_R-1_1ss4CG	50	-18.79
.:MSTRG.14809.1	bta-miR-11980_R-1_1ss4CG	83	-17.89
.:MSTRG.15443.1	bta-miR-11980_R-1_1ss4CG	86	-18.14
.:MSTRG.16465.2	bta-miR-11980_R-1_1ss4CG	93	-20.68
.:MSTRG.16465.3	bta-miR-11980_R-1_1ss4CG	93	-20.68
.:MSTRG.17045.1	bta-miR-11980_R-1_1ss4CG	89	-20.66
.:MSTRG.4036.1	bta-miR-11980_R-1_1ss4CG	99	-20.22
.:MSTRG.4868.5	bta-miR-11980_R-1_1ss4CG	71	-20.85
.:MSTRG.4868.6	bta-miR-11980_R-1_1ss4CG	71	-20.85
.:MSTRG.4868.7	bta-miR-11980_R-1_1ss4CG	71	-20.85
.:MSTRG.4869.1	bta-miR-11980_R-1_1ss4CG	69	-17.9
.:MSTRG.5930.1	bta-miR-11980_R-1_1ss4CG	97	-25.94
.:MSTRG.6361.1	bta-miR-11980_R-1_1ss4CG	53	-43.99
.:MSTRG.6364.1	bta-miR-11980_R-1_1ss4CG	91	-18.43
.:MSTRG.6366.1	bta-miR-11980_R-1_1ss4CG	66	-33.51
.:MSTRG.6403.1	bta-miR-11980_R-1_1ss4CG	52	-17.29
.:MSTRG.6991.1	bta-miR-11980_R-1_1ss4CG	97	-19.06
.:MSTRG.783.1	bta-miR-11980_R-1_1ss4CG	89	-22.87
.:MSTRG.7853.1	bta-miR-11980_R-1_1ss4CG	88	-20.88
.:MSTRG.9268.1	bta-miR-11980_R-1_1ss4CG	54	-26.54
ENSAPLG00020000246:MSTRG.3623.1	bta-miR-11980_R-1_1ss4CG	63	-21.82
ENSAPLG00020001428:ENSAPLT00020002101	bta-miR-11980_R-1_1ss4CG	98	-27.26
ENSAPLG00020002672:MSTRG.14873.2	bta-miR-11980_R-1_1ss4CG	96	-19.48
ENSAPLG00020003178:ENSAPLT00020004617	bta-miR-11980_R-1_1ss4CG	92	-25.49
ENSAPLG00020003911:ENSAPLT00020005722	bta-miR-11980_R-1_1ss4CG	96	-17.71
ENSAPLG00020007630:ENSAPLT00020011160	bta-miR-11980_R-1_1ss4CG	57	-21.64
ENSAPLG00020009944:MSTRG.4210.1	bta-miR-11980_R-1_1ss4CG	86	-24.04
ENSAPLG00020011344:MSTRG.6178.1	bta-miR-11980_R-1_1ss4CG	65	-19.47
ENSAPLG00020012189:MSTRG.4224.2	bta-miR-11980_R-1_1ss4CG	90	-15.88
ENSAPLG00020012309:MSTRG.14314.1	bta-miR-11980_R-1_1ss4CG	99	-16.97
ENSAPLG00020013569:MSTRG.5840.2	bta-miR-11980_R-1_1ss4CG	68	-23.33
ENSAPLG00020017860:ENSAPLT00020028154	bta-miR-11980_R-1_1ss4CG	97	-16.21
.:MSTRG.10946.1	bta-miR-11987_L-1_1ss8TA	67	-53.25
.:MSTRG.1130.1	bta-miR-11987_L-1_1ss8TA	76	-38.92
.:MSTRG.1143.1	bta-miR-11987_L-1_1ss8TA	79	-34.48
.:MSTRG.11519.1	bta-miR-11987_L-1_1ss8TA	54	-16.58
.:MSTRG.11541.1	bta-miR-11987_L-1_1ss8TA	63	-17.52
.:MSTRG.11636.1	bta-miR-11987_L-1_1ss8TA	63	-89.45
.:MSTRG.11744.1	bta-miR-11987_L-1_1ss8TA	87	-12.62
.:MSTRG.11745.1	bta-miR-11987_L-1_1ss8TA	92	-17.37
.:MSTRG.11746.1	bta-miR-11987_L-1_1ss8TA	77	-19.88
.:MSTRG.11786.1	bta-miR-11987_L-1_1ss8TA	55	-50.83
.:MSTRG.11917.1	bta-miR-11987_L-1_1ss8TA	99	-12.94
.:MSTRG.11917.2	bta-miR-11987_L-1_1ss8TA	99	-12.94
.:MSTRG.11960.1	bta-miR-11987_L-1_1ss8TA	50	-58.54
.:MSTRG.12091.1	bta-miR-11987_L-1_1ss8TA	69	-53.2
.:MSTRG.12092.1	bta-miR-11987_L-1_1ss8TA	78	-48.79
.:MSTRG.12130.1	bta-miR-11987_L-1_1ss8TA	99	-34.45
.:MSTRG.12133.1	bta-miR-11987_L-1_1ss8TA	96	-45.81
.:MSTRG.12133.2	bta-miR-11987_L-1_1ss8TA	97	-45.81
.:MSTRG.12133.7	bta-miR-11987_L-1_1ss8TA	62	-11.13
.:MSTRG.12133.9	bta-miR-11987_L-1_1ss8TA	88	-13.91
.:MSTRG.12327.1	bta-miR-11987_L-1_1ss8TA	74	-42.41
.:MSTRG.1244.1	bta-miR-11987_L-1_1ss8TA	71	-12.95
.:MSTRG.12486.1	bta-miR-11987_L-1_1ss8TA	78	-18.49
.:MSTRG.12911.1	bta-miR-11987_L-1_1ss8TA	69	-11.89
.:MSTRG.13502.1	bta-miR-11987_L-1_1ss8TA	65	-98.47
.:MSTRG.13584.1	bta-miR-11987_L-1_1ss8TA	84	-15.55
.:MSTRG.13625.1	bta-miR-11987_L-1_1ss8TA	75	-30.2
.:MSTRG.13701.1	bta-miR-11987_L-1_1ss8TA	95	-17.01
.:MSTRG.1371.7	bta-miR-11987_L-1_1ss8TA	60	-27.15
.:MSTRG.13818.1	bta-miR-11987_L-1_1ss8TA	67	-11.75
.:MSTRG.13831.1	bta-miR-11987_L-1_1ss8TA	81	-60.54
.:MSTRG.13836.1	bta-miR-11987_L-1_1ss8TA	81	-16.71
.:MSTRG.14015.3	bta-miR-11987_L-1_1ss8TA	96	-28.05
.:MSTRG.14329.2	bta-miR-11987_L-1_1ss8TA	93	-12.37
.:MSTRG.1433.3	bta-miR-11987_L-1_1ss8TA	65	-11.44
.:MSTRG.14605.1	bta-miR-11987_L-1_1ss8TA	89	-17.74
.:MSTRG.14977.2	bta-miR-11987_L-1_1ss8TA	98	-14.15
.:MSTRG.15102.1	bta-miR-11987_L-1_1ss8TA	93	-46.74
.:MSTRG.15508.2	bta-miR-11987_L-1_1ss8TA	66	-72.74
.:MSTRG.15682.1	bta-miR-11987_L-1_1ss8TA	59	-47.64
.:MSTRG.15722.1	bta-miR-11987_L-1_1ss8TA	58	-11.95
.:MSTRG.15750.1	bta-miR-11987_L-1_1ss8TA	67	-35.52
.:MSTRG.15754.1	bta-miR-11987_L-1_1ss8TA	65	-33.8
.:MSTRG.159.1	bta-miR-11987_L-1_1ss8TA	72	-39.71
.:MSTRG.15955.1	bta-miR-11987_L-1_1ss8TA	60	-57.85
.:MSTRG.15957.1	bta-miR-11987_L-1_1ss8TA	59	-70.71
.:MSTRG.15970.1	bta-miR-11987_L-1_1ss8TA	63	-133.18
.:MSTRG.1618.1	bta-miR-11987_L-1_1ss8TA	93	-13.88
.:MSTRG.1625.1	bta-miR-11987_L-1_1ss8TA	71	-40.09
.:MSTRG.16465.2	bta-miR-11987_L-1_1ss8TA	70	-34.08
.:MSTRG.16570.2	bta-miR-11987_L-1_1ss8TA	59	-83.93
.:MSTRG.16713.1	bta-miR-11987_L-1_1ss8TA	56	-21.48
.:MSTRG.17115.1	bta-miR-11987_L-1_1ss8TA	88	-22.65
.:MSTRG.17115.2	bta-miR-11987_L-1_1ss8TA	88	-22.65
.:MSTRG.17141.1	bta-miR-11987_L-1_1ss8TA	75	-15.82
.:MSTRG.1745.1	bta-miR-11987_L-1_1ss8TA	69	-45.32
.:MSTRG.1746.1	bta-miR-11987_L-1_1ss8TA	92	-17.05
.:MSTRG.1747.1	bta-miR-11987_L-1_1ss8TA	53	-49.98
.:MSTRG.1749.1	bta-miR-11987_L-1_1ss8TA	82	-30.57
.:MSTRG.1750.1	bta-miR-11987_L-1_1ss8TA	73	-25.23
.:MSTRG.1780.2	bta-miR-11987_L-1_1ss8TA	61	-16.42
.:MSTRG.1905.1	bta-miR-11987_L-1_1ss8TA	80	-84.98
.:MSTRG.1969.1	bta-miR-11987_L-1_1ss8TA	57	-34.86
.:MSTRG.2140.2	bta-miR-11987_L-1_1ss8TA	78	-25.92
.:MSTRG.2163.1	bta-miR-11987_L-1_1ss8TA	70	-19.82
.:MSTRG.2336.1	bta-miR-11987_L-1_1ss8TA	93	-34.64
.:MSTRG.2582.1	bta-miR-11987_L-1_1ss8TA	84	-15.66
.:MSTRG.2667.1	bta-miR-11987_L-1_1ss8TA	92	-17.63
.:MSTRG.2669.1	bta-miR-11987_L-1_1ss8TA	85	-10.18
.:MSTRG.2721.1	bta-miR-11987_L-1_1ss8TA	98	-17.92
.:MSTRG.2816.1	bta-miR-11987_L-1_1ss8TA	72	-22.59
.:MSTRG.2974.1	bta-miR-11987_L-1_1ss8TA	70	-46.04
.:MSTRG.3010.1	bta-miR-11987_L-1_1ss8TA	86	-13.44
.:MSTRG.3123.1	bta-miR-11987_L-1_1ss8TA	75	-24.9
.:MSTRG.314.1	bta-miR-11987_L-1_1ss8TA	81	-15.84
.:MSTRG.314.2	bta-miR-11987_L-1_1ss8TA	81	-15.84
.:MSTRG.3297.1	bta-miR-11987_L-1_1ss8TA	64	-12.39
.:MSTRG.374.2	bta-miR-11987_L-1_1ss8TA	82	-12.79
.:MSTRG.404.1	bta-miR-11987_L-1_1ss8TA	95	-16.61
.:MSTRG.433.1	bta-miR-11987_L-1_1ss8TA	91	-13.95
.:MSTRG.4485.1	bta-miR-11987_L-1_1ss8TA	62	-18.49
.:MSTRG.4485.2	bta-miR-11987_L-1_1ss8TA	74	-18.49
.:MSTRG.4485.5	bta-miR-11987_L-1_1ss8TA	74	-18.49
.:MSTRG.4485.7	bta-miR-11987_L-1_1ss8TA	74	-18.49
.:MSTRG.4868.5	bta-miR-11987_L-1_1ss8TA	72	-13.29
.:MSTRG.4888.1	bta-miR-11987_L-1_1ss8TA	97	-13.84
.:MSTRG.4988.1	bta-miR-11987_L-1_1ss8TA	96	-11.81
.:MSTRG.5215.2	bta-miR-11987_L-1_1ss8TA	74	-34.54
.:MSTRG.5452.1	bta-miR-11987_L-1_1ss8TA	59	-18.61
.:MSTRG.5888.1	bta-miR-11987_L-1_1ss8TA	50	-19.06
.:MSTRG.5903.1	bta-miR-11987_L-1_1ss8TA	83	-23.07
.:MSTRG.5903.3	bta-miR-11987_L-1_1ss8TA	60	-71.17
.:MSTRG.5903.4	bta-miR-11987_L-1_1ss8TA	68	-23.07
.:MSTRG.5904.1	bta-miR-11987_L-1_1ss8TA	52	-54.07
.:MSTRG.5930.1	bta-miR-11987_L-1_1ss8TA	93	-16.1
.:MSTRG.5930.2	bta-miR-11987_L-1_1ss8TA	88	-45.65
.:MSTRG.5977.1	bta-miR-11987_L-1_1ss8TA	60	-19.28
.:MSTRG.6330.2	bta-miR-11987_L-1_1ss8TA	99	-33.33
.:MSTRG.6361.1	bta-miR-11987_L-1_1ss8TA	53	-157.12
.:MSTRG.6366.1	bta-miR-11987_L-1_1ss8TA	83	-508.2
.:MSTRG.6394.1	bta-miR-11987_L-1_1ss8TA	91	-16.8
.:MSTRG.6403.1	bta-miR-11987_L-1_1ss8TA	88	-12.62
.:MSTRG.6986.1	bta-miR-11987_L-1_1ss8TA	82	-10.91
.:MSTRG.6989.1	bta-miR-11987_L-1_1ss8TA	61	-27.64
.:MSTRG.6991.3	bta-miR-11987_L-1_1ss8TA	92	-16.59
.:MSTRG.7305.1	bta-miR-11987_L-1_1ss8TA	82	-48.23
.:MSTRG.7312.1	bta-miR-11987_L-1_1ss8TA	79	-12.49
.:MSTRG.7636.2	bta-miR-11987_L-1_1ss8TA	84	-88.66
.:MSTRG.7773.1	bta-miR-11987_L-1_1ss8TA	61	-50.68
.:MSTRG.7776.1	bta-miR-11987_L-1_1ss8TA	75	-15.6
.:MSTRG.7776.2	bta-miR-11987_L-1_1ss8TA	65	-14.67
.:MSTRG.794.1	bta-miR-11987_L-1_1ss8TA	94	-19.95
.:MSTRG.795.1	bta-miR-11987_L-1_1ss8TA	85	-63.88
.:MSTRG.797.1	bta-miR-11987_L-1_1ss8TA	76	-33.91
.:MSTRG.8082.1	bta-miR-11987_L-1_1ss8TA	62	-72.35
.:MSTRG.829.1	bta-miR-11987_L-1_1ss8TA	84	-15.71
.:MSTRG.839.1	bta-miR-11987_L-1_1ss8TA	54	-67.24
.:MSTRG.840.1	bta-miR-11987_L-1_1ss8TA	77	-28.32
.:MSTRG.841.1	bta-miR-11987_L-1_1ss8TA	90	-68.91
.:MSTRG.8482.1	bta-miR-11987_L-1_1ss8TA	79	-40.75
.:MSTRG.866.2	bta-miR-11987_L-1_1ss8TA	84	-13.6
.:MSTRG.8768.1	bta-miR-11987_L-1_1ss8TA	57	-38.97
.:MSTRG.8993.1	bta-miR-11987_L-1_1ss8TA	97	-16.42
.:MSTRG.8995.1	bta-miR-11987_L-1_1ss8TA	86	-12.05
.:MSTRG.9014.3	bta-miR-11987_L-1_1ss8TA	74	-79.07
.:MSTRG.9493.1	bta-miR-11987_L-1_1ss8TA	98	-15.77
.:MSTRG.9797.6	bta-miR-11987_L-1_1ss8TA	67	-13.27
.:MSTRG.9904.1	bta-miR-11987_L-1_1ss8TA	89	-32.47
ENSAPLG00020000092:MSTRG.2339.3	bta-miR-11987_L-1_1ss8TA	79	-69.82
ENSAPLG00020000246:MSTRG.3623.1	bta-miR-11987_L-1_1ss8TA	75	-29.53
ENSAPLG00020000431:MSTRG.3632.1	bta-miR-11987_L-1_1ss8TA	89	-47.34
ENSAPLG00020000452:MSTRG.11560.1	bta-miR-11987_L-1_1ss8TA	52	-14.6
ENSAPLG00020000481:MSTRG.8900.1	bta-miR-11987_L-1_1ss8TA	99	-62.2
ENSAPLG00020000481:MSTRG.8901.1	bta-miR-11987_L-1_1ss8TA	90	-75.63
ENSAPLG00020000481:MSTRG.8902.1	bta-miR-11987_L-1_1ss8TA	90	-31.46
ENSAPLG00020000481:MSTRG.8903.1	bta-miR-11987_L-1_1ss8TA	72	-14.08
ENSAPLG00020000667:MSTRG.9060.2	bta-miR-11987_L-1_1ss8TA	95	-14.68
ENSAPLG00020000856:MSTRG.15884.4	bta-miR-11987_L-1_1ss8TA	99	-31.13
ENSAPLG00020000877:MSTRG.8940.1	bta-miR-11987_L-1_1ss8TA	72	-18.8
ENSAPLG00020001321:MSTRG.8756.7	bta-miR-11987_L-1_1ss8TA	83	-14.4
ENSAPLG00020001412:MSTRG.1414.2	bta-miR-11987_L-1_1ss8TA	80	-11.45
ENSAPLG00020001444:MSTRG.13605.6	bta-miR-11987_L-1_1ss8TA	68	-14.97
ENSAPLG00020001543:MSTRG.1423.1	bta-miR-11987_L-1_1ss8TA	51	-16.45
ENSAPLG00020001625:MSTRG.11537.2	bta-miR-11987_L-1_1ss8TA	52	-60.27
ENSAPLG00020001724:ENSAPLT00020002534	bta-miR-11987_L-1_1ss8TA	69	-42.64
ENSAPLG00020002386:MSTRG.13875.2	bta-miR-11987_L-1_1ss8TA	78	-15.87
ENSAPLG00020002867:MSTRG.4076.5	bta-miR-11987_L-1_1ss8TA	95	-13.07
ENSAPLG00020003398:MSTRG.14387.1	bta-miR-11987_L-1_1ss8TA	96	-21.55
ENSAPLG00020003535:MSTRG.13934.1	bta-miR-11987_L-1_1ss8TA	95	-17.7
ENSAPLG00020003535:MSTRG.13935.1	bta-miR-11987_L-1_1ss8TA	94	-35.07
ENSAPLG00020004213:MSTRG.1814.1	bta-miR-11987_L-1_1ss8TA	78	-43.93
ENSAPLG00020004297:MSTRG.6560.2	bta-miR-11987_L-1_1ss8TA	87	-75.19
ENSAPLG00020004422:MSTRG.3605.1	bta-miR-11987_L-1_1ss8TA	80	-30.03
ENSAPLG00020004422:MSTRG.3606.1	bta-miR-11987_L-1_1ss8TA	97	-78.59
ENSAPLG00020004458:MSTRG.1832.1	bta-miR-11987_L-1_1ss8TA	89	-61.99
ENSAPLG00020004534:MSTRG.4586.1	bta-miR-11987_L-1_1ss8TA	85	-19.47
ENSAPLG00020004804:MSTRG.13852.1	bta-miR-11987_L-1_1ss8TA	82	-14.11
ENSAPLG00020005019:MSTRG.16073.1	bta-miR-11987_L-1_1ss8TA	75	-16.34
ENSAPLG00020005526:MSTRG.14572.11	bta-miR-11987_L-1_1ss8TA	76	-17.48
ENSAPLG00020005526:MSTRG.14572.14	bta-miR-11987_L-1_1ss8TA	71	-17.48
ENSAPLG00020005607:MSTRG.2215.1	bta-miR-11987_L-1_1ss8TA	63	-15.82
ENSAPLG00020005610:MSTRG.6201.4	bta-miR-11987_L-1_1ss8TA	55	-85.22
ENSAPLG00020005610:MSTRG.6201.5	bta-miR-11987_L-1_1ss8TA	55	-85.22
ENSAPLG00020005610:MSTRG.6201.6	bta-miR-11987_L-1_1ss8TA	55	-85.22
ENSAPLG00020005641:MSTRG.15701.5	bta-miR-11987_L-1_1ss8TA	62	-52.43
ENSAPLG00020005780:MSTRG.11845.1	bta-miR-11987_L-1_1ss8TA	64	-16.97
ENSAPLG00020006100:MSTRG.12389.1	bta-miR-11987_L-1_1ss8TA	52	-15.23
ENSAPLG00020006220:MSTRG.6629.1	bta-miR-11987_L-1_1ss8TA	97	-13.84
ENSAPLG00020006363:MSTRG.2274.2	bta-miR-11987_L-1_1ss8TA	62	-40.63
ENSAPLG00020006363:MSTRG.2274.3	bta-miR-11987_L-1_1ss8TA	62	-22.14
ENSAPLG00020006825:ENSAPLT00020009964	bta-miR-11987_L-1_1ss8TA	50	-45.01
ENSAPLG00020007377:MSTRG.9710.1	bta-miR-11987_L-1_1ss8TA	71	-16.9
ENSAPLG00020007630:ENSAPLT00020011160	bta-miR-11987_L-1_1ss8TA	70	-16.18
ENSAPLG00020008039:MSTRG.13729.1	bta-miR-11987_L-1_1ss8TA	96	-29.83
ENSAPLG00020009169:MSTRG.588.1	bta-miR-11987_L-1_1ss8TA	73	-19.88
ENSAPLG00020009839:MSTRG.5212.6	bta-miR-11987_L-1_1ss8TA	73	-31.4
ENSAPLG00020009944:MSTRG.4208.1	bta-miR-11987_L-1_1ss8TA	93	-10.87
ENSAPLG00020009944:MSTRG.4210.1	bta-miR-11987_L-1_1ss8TA	90	-60.9
ENSAPLG00020010614:MSTRG.15380.1	bta-miR-11987_L-1_1ss8TA	81	-10.74
ENSAPLG00020010659:MSTRG.2608.1	bta-miR-11987_L-1_1ss8TA	50	-36.16
ENSAPLG00020010700:MSTRG.15388.2	bta-miR-11987_L-1_1ss8TA	56	-18.93
ENSAPLG00020010878:MSTRG.2790.6	bta-miR-11987_L-1_1ss8TA	87	-14.78
ENSAPLG00020011037:MSTRG.6128.1	bta-miR-11987_L-1_1ss8TA	98	-15.7
ENSAPLG00020011496:MSTRG.8322.1	bta-miR-11987_L-1_1ss8TA	53	-42.58
ENSAPLG00020011727:MSTRG.14039.1	bta-miR-11987_L-1_1ss8TA	68	-32.14
ENSAPLG00020011727:MSTRG.14039.2	bta-miR-11987_L-1_1ss8TA	85	-32.14
ENSAPLG00020011727:MSTRG.14039.3	bta-miR-11987_L-1_1ss8TA	68	-32.14
ENSAPLG00020011775:MSTRG.6509.3	bta-miR-11987_L-1_1ss8TA	56	-41.8
ENSAPLG00020012193:MSTRG.4226.1	bta-miR-11987_L-1_1ss8TA	56	-29.16
ENSAPLG00020012256:MSTRG.3222.2	bta-miR-11987_L-1_1ss8TA	58	-44.19
ENSAPLG00020012915:ENSAPLT00020019559	bta-miR-11987_L-1_1ss8TA	96	-53.74
ENSAPLG00020012924:ENSAPLT00020019569	bta-miR-11987_L-1_1ss8TA	66	-10.53
ENSAPLG00020013079:ENSAPLT00020019869	bta-miR-11987_L-1_1ss8TA	80	-41.38
ENSAPLG00020013381:MSTRG.16246.2	bta-miR-11987_L-1_1ss8TA	80	-22.83
ENSAPLG00020013470:MSTRG.4622.3	bta-miR-11987_L-1_1ss8TA	94	-25.85
ENSAPLG00020013502:MSTRG.17447.2	bta-miR-11987_L-1_1ss8TA	70	-20.38
ENSAPLG00020013569:MSTRG.5840.2	bta-miR-11987_L-1_1ss8TA	84	-80.63
ENSAPLG00020013758:ENSAPLT00020020943	bta-miR-11987_L-1_1ss8TA	98	-34.73
ENSAPLG00020013791:ENSAPLT00020021004	bta-miR-11987_L-1_1ss8TA	61	-11.82
ENSAPLG00020013973:MSTRG.17336.1	bta-miR-11987_L-1_1ss8TA	78	-78.47
ENSAPLG00020014244:MSTRG.17352.1	bta-miR-11987_L-1_1ss8TA	57	-20.97
ENSAPLG00020014808:MSTRG.8646.10	bta-miR-11987_L-1_1ss8TA	50	-14.49
ENSAPLG00020014891:MSTRG.7959.3	bta-miR-11987_L-1_1ss8TA	58	-38.53
ENSAPLG00020015616:MSTRG.5711.1	bta-miR-11987_L-1_1ss8TA	54	-13.74
ENSAPLG00020015673:MSTRG.8658.1	bta-miR-11987_L-1_1ss8TA	64	-27.96
ENSAPLG00020017110:MSTRG.10108.1	bta-miR-11987_L-1_1ss8TA	90	-15.02
ENSAPLG00020017508:MSTRG.16984.1	bta-miR-11987_L-1_1ss8TA	97	-17.39
ENSAPLG00020017622:MSTRG.15140.1	bta-miR-11987_L-1_1ss8TA	72	-45.59
ENSAPLG00020017837:MSTRG.15545.3	bta-miR-11987_L-1_1ss8TA	89	-13.02
ENSAPLG00020017837:MSTRG.15545.4	bta-miR-11987_L-1_1ss8TA	89	-13.02
ENSAPLG00020017847:MSTRG.15565.1	bta-miR-11987_L-1_1ss8TA	55	-15.86
ENSAPLG00020017988:MSTRG.2041.1	bta-miR-11987_L-1_1ss8TA	53	-16.4
ENSAPLG00020017988:MSTRG.2042.1	bta-miR-11987_L-1_1ss8TA	88	-10.05
ENSAPLG00020018240:MSTRG.514.1	bta-miR-11987_L-1_1ss8TA	92	-17.46
ENSAPLG00020018418:MSTRG.3868.3	bta-miR-11987_L-1_1ss8TA	79	-27.13
IL8:MSTRG.14007.2	bta-miR-11987_L-1_1ss8TA	81	-53.55
.:MSTRG.10946.1	bta-miR-11987_L-1R-1_1ss8TA	67	-49.67
.:MSTRG.1130.1	bta-miR-11987_L-1R-1_1ss8TA	76	-38.88
.:MSTRG.1143.1	bta-miR-11987_L-1R-1_1ss8TA	79	-34.48
.:MSTRG.11519.1	bta-miR-11987_L-1R-1_1ss8TA	54	-13.75
.:MSTRG.11541.1	bta-miR-11987_L-1R-1_1ss8TA	63	-17.52
.:MSTRG.11636.1	bta-miR-11987_L-1R-1_1ss8TA	63	-67.12
.:MSTRG.11744.1	bta-miR-11987_L-1R-1_1ss8TA	87	-12.62
.:MSTRG.11745.1	bta-miR-11987_L-1R-1_1ss8TA	92	-15.51
.:MSTRG.11746.1	bta-miR-11987_L-1R-1_1ss8TA	77	-12.43
.:MSTRG.11786.1	bta-miR-11987_L-1R-1_1ss8TA	55	-32.99
.:MSTRG.11917.1	bta-miR-11987_L-1R-1_1ss8TA	99	-11.46
.:MSTRG.11917.2	bta-miR-11987_L-1R-1_1ss8TA	99	-11.46
.:MSTRG.11960.1	bta-miR-11987_L-1R-1_1ss8TA	50	-43.17
.:MSTRG.12091.1	bta-miR-11987_L-1R-1_1ss8TA	69	-53.08
.:MSTRG.12092.1	bta-miR-11987_L-1R-1_1ss8TA	78	-48.61
.:MSTRG.12130.1	bta-miR-11987_L-1R-1_1ss8TA	99	-32.5
.:MSTRG.12133.1	bta-miR-11987_L-1R-1_1ss8TA	96	-44.68
.:MSTRG.12133.2	bta-miR-11987_L-1R-1_1ss8TA	97	-44.68
.:MSTRG.12133.7	bta-miR-11987_L-1R-1_1ss8TA	62	-11.13
.:MSTRG.12133.9	bta-miR-11987_L-1R-1_1ss8TA	88	-13.91
.:MSTRG.12327.1	bta-miR-11987_L-1R-1_1ss8TA	74	-24.64
.:MSTRG.1244.1	bta-miR-11987_L-1R-1_1ss8TA	71	-12.95
.:MSTRG.12486.1	bta-miR-11987_L-1R-1_1ss8TA	79	-18.49
.:MSTRG.12911.1	bta-miR-11987_L-1R-1_1ss8TA	69	-11.89
.:MSTRG.13502.1	bta-miR-11987_L-1R-1_1ss8TA	65	-76.99
.:MSTRG.13584.1	bta-miR-11987_L-1R-1_1ss8TA	84	-15.55
.:MSTRG.13625.1	bta-miR-11987_L-1R-1_1ss8TA	75	-30.2
.:MSTRG.13701.1	bta-miR-11987_L-1R-1_1ss8TA	95	-16.2
.:MSTRG.1371.7	bta-miR-11987_L-1R-1_1ss8TA	60	-25.49
.:MSTRG.13818.1	bta-miR-11987_L-1R-1_1ss8TA	67	-11.75
.:MSTRG.13831.1	bta-miR-11987_L-1R-1_1ss8TA	81	-60.38
.:MSTRG.13836.1	bta-miR-11987_L-1R-1_1ss8TA	81	-16.56
.:MSTRG.14015.3	bta-miR-11987_L-1R-1_1ss8TA	96	-28.02
.:MSTRG.14329.2	bta-miR-11987_L-1R-1_1ss8TA	93	-12.37
.:MSTRG.1433.3	bta-miR-11987_L-1R-1_1ss8TA	65	-11.14
.:MSTRG.14605.1	bta-miR-11987_L-1R-1_1ss8TA	89	-17.74
.:MSTRG.14977.2	bta-miR-11987_L-1R-1_1ss8TA	98	-14.03
.:MSTRG.15102.1	bta-miR-11987_L-1R-1_1ss8TA	93	-45.62
.:MSTRG.15508.2	bta-miR-11987_L-1R-1_1ss8TA	66	-69.97
.:MSTRG.15682.1	bta-miR-11987_L-1R-1_1ss8TA	59	-32.06
.:MSTRG.15750.1	bta-miR-11987_L-1R-1_1ss8TA	68	-34.78
.:MSTRG.15754.1	bta-miR-11987_L-1R-1_1ss8TA	65	-33.8
.:MSTRG.159.1	bta-miR-11987_L-1R-1_1ss8TA	73	-39.71
.:MSTRG.15955.1	bta-miR-11987_L-1R-1_1ss8TA	60	-34.97
.:MSTRG.15957.1	bta-miR-11987_L-1R-1_1ss8TA	53	-70.71
.:MSTRG.15970.1	bta-miR-11987_L-1R-1_1ss8TA	63	-128.34
.:MSTRG.1618.1	bta-miR-11987_L-1R-1_1ss8TA	93	-13.15
.:MSTRG.1625.1	bta-miR-11987_L-1R-1_1ss8TA	71	-40.09
.:MSTRG.16465.2	bta-miR-11987_L-1R-1_1ss8TA	70	-34.08
.:MSTRG.16570.2	bta-miR-11987_L-1R-1_1ss8TA	59	-62.54
.:MSTRG.16713.1	bta-miR-11987_L-1R-1_1ss8TA	56	-20.35
.:MSTRG.17115.1	bta-miR-11987_L-1R-1_1ss8TA	88	-21.83
.:MSTRG.17115.2	bta-miR-11987_L-1R-1_1ss8TA	88	-21.83
.:MSTRG.17141.1	bta-miR-11987_L-1R-1_1ss8TA	75	-15.7
.:MSTRG.1745.1	bta-miR-11987_L-1R-1_1ss8TA	63	-44.31
.:MSTRG.1746.1	bta-miR-11987_L-1R-1_1ss8TA	92	-17.05
.:MSTRG.1747.1	bta-miR-11987_L-1R-1_1ss8TA	53	-48.64
.:MSTRG.1749.1	bta-miR-11987_L-1R-1_1ss8TA	82	-13.85
.:MSTRG.1750.1	bta-miR-11987_L-1R-1_1ss8TA	73	-24.59
.:MSTRG.1780.2	bta-miR-11987_L-1R-1_1ss8TA	61	-16.42
.:MSTRG.1905.1	bta-miR-11987_L-1R-1_1ss8TA	80	-82.08
.:MSTRG.1969.1	bta-miR-11987_L-1R-1_1ss8TA	57	-34.39
.:MSTRG.2140.2	bta-miR-11987_L-1R-1_1ss8TA	79	-24.17
.:MSTRG.2163.1	bta-miR-11987_L-1R-1_1ss8TA	70	-19.82
.:MSTRG.2336.1	bta-miR-11987_L-1R-1_1ss8TA	93	-34.64
.:MSTRG.2582.1	bta-miR-11987_L-1R-1_1ss8TA	84	-15.66
.:MSTRG.2667.1	bta-miR-11987_L-1R-1_1ss8TA	92	-17.36
.:MSTRG.2669.1	bta-miR-11987_L-1R-1_1ss8TA	85	-10.18
.:MSTRG.2721.1	bta-miR-11987_L-1R-1_1ss8TA	98	-17.92
.:MSTRG.2816.1	bta-miR-11987_L-1R-1_1ss8TA	72	-21.77
.:MSTRG.2974.1	bta-miR-11987_L-1R-1_1ss8TA	70	-46.04
.:MSTRG.3010.1	bta-miR-11987_L-1R-1_1ss8TA	86	-13.44
.:MSTRG.3123.1	bta-miR-11987_L-1R-1_1ss8TA	75	-20.14
.:MSTRG.314.1	bta-miR-11987_L-1R-1_1ss8TA	81	-14.06
.:MSTRG.314.2	bta-miR-11987_L-1R-1_1ss8TA	81	-14.06
.:MSTRG.3297.1	bta-miR-11987_L-1R-1_1ss8TA	65	-11.21
.:MSTRG.374.2	bta-miR-11987_L-1R-1_1ss8TA	82	-12.79
.:MSTRG.404.1	bta-miR-11987_L-1R-1_1ss8TA	95	-16.41
.:MSTRG.433.1	bta-miR-11987_L-1R-1_1ss8TA	91	-13.83
.:MSTRG.4485.1	bta-miR-11987_L-1R-1_1ss8TA	62	-18.37
.:MSTRG.4485.2	bta-miR-11987_L-1R-1_1ss8TA	74	-18.37
.:MSTRG.4485.5	bta-miR-11987_L-1R-1_1ss8TA	74	-18.37
.:MSTRG.4485.7	bta-miR-11987_L-1R-1_1ss8TA	74	-18.37
.:MSTRG.4868.5	bta-miR-11987_L-1R-1_1ss8TA	72	-13.29
.:MSTRG.4888.1	bta-miR-11987_L-1R-1_1ss8TA	97	-13.84
.:MSTRG.4988.1	bta-miR-11987_L-1R-1_1ss8TA	96	-11.81
.:MSTRG.5215.2	bta-miR-11987_L-1R-1_1ss8TA	74	-34.54
.:MSTRG.5452.1	bta-miR-11987_L-1R-1_1ss8TA	59	-17.8
.:MSTRG.5888.1	bta-miR-11987_L-1R-1_1ss8TA	50	-19.06
.:MSTRG.5903.1	bta-miR-11987_L-1R-1_1ss8TA	83	-23.07
.:MSTRG.5903.3	bta-miR-11987_L-1R-1_1ss8TA	60	-22.78
.:MSTRG.5903.4	bta-miR-11987_L-1R-1_1ss8TA	68	-23.07
.:MSTRG.5904.1	bta-miR-11987_L-1R-1_1ss8TA	52	-51.77
.:MSTRG.5930.1	bta-miR-11987_L-1R-1_1ss8TA	93	-16.01
.:MSTRG.5930.2	bta-miR-11987_L-1R-1_1ss8TA	88	-43.7
.:MSTRG.5977.1	bta-miR-11987_L-1R-1_1ss8TA	60	-18.92
.:MSTRG.6330.2	bta-miR-11987_L-1R-1_1ss8TA	99	-18.27
.:MSTRG.6361.1	bta-miR-11987_L-1R-1_1ss8TA	53	-133.88
.:MSTRG.6366.1	bta-miR-11987_L-1R-1_1ss8TA	83	-496.36
.:MSTRG.6394.1	bta-miR-11987_L-1R-1_1ss8TA	91	-16.8
.:MSTRG.6403.1	bta-miR-11987_L-1R-1_1ss8TA	88	-12.62
.:MSTRG.6986.1	bta-miR-11987_L-1R-1_1ss8TA	77	-10.91
.:MSTRG.6989.1	bta-miR-11987_L-1R-1_1ss8TA	61	-27.64
.:MSTRG.6991.3	bta-miR-11987_L-1R-1_1ss8TA	92	-16.27
.:MSTRG.7305.1	bta-miR-11987_L-1R-1_1ss8TA	82	-28.07
.:MSTRG.7312.1	bta-miR-11987_L-1R-1_1ss8TA	79	-12.49
.:MSTRG.7636.2	bta-miR-11987_L-1R-1_1ss8TA	84	-86.52
.:MSTRG.7773.1	bta-miR-11987_L-1R-1_1ss8TA	61	-49.36
.:MSTRG.7776.1	bta-miR-11987_L-1R-1_1ss8TA	75	-15.6
.:MSTRG.794.1	bta-miR-11987_L-1R-1_1ss8TA	94	-19.95
.:MSTRG.795.1	bta-miR-11987_L-1R-1_1ss8TA	85	-63.76
.:MSTRG.797.1	bta-miR-11987_L-1R-1_1ss8TA	76	-32.13
.:MSTRG.8082.1	bta-miR-11987_L-1R-1_1ss8TA	62	-66.48
.:MSTRG.829.1	bta-miR-11987_L-1R-1_1ss8TA	84	-15.71
.:MSTRG.839.1	bta-miR-11987_L-1R-1_1ss8TA	54	-65.9
.:MSTRG.840.1	bta-miR-11987_L-1R-1_1ss8TA	77	-27.68
.:MSTRG.841.1	bta-miR-11987_L-1R-1_1ss8TA	90	-47.55
.:MSTRG.8482.1	bta-miR-11987_L-1R-1_1ss8TA	80	-18.04
.:MSTRG.866.2	bta-miR-11987_L-1R-1_1ss8TA	84	-13.53
.:MSTRG.8768.1	bta-miR-11987_L-1R-1_1ss8TA	57	-37.63
.:MSTRG.8993.1	bta-miR-11987_L-1R-1_1ss8TA	97	-16.42
.:MSTRG.8995.1	bta-miR-11987_L-1R-1_1ss8TA	86	-12.05
.:MSTRG.9014.3	bta-miR-11987_L-1R-1_1ss8TA	74	-77.33
.:MSTRG.9493.1	bta-miR-11987_L-1R-1_1ss8TA	98	-15.77
.:MSTRG.9797.6	bta-miR-11987_L-1R-1_1ss8TA	67	-13.27
.:MSTRG.9904.1	bta-miR-11987_L-1R-1_1ss8TA	89	-32.47
ENSAPLG00020000092:MSTRG.2339.3	bta-miR-11987_L-1R-1_1ss8TA	79	-58.35
ENSAPLG00020000246:MSTRG.3623.1	bta-miR-11987_L-1R-1_1ss8TA	75	-23.29
ENSAPLG00020000431:MSTRG.3632.1	bta-miR-11987_L-1R-1_1ss8TA	89	-46.38
ENSAPLG00020000481:MSTRG.8900.1	bta-miR-11987_L-1R-1_1ss8TA	99	-44.95
ENSAPLG00020000481:MSTRG.8901.1	bta-miR-11987_L-1R-1_1ss8TA	90	-56.34
ENSAPLG00020000481:MSTRG.8902.1	bta-miR-11987_L-1R-1_1ss8TA	90	-31.46
ENSAPLG00020000481:MSTRG.8903.1	bta-miR-11987_L-1R-1_1ss8TA	72	-14.08
ENSAPLG00020000667:MSTRG.9060.2	bta-miR-11987_L-1R-1_1ss8TA	95	-14.13
ENSAPLG00020000856:MSTRG.15884.4	bta-miR-11987_L-1R-1_1ss8TA	99	-30.94
ENSAPLG00020000877:MSTRG.8940.1	bta-miR-11987_L-1R-1_1ss8TA	73	-18.38
ENSAPLG00020001321:MSTRG.8756.7	bta-miR-11987_L-1R-1_1ss8TA	83	-14.22
ENSAPLG00020001412:MSTRG.1414.2	bta-miR-11987_L-1R-1_1ss8TA	80	-11.45
ENSAPLG00020001444:MSTRG.13605.6	bta-miR-11987_L-1R-1_1ss8TA	68	-14.97
ENSAPLG00020001543:MSTRG.1423.1	bta-miR-11987_L-1R-1_1ss8TA	51	-13.67
ENSAPLG00020001625:MSTRG.11537.2	bta-miR-11987_L-1R-1_1ss8TA	52	-56.27
ENSAPLG00020001724:ENSAPLT00020002534	bta-miR-11987_L-1R-1_1ss8TA	69	-42.32
ENSAPLG00020002386:MSTRG.13875.2	bta-miR-11987_L-1R-1_1ss8TA	78	-15.28
ENSAPLG00020002867:MSTRG.4076.5	bta-miR-11987_L-1R-1_1ss8TA	95	-13.07
ENSAPLG00020003398:MSTRG.14387.1	bta-miR-11987_L-1R-1_1ss8TA	96	-21.55
ENSAPLG00020003535:MSTRG.13934.1	bta-miR-11987_L-1R-1_1ss8TA	95	-17.28
ENSAPLG00020003535:MSTRG.13935.1	bta-miR-11987_L-1R-1_1ss8TA	94	-33.94
ENSAPLG00020004213:MSTRG.1814.1	bta-miR-11987_L-1R-1_1ss8TA	78	-42.11
ENSAPLG00020004297:MSTRG.6560.2	bta-miR-11987_L-1R-1_1ss8TA	87	-70.07
ENSAPLG00020004422:MSTRG.3605.1	bta-miR-11987_L-1R-1_1ss8TA	80	-28.86
ENSAPLG00020004422:MSTRG.3606.1	bta-miR-11987_L-1R-1_1ss8TA	97	-74.85
ENSAPLG00020004458:MSTRG.1832.1	bta-miR-11987_L-1R-1_1ss8TA	89	-59.87
ENSAPLG00020004534:MSTRG.4586.1	bta-miR-11987_L-1R-1_1ss8TA	85	-17.61
ENSAPLG00020004804:MSTRG.13852.1	bta-miR-11987_L-1R-1_1ss8TA	82	-13.57
ENSAPLG00020005019:MSTRG.16073.1	bta-miR-11987_L-1R-1_1ss8TA	75	-15.38
ENSAPLG00020005526:MSTRG.14572.11	bta-miR-11987_L-1R-1_1ss8TA	76	-17.48
ENSAPLG00020005526:MSTRG.14572.14	bta-miR-11987_L-1R-1_1ss8TA	71	-17.48
ENSAPLG00020005607:MSTRG.2215.1	bta-miR-11987_L-1R-1_1ss8TA	63	-15.82
ENSAPLG00020005610:MSTRG.6201.4	bta-miR-11987_L-1R-1_1ss8TA	55	-65.13
ENSAPLG00020005610:MSTRG.6201.5	bta-miR-11987_L-1R-1_1ss8TA	55	-65.13
ENSAPLG00020005610:MSTRG.6201.6	bta-miR-11987_L-1R-1_1ss8TA	55	-65.13
ENSAPLG00020005641:MSTRG.15701.5	bta-miR-11987_L-1R-1_1ss8TA	62	-52.43
ENSAPLG00020005780:MSTRG.11845.1	bta-miR-11987_L-1R-1_1ss8TA	64	-16.97
ENSAPLG00020006100:MSTRG.12389.1	bta-miR-11987_L-1R-1_1ss8TA	52	-15.23
ENSAPLG00020006220:MSTRG.6629.1	bta-miR-11987_L-1R-1_1ss8TA	97	-12.88
ENSAPLG00020006363:MSTRG.2274.2	bta-miR-11987_L-1R-1_1ss8TA	62	-20.69
ENSAPLG00020006363:MSTRG.2274.3	bta-miR-11987_L-1R-1_1ss8TA	62	-20.69
ENSAPLG00020006825:ENSAPLT00020009964	bta-miR-11987_L-1R-1_1ss8TA	50	-40.07
ENSAPLG00020007377:MSTRG.9710.1	bta-miR-11987_L-1R-1_1ss8TA	71	-16.9
ENSAPLG00020007630:ENSAPLT00020011160	bta-miR-11987_L-1R-1_1ss8TA	70	-16.18
ENSAPLG00020008039:MSTRG.13729.1	bta-miR-11987_L-1R-1_1ss8TA	96	-29.16
ENSAPLG00020009169:MSTRG.588.1	bta-miR-11987_L-1R-1_1ss8TA	73	-19.88
ENSAPLG00020009839:MSTRG.5212.6	bta-miR-11987_L-1R-1_1ss8TA	73	-28.21
ENSAPLG00020009944:MSTRG.4208.1	bta-miR-11987_L-1R-1_1ss8TA	93	-10.87
ENSAPLG00020009944:MSTRG.4210.1	bta-miR-11987_L-1R-1_1ss8TA	90	-60.12
ENSAPLG00020010614:MSTRG.15380.1	bta-miR-11987_L-1R-1_1ss8TA	82	-10.74
ENSAPLG00020010659:MSTRG.2608.1	bta-miR-11987_L-1R-1_1ss8TA	50	-37.65
ENSAPLG00020010700:MSTRG.15388.2	bta-miR-11987_L-1R-1_1ss8TA	57	-17.8
ENSAPLG00020010878:MSTRG.2790.6	bta-miR-11987_L-1R-1_1ss8TA	87	-14.78
ENSAPLG00020011037:MSTRG.6128.1	bta-miR-11987_L-1R-1_1ss8TA	98	-15.7
ENSAPLG00020011496:MSTRG.8322.1	bta-miR-11987_L-1R-1_1ss8TA	54	-42.26
ENSAPLG00020011727:MSTRG.14039.1	bta-miR-11987_L-1R-1_1ss8TA	68	-31.68
ENSAPLG00020011727:MSTRG.14039.2	bta-miR-11987_L-1R-1_1ss8TA	85	-31.68
ENSAPLG00020011727:MSTRG.14039.3	bta-miR-11987_L-1R-1_1ss8TA	68	-31.68
ENSAPLG00020011775:MSTRG.6509.3	bta-miR-11987_L-1R-1_1ss8TA	56	-22.42
ENSAPLG00020012193:MSTRG.4226.1	bta-miR-11987_L-1R-1_1ss8TA	57	-29.16
ENSAPLG00020012256:MSTRG.3222.2	bta-miR-11987_L-1R-1_1ss8TA	58	-32.46
ENSAPLG00020012915:ENSAPLT00020019559	bta-miR-11987_L-1R-1_1ss8TA	96	-51.45
ENSAPLG00020012924:ENSAPLT00020019569	bta-miR-11987_L-1R-1_1ss8TA	66	-10.53
ENSAPLG00020013079:ENSAPLT00020019869	bta-miR-11987_L-1R-1_1ss8TA	80	-40.51
ENSAPLG00020013381:MSTRG.16246.2	bta-miR-11987_L-1R-1_1ss8TA	80	-20.98
ENSAPLG00020013470:MSTRG.4622.3	bta-miR-11987_L-1R-1_1ss8TA	94	-24.87
ENSAPLG00020013502:MSTRG.17447.2	bta-miR-11987_L-1R-1_1ss8TA	70	-20.38
ENSAPLG00020013569:MSTRG.5840.2	bta-miR-11987_L-1R-1_1ss8TA	84	-77.94
ENSAPLG00020013758:ENSAPLT00020020943	bta-miR-11987_L-1R-1_1ss8TA	98	-32.82
ENSAPLG00020013791:ENSAPLT00020021004	bta-miR-11987_L-1R-1_1ss8TA	61	-11.82
ENSAPLG00020013973:MSTRG.17336.1	bta-miR-11987_L-1R-1_1ss8TA	78	-75.82
ENSAPLG00020014244:MSTRG.17352.1	bta-miR-11987_L-1R-1_1ss8TA	57	-19.12
ENSAPLG00020014808:MSTRG.8646.10	bta-miR-11987_L-1R-1_1ss8TA	50	-13.64
ENSAPLG00020014891:MSTRG.7959.3	bta-miR-11987_L-1R-1_1ss8TA	58	-36.67
ENSAPLG00020015616:MSTRG.5711.1	bta-miR-11987_L-1R-1_1ss8TA	54	-13.74
ENSAPLG00020015673:MSTRG.8658.1	bta-miR-11987_L-1R-1_1ss8TA	64	-26.11
ENSAPLG00020017110:MSTRG.10108.1	bta-miR-11987_L-1R-1_1ss8TA	90	-15.02
ENSAPLG00020017508:MSTRG.16984.1	bta-miR-11987_L-1R-1_1ss8TA	97	-17.11
ENSAPLG00020017622:MSTRG.15140.1	bta-miR-11987_L-1R-1_1ss8TA	72	-45.03
ENSAPLG00020017837:MSTRG.15545.3	bta-miR-11987_L-1R-1_1ss8TA	89	-12.68
ENSAPLG00020017837:MSTRG.15545.4	bta-miR-11987_L-1R-1_1ss8TA	89	-12.68
ENSAPLG00020017847:MSTRG.15565.1	bta-miR-11987_L-1R-1_1ss8TA	55	-14.9
ENSAPLG00020017988:MSTRG.2041.1	bta-miR-11987_L-1R-1_1ss8TA	53	-16.28
ENSAPLG00020017988:MSTRG.2042.1	bta-miR-11987_L-1R-1_1ss8TA	88	-10.05
ENSAPLG00020018240:MSTRG.514.1	bta-miR-11987_L-1R-1_1ss8TA	92	-16.66
ENSAPLG00020018418:MSTRG.3868.3	bta-miR-11987_L-1R-1_1ss8TA	79	-27.13
IL8:MSTRG.14007.2	bta-miR-11987_L-1R-1_1ss8TA	81	-52.31
.:MSTRG.1.1	bta-miR-1260b_1ss9AG	83	-17.54
.:MSTRG.1063.1	bta-miR-1260b_1ss9AG	66	-15.47
.:MSTRG.10830.1	bta-miR-1260b_1ss9AG	84	-50.29
.:MSTRG.1101.1	bta-miR-1260b_1ss9AG	91	-20.68
.:MSTRG.11519.1	bta-miR-1260b_1ss9AG	80	-58.55
.:MSTRG.11636.1	bta-miR-1260b_1ss9AG	94	-15.12
.:MSTRG.11960.1	bta-miR-1260b_1ss9AG	76	-104.83
.:MSTRG.11960.4	bta-miR-1260b_1ss9AG	76	-52.51
.:MSTRG.12090.1	bta-miR-1260b_1ss9AG	72	-15.36
.:MSTRG.12091.1	bta-miR-1260b_1ss9AG	87	-21.03
.:MSTRG.12093.1	bta-miR-1260b_1ss9AG	63	-32.31
.:MSTRG.13300.1	bta-miR-1260b_1ss9AG	54	-16.86
.:MSTRG.13500.1	bta-miR-1260b_1ss9AG	88	-35.08
.:MSTRG.13501.1	bta-miR-1260b_1ss9AG	67	-19.35
.:MSTRG.13501.2	bta-miR-1260b_1ss9AG	67	-19.35
.:MSTRG.13502.1	bta-miR-1260b_1ss9AG	69	-49
.:MSTRG.13510.1	bta-miR-1260b_1ss9AG	63	-17.75
.:MSTRG.13625.1	bta-miR-1260b_1ss9AG	64	-56.42
.:MSTRG.1371.7	bta-miR-1260b_1ss9AG	59	-39.24
.:MSTRG.14015.4	bta-miR-1260b_1ss9AG	59	-49.34
.:MSTRG.14200.1	bta-miR-1260b_1ss9AG	93	-21.09
.:MSTRG.14203.1	bta-miR-1260b_1ss9AG	77	-17.54
.:MSTRG.14323.1	bta-miR-1260b_1ss9AG	91	-18.89
.:MSTRG.1433.3	bta-miR-1260b_1ss9AG	68	-30.93
.:MSTRG.14729.1	bta-miR-1260b_1ss9AG	81	-14.63
.:MSTRG.14809.1	bta-miR-1260b_1ss9AG	76	-38.86
.:MSTRG.15062.1	bta-miR-1260b_1ss9AG	60	-20.78
.:MSTRG.15102.1	bta-miR-1260b_1ss9AG	81	-13.63
.:MSTRG.15508.2	bta-miR-1260b_1ss9AG	89	-55.82
.:MSTRG.1563.1	bta-miR-1260b_1ss9AG	74	-41.81
.:MSTRG.15682.1	bta-miR-1260b_1ss9AG	67	-19.8
.:MSTRG.15722.1	bta-miR-1260b_1ss9AG	91	-33.55
.:MSTRG.15750.1	bta-miR-1260b_1ss9AG	74	-17.27
.:MSTRG.15754.1	bta-miR-1260b_1ss9AG	56	-18.05
.:MSTRG.15957.1	bta-miR-1260b_1ss9AG	62	-62.41
.:MSTRG.1606.1	bta-miR-1260b_1ss9AG	85	-22.81
.:MSTRG.16239.4	bta-miR-1260b_1ss9AG	90	-25.95
.:MSTRG.16465.2	bta-miR-1260b_1ss9AG	85	-24.37
.:MSTRG.16465.3	bta-miR-1260b_1ss9AG	85	-24.37
.:MSTRG.16477.1	bta-miR-1260b_1ss9AG	97	-17.44
.:MSTRG.16570.2	bta-miR-1260b_1ss9AG	80	-38
.:MSTRG.16913.1	bta-miR-1260b_1ss9AG	88	-16.38
.:MSTRG.17141.1	bta-miR-1260b_1ss9AG	84	-16.83
.:MSTRG.1718.1	bta-miR-1260b_1ss9AG	71	-17.02
.:MSTRG.17350.1	bta-miR-1260b_1ss9AG	57	-14.31
.:MSTRG.1744.1	bta-miR-1260b_1ss9AG	62	-19.89
.:MSTRG.1746.1	bta-miR-1260b_1ss9AG	75	-38.94
.:MSTRG.1747.1	bta-miR-1260b_1ss9AG	61	-39.53
.:MSTRG.1751.1	bta-miR-1260b_1ss9AG	72	-24.39
.:MSTRG.2.1	bta-miR-1260b_1ss9AG	85	-17.54
.:MSTRG.2069.1	bta-miR-1260b_1ss9AG	82	-24.28
.:MSTRG.2546.1	bta-miR-1260b_1ss9AG	70	-16.66
.:MSTRG.2547.1	bta-miR-1260b_1ss9AG	86	-21.92
.:MSTRG.2822.1	bta-miR-1260b_1ss9AG	89	-15.36
.:MSTRG.3802.1	bta-miR-1260b_1ss9AG	71	-14.28
.:MSTRG.4.1	bta-miR-1260b_1ss9AG	82	-38
.:MSTRG.4.2	bta-miR-1260b_1ss9AG	74	-17.54
.:MSTRG.4235.1	bta-miR-1260b_1ss9AG	76	-22.44
.:MSTRG.4248.1	bta-miR-1260b_1ss9AG	89	-15.75
.:MSTRG.4265.1	bta-miR-1260b_1ss9AG	99	-14.5
.:MSTRG.4485.1	bta-miR-1260b_1ss9AG	95	-20.46
.:MSTRG.4485.12	bta-miR-1260b_1ss9AG	95	-38
.:MSTRG.4485.13	bta-miR-1260b_1ss9AG	95	-20.46
.:MSTRG.4485.2	bta-miR-1260b_1ss9AG	95	-38
.:MSTRG.4485.5	bta-miR-1260b_1ss9AG	95	-58.46
.:MSTRG.4485.7	bta-miR-1260b_1ss9AG	95	-38
.:MSTRG.4868.2	bta-miR-1260b_1ss9AG	53	-38.91
.:MSTRG.4868.3	bta-miR-1260b_1ss9AG	76	-98.31
.:MSTRG.4869.1	bta-miR-1260b_1ss9AG	61	-19.42
.:MSTRG.5191.1	bta-miR-1260b_1ss9AG	74	-19.7
.:MSTRG.5520.1	bta-miR-1260b_1ss9AG	87	-17.1
.:MSTRG.5904.1	bta-miR-1260b_1ss9AG	62	-78.89
.:MSTRG.5930.1	bta-miR-1260b_1ss9AG	87	-28.2
.:MSTRG.6.1	bta-miR-1260b_1ss9AG	71	-17.54
.:MSTRG.6.2	bta-miR-1260b_1ss9AG	77	-17.54
.:MSTRG.6361.1	bta-miR-1260b_1ss9AG	50	-53.3
.:MSTRG.6366.1	bta-miR-1260b_1ss9AG	73	-201.62
.:MSTRG.6406.1	bta-miR-1260b_1ss9AG	50	-20.63
.:MSTRG.6991.1	bta-miR-1260b_1ss9AG	99	-16.83
.:MSTRG.6991.2	bta-miR-1260b_1ss9AG	98	-35.03
.:MSTRG.6991.3	bta-miR-1260b_1ss9AG	98	-17.76
.:MSTRG.7596.1	bta-miR-1260b_1ss9AG	75	-22.3
.:MSTRG.7636.2	bta-miR-1260b_1ss9AG	93	-87.31
.:MSTRG.7776.2	bta-miR-1260b_1ss9AG	79	-30.7
.:MSTRG.7851.1	bta-miR-1260b_1ss9AG	93	-16.34
.:MSTRG.794.1	bta-miR-1260b_1ss9AG	57	-20.94
.:MSTRG.797.1	bta-miR-1260b_1ss9AG	97	-38.81
.:MSTRG.8112.1	bta-miR-1260b_1ss9AG	67	-16.16
.:MSTRG.8252.1	bta-miR-1260b_1ss9AG	93	-28.47
.:MSTRG.829.1	bta-miR-1260b_1ss9AG	87	-14.45
.:MSTRG.8323.1	bta-miR-1260b_1ss9AG	83	-19.32
.:MSTRG.841.1	bta-miR-1260b_1ss9AG	51	-37.13
.:MSTRG.8482.4	bta-miR-1260b_1ss9AG	96	-19.22
.:MSTRG.8571.1	bta-miR-1260b_1ss9AG	91	-24.53
.:MSTRG.9014.3	bta-miR-1260b_1ss9AG	50	-18.75
.:MSTRG.990.1	bta-miR-1260b_1ss9AG	72	-22.25
.:MSTRG.9904.1	bta-miR-1260b_1ss9AG	51	-15.68
.:MSTRG.9997.1	bta-miR-1260b_1ss9AG	73	-15.98
ENSAPLG00020000092:MSTRG.2339.3	bta-miR-1260b_1ss9AG	90	-16.59
ENSAPLG00020000431:MSTRG.3632.1	bta-miR-1260b_1ss9AG	69	-73.3
ENSAPLG00020000431:MSTRG.3633.1	bta-miR-1260b_1ss9AG	97	-16.36
ENSAPLG00020000481:MSTRG.8900.1	bta-miR-1260b_1ss9AG	92	-27.43
ENSAPLG00020000481:MSTRG.8901.1	bta-miR-1260b_1ss9AG	86	-63.5
ENSAPLG00020001143:ENSAPLT00020001664	bta-miR-1260b_1ss9AG	92	-20.17
ENSAPLG00020001182:MSTRG.15005.1	bta-miR-1260b_1ss9AG	98	-13.42
ENSAPLG00020001188:MSTRG.1724.1	bta-miR-1260b_1ss9AG	81	-16.2
ENSAPLG00020001562:MSTRG.1421.1	bta-miR-1260b_1ss9AG	98	-18.34
ENSAPLG00020001669:MSTRG.8241.1	bta-miR-1260b_1ss9AG	99	-17.68
ENSAPLG00020001888:MSTRG.3073.1	bta-miR-1260b_1ss9AG	52	-21.46
ENSAPLG00020002459:ENSAPLT00020003575	bta-miR-1260b_1ss9AG	79	-39.57
ENSAPLG00020003133:MSTRG.4567.1	bta-miR-1260b_1ss9AG	59	-17.88
ENSAPLG00020003178:ENSAPLT00020004617	bta-miR-1260b_1ss9AG	77	-17.95
ENSAPLG00020003398:MSTRG.14394.1	bta-miR-1260b_1ss9AG	54	-18.12
ENSAPLG00020003535:MSTRG.13935.1	bta-miR-1260b_1ss9AG	91	-15.9
ENSAPLG00020004458:ENSAPLT00020006549	bta-miR-1260b_1ss9AG	66	-35.56
ENSAPLG00020005063:MSTRG.7987.1	bta-miR-1260b_1ss9AG	62	-18.98
ENSAPLG00020005526:MSTRG.14572.10	bta-miR-1260b_1ss9AG	79	-38
ENSAPLG00020005526:MSTRG.14572.11	bta-miR-1260b_1ss9AG	83	-17.54
ENSAPLG00020005526:MSTRG.14572.12	bta-miR-1260b_1ss9AG	92	-20.46
ENSAPLG00020005526:MSTRG.14572.13	bta-miR-1260b_1ss9AG	80	-17.54
ENSAPLG00020005526:MSTRG.14572.14	bta-miR-1260b_1ss9AG	78	-17.54
ENSAPLG00020005526:MSTRG.14572.7	bta-miR-1260b_1ss9AG	58	-17.54
ENSAPLG00020005526:MSTRG.14572.8	bta-miR-1260b_1ss9AG	81	-17.54
ENSAPLG00020005526:MSTRG.14573.1	bta-miR-1260b_1ss9AG	85	-17.54
ENSAPLG00020005526:MSTRG.14575.2	bta-miR-1260b_1ss9AG	83	-17.54
ENSAPLG00020005610:MSTRG.6201.4	bta-miR-1260b_1ss9AG	55	-20.2
ENSAPLG00020005610:MSTRG.6201.6	bta-miR-1260b_1ss9AG	55	-40.17
ENSAPLG00020006100:MSTRG.12389.1	bta-miR-1260b_1ss9AG	74	-33.08
ENSAPLG00020007034:MSTRG.7868.4	bta-miR-1260b_1ss9AG	97	-13.71
ENSAPLG00020007786:MSTRG.2548.1	bta-miR-1260b_1ss9AG	52	-62.84
ENSAPLG00020008526:MSTRG.6404.1	bta-miR-1260b_1ss9AG	55	-45.52
ENSAPLG00020008653:MSTRG.8157.4	bta-miR-1260b_1ss9AG	81	-15.78
ENSAPLG00020009005:MSTRG.12877.1	bta-miR-1260b_1ss9AG	87	-33.15
ENSAPLG00020009407:MSTRG.793.2	bta-miR-1260b_1ss9AG	55	-13.43
ENSAPLG00020009407:MSTRG.793.3	bta-miR-1260b_1ss9AG	57	-13.43
ENSAPLG00020009839:MSTRG.5212.6	bta-miR-1260b_1ss9AG	69	-16.47
ENSAPLG00020009881:MSTRG.1258.2	bta-miR-1260b_1ss9AG	71	-23.78
ENSAPLG00020010614:MSTRG.15380.1	bta-miR-1260b_1ss9AG	96	-21.46
ENSAPLG00020010832:MSTRG.1682.5	bta-miR-1260b_1ss9AG	89	-15.37
ENSAPLG00020011043:MSTRG.14003.1	bta-miR-1260b_1ss9AG	89	-16.73
ENSAPLG00020011348:MSTRG.1699.6	bta-miR-1260b_1ss9AG	51	-17.76
ENSAPLG00020012026:MSTRG.8353.1	bta-miR-1260b_1ss9AG	97	-16.11
ENSAPLG00020012074:MSTRG.12640.1	bta-miR-1260b_1ss9AG	96	-20.39
ENSAPLG00020012189:MSTRG.4224.2	bta-miR-1260b_1ss9AG	52	-39.92
ENSAPLG00020012193:MSTRG.4226.1	bta-miR-1260b_1ss9AG	83	-46.85
ENSAPLG00020012256:MSTRG.3222.2	bta-miR-1260b_1ss9AG	66	-63.06
ENSAPLG00020013841:MSTRG.2181.1	bta-miR-1260b_1ss9AG	68	-41.4
ENSAPLG00020013973:MSTRG.17336.1	bta-miR-1260b_1ss9AG	58	-36.33
ENSAPLG00020014149:MSTRG.4685.1	bta-miR-1260b_1ss9AG	56	-16.31
ENSAPLG00020014545:MSTRG.10378.3	bta-miR-1260b_1ss9AG	84	-49.58
ENSAPLG00020014778:ENSAPLT00020022721	bta-miR-1260b_1ss9AG	78	-19.88
ENSAPLG00020014891:MSTRG.7959.3	bta-miR-1260b_1ss9AG	51	-20.58
ENSAPLG00020015056:MSTRG.1340.1	bta-miR-1260b_1ss9AG	80	-15.31
ENSAPLG00020015674:ENSAPLT00020024278	bta-miR-1260b_1ss9AG	85	-19.1
ENSAPLG00020016186:MSTRG.6375.1	bta-miR-1260b_1ss9AG	98	-21.5
ENSAPLG00020017579:MSTRG.13565.4	bta-miR-1260b_1ss9AG	58	-16.64
ENSAPLG00020017622:MSTRG.15140.1	bta-miR-1260b_1ss9AG	92	-15.18
ENSAPLG00020017988:MSTRG.2042.1	bta-miR-1260b_1ss9AG	93	-18.5
U2:MSTRG.9173.1	bta-miR-1260b_1ss9AG	73	-18.24
.:MSTRG.11519.1	bta-miR-150_R-3_1ss12TC	83	-35.19
.:MSTRG.11527.1	bta-miR-150_R-3_1ss12TC	81	-17.84
.:MSTRG.11583.1	bta-miR-150_R-3_1ss12TC	63	-14.65
.:MSTRG.11636.1	bta-miR-150_R-3_1ss12TC	62	-14.12
.:MSTRG.11785.1	bta-miR-150_R-3_1ss12TC	82	-18.63
.:MSTRG.11960.1	bta-miR-150_R-3_1ss12TC	76	-19.45
.:MSTRG.11960.4	bta-miR-150_R-3_1ss12TC	89	-19.45
.:MSTRG.12049.1	bta-miR-150_R-3_1ss12TC	72	-34.25
.:MSTRG.12091.1	bta-miR-150_R-3_1ss12TC	56	-35.22
.:MSTRG.12092.1	bta-miR-150_R-3_1ss12TC	61	-13.47
.:MSTRG.12093.1	bta-miR-150_R-3_1ss12TC	99	-29.1
.:MSTRG.12125.1	bta-miR-150_R-3_1ss12TC	68	-18.24
.:MSTRG.12133.9	bta-miR-150_R-3_1ss12TC	82	-27.44
.:MSTRG.12486.1	bta-miR-150_R-3_1ss12TC	73	-12.87
.:MSTRG.12530.1	bta-miR-150_R-3_1ss12TC	83	-16.26
.:MSTRG.12948.1	bta-miR-150_R-3_1ss12TC	92	-27.12
.:MSTRG.13297.1	bta-miR-150_R-3_1ss12TC	67	-12.6
.:MSTRG.13502.1	bta-miR-150_R-3_1ss12TC	92	-47.11
.:MSTRG.13584.1	bta-miR-150_R-3_1ss12TC	81	-18.19
.:MSTRG.1371.7	bta-miR-150_R-3_1ss12TC	87	-11.84
.:MSTRG.13820.1	bta-miR-150_R-3_1ss12TC	97	-12.98
.:MSTRG.13835.1	bta-miR-150_R-3_1ss12TC	95	-17.08
.:MSTRG.14015.3	bta-miR-150_R-3_1ss12TC	98	-13.89
.:MSTRG.1433.2	bta-miR-150_R-3_1ss12TC	85	-53.58
.:MSTRG.1433.3	bta-miR-150_R-3_1ss12TC	53	-56.97
.:MSTRG.14638.1	bta-miR-150_R-3_1ss12TC	98	-12.97
.:MSTRG.15092.1	bta-miR-150_R-3_1ss12TC	75	-16.71
.:MSTRG.15099.1	bta-miR-150_R-3_1ss12TC	67	-19.05
.:MSTRG.15508.2	bta-miR-150_R-3_1ss12TC	92	-13.36
.:MSTRG.15509.1	bta-miR-150_R-3_1ss12TC	93	-29.51
.:MSTRG.15921.1	bta-miR-150_R-3_1ss12TC	98	-20.67
.:MSTRG.15970.1	bta-miR-150_R-3_1ss12TC	69	-42.61
.:MSTRG.1606.1	bta-miR-150_R-3_1ss12TC	94	-21.83
.:MSTRG.16473.1	bta-miR-150_R-3_1ss12TC	94	-31.75
.:MSTRG.16480.1	bta-miR-150_R-3_1ss12TC	88	-16.48
.:MSTRG.16525.1	bta-miR-150_R-3_1ss12TC	87	-12.63
.:MSTRG.17141.1	bta-miR-150_R-3_1ss12TC	85	-41
.:MSTRG.1718.1	bta-miR-150_R-3_1ss12TC	99	-27.83
.:MSTRG.1745.1	bta-miR-150_R-3_1ss12TC	52	-59.33
.:MSTRG.1746.1	bta-miR-150_R-3_1ss12TC	93	-27.08
.:MSTRG.1747.1	bta-miR-150_R-3_1ss12TC	53	-61.36
.:MSTRG.1749.1	bta-miR-150_R-3_1ss12TC	63	-13.46
.:MSTRG.1750.1	bta-miR-150_R-3_1ss12TC	99	-17.13
.:MSTRG.1751.1	bta-miR-150_R-3_1ss12TC	65	-30.88
.:MSTRG.1753.1	bta-miR-150_R-3_1ss12TC	89	-17.41
.:MSTRG.1754.1	bta-miR-150_R-3_1ss12TC	71	-18.2
.:MSTRG.1780.1	bta-miR-150_R-3_1ss12TC	93	-11.9
.:MSTRG.1905.1	bta-miR-150_R-3_1ss12TC	94	-26.04
.:MSTRG.2546.1	bta-miR-150_R-3_1ss12TC	71	-19.97
.:MSTRG.2820.1	bta-miR-150_R-3_1ss12TC	64	-26.18
.:MSTRG.2974.1	bta-miR-150_R-3_1ss12TC	98	-25.72
.:MSTRG.301.1	bta-miR-150_R-3_1ss12TC	72	-17.03
.:MSTRG.3123.1	bta-miR-150_R-3_1ss12TC	84	-15.15
.:MSTRG.3241.1	bta-miR-150_R-3_1ss12TC	86	-14.59
.:MSTRG.3297.1	bta-miR-150_R-3_1ss12TC	86	-18.24
.:MSTRG.3367.1	bta-miR-150_R-3_1ss12TC	92	-36.35
.:MSTRG.3802.1	bta-miR-150_R-3_1ss12TC	54	-12.76
.:MSTRG.4036.1	bta-miR-150_R-3_1ss12TC	83	-16.54
.:MSTRG.4665.1	bta-miR-150_R-3_1ss12TC	71	-12.63
.:MSTRG.4868.2	bta-miR-150_R-3_1ss12TC	80	-16.77
.:MSTRG.4868.3	bta-miR-150_R-3_1ss12TC	80	-16.77
.:MSTRG.4868.5	bta-miR-150_R-3_1ss12TC	63	-43
.:MSTRG.5191.1	bta-miR-150_R-3_1ss12TC	85	-15.52
.:MSTRG.5349.1	bta-miR-150_R-3_1ss12TC	97	-17.2
.:MSTRG.5452.1	bta-miR-150_R-3_1ss12TC	78	-13.7
.:MSTRG.5903.1	bta-miR-150_R-3_1ss12TC	80	-63.4
.:MSTRG.595.1	bta-miR-150_R-3_1ss12TC	79	-12.97
.:MSTRG.6.1	bta-miR-150_R-3_1ss12TC	86	-37.78
.:MSTRG.6.2	bta-miR-150_R-3_1ss12TC	86	-17.11
.:MSTRG.6330.2	bta-miR-150_R-3_1ss12TC	95	-11.43
.:MSTRG.6366.1	bta-miR-150_R-3_1ss12TC	60	-291.93
.:MSTRG.6394.1	bta-miR-150_R-3_1ss12TC	88	-18.61
.:MSTRG.6406.1	bta-miR-150_R-3_1ss12TC	97	-12.97
.:MSTRG.7304.1	bta-miR-150_R-3_1ss12TC	92	-19.4
.:MSTRG.7318.1	bta-miR-150_R-3_1ss12TC	98	-12.94
.:MSTRG.7644.1	bta-miR-150_R-3_1ss12TC	93	-16.13
.:MSTRG.7853.1	bta-miR-150_R-3_1ss12TC	90	-12.75
.:MSTRG.797.1	bta-miR-150_R-3_1ss12TC	53	-13.69
.:MSTRG.798.1	bta-miR-150_R-3_1ss12TC	94	-26.03
.:MSTRG.831.1	bta-miR-150_R-3_1ss12TC	77	-16.67
.:MSTRG.8323.1	bta-miR-150_R-3_1ss12TC	83	-15.43
.:MSTRG.840.1	bta-miR-150_R-3_1ss12TC	70	-12.6
.:MSTRG.8534.1	bta-miR-150_R-3_1ss12TC	91	-15.04
.:MSTRG.8768.1	bta-miR-150_R-3_1ss12TC	96	-29.76
.:MSTRG.9014.3	bta-miR-150_R-3_1ss12TC	61	-51.58
.:MSTRG.9833.1	bta-miR-150_R-3_1ss12TC	50	-26.29
.:MSTRG.9903.1	bta-miR-150_R-3_1ss12TC	64	-28.06
ENSAPLG00020000075:MSTRG.8275.1	bta-miR-150_R-3_1ss12TC	89	-16.14
ENSAPLG00020000075:MSTRG.8276.1	bta-miR-150_R-3_1ss12TC	68	-12.63
ENSAPLG00020000092:MSTRG.2339.3	bta-miR-150_R-3_1ss12TC	65	-13.33
ENSAPLG00020000246:MSTRG.3623.1	bta-miR-150_R-3_1ss12TC	50	-26.32
ENSAPLG00020000431:MSTRG.3632.1	bta-miR-150_R-3_1ss12TC	53	-17.62
ENSAPLG00020000481:MSTRG.8900.1	bta-miR-150_R-3_1ss12TC	82	-22.17
ENSAPLG00020000481:MSTRG.8901.1	bta-miR-150_R-3_1ss12TC	71	-63.48
ENSAPLG00020000481:MSTRG.8904.1	bta-miR-150_R-3_1ss12TC	66	-16.3
ENSAPLG00020000773:MSTRG.17391.3	bta-miR-150_R-3_1ss12TC	98	-16.17
ENSAPLG00020000908:MSTRG.15625.1	bta-miR-150_R-3_1ss12TC	96	-13.64
ENSAPLG00020001412:MSTRG.1414.2	bta-miR-150_R-3_1ss12TC	75	-42.05
ENSAPLG00020001724:ENSAPLT00020002534	bta-miR-150_R-3_1ss12TC	60	-12.63
ENSAPLG00020001888:MSTRG.3073.1	bta-miR-150_R-3_1ss12TC	99	-16.67
ENSAPLG00020002867:MSTRG.4076.5	bta-miR-150_R-3_1ss12TC	77	-23.76
ENSAPLG00020003911:ENSAPLT00020005722	bta-miR-150_R-3_1ss12TC	76	-13.4
ENSAPLG00020004297:MSTRG.6560.2	bta-miR-150_R-3_1ss12TC	57	-66.9
ENSAPLG00020004786:MSTRG.3153.1	bta-miR-150_R-3_1ss12TC	74	-15.36
ENSAPLG00020005063:MSTRG.7987.1	bta-miR-150_R-3_1ss12TC	91	-26.48
ENSAPLG00020005610:MSTRG.6201.4	bta-miR-150_R-3_1ss12TC	51	-60.31
ENSAPLG00020005610:MSTRG.6201.5	bta-miR-150_R-3_1ss12TC	51	-60.31
ENSAPLG00020005610:MSTRG.6201.6	bta-miR-150_R-3_1ss12TC	51	-60.31
ENSAPLG00020006363:MSTRG.2274.2	bta-miR-150_R-3_1ss12TC	54	-32.28
ENSAPLG00020006363:MSTRG.2274.3	bta-miR-150_R-3_1ss12TC	54	-32.28
ENSAPLG00020006627:MSTRG.16824.2	bta-miR-150_R-3_1ss12TC	95	-16.62
ENSAPLG00020007630:ENSAPLT00020011160	bta-miR-150_R-3_1ss12TC	72	-22.54
ENSAPLG00020007675:ENSAPLT00020011224	bta-miR-150_R-3_1ss12TC	58	-107.36
ENSAPLG00020007786:MSTRG.2548.1	bta-miR-150_R-3_1ss12TC	86	-52.35
ENSAPLG00020008619:ENSAPLT00020012585	bta-miR-150_R-3_1ss12TC	97	-17.36
ENSAPLG00020009169:MSTRG.588.1	bta-miR-150_R-3_1ss12TC	84	-15
ENSAPLG00020009299:MSTRG.8989.1	bta-miR-150_R-3_1ss12TC	64	-18.78
ENSAPLG00020009995:MSTRG.13994.1	bta-miR-150_R-3_1ss12TC	91	-10.82
ENSAPLG00020011249:ENSAPLT00020016762	bta-miR-150_R-3_1ss12TC	75	-20.87
ENSAPLG00020011348:MSTRG.1699.6	bta-miR-150_R-3_1ss12TC	60	-13.41
ENSAPLG00020011496:MSTRG.8322.1	bta-miR-150_R-3_1ss12TC	93	-13.4
ENSAPLG00020012765:MSTRG.12067.2	bta-miR-150_R-3_1ss12TC	61	-14.79
ENSAPLG00020013079:ENSAPLT00020019869	bta-miR-150_R-3_1ss12TC	59	-53.28
ENSAPLG00020013079:MSTRG.15823.2	bta-miR-150_R-3_1ss12TC	82	-40.34
ENSAPLG00020013493:MSTRG.16271.1	bta-miR-150_R-3_1ss12TC	77	-14.6
ENSAPLG00020013758:ENSAPLT00020020943	bta-miR-150_R-3_1ss12TC	97	-29.64
ENSAPLG00020014545:MSTRG.10378.3	bta-miR-150_R-3_1ss12TC	84	-14.13
ENSAPLG00020014631:MSTRG.15273.2	bta-miR-150_R-3_1ss12TC	94	-19.31
ENSAPLG00020015056:MSTRG.1340.1	bta-miR-150_R-3_1ss12TC	70	-43.32
ENSAPLG00020016186:MSTRG.6375.1	bta-miR-150_R-3_1ss12TC	73	-14.07
ENSAPLG00020016404:MSTRG.5426.1	bta-miR-150_R-3_1ss12TC	71	-23.06
ENSAPLG00020016562:MSTRG.2979.1	bta-miR-150_R-3_1ss12TC	61	-10.94
ENSAPLG00020017099:MSTRG.10103.1	bta-miR-150_R-3_1ss12TC	85	-15.42
ENSAPLG00020017508:MSTRG.16990.1	bta-miR-150_R-3_1ss12TC	99	-14.7
ENSAPLG00020017988:MSTRG.2041.1	bta-miR-150_R-3_1ss12TC	89	-25.18
ENSAPLG00020017994:MSTRG.2043.1	bta-miR-150_R-3_1ss12TC	79	-28.36
ENSAPLG00020018413:MSTRG.3864.1	bta-miR-150_R-3_1ss12TC	88	-15.23
.:MSTRG.10640.1	bta-miR-193a-5p_R+1	99	-20.03
.:MSTRG.1121.1	bta-miR-193a-5p_R+1	97	-25.71
.:MSTRG.1121.2	bta-miR-193a-5p_R+1	98	-25.71
.:MSTRG.1121.3	bta-miR-193a-5p_R+1	98	-25.71
.:MSTRG.1127.1	bta-miR-193a-5p_R+1	92	-19.57
.:MSTRG.11636.1	bta-miR-193a-5p_R+1	94	-108.93
.:MSTRG.1172.1	bta-miR-193a-5p_R+1	79	-23.22
.:MSTRG.12090.1	bta-miR-193a-5p_R+1	59	-89.46
.:MSTRG.13501.1	bta-miR-193a-5p_R+1	68	-85.34
.:MSTRG.1371.7	bta-miR-193a-5p_R+1	64	-21.07
.:MSTRG.13817.1	bta-miR-193a-5p_R+1	98	-23.19
.:MSTRG.14015.4	bta-miR-193a-5p_R+1	96	-44
.:MSTRG.15092.1	bta-miR-193a-5p_R+1	63	-26.89
.:MSTRG.15098.2	bta-miR-193a-5p_R+1	57	-18.82
.:MSTRG.15721.1	bta-miR-193a-5p_R+1	89	-47.57
.:MSTRG.15753.1	bta-miR-193a-5p_R+1	58	-24.95
.:MSTRG.15957.1	bta-miR-193a-5p_R+1	60	-52.12
.:MSTRG.15970.1	bta-miR-193a-5p_R+1	61	-58.26
.:MSTRG.1745.1	bta-miR-193a-5p_R+1	83	-36.32
.:MSTRG.1751.1	bta-miR-193a-5p_R+1	83	-32.31
.:MSTRG.1905.1	bta-miR-193a-5p_R+1	70	-30.62
.:MSTRG.2070.1	bta-miR-193a-5p_R+1	87	-12.47
.:MSTRG.2336.1	bta-miR-193a-5p_R+1	53	-37.09
.:MSTRG.26.1	bta-miR-193a-5p_R+1	85	-38.98
.:MSTRG.2669.1	bta-miR-193a-5p_R+1	92	-25.73
.:MSTRG.2972.1	bta-miR-193a-5p_R+1	90	-23.36
.:MSTRG.2974.1	bta-miR-193a-5p_R+1	65	-44.85
.:MSTRG.315.1	bta-miR-193a-5p_R+1	95	-16.44
.:MSTRG.32.1	bta-miR-193a-5p_R+1	69	-15.65
.:MSTRG.323.1	bta-miR-193a-5p_R+1	96	-13.89
.:MSTRG.3255.1	bta-miR-193a-5p_R+1	93	-48.73
.:MSTRG.3774.1	bta-miR-193a-5p_R+1	86	-38.98
.:MSTRG.5215.2	bta-miR-193a-5p_R+1	86	-54.61
.:MSTRG.5732.1	bta-miR-193a-5p_R+1	78	-16.38
.:MSTRG.6361.1	bta-miR-193a-5p_R+1	88	-100.48
.:MSTRG.6366.1	bta-miR-193a-5p_R+1	77	-418.04
.:MSTRG.7636.2	bta-miR-193a-5p_R+1	74	-125.66
.:MSTRG.7837.1	bta-miR-193a-5p_R+1	94	-18
.:MSTRG.7862.1	bta-miR-193a-5p_R+1	82	-17.55
.:MSTRG.797.1	bta-miR-193a-5p_R+1	79	-60.83
.:MSTRG.801.1	bta-miR-193a-5p_R+1	78	-64.1
.:MSTRG.8103.1	bta-miR-193a-5p_R+1	66	-21.38
.:MSTRG.839.1	bta-miR-193a-5p_R+1	60	-66.68
.:MSTRG.8994.1	bta-miR-193a-5p_R+1	87	-15.42
.:MSTRG.9014.3	bta-miR-193a-5p_R+1	50	-111.82
.:MSTRG.9106.1	bta-miR-193a-5p_R+1	71	-19.58
.:MSTRG.973.2	bta-miR-193a-5p_R+1	84	-19.81
.:MSTRG.9833.1	bta-miR-193a-5p_R+1	60	-60.89
.:MSTRG.9904.1	bta-miR-193a-5p_R+1	95	-17.18
ENSAPLG00020000246:MSTRG.3623.1	bta-miR-193a-5p_R+1	81	-13.57
ENSAPLG00020001412:MSTRG.1414.2	bta-miR-193a-5p_R+1	75	-43.2
ENSAPLG00020001562:MSTRG.1421.1	bta-miR-193a-5p_R+1	91	-33.69
ENSAPLG00020001722:MSTRG.8249.1	bta-miR-193a-5p_R+1	94	-19.99
ENSAPLG00020001724:ENSAPLT00020002534	bta-miR-193a-5p_R+1	77	-19.57
ENSAPLG00020002707:MSTRG.10042.6	bta-miR-193a-5p_R+1	84	-23.63
ENSAPLG00020003398:MSTRG.14393.1	bta-miR-193a-5p_R+1	73	-23.29
ENSAPLG00020003921:MSTRG.3440.1	bta-miR-193a-5p_R+1	99	-18.44
ENSAPLG00020004297:MSTRG.6560.2	bta-miR-193a-5p_R+1	88	-90.24
ENSAPLG00020004422:MSTRG.3605.1	bta-miR-193a-5p_R+1	73	-16.54
ENSAPLG00020005312:ENSAPLT00020007780	bta-miR-193a-5p_R+1	72	-21.53
ENSAPLG00020005610:MSTRG.6201.4	bta-miR-193a-5p_R+1	80	-48.1
ENSAPLG00020005610:MSTRG.6201.5	bta-miR-193a-5p_R+1	80	-48.1
ENSAPLG00020005610:MSTRG.6201.6	bta-miR-193a-5p_R+1	80	-48.1
ENSAPLG00020006363:MSTRG.2274.2	bta-miR-193a-5p_R+1	51	-67.04
ENSAPLG00020006363:MSTRG.2274.3	bta-miR-193a-5p_R+1	51	-67.04
ENSAPLG00020006824:MSTRG.16859.3	bta-miR-193a-5p_R+1	76	-87.25
ENSAPLG00020006825:ENSAPLT00020009964	bta-miR-193a-5p_R+1	61	-16.21
ENSAPLG00020007786:MSTRG.2548.1	bta-miR-193a-5p_R+1	65	-119.14
ENSAPLG00020007786:MSTRG.2550.1	bta-miR-193a-5p_R+1	53	-26.76
ENSAPLG00020008082:MSTRG.5151.7	bta-miR-193a-5p_R+1	71	-17.06
ENSAPLG00020008451:MSTRG.12496.1	bta-miR-193a-5p_R+1	91	-36.98
ENSAPLG00020008653:MSTRG.8157.4	bta-miR-193a-5p_R+1	62	-20.44
ENSAPLG00020010558:MSTRG.11787.3	bta-miR-193a-5p_R+1	90	-17.68
ENSAPLG00020010614:MSTRG.15380.1	bta-miR-193a-5p_R+1	83	-14.53
ENSAPLG00020010832:MSTRG.1682.5	bta-miR-193a-5p_R+1	95	-37.24
ENSAPLG00020011037:MSTRG.6128.1	bta-miR-193a-5p_R+1	97	-18.78
ENSAPLG00020011348:MSTRG.1699.6	bta-miR-193a-5p_R+1	76	-46.04
ENSAPLG00020011496:MSTRG.8322.1	bta-miR-193a-5p_R+1	50	-53.49
ENSAPLG00020012256:MSTRG.3222.2	bta-miR-193a-5p_R+1	91	-92.35
ENSAPLG00020012641:ENSAPLT00020019105	bta-miR-193a-5p_R+1	97	-43.43
ENSAPLG00020013079:ENSAPLT00020019869	bta-miR-193a-5p_R+1	89	-43.42
ENSAPLG00020013079:MSTRG.15823.2	bta-miR-193a-5p_R+1	52	-61.47
ENSAPLG00020013470:ENSAPLT00020020510	bta-miR-193a-5p_R+1	58	-12.68
ENSAPLG00020013493:MSTRG.16271.1	bta-miR-193a-5p_R+1	93	-21.86
ENSAPLG00020014852:MSTRG.16701.2	bta-miR-193a-5p_R+1	67	-15.58
ENSAPLG00020014854:MSTRG.16705.2	bta-miR-193a-5p_R+1	55	-47.64
ENSAPLG00020014903:MSTRG.7968.1	bta-miR-193a-5p_R+1	92	-35.76
ENSAPLG00020015840:MSTRG.8880.1	bta-miR-193a-5p_R+1	86	-46.46
ENSAPLG00020017847:MSTRG.15565.1	bta-miR-193a-5p_R+1	65	-45.43
.:MSTRG.10640.1	bta-miR-193a-5p_R+2	99	-20.03
.:MSTRG.1121.1	bta-miR-193a-5p_R+2	97	-25.71
.:MSTRG.1121.2	bta-miR-193a-5p_R+2	98	-25.71
.:MSTRG.1121.3	bta-miR-193a-5p_R+2	98	-25.71
.:MSTRG.1127.1	bta-miR-193a-5p_R+2	92	-19.57
.:MSTRG.11636.1	bta-miR-193a-5p_R+2	94	-129.56
.:MSTRG.1172.1	bta-miR-193a-5p_R+2	79	-23.22
.:MSTRG.12090.1	bta-miR-193a-5p_R+2	59	-89.46
.:MSTRG.13501.1	bta-miR-193a-5p_R+2	68	-85.34
.:MSTRG.1371.7	bta-miR-193a-5p_R+2	64	-21.07
.:MSTRG.13817.1	bta-miR-193a-5p_R+2	98	-23.19
.:MSTRG.14015.4	bta-miR-193a-5p_R+2	96	-43.38
.:MSTRG.15092.1	bta-miR-193a-5p_R+2	63	-26.89
.:MSTRG.15098.2	bta-miR-193a-5p_R+2	57	-19.83
.:MSTRG.15721.1	bta-miR-193a-5p_R+2	89	-47.57
.:MSTRG.15753.1	bta-miR-193a-5p_R+2	58	-24.95
.:MSTRG.15957.1	bta-miR-193a-5p_R+2	60	-52.12
.:MSTRG.15970.1	bta-miR-193a-5p_R+2	61	-58.41
.:MSTRG.1745.1	bta-miR-193a-5p_R+2	83	-36.61
.:MSTRG.1751.1	bta-miR-193a-5p_R+2	83	-33.51
.:MSTRG.1905.1	bta-miR-193a-5p_R+2	70	-33.08
.:MSTRG.2070.1	bta-miR-193a-5p_R+2	87	-12.47
.:MSTRG.2336.1	bta-miR-193a-5p_R+2	53	-54.84
.:MSTRG.26.1	bta-miR-193a-5p_R+2	85	-39.69
.:MSTRG.2669.1	bta-miR-193a-5p_R+2	92	-25.73
.:MSTRG.2972.1	bta-miR-193a-5p_R+2	90	-23.36
.:MSTRG.2974.1	bta-miR-193a-5p_R+2	65	-44.85
.:MSTRG.3005.1	bta-miR-193a-5p_R+2	59	-24.64
.:MSTRG.315.1	bta-miR-193a-5p_R+2	95	-16.44
.:MSTRG.32.1	bta-miR-193a-5p_R+2	69	-15.65
.:MSTRG.323.1	bta-miR-193a-5p_R+2	96	-33.71
.:MSTRG.3255.1	bta-miR-193a-5p_R+2	93	-49.33
.:MSTRG.3774.1	bta-miR-193a-5p_R+2	86	-39.69
.:MSTRG.5215.2	bta-miR-193a-5p_R+2	86	-54.92
.:MSTRG.5732.1	bta-miR-193a-5p_R+2	78	-16.38
.:MSTRG.6361.1	bta-miR-193a-5p_R+2	88	-101.67
.:MSTRG.6366.1	bta-miR-193a-5p_R+2	77	-522.55
.:MSTRG.6991.1	bta-miR-193a-5p_R+2	55	-24.11
.:MSTRG.7636.2	bta-miR-193a-5p_R+2	74	-125.81
.:MSTRG.7837.1	bta-miR-193a-5p_R+2	94	-18
.:MSTRG.7862.1	bta-miR-193a-5p_R+2	82	-22.23
.:MSTRG.797.1	bta-miR-193a-5p_R+2	79	-80.33
.:MSTRG.801.1	bta-miR-193a-5p_R+2	78	-64.51
.:MSTRG.8103.1	bta-miR-193a-5p_R+2	66	-21.38
.:MSTRG.839.1	bta-miR-193a-5p_R+2	60	-66.91
.:MSTRG.8994.1	bta-miR-193a-5p_R+2	87	-15.42
.:MSTRG.9014.3	bta-miR-193a-5p_R+2	50	-160.76
.:MSTRG.9106.1	bta-miR-193a-5p_R+2	71	-19.58
.:MSTRG.973.2	bta-miR-193a-5p_R+2	84	-19.81
.:MSTRG.9833.1	bta-miR-193a-5p_R+2	60	-61.6
.:MSTRG.9904.1	bta-miR-193a-5p_R+2	95	-18.08
ENSAPLG00020000246:MSTRG.3623.1	bta-miR-193a-5p_R+2	81	-13.57
ENSAPLG00020000481:MSTRG.8901.1	bta-miR-193a-5p_R+2	74	-28.12
ENSAPLG00020001412:MSTRG.1414.2	bta-miR-193a-5p_R+2	75	-43.2
ENSAPLG00020001562:MSTRG.1421.1	bta-miR-193a-5p_R+2	91	-33.81
ENSAPLG00020001722:MSTRG.8249.1	bta-miR-193a-5p_R+2	94	-20.2
ENSAPLG00020001724:ENSAPLT00020002534	bta-miR-193a-5p_R+2	77	-19.73
ENSAPLG00020002707:MSTRG.10042.6	bta-miR-193a-5p_R+2	84	-23.63
ENSAPLG00020003398:MSTRG.14393.1	bta-miR-193a-5p_R+2	73	-23.29
ENSAPLG00020003921:MSTRG.3440.1	bta-miR-193a-5p_R+2	99	-19.96
ENSAPLG00020004297:MSTRG.6560.2	bta-miR-193a-5p_R+2	88	-90.24
ENSAPLG00020004422:MSTRG.3605.1	bta-miR-193a-5p_R+2	73	-16.54
ENSAPLG00020005312:ENSAPLT00020007780	bta-miR-193a-5p_R+2	72	-21.53
ENSAPLG00020005610:MSTRG.6201.4	bta-miR-193a-5p_R+2	80	-48.1
ENSAPLG00020005610:MSTRG.6201.5	bta-miR-193a-5p_R+2	80	-48.1
ENSAPLG00020005610:MSTRG.6201.6	bta-miR-193a-5p_R+2	80	-48.1
ENSAPLG00020006363:MSTRG.2274.2	bta-miR-193a-5p_R+2	51	-68.48
ENSAPLG00020006363:MSTRG.2274.3	bta-miR-193a-5p_R+2	51	-68.48
ENSAPLG00020006824:MSTRG.16859.3	bta-miR-193a-5p_R+2	76	-89.2
ENSAPLG00020006825:ENSAPLT00020009964	bta-miR-193a-5p_R+2	61	-16.21
ENSAPLG00020007786:MSTRG.2548.1	bta-miR-193a-5p_R+2	65	-120.99
ENSAPLG00020007786:MSTRG.2550.1	bta-miR-193a-5p_R+2	53	-26.76
ENSAPLG00020008082:MSTRG.5151.7	bta-miR-193a-5p_R+2	71	-17.06
ENSAPLG00020008451:MSTRG.12496.1	bta-miR-193a-5p_R+2	91	-36.98
ENSAPLG00020008653:MSTRG.8157.4	bta-miR-193a-5p_R+2	62	-20.44
ENSAPLG00020010558:MSTRG.11787.3	bta-miR-193a-5p_R+2	90	-17.68
ENSAPLG00020010614:MSTRG.15380.1	bta-miR-193a-5p_R+2	83	-14.57
ENSAPLG00020010832:MSTRG.1682.5	bta-miR-193a-5p_R+2	95	-37.24
ENSAPLG00020011037:MSTRG.6128.1	bta-miR-193a-5p_R+2	97	-18.78
ENSAPLG00020011249:ENSAPLT00020016762	bta-miR-193a-5p_R+2	52	-21.32
ENSAPLG00020011348:MSTRG.1699.6	bta-miR-193a-5p_R+2	76	-46.12
ENSAPLG00020011496:MSTRG.8322.1	bta-miR-193a-5p_R+2	50	-53.49
ENSAPLG00020012256:MSTRG.3222.2	bta-miR-193a-5p_R+2	91	-110.01
ENSAPLG00020012641:ENSAPLT00020019105	bta-miR-193a-5p_R+2	97	-43.69
ENSAPLG00020013079:ENSAPLT00020019869	bta-miR-193a-5p_R+2	89	-43.42
ENSAPLG00020013079:MSTRG.15823.2	bta-miR-193a-5p_R+2	52	-63.11
ENSAPLG00020013470:ENSAPLT00020020510	bta-miR-193a-5p_R+2	58	-12.68
ENSAPLG00020013493:MSTRG.16271.1	bta-miR-193a-5p_R+2	93	-21.86
ENSAPLG00020014852:MSTRG.16701.2	bta-miR-193a-5p_R+2	67	-15.58
ENSAPLG00020014854:MSTRG.16705.2	bta-miR-193a-5p_R+2	55	-47.64
ENSAPLG00020014903:MSTRG.7968.1	bta-miR-193a-5p_R+2	92	-35.76
ENSAPLG00020015840:MSTRG.8880.1	bta-miR-193a-5p_R+2	86	-46.46
ENSAPLG00020017847:MSTRG.15565.1	bta-miR-193a-5p_R+2	65	-46.87
.:MSTRG.10496.2	bta-miR-2478_L-2_1ss6CA	87	-13.67
.:MSTRG.10901.1	bta-miR-2478_L-2_1ss6CA	81	-11.01
.:MSTRG.1121.1	bta-miR-2478_L-2_1ss6CA	60	-15.36
.:MSTRG.1121.2	bta-miR-2478_L-2_1ss6CA	60	-15.36
.:MSTRG.1129.1	bta-miR-2478_L-2_1ss6CA	77	-16.19
.:MSTRG.11636.1	bta-miR-2478_L-2_1ss6CA	82	-31.97
.:MSTRG.11786.1	bta-miR-2478_L-2_1ss6CA	52	-13.37
.:MSTRG.11809.1	bta-miR-2478_L-2_1ss6CA	68	-10.49
.:MSTRG.12091.1	bta-miR-2478_L-2_1ss6CA	61	-17.57
.:MSTRG.12133.2	bta-miR-2478_L-2_1ss6CA	89	-10.58
.:MSTRG.12133.6	bta-miR-2478_L-2_1ss6CA	89	-10.58
.:MSTRG.12187.1	bta-miR-2478_L-2_1ss6CA	89	-16.04
.:MSTRG.12397.1	bta-miR-2478_L-2_1ss6CA	94	-13.27
.:MSTRG.13500.1	bta-miR-2478_L-2_1ss6CA	53	-30.8
.:MSTRG.13557.1	bta-miR-2478_L-2_1ss6CA	82	-15.52
.:MSTRG.13584.1	bta-miR-2478_L-2_1ss6CA	87	-16.37
.:MSTRG.13786.1	bta-miR-2478_L-2_1ss6CA	75	-23.86
.:MSTRG.13819.1	bta-miR-2478_L-2_1ss6CA	64	-32.16
.:MSTRG.13831.1	bta-miR-2478_L-2_1ss6CA	67	-36.83
.:MSTRG.13833.1	bta-miR-2478_L-2_1ss6CA	81	-21.42
.:MSTRG.13835.1	bta-miR-2478_L-2_1ss6CA	65	-15.49
.:MSTRG.1433.3	bta-miR-2478_L-2_1ss6CA	61	-19.62
.:MSTRG.14809.1	bta-miR-2478_L-2_1ss6CA	90	-13.07
.:MSTRG.15092.1	bta-miR-2478_L-2_1ss6CA	60	-11.63
.:MSTRG.15296.1	bta-miR-2478_L-2_1ss6CA	64	-14.39
.:MSTRG.15508.2	bta-miR-2478_L-2_1ss6CA	66	-20.54
.:MSTRG.1563.1	bta-miR-2478_L-2_1ss6CA	55	-26.85
.:MSTRG.15682.1	bta-miR-2478_L-2_1ss6CA	91	-14.97
.:MSTRG.15721.1	bta-miR-2478_L-2_1ss6CA	85	-19.18
.:MSTRG.15957.1	bta-miR-2478_L-2_1ss6CA	98	-35.51
.:MSTRG.17045.1	bta-miR-2478_L-2_1ss6CA	98	-11.64
.:MSTRG.17141.1	bta-miR-2478_L-2_1ss6CA	92	-16.33
.:MSTRG.1746.1	bta-miR-2478_L-2_1ss6CA	84	-10.49
.:MSTRG.1753.1	bta-miR-2478_L-2_1ss6CA	74	-14.67
.:MSTRG.1905.1	bta-miR-2478_L-2_1ss6CA	61	-31.82
.:MSTRG.2071.3	bta-miR-2478_L-2_1ss6CA	95	-15.45
.:MSTRG.2292.1	bta-miR-2478_L-2_1ss6CA	97	-30.38
.:MSTRG.2546.1	bta-miR-2478_L-2_1ss6CA	65	-82.16
.:MSTRG.2556.1	bta-miR-2478_L-2_1ss6CA	78	-12.35
.:MSTRG.2822.1	bta-miR-2478_L-2_1ss6CA	82	-11.76
.:MSTRG.2972.1	bta-miR-2478_L-2_1ss6CA	88	-10.48
.:MSTRG.2974.1	bta-miR-2478_L-2_1ss6CA	69	-10.58
.:MSTRG.3255.1	bta-miR-2478_L-2_1ss6CA	96	-13.1
.:MSTRG.3297.1	bta-miR-2478_L-2_1ss6CA	87	-14.32
.:MSTRG.3367.1	bta-miR-2478_L-2_1ss6CA	51	-57.58
.:MSTRG.3542.1	bta-miR-2478_L-2_1ss6CA	78	-13.56
.:MSTRG.4490.1	bta-miR-2478_L-2_1ss6CA	57	-13.87
.:MSTRG.4888.1	bta-miR-2478_L-2_1ss6CA	79	-12.76
.:MSTRG.492.1	bta-miR-2478_L-2_1ss6CA	84	-10.58
.:MSTRG.5215.2	bta-miR-2478_L-2_1ss6CA	90	-10.96
.:MSTRG.5244.1	bta-miR-2478_L-2_1ss6CA	73	-15.14
.:MSTRG.5903.2	bta-miR-2478_L-2_1ss6CA	88	-18.31
.:MSTRG.5903.3	bta-miR-2478_L-2_1ss6CA	51	-41.19
.:MSTRG.6318.1	bta-miR-2478_L-2_1ss6CA	72	-13.19
.:MSTRG.6366.1	bta-miR-2478_L-2_1ss6CA	61	-161.79
.:MSTRG.7305.1	bta-miR-2478_L-2_1ss6CA	76	-11.33
.:MSTRG.7636.2	bta-miR-2478_L-2_1ss6CA	80	-10.49
.:MSTRG.7701.1	bta-miR-2478_L-2_1ss6CA	99	-43.09
.:MSTRG.7773.1	bta-miR-2478_L-2_1ss6CA	67	-12.83
.:MSTRG.7774.1	bta-miR-2478_L-2_1ss6CA	96	-11.42
.:MSTRG.7851.1	bta-miR-2478_L-2_1ss6CA	91	-14.94
.:MSTRG.797.1	bta-miR-2478_L-2_1ss6CA	59	-12.69
.:MSTRG.803.1	bta-miR-2478_L-2_1ss6CA	86	-10.6
.:MSTRG.8082.1	bta-miR-2478_L-2_1ss6CA	50	-16.04
.:MSTRG.8323.1	bta-miR-2478_L-2_1ss6CA	70	-14.51
.:MSTRG.839.1	bta-miR-2478_L-2_1ss6CA	71	-15.88
.:MSTRG.840.1	bta-miR-2478_L-2_1ss6CA	99	-22.73
.:MSTRG.841.1	bta-miR-2478_L-2_1ss6CA	74	-51.34
.:MSTRG.843.1	bta-miR-2478_L-2_1ss6CA	99	-52.46
.:MSTRG.8482.1	bta-miR-2478_L-2_1ss6CA	66	-12.72
.:MSTRG.8482.4	bta-miR-2478_L-2_1ss6CA	62	-12.02
.:MSTRG.866.2	bta-miR-2478_L-2_1ss6CA	60	-50.2
.:MSTRG.8771.1	bta-miR-2478_L-2_1ss6CA	90	-23.27
.:MSTRG.9014.3	bta-miR-2478_L-2_1ss6CA	85	-40.04
.:MSTRG.9491.1	bta-miR-2478_L-2_1ss6CA	94	-11.99
ENSAPLG00020000246:MSTRG.3623.1	bta-miR-2478_L-2_1ss6CA	68	-23.1
ENSAPLG00020000431:MSTRG.3632.1	bta-miR-2478_L-2_1ss6CA	54	-10.69
ENSAPLG00020000481:MSTRG.8900.1	bta-miR-2478_L-2_1ss6CA	90	-11.59
ENSAPLG00020000481:MSTRG.8901.1	bta-miR-2478_L-2_1ss6CA	76	-12.51
ENSAPLG00020000481:MSTRG.8904.1	bta-miR-2478_L-2_1ss6CA	56	-10.55
ENSAPLG00020000481:MSTRG.8906.1	bta-miR-2478_L-2_1ss6CA	52	-14.67
ENSAPLG00020000908:MSTRG.15625.1	bta-miR-2478_L-2_1ss6CA	69	-17.31
ENSAPLG00020001321:MSTRG.8756.7	bta-miR-2478_L-2_1ss6CA	60	-14.27
ENSAPLG00020001412:MSTRG.1414.2	bta-miR-2478_L-2_1ss6CA	50	-27.16
ENSAPLG00020001428:ENSAPLT00020002101	bta-miR-2478_L-2_1ss6CA	67	-51.21
ENSAPLG00020001575:MSTRG.8780.1	bta-miR-2478_L-2_1ss6CA	88	-12.8
ENSAPLG00020001641:ENSAPLT00020002405	bta-miR-2478_L-2_1ss6CA	97	-29.38
ENSAPLG00020001888:MSTRG.3073.1	bta-miR-2478_L-2_1ss6CA	63	-29.82
ENSAPLG00020002867:MSTRG.4076.5	bta-miR-2478_L-2_1ss6CA	80	-28.14
ENSAPLG00020003398:MSTRG.14394.1	bta-miR-2478_L-2_1ss6CA	96	-24.88
ENSAPLG00020003674:ENSAPLT00020005370	bta-miR-2478_L-2_1ss6CA	63	-15.56
ENSAPLG00020004297:MSTRG.6560.2	bta-miR-2478_L-2_1ss6CA	55	-12.99
ENSAPLG00020004417:MSTRG.1067.6	bta-miR-2478_L-2_1ss6CA	72	-27.28
ENSAPLG00020004422:MSTRG.3606.1	bta-miR-2478_L-2_1ss6CA	71	-21.12
ENSAPLG00020004458:ENSAPLT00020006549	bta-miR-2478_L-2_1ss6CA	66	-18.64
ENSAPLG00020004534:MSTRG.4586.1	bta-miR-2478_L-2_1ss6CA	70	-15.43
ENSAPLG00020004786:MSTRG.3153.1	bta-miR-2478_L-2_1ss6CA	83	-20.5
ENSAPLG00020005610:MSTRG.6201.4	bta-miR-2478_L-2_1ss6CA	92	-10.91
ENSAPLG00020005610:MSTRG.6201.5	bta-miR-2478_L-2_1ss6CA	92	-10.91
ENSAPLG00020005610:MSTRG.6201.6	bta-miR-2478_L-2_1ss6CA	92	-24.23
ENSAPLG00020006100:MSTRG.12389.1	bta-miR-2478_L-2_1ss6CA	92	-11.39
ENSAPLG00020006297:MSTRG.4182.5	bta-miR-2478_L-2_1ss6CA	79	-34.2
ENSAPLG00020006359:MSTRG.14190.1	bta-miR-2478_L-2_1ss6CA	75	-10.27
ENSAPLG00020006627:MSTRG.16824.2	bta-miR-2478_L-2_1ss6CA	70	-15.23
ENSAPLG00020006794:MSTRG.16855.2	bta-miR-2478_L-2_1ss6CA	95	-10.01
ENSAPLG00020007001:MSTRG.7848.1	bta-miR-2478_L-2_1ss6CA	94	-12.11
ENSAPLG00020007034:MSTRG.7868.4	bta-miR-2478_L-2_1ss6CA	79	-10.62
ENSAPLG00020007771:MSTRG.2540.2	bta-miR-2478_L-2_1ss6CA	70	-10.65
ENSAPLG00020007786:MSTRG.2548.1	bta-miR-2478_L-2_1ss6CA	73	-61.97
ENSAPLG00020009166:MSTRG.12306.1	bta-miR-2478_L-2_1ss6CA	62	-13.67
ENSAPLG00020009299:MSTRG.8989.1	bta-miR-2478_L-2_1ss6CA	62	-15.68
ENSAPLG00020009465:MSTRG.7171.2	bta-miR-2478_L-2_1ss6CA	64	-12.57
ENSAPLG00020009822:MSTRG.14269.1	bta-miR-2478_L-2_1ss6CA	58	-16.3
ENSAPLG00020010558:MSTRG.11787.3	bta-miR-2478_L-2_1ss6CA	58	-59.84
ENSAPLG00020011249:ENSAPLT00020016762	bta-miR-2478_L-2_1ss6CA	91	-31.55
ENSAPLG00020011496:MSTRG.8322.1	bta-miR-2478_L-2_1ss6CA	87	-11.25
ENSAPLG00020011512:MSTRG.5652.2	bta-miR-2478_L-2_1ss6CA	98	-13
ENSAPLG00020011727:MSTRG.14039.1	bta-miR-2478_L-2_1ss6CA	58	-13.24
ENSAPLG00020011727:MSTRG.14039.2	bta-miR-2478_L-2_1ss6CA	82	-13.24
ENSAPLG00020011727:MSTRG.14039.3	bta-miR-2478_L-2_1ss6CA	64	-13.24
ENSAPLG00020011775:MSTRG.6509.3	bta-miR-2478_L-2_1ss6CA	59	-27.86
ENSAPLG00020012144:MSTRG.9214.2	bta-miR-2478_L-2_1ss6CA	95	-12.67
ENSAPLG00020012189:MSTRG.4224.2	bta-miR-2478_L-2_1ss6CA	52	-12.12
ENSAPLG00020012256:MSTRG.3222.2	bta-miR-2478_L-2_1ss6CA	50	-42.25
ENSAPLG00020012620:MSTRG.11670.1	bta-miR-2478_L-2_1ss6CA	85	-11.33
ENSAPLG00020013079:MSTRG.15823.2	bta-miR-2478_L-2_1ss6CA	51	-47.4
ENSAPLG00020013201:MSTRG.7620.1	bta-miR-2478_L-2_1ss6CA	93	-13.47
ENSAPLG00020013975:ENSAPLT00020021344	bta-miR-2478_L-2_1ss6CA	54	-11.03
ENSAPLG00020014155:MSTRG.4109.1	bta-miR-2478_L-2_1ss6CA	76	-14.75
ENSAPLG00020014238:MSTRG.5003.1	bta-miR-2478_L-2_1ss6CA	78	-13.96
ENSAPLG00020014808:MSTRG.8646.10	bta-miR-2478_L-2_1ss6CA	65	-10.49
ENSAPLG00020014889:MSTRG.7957.1	bta-miR-2478_L-2_1ss6CA	84	-11.85
ENSAPLG00020015866:MSTRG.1523.1	bta-miR-2478_L-2_1ss6CA	99	-11.27
ENSAPLG00020016562:MSTRG.2979.1	bta-miR-2478_L-2_1ss6CA	84	-18.5
ENSAPLG00020016687:MSTRG.1914.3	bta-miR-2478_L-2_1ss6CA	75	-11.26
ENSAPLG00020017306:ENSAPLT00020027127	bta-miR-2478_L-2_1ss6CA	82	-13.67
ENSAPLG00020018418:MSTRG.3868.3	bta-miR-2478_L-2_1ss6CA	88	-15.79
.:MSTRG.1121.1	bta-miR-30f	81	-43.31
.:MSTRG.1121.2	bta-miR-30f	81	-43.31
.:MSTRG.1128.1	bta-miR-30f	89	-13.42
.:MSTRG.1162.1	bta-miR-30f	57	-11.94
.:MSTRG.11744.1	bta-miR-30f	66	-13.46
.:MSTRG.11786.1	bta-miR-30f	68	-30.75
.:MSTRG.12092.1	bta-miR-30f	68	-37.84
.:MSTRG.12397.1	bta-miR-30f	99	-12.29
.:MSTRG.13300.1	bta-miR-30f	80	-23.88
.:MSTRG.13625.1	bta-miR-30f	91	-45.41
.:MSTRG.1371.7	bta-miR-30f	64	-108.12
.:MSTRG.13806.1	bta-miR-30f	96	-15.35
.:MSTRG.13832.1	bta-miR-30f	85	-12.31
.:MSTRG.14015.3	bta-miR-30f	52	-19.54
.:MSTRG.14015.4	bta-miR-30f	58	-13.34
.:MSTRG.1433.2	bta-miR-30f	84	-30.95
.:MSTRG.15443.1	bta-miR-30f	98	-15.2
.:MSTRG.15754.1	bta-miR-30f	78	-10.29
.:MSTRG.1582.1	bta-miR-30f	92	-18.09
.:MSTRG.15957.1	bta-miR-30f	93	-16.26
.:MSTRG.15970.1	bta-miR-30f	83	-64.97
.:MSTRG.16461.1	bta-miR-30f	99	-22.98
.:MSTRG.16476.1	bta-miR-30f	80	-11.89
.:MSTRG.1745.1	bta-miR-30f	77	-19.84
.:MSTRG.1746.1	bta-miR-30f	87	-16.35
.:MSTRG.1751.1	bta-miR-30f	58	-72.44
.:MSTRG.1753.1	bta-miR-30f	83	-19.91
.:MSTRG.1905.1	bta-miR-30f	66	-55.87
.:MSTRG.2070.1	bta-miR-30f	91	-11.35
.:MSTRG.2194.1	bta-miR-30f	86	-10.51
.:MSTRG.2336.1	bta-miR-30f	52	-46.02
.:MSTRG.2546.1	bta-miR-30f	57	-38.2
.:MSTRG.2547.1	bta-miR-30f	53	-15.38
.:MSTRG.2842.1	bta-miR-30f	98	-13.91
.:MSTRG.2974.1	bta-miR-30f	84	-12.81
.:MSTRG.3123.1	bta-miR-30f	73	-16.82
.:MSTRG.3297.1	bta-miR-30f	93	-20.21
.:MSTRG.3542.1	bta-miR-30f	98	-16.52
.:MSTRG.3802.1	bta-miR-30f	56	-16.51
.:MSTRG.5349.1	bta-miR-30f	63	-18.22
.:MSTRG.5452.1	bta-miR-30f	74	-30.82
.:MSTRG.5903.1	bta-miR-30f	94	-28.75
.:MSTRG.5903.2	bta-miR-30f	94	-15.41
.:MSTRG.5903.3	bta-miR-30f	52	-23.57
.:MSTRG.5904.1	bta-miR-30f	61	-44.78
.:MSTRG.6361.1	bta-miR-30f	99	-28.66
.:MSTRG.6366.1	bta-miR-30f	62	-252.25
.:MSTRG.7636.2	bta-miR-30f	78	-51.78
.:MSTRG.7776.2	bta-miR-30f	79	-22.7
.:MSTRG.7851.1	bta-miR-30f	75	-10.59
.:MSTRG.7857.1	bta-miR-30f	99	-12.89
.:MSTRG.797.1	bta-miR-30f	88	-50.78
.:MSTRG.7980.1	bta-miR-30f	91	-10.96
.:MSTRG.834.1	bta-miR-30f	96	-12.75
.:MSTRG.840.1	bta-miR-30f	90	-29.36
.:MSTRG.841.1	bta-miR-30f	66	-44.52
.:MSTRG.843.1	bta-miR-30f	61	-23.35
.:MSTRG.8468.1	bta-miR-30f	95	-14.04
.:MSTRG.866.2	bta-miR-30f	82	-33.59
.:MSTRG.8846.1	bta-miR-30f	94	-12.37
.:MSTRG.8995.1	bta-miR-30f	82	-31.26
.:MSTRG.9014.3	bta-miR-30f	61	-99.02
.:MSTRG.9106.1	bta-miR-30f	72	-10.84
ENSAPLG00020000168:MSTRG.2674.1	bta-miR-30f	53	-16.17
ENSAPLG00020000431:MSTRG.3632.1	bta-miR-30f	77	-35.21
ENSAPLG00020000452:MSTRG.11560.1	bta-miR-30f	69	-11.55
ENSAPLG00020000481:MSTRG.8900.1	bta-miR-30f	89	-10.75
ENSAPLG00020000481:MSTRG.8901.1	bta-miR-30f	58	-25.4
ENSAPLG00020000481:MSTRG.8907.1	bta-miR-30f	97	-15.61
ENSAPLG00020001412:MSTRG.1414.2	bta-miR-30f	56	-13.15
ENSAPLG00020001543:MSTRG.1423.1	bta-miR-30f	70	-10.5
ENSAPLG00020001562:MSTRG.1421.1	bta-miR-30f	92	-12.35
ENSAPLG00020001625:MSTRG.11537.2	bta-miR-30f	70	-10.43
ENSAPLG00020001724:ENSAPLT00020002534	bta-miR-30f	50	-20.89
ENSAPLG00020002867:MSTRG.4076.5	bta-miR-30f	74	-16.59
ENSAPLG00020003535:MSTRG.13935.1	bta-miR-30f	85	-48.21
ENSAPLG00020004417:MSTRG.1067.6	bta-miR-30f	60	-14.83
ENSAPLG00020004786:MSTRG.3153.1	bta-miR-30f	86	-13.05
ENSAPLG00020005610:MSTRG.6201.4	bta-miR-30f	55	-45.06
ENSAPLG00020005610:MSTRG.6201.5	bta-miR-30f	67	-25.64
ENSAPLG00020005610:MSTRG.6201.6	bta-miR-30f	50	-25.64
ENSAPLG00020005641:MSTRG.15701.5	bta-miR-30f	90	-21.36
ENSAPLG00020007056:MSTRG.14631.3	bta-miR-30f	95	-35.23
ENSAPLG00020007786:MSTRG.2548.1	bta-miR-30f	54	-86.23
ENSAPLG00020008526:MSTRG.6404.1	bta-miR-30f	93	-35.76
ENSAPLG00020008594:MSTRG.890.3	bta-miR-30f	84	-14.62
ENSAPLG00020008653:MSTRG.8157.4	bta-miR-30f	85	-10.27
ENSAPLG00020009169:MSTRG.588.1	bta-miR-30f	57	-12.31
ENSAPLG00020009822:MSTRG.14268.1	bta-miR-30f	51	-19.6
ENSAPLG00020009881:MSTRG.1258.2	bta-miR-30f	60	-27.81
ENSAPLG00020010035:MSTRG.5959.2	bta-miR-30f	91	-17.42
ENSAPLG00020010659:MSTRG.2608.1	bta-miR-30f	74	-12.36
ENSAPLG00020011037:MSTRG.6124.1	bta-miR-30f	59	-12.73
ENSAPLG00020011775:MSTRG.6509.3	bta-miR-30f	89	-27.63
ENSAPLG00020012256:MSTRG.3222.2	bta-miR-30f	58	-43.22
ENSAPLG00020012765:MSTRG.12067.2	bta-miR-30f	95	-14.11
ENSAPLG00020013023:MSTRG.11998.4	bta-miR-30f	59	-25.24
ENSAPLG00020013079:ENSAPLT00020019869	bta-miR-30f	80	-10.78
ENSAPLG00020013493:MSTRG.16271.1	bta-miR-30f	50	-36.25
ENSAPLG00020014550:MSTRG.9991.1	bta-miR-30f	65	-20.65
ENSAPLG00020015840:MSTRG.8880.1	bta-miR-30f	53	-55.38
ENSAPLG00020016142:ENSAPLT00020025065	bta-miR-30f	65	-35.46
ENSAPLG00020016186:MSTRG.6375.1	bta-miR-30f	81	-11.68
ENSAPLG00020016562:MSTRG.2979.1	bta-miR-30f	89	-11.3
ENSAPLG00020016687:MSTRG.1914.3	bta-miR-30f	95	-14.21
ENSAPLG00020017994:MSTRG.2043.1	bta-miR-30f	97	-10.97
.:MSTRG.1.1	cgr-miR-1260	83	-17.54
.:MSTRG.1063.1	cgr-miR-1260	66	-15.47
.:MSTRG.10830.1	cgr-miR-1260	84	-50.29
.:MSTRG.1101.1	cgr-miR-1260	91	-20.68
.:MSTRG.11519.1	cgr-miR-1260	80	-58.55
.:MSTRG.11636.1	cgr-miR-1260	94	-15.12
.:MSTRG.11960.1	cgr-miR-1260	76	-104.83
.:MSTRG.11960.4	cgr-miR-1260	76	-52.51
.:MSTRG.12090.1	cgr-miR-1260	72	-15.36
.:MSTRG.12091.1	cgr-miR-1260	87	-21.03
.:MSTRG.12093.1	cgr-miR-1260	63	-32.31
.:MSTRG.13300.1	cgr-miR-1260	54	-16.86
.:MSTRG.13500.1	cgr-miR-1260	88	-35.08
.:MSTRG.13501.1	cgr-miR-1260	67	-19.35
.:MSTRG.13501.2	cgr-miR-1260	67	-19.35
.:MSTRG.13502.1	cgr-miR-1260	69	-49
.:MSTRG.13510.1	cgr-miR-1260	63	-17.75
.:MSTRG.13625.1	cgr-miR-1260	64	-56.42
.:MSTRG.1371.7	cgr-miR-1260	59	-39.24
.:MSTRG.14015.4	cgr-miR-1260	59	-49.34
.:MSTRG.14200.1	cgr-miR-1260	93	-21.09
.:MSTRG.14203.1	cgr-miR-1260	77	-17.54
.:MSTRG.14323.1	cgr-miR-1260	91	-18.89
.:MSTRG.1433.3	cgr-miR-1260	68	-30.93
.:MSTRG.14729.1	cgr-miR-1260	81	-14.63
.:MSTRG.14809.1	cgr-miR-1260	76	-38.86
.:MSTRG.15062.1	cgr-miR-1260	60	-20.78
.:MSTRG.15102.1	cgr-miR-1260	81	-13.63
.:MSTRG.15508.2	cgr-miR-1260	89	-55.82
.:MSTRG.1563.1	cgr-miR-1260	74	-41.81
.:MSTRG.15682.1	cgr-miR-1260	67	-19.8
.:MSTRG.15722.1	cgr-miR-1260	91	-33.55
.:MSTRG.15750.1	cgr-miR-1260	74	-17.27
.:MSTRG.15754.1	cgr-miR-1260	56	-18.05
.:MSTRG.15957.1	cgr-miR-1260	62	-62.41
.:MSTRG.1606.1	cgr-miR-1260	85	-22.81
.:MSTRG.16239.4	cgr-miR-1260	90	-25.95
.:MSTRG.16465.2	cgr-miR-1260	85	-24.37
.:MSTRG.16465.3	cgr-miR-1260	85	-24.37
.:MSTRG.16477.1	cgr-miR-1260	97	-17.44
.:MSTRG.16570.2	cgr-miR-1260	80	-38
.:MSTRG.16913.1	cgr-miR-1260	88	-16.38
.:MSTRG.17141.1	cgr-miR-1260	84	-16.83
.:MSTRG.1718.1	cgr-miR-1260	71	-17.02
.:MSTRG.17350.1	cgr-miR-1260	57	-14.31
.:MSTRG.1744.1	cgr-miR-1260	62	-19.89
.:MSTRG.1746.1	cgr-miR-1260	75	-38.94
.:MSTRG.1747.1	cgr-miR-1260	61	-39.53
.:MSTRG.1751.1	cgr-miR-1260	72	-24.39
.:MSTRG.2.1	cgr-miR-1260	85	-17.54
.:MSTRG.2069.1	cgr-miR-1260	82	-24.28
.:MSTRG.2546.1	cgr-miR-1260	70	-16.66
.:MSTRG.2547.1	cgr-miR-1260	86	-21.92
.:MSTRG.2822.1	cgr-miR-1260	89	-15.36
.:MSTRG.3802.1	cgr-miR-1260	71	-14.28
.:MSTRG.4.1	cgr-miR-1260	82	-38
.:MSTRG.4.2	cgr-miR-1260	74	-17.54
.:MSTRG.4235.1	cgr-miR-1260	76	-22.44
.:MSTRG.4248.1	cgr-miR-1260	89	-15.75
.:MSTRG.4265.1	cgr-miR-1260	99	-14.5
.:MSTRG.4485.1	cgr-miR-1260	95	-20.46
.:MSTRG.4485.12	cgr-miR-1260	95	-38
.:MSTRG.4485.13	cgr-miR-1260	95	-20.46
.:MSTRG.4485.2	cgr-miR-1260	95	-38
.:MSTRG.4485.5	cgr-miR-1260	95	-58.46
.:MSTRG.4485.7	cgr-miR-1260	95	-38
.:MSTRG.4868.2	cgr-miR-1260	53	-38.91
.:MSTRG.4868.3	cgr-miR-1260	76	-98.31
.:MSTRG.4869.1	cgr-miR-1260	61	-19.42
.:MSTRG.5191.1	cgr-miR-1260	74	-19.7
.:MSTRG.5520.1	cgr-miR-1260	87	-17.1
.:MSTRG.5904.1	cgr-miR-1260	62	-78.89
.:MSTRG.5930.1	cgr-miR-1260	87	-28.2
.:MSTRG.6.1	cgr-miR-1260	71	-17.54
.:MSTRG.6.2	cgr-miR-1260	77	-17.54
.:MSTRG.6361.1	cgr-miR-1260	50	-53.3
.:MSTRG.6366.1	cgr-miR-1260	73	-201.62
.:MSTRG.6406.1	cgr-miR-1260	50	-20.63
.:MSTRG.6991.1	cgr-miR-1260	99	-16.83
.:MSTRG.6991.2	cgr-miR-1260	98	-35.03
.:MSTRG.6991.3	cgr-miR-1260	98	-17.76
.:MSTRG.7596.1	cgr-miR-1260	75	-22.3
.:MSTRG.7636.2	cgr-miR-1260	93	-87.31
.:MSTRG.7776.2	cgr-miR-1260	79	-30.7
.:MSTRG.7851.1	cgr-miR-1260	93	-16.34
.:MSTRG.794.1	cgr-miR-1260	57	-20.94
.:MSTRG.797.1	cgr-miR-1260	97	-38.81
.:MSTRG.8112.1	cgr-miR-1260	67	-16.16
.:MSTRG.8252.1	cgr-miR-1260	93	-28.47
.:MSTRG.829.1	cgr-miR-1260	87	-14.45
.:MSTRG.8323.1	cgr-miR-1260	83	-19.32
.:MSTRG.841.1	cgr-miR-1260	51	-37.13
.:MSTRG.8482.4	cgr-miR-1260	96	-19.22
.:MSTRG.8571.1	cgr-miR-1260	91	-24.53
.:MSTRG.9014.3	cgr-miR-1260	50	-18.75
.:MSTRG.990.1	cgr-miR-1260	72	-22.25
.:MSTRG.9904.1	cgr-miR-1260	51	-15.68
.:MSTRG.9997.1	cgr-miR-1260	73	-15.98
ENSAPLG00020000092:MSTRG.2339.3	cgr-miR-1260	90	-16.59
ENSAPLG00020000431:MSTRG.3632.1	cgr-miR-1260	69	-73.3
ENSAPLG00020000431:MSTRG.3633.1	cgr-miR-1260	97	-16.36
ENSAPLG00020000481:MSTRG.8900.1	cgr-miR-1260	92	-27.43
ENSAPLG00020000481:MSTRG.8901.1	cgr-miR-1260	86	-63.5
ENSAPLG00020001143:ENSAPLT00020001664	cgr-miR-1260	92	-20.17
ENSAPLG00020001182:MSTRG.15005.1	cgr-miR-1260	98	-13.42
ENSAPLG00020001188:MSTRG.1724.1	cgr-miR-1260	81	-16.2
ENSAPLG00020001562:MSTRG.1421.1	cgr-miR-1260	98	-18.34
ENSAPLG00020001669:MSTRG.8241.1	cgr-miR-1260	99	-17.68
ENSAPLG00020001888:MSTRG.3073.1	cgr-miR-1260	52	-21.46
ENSAPLG00020002459:ENSAPLT00020003575	cgr-miR-1260	79	-39.57
ENSAPLG00020003133:MSTRG.4567.1	cgr-miR-1260	59	-17.88
ENSAPLG00020003178:ENSAPLT00020004617	cgr-miR-1260	77	-17.95
ENSAPLG00020003398:MSTRG.14394.1	cgr-miR-1260	54	-18.12
ENSAPLG00020003535:MSTRG.13935.1	cgr-miR-1260	91	-15.9
ENSAPLG00020004458:ENSAPLT00020006549	cgr-miR-1260	66	-35.56
ENSAPLG00020005063:MSTRG.7987.1	cgr-miR-1260	62	-18.98
ENSAPLG00020005526:MSTRG.14572.10	cgr-miR-1260	79	-38
ENSAPLG00020005526:MSTRG.14572.11	cgr-miR-1260	83	-17.54
ENSAPLG00020005526:MSTRG.14572.12	cgr-miR-1260	92	-20.46
ENSAPLG00020005526:MSTRG.14572.13	cgr-miR-1260	80	-17.54
ENSAPLG00020005526:MSTRG.14572.14	cgr-miR-1260	78	-17.54
ENSAPLG00020005526:MSTRG.14572.7	cgr-miR-1260	58	-17.54
ENSAPLG00020005526:MSTRG.14572.8	cgr-miR-1260	81	-17.54
ENSAPLG00020005526:MSTRG.14573.1	cgr-miR-1260	85	-17.54
ENSAPLG00020005526:MSTRG.14575.2	cgr-miR-1260	83	-17.54
ENSAPLG00020005610:MSTRG.6201.4	cgr-miR-1260	55	-20.2
ENSAPLG00020005610:MSTRG.6201.6	cgr-miR-1260	55	-40.17
ENSAPLG00020006100:MSTRG.12389.1	cgr-miR-1260	74	-33.08
ENSAPLG00020007034:MSTRG.7868.4	cgr-miR-1260	97	-13.71
ENSAPLG00020007786:MSTRG.2548.1	cgr-miR-1260	52	-62.84
ENSAPLG00020008526:MSTRG.6404.1	cgr-miR-1260	55	-45.52
ENSAPLG00020008653:MSTRG.8157.4	cgr-miR-1260	81	-15.78
ENSAPLG00020009005:MSTRG.12877.1	cgr-miR-1260	87	-33.15
ENSAPLG00020009407:MSTRG.793.2	cgr-miR-1260	55	-13.43
ENSAPLG00020009407:MSTRG.793.3	cgr-miR-1260	57	-13.43
ENSAPLG00020009839:MSTRG.5212.6	cgr-miR-1260	69	-16.47
ENSAPLG00020009881:MSTRG.1258.2	cgr-miR-1260	71	-23.78
ENSAPLG00020010614:MSTRG.15380.1	cgr-miR-1260	96	-21.46
ENSAPLG00020010832:MSTRG.1682.5	cgr-miR-1260	89	-15.37
ENSAPLG00020011043:MSTRG.14003.1	cgr-miR-1260	89	-16.73
ENSAPLG00020011348:MSTRG.1699.6	cgr-miR-1260	51	-17.76
ENSAPLG00020012026:MSTRG.8353.1	cgr-miR-1260	97	-16.11
ENSAPLG00020012074:MSTRG.12640.1	cgr-miR-1260	96	-20.39
ENSAPLG00020012189:MSTRG.4224.2	cgr-miR-1260	52	-39.92
ENSAPLG00020012193:MSTRG.4226.1	cgr-miR-1260	83	-46.85
ENSAPLG00020012256:MSTRG.3222.2	cgr-miR-1260	66	-63.06
ENSAPLG00020013841:MSTRG.2181.1	cgr-miR-1260	68	-41.4
ENSAPLG00020013973:MSTRG.17336.1	cgr-miR-1260	58	-36.33
ENSAPLG00020014149:MSTRG.4685.1	cgr-miR-1260	56	-16.31
ENSAPLG00020014545:MSTRG.10378.3	cgr-miR-1260	84	-49.58
ENSAPLG00020014778:ENSAPLT00020022721	cgr-miR-1260	78	-19.88
ENSAPLG00020014891:MSTRG.7959.3	cgr-miR-1260	51	-20.58
ENSAPLG00020015056:MSTRG.1340.1	cgr-miR-1260	80	-15.31
ENSAPLG00020015674:ENSAPLT00020024278	cgr-miR-1260	85	-19.1
ENSAPLG00020016186:MSTRG.6375.1	cgr-miR-1260	98	-21.5
ENSAPLG00020017579:MSTRG.13565.4	cgr-miR-1260	58	-16.64
ENSAPLG00020017622:MSTRG.15140.1	cgr-miR-1260	92	-15.18
ENSAPLG00020017988:MSTRG.2042.1	cgr-miR-1260	93	-18.5
U2:MSTRG.9173.1	cgr-miR-1260	73	-18.24
.:MSTRG.10055.1	cgr-miR-152-3p_L+1_1ss11GC	61	-18.64
.:MSTRG.1033.1	cgr-miR-152-3p_L+1_1ss11GC	96	-14.42
.:MSTRG.10396.6	cgr-miR-152-3p_L+1_1ss11GC	82	-22.15
.:MSTRG.1101.1	cgr-miR-152-3p_L+1_1ss11GC	82	-18.01
.:MSTRG.11519.1	cgr-miR-152-3p_L+1_1ss11GC	67	-58.23
.:MSTRG.11583.1	cgr-miR-152-3p_L+1_1ss11GC	66	-12.32
.:MSTRG.11636.1	cgr-miR-152-3p_L+1_1ss11GC	79	-20.44
.:MSTRG.11724.1	cgr-miR-152-3p_L+1_1ss11GC	99	-30.32
.:MSTRG.11746.1	cgr-miR-152-3p_L+1_1ss11GC	84	-13.97
.:MSTRG.11772.1	cgr-miR-152-3p_L+1_1ss11GC	89	-21.98
.:MSTRG.11960.1	cgr-miR-152-3p_L+1_1ss11GC	63	-70.18
.:MSTRG.11960.4	cgr-miR-152-3p_L+1_1ss11GC	63	-46.67
.:MSTRG.12049.1	cgr-miR-152-3p_L+1_1ss11GC	52	-13.45
.:MSTRG.12090.1	cgr-miR-152-3p_L+1_1ss11GC	70	-13.64
.:MSTRG.12091.1	cgr-miR-152-3p_L+1_1ss11GC	77	-60.27
.:MSTRG.12092.1	cgr-miR-152-3p_L+1_1ss11GC	68	-35.13
.:MSTRG.12098.1	cgr-miR-152-3p_L+1_1ss11GC	76	-18.68
.:MSTRG.12130.1	cgr-miR-152-3p_L+1_1ss11GC	68	-73.21
.:MSTRG.12133.1	cgr-miR-152-3p_L+1_1ss11GC	54	-30.71
.:MSTRG.12133.2	cgr-miR-152-3p_L+1_1ss11GC	72	-49.47
.:MSTRG.12133.9	cgr-miR-152-3p_L+1_1ss11GC	69	-55.36
.:MSTRG.12486.1	cgr-miR-152-3p_L+1_1ss11GC	98	-12.21
.:MSTRG.13500.1	cgr-miR-152-3p_L+1_1ss11GC	82	-43.44
.:MSTRG.13501.1	cgr-miR-152-3p_L+1_1ss11GC	53	-108.26
.:MSTRG.13502.1	cgr-miR-152-3p_L+1_1ss11GC	58	-116.45
.:MSTRG.13510.1	cgr-miR-152-3p_L+1_1ss11GC	99	-17.78
.:MSTRG.13584.1	cgr-miR-152-3p_L+1_1ss11GC	53	-69.12
.:MSTRG.13625.1	cgr-miR-152-3p_L+1_1ss11GC	55	-42.64
.:MSTRG.13830.1	cgr-miR-152-3p_L+1_1ss11GC	96	-25.06
.:MSTRG.14015.4	cgr-miR-152-3p_L+1_1ss11GC	52	-65.33
.:MSTRG.14311.1	cgr-miR-152-3p_L+1_1ss11GC	96	-15.41
.:MSTRG.1433.3	cgr-miR-152-3p_L+1_1ss11GC	54	-15.35
.:MSTRG.14638.1	cgr-miR-152-3p_L+1_1ss11GC	97	-11.92
.:MSTRG.15093.1	cgr-miR-152-3p_L+1_1ss11GC	72	-17.85
.:MSTRG.15096.1	cgr-miR-152-3p_L+1_1ss11GC	96	-34.27
.:MSTRG.15098.2	cgr-miR-152-3p_L+1_1ss11GC	88	-15.57
.:MSTRG.15099.1	cgr-miR-152-3p_L+1_1ss11GC	94	-32.58
.:MSTRG.15102.1	cgr-miR-152-3p_L+1_1ss11GC	96	-13.66
.:MSTRG.1514.1	cgr-miR-152-3p_L+1_1ss11GC	99	-12.07
.:MSTRG.15509.1	cgr-miR-152-3p_L+1_1ss11GC	93	-35.14
.:MSTRG.15686.1	cgr-miR-152-3p_L+1_1ss11GC	92	-15.75
.:MSTRG.15747.1	cgr-miR-152-3p_L+1_1ss11GC	97	-15.41
.:MSTRG.15754.1	cgr-miR-152-3p_L+1_1ss11GC	90	-80.8
.:MSTRG.15955.1	cgr-miR-152-3p_L+1_1ss11GC	56	-66.32
.:MSTRG.15957.1	cgr-miR-152-3p_L+1_1ss11GC	95	-134.29
.:MSTRG.16465.2	cgr-miR-152-3p_L+1_1ss11GC	52	-85.8
.:MSTRG.16465.3	cgr-miR-152-3p_L+1_1ss11GC	52	-85.8
.:MSTRG.16476.1	cgr-miR-152-3p_L+1_1ss11GC	75	-12.88
.:MSTRG.16480.1	cgr-miR-152-3p_L+1_1ss11GC	98	-15.31
.:MSTRG.16844.1	cgr-miR-152-3p_L+1_1ss11GC	99	-15.76
.:MSTRG.17115.1	cgr-miR-152-3p_L+1_1ss11GC	83	-32.52
.:MSTRG.17115.2	cgr-miR-152-3p_L+1_1ss11GC	83	-32.52
.:MSTRG.1745.1	cgr-miR-152-3p_L+1_1ss11GC	89	-44.26
.:MSTRG.1746.1	cgr-miR-152-3p_L+1_1ss11GC	58	-65.65
.:MSTRG.1749.1	cgr-miR-152-3p_L+1_1ss11GC	61	-50.36
.:MSTRG.1750.1	cgr-miR-152-3p_L+1_1ss11GC	84	-32.62
.:MSTRG.1751.1	cgr-miR-152-3p_L+1_1ss11GC	89	-14.33
.:MSTRG.1754.1	cgr-miR-152-3p_L+1_1ss11GC	83	-23.33
.:MSTRG.1905.1	cgr-miR-152-3p_L+1_1ss11GC	84	-47.02
.:MSTRG.1969.1	cgr-miR-152-3p_L+1_1ss11GC	92	-19.59
.:MSTRG.2194.1	cgr-miR-152-3p_L+1_1ss11GC	94	-14.17
.:MSTRG.2292.1	cgr-miR-152-3p_L+1_1ss11GC	88	-35.38
.:MSTRG.2300.1	cgr-miR-152-3p_L+1_1ss11GC	72	-36.72
.:MSTRG.2336.1	cgr-miR-152-3p_L+1_1ss11GC	92	-20.04
.:MSTRG.246.1	cgr-miR-152-3p_L+1_1ss11GC	72	-29.87
.:MSTRG.2500.1	cgr-miR-152-3p_L+1_1ss11GC	76	-38.47
.:MSTRG.2539.1	cgr-miR-152-3p_L+1_1ss11GC	51	-11.94
.:MSTRG.2546.1	cgr-miR-152-3p_L+1_1ss11GC	51	-164.9
.:MSTRG.2547.1	cgr-miR-152-3p_L+1_1ss11GC	99	-29.33
.:MSTRG.2822.1	cgr-miR-152-3p_L+1_1ss11GC	67	-17.41
.:MSTRG.2974.1	cgr-miR-152-3p_L+1_1ss11GC	62	-27.25
.:MSTRG.3123.1	cgr-miR-152-3p_L+1_1ss11GC	81	-21.48
.:MSTRG.3154.1	cgr-miR-152-3p_L+1_1ss11GC	89	-15.36
.:MSTRG.3178.1	cgr-miR-152-3p_L+1_1ss11GC	95	-26.52
.:MSTRG.3367.1	cgr-miR-152-3p_L+1_1ss11GC	77	-113.5
.:MSTRG.3542.1	cgr-miR-152-3p_L+1_1ss11GC	84	-17.74
.:MSTRG.3668.1	cgr-miR-152-3p_L+1_1ss11GC	93	-11.91
.:MSTRG.38.1	cgr-miR-152-3p_L+1_1ss11GC	98	-15.98
.:MSTRG.3822.1	cgr-miR-152-3p_L+1_1ss11GC	76	-12.15
.:MSTRG.4128.1	cgr-miR-152-3p_L+1_1ss11GC	87	-15.6
.:MSTRG.4665.1	cgr-miR-152-3p_L+1_1ss11GC	91	-27.29
.:MSTRG.4811.1	cgr-miR-152-3p_L+1_1ss11GC	73	-32.96
.:MSTRG.4869.1	cgr-miR-152-3p_L+1_1ss11GC	70	-13.42
.:MSTRG.4888.1	cgr-miR-152-3p_L+1_1ss11GC	94	-14.8
.:MSTRG.5191.1	cgr-miR-152-3p_L+1_1ss11GC	91	-40.17
.:MSTRG.5903.1	cgr-miR-152-3p_L+1_1ss11GC	51	-106.01
.:MSTRG.5903.3	cgr-miR-152-3p_L+1_1ss11GC	74	-53.99
.:MSTRG.5977.1	cgr-miR-152-3p_L+1_1ss11GC	90	-10.97
.:MSTRG.6318.1	cgr-miR-152-3p_L+1_1ss11GC	97	-43.78
.:MSTRG.6330.2	cgr-miR-152-3p_L+1_1ss11GC	82	-18.67
.:MSTRG.6364.1	cgr-miR-152-3p_L+1_1ss11GC	53	-37.53
.:MSTRG.6365.1	cgr-miR-152-3p_L+1_1ss11GC	95	-28.61
.:MSTRG.6366.1	cgr-miR-152-3p_L+1_1ss11GC	81	-481.85
.:MSTRG.6986.1	cgr-miR-152-3p_L+1_1ss11GC	81	-17.59
.:MSTRG.6987.1	cgr-miR-152-3p_L+1_1ss11GC	51	-19.7
.:MSTRG.6991.1	cgr-miR-152-3p_L+1_1ss11GC	53	-49.49
.:MSTRG.7304.1	cgr-miR-152-3p_L+1_1ss11GC	71	-12.07
.:MSTRG.7636.2	cgr-miR-152-3p_L+1_1ss11GC	61	-74.1
.:MSTRG.7701.1	cgr-miR-152-3p_L+1_1ss11GC	82	-19.25
.:MSTRG.7830.1	cgr-miR-152-3p_L+1_1ss11GC	85	-43.94
.:MSTRG.794.1	cgr-miR-152-3p_L+1_1ss11GC	95	-15.58
.:MSTRG.796.1	cgr-miR-152-3p_L+1_1ss11GC	85	-31.31
.:MSTRG.797.1	cgr-miR-152-3p_L+1_1ss11GC	61	-43.63
.:MSTRG.8103.1	cgr-miR-152-3p_L+1_1ss11GC	98	-22.99
.:MSTRG.829.1	cgr-miR-152-3p_L+1_1ss11GC	71	-13.18
.:MSTRG.831.1	cgr-miR-152-3p_L+1_1ss11GC	88	-27.52
.:MSTRG.8482.1	cgr-miR-152-3p_L+1_1ss11GC	93	-14.28
.:MSTRG.8482.4	cgr-miR-152-3p_L+1_1ss11GC	96	-14.28
.:MSTRG.866.2	cgr-miR-152-3p_L+1_1ss11GC	79	-18.3
.:MSTRG.8768.1	cgr-miR-152-3p_L+1_1ss11GC	96	-20.43
.:MSTRG.8846.1	cgr-miR-152-3p_L+1_1ss11GC	75	-42.61
.:MSTRG.9014.3	cgr-miR-152-3p_L+1_1ss11GC	72	-283.47
ENSAPLG00020000075:MSTRG.8276.1	cgr-miR-152-3p_L+1_1ss11GC	98	-32.4
ENSAPLG00020000191:MSTRG.3617.1	cgr-miR-152-3p_L+1_1ss11GC	65	-17.32
ENSAPLG00020000246:MSTRG.3623.1	cgr-miR-152-3p_L+1_1ss11GC	86	-53.11
ENSAPLG00020000386:ENSAPLT00020000513	cgr-miR-152-3p_L+1_1ss11GC	93	-19.9
ENSAPLG00020000431:MSTRG.3632.1	cgr-miR-152-3p_L+1_1ss11GC	59	-44.23
ENSAPLG00020000452:MSTRG.11560.1	cgr-miR-152-3p_L+1_1ss11GC	77	-49.7
ENSAPLG00020000481:MSTRG.8901.1	cgr-miR-152-3p_L+1_1ss11GC	93	-113.89
ENSAPLG00020000481:MSTRG.8904.1	cgr-miR-152-3p_L+1_1ss11GC	62	-35.84
ENSAPLG00020000513:MSTRG.2899.1	cgr-miR-152-3p_L+1_1ss11GC	94	-16.62
ENSAPLG00020000877:MSTRG.8940.1	cgr-miR-152-3p_L+1_1ss11GC	57	-16.31
ENSAPLG00020001188:MSTRG.1724.1	cgr-miR-152-3p_L+1_1ss11GC	85	-15.68
ENSAPLG00020001412:MSTRG.1414.2	cgr-miR-152-3p_L+1_1ss11GC	90	-50.97
ENSAPLG00020001428:ENSAPLT00020002101	cgr-miR-152-3p_L+1_1ss11GC	50	-22.88
ENSAPLG00020001543:MSTRG.1423.1	cgr-miR-152-3p_L+1_1ss11GC	68	-16.74
ENSAPLG00020001562:MSTRG.1421.1	cgr-miR-152-3p_L+1_1ss11GC	86	-29.5
ENSAPLG00020001888:MSTRG.3073.1	cgr-miR-152-3p_L+1_1ss11GC	85	-38.97
ENSAPLG00020002386:MSTRG.13875.2	cgr-miR-152-3p_L+1_1ss11GC	89	-15.6
ENSAPLG00020003133:MSTRG.4567.1	cgr-miR-152-3p_L+1_1ss11GC	66	-32.96
ENSAPLG00020003674:ENSAPLT00020005370	cgr-miR-152-3p_L+1_1ss11GC	94	-20.57
ENSAPLG00020003821:MSTRG.3432.1	cgr-miR-152-3p_L+1_1ss11GC	78	-33.55
ENSAPLG00020004213:MSTRG.1814.1	cgr-miR-152-3p_L+1_1ss11GC	76	-19.13
ENSAPLG00020004297:MSTRG.6560.2	cgr-miR-152-3p_L+1_1ss11GC	53	-14.19
ENSAPLG00020004417:MSTRG.1067.6	cgr-miR-152-3p_L+1_1ss11GC	50	-44.82
ENSAPLG00020004422:MSTRG.3605.1	cgr-miR-152-3p_L+1_1ss11GC	80	-32.39
ENSAPLG00020004458:ENSAPLT00020006549	cgr-miR-152-3p_L+1_1ss11GC	81	-16.09
ENSAPLG00020004458:MSTRG.1832.1	cgr-miR-152-3p_L+1_1ss11GC	58	-19.42
ENSAPLG00020005063:MSTRG.7987.1	cgr-miR-152-3p_L+1_1ss11GC	99	-15.07
ENSAPLG00020005610:MSTRG.6201.4	cgr-miR-152-3p_L+1_1ss11GC	70	-21.36
ENSAPLG00020005610:MSTRG.6201.5	cgr-miR-152-3p_L+1_1ss11GC	70	-21.36
ENSAPLG00020005610:MSTRG.6201.6	cgr-miR-152-3p_L+1_1ss11GC	70	-21.36
ENSAPLG00020006100:MSTRG.12389.1	cgr-miR-152-3p_L+1_1ss11GC	64	-17.36
ENSAPLG00020006363:MSTRG.2274.2	cgr-miR-152-3p_L+1_1ss11GC	66	-17.12
ENSAPLG00020006363:MSTRG.2275.1	cgr-miR-152-3p_L+1_1ss11GC	87	-21.99
ENSAPLG00020006364:MSTRG.17180.1	cgr-miR-152-3p_L+1_1ss11GC	69	-16.94
ENSAPLG00020006704:MSTRG.3184.2	cgr-miR-152-3p_L+1_1ss11GC	95	-17.4
ENSAPLG00020006824:MSTRG.16859.3	cgr-miR-152-3p_L+1_1ss11GC	75	-75.37
ENSAPLG00020007243:MSTRG.13711.1	cgr-miR-152-3p_L+1_1ss11GC	73	-15.52
ENSAPLG00020007253:MSTRG.15285.1	cgr-miR-152-3p_L+1_1ss11GC	86	-19.63
ENSAPLG00020007771:MSTRG.2540.2	cgr-miR-152-3p_L+1_1ss11GC	76	-13.09
ENSAPLG00020008039:MSTRG.13729.1	cgr-miR-152-3p_L+1_1ss11GC	52	-25.3
ENSAPLG00020008082:MSTRG.5151.7	cgr-miR-152-3p_L+1_1ss11GC	95	-34.91
ENSAPLG00020008451:MSTRG.12496.1	cgr-miR-152-3p_L+1_1ss11GC	95	-42.44
ENSAPLG00020008653:MSTRG.8157.4	cgr-miR-152-3p_L+1_1ss11GC	63	-33.99
ENSAPLG00020009166:MSTRG.12306.1	cgr-miR-152-3p_L+1_1ss11GC	63	-14.28
ENSAPLG00020009169:MSTRG.588.1	cgr-miR-152-3p_L+1_1ss11GC	88	-18.34
ENSAPLG00020009299:MSTRG.8989.1	cgr-miR-152-3p_L+1_1ss11GC	93	-14.81
ENSAPLG00020009407:MSTRG.793.3	cgr-miR-152-3p_L+1_1ss11GC	70	-20.14
ENSAPLG00020009822:MSTRG.14268.1	cgr-miR-152-3p_L+1_1ss11GC	81	-18.9
ENSAPLG00020009822:MSTRG.14269.1	cgr-miR-152-3p_L+1_1ss11GC	90	-68.31
ENSAPLG00020009839:MSTRG.5212.6	cgr-miR-152-3p_L+1_1ss11GC	72	-29.88
ENSAPLG00020009944:MSTRG.4208.1	cgr-miR-152-3p_L+1_1ss11GC	86	-49.36
ENSAPLG00020009944:MSTRG.4210.1	cgr-miR-152-3p_L+1_1ss11GC	91	-115.05
ENSAPLG00020010700:MSTRG.15388.2	cgr-miR-152-3p_L+1_1ss11GC	80	-79.57
ENSAPLG00020010878:MSTRG.2792.1	cgr-miR-152-3p_L+1_1ss11GC	98	-15.73
ENSAPLG00020011096:MSTRG.6146.1	cgr-miR-152-3p_L+1_1ss11GC	87	-13.9
ENSAPLG00020011344:MSTRG.6178.1	cgr-miR-152-3p_L+1_1ss11GC	85	-16.88
ENSAPLG00020011496:MSTRG.8322.1	cgr-miR-152-3p_L+1_1ss11GC	99	-76.97
ENSAPLG00020011775:MSTRG.6509.3	cgr-miR-152-3p_L+1_1ss11GC	60	-75.62
ENSAPLG00020012193:MSTRG.4226.1	cgr-miR-152-3p_L+1_1ss11GC	69	-16.41
ENSAPLG00020012256:MSTRG.3222.2	cgr-miR-152-3p_L+1_1ss11GC	74	-56.65
ENSAPLG00020012256:MSTRG.3225.1	cgr-miR-152-3p_L+1_1ss11GC	97	-14.32
ENSAPLG00020012641:ENSAPLT00020019105	cgr-miR-152-3p_L+1_1ss11GC	74	-29.83
ENSAPLG00020012924:ENSAPLT00020019569	cgr-miR-152-3p_L+1_1ss11GC	83	-14.87
ENSAPLG00020013079:ENSAPLT00020019869	cgr-miR-152-3p_L+1_1ss11GC	87	-14.51
ENSAPLG00020013079:MSTRG.15823.2	cgr-miR-152-3p_L+1_1ss11GC	62	-77.12
ENSAPLG00020013201:MSTRG.7617.1	cgr-miR-152-3p_L+1_1ss11GC	91	-20.88
ENSAPLG00020013470:ENSAPLT00020020512	cgr-miR-152-3p_L+1_1ss11GC	79	-16.59
ENSAPLG00020013841:MSTRG.2181.1	cgr-miR-152-3p_L+1_1ss11GC	87	-19.51
ENSAPLG00020013973:MSTRG.17336.1	cgr-miR-152-3p_L+1_1ss11GC	85	-193.02
ENSAPLG00020014044:MSTRG.2373.1	cgr-miR-152-3p_L+1_1ss11GC	97	-17.35
ENSAPLG00020014149:MSTRG.4685.1	cgr-miR-152-3p_L+1_1ss11GC	54	-19.26
ENSAPLG00020014285:MSTRG.16362.1	cgr-miR-152-3p_L+1_1ss11GC	96	-11.24
ENSAPLG00020014294:ENSAPLT00020021927	cgr-miR-152-3p_L+1_1ss11GC	82	-19.9
ENSAPLG00020014344:MSTRG.4897.3	cgr-miR-152-3p_L+1_1ss11GC	98	-17.35
ENSAPLG00020014545:MSTRG.10378.3	cgr-miR-152-3p_L+1_1ss11GC	77	-15.34
ENSAPLG00020014808:MSTRG.8646.10	cgr-miR-152-3p_L+1_1ss11GC	86	-12.43
ENSAPLG00020014889:MSTRG.7957.1	cgr-miR-152-3p_L+1_1ss11GC	78	-27.18
ENSAPLG00020015673:MSTRG.8658.1	cgr-miR-152-3p_L+1_1ss11GC	89	-13.59
ENSAPLG00020015674:ENSAPLT00020024278	cgr-miR-152-3p_L+1_1ss11GC	97	-33.85
ENSAPLG00020015840:MSTRG.8880.1	cgr-miR-152-3p_L+1_1ss11GC	86	-20.38
ENSAPLG00020016148:MSTRG.6363.1	cgr-miR-152-3p_L+1_1ss11GC	73	-17.33
ENSAPLG00020016186:MSTRG.6375.1	cgr-miR-152-3p_L+1_1ss11GC	73	-16.33
ENSAPLG00020016377:MSTRG.9411.1	cgr-miR-152-3p_L+1_1ss11GC	80	-16.7
ENSAPLG00020016404:MSTRG.5426.1	cgr-miR-152-3p_L+1_1ss11GC	68	-34.52
ENSAPLG00020016562:MSTRG.2979.1	cgr-miR-152-3p_L+1_1ss11GC	60	-46.29
ENSAPLG00020016626:MSTRG.5083.1	cgr-miR-152-3p_L+1_1ss11GC	63	-33.91
ENSAPLG00020016981:MSTRG.5782.2	cgr-miR-152-3p_L+1_1ss11GC	88	-19.17
ENSAPLG00020017266:MSTRG.16760.1	cgr-miR-152-3p_L+1_1ss11GC	68	-16.01
ENSAPLG00020017508:MSTRG.16990.1	cgr-miR-152-3p_L+1_1ss11GC	90	-10.75
ENSAPLG00020017579:MSTRG.13565.4	cgr-miR-152-3p_L+1_1ss11GC	95	-31.83
ENSAPLG00020017622:MSTRG.15140.1	cgr-miR-152-3p_L+1_1ss11GC	60	-31.03
ENSAPLG00020018240:MSTRG.514.1	cgr-miR-152-3p_L+1_1ss11GC	70	-58.9
ENSAPLG00020018413:MSTRG.3865.1	cgr-miR-152-3p_L+1_1ss11GC	90	-19.39
.:MSTRG.10830.1	cgr-miR-210-3p_R+1_1ss21GT	65	-44.58
.:MSTRG.11636.1	cgr-miR-210-3p_R+1_1ss21GT	69	-19.92
.:MSTRG.12090.1	cgr-miR-210-3p_R+1_1ss21GT	89	-18.86
.:MSTRG.13501.1	cgr-miR-210-3p_R+1_1ss21GT	74	-92.58
.:MSTRG.13501.2	cgr-miR-210-3p_R+1_1ss21GT	74	-11.18
.:MSTRG.14120.1	cgr-miR-210-3p_R+1_1ss21GT	68	-21.44
.:MSTRG.15721.1	cgr-miR-210-3p_R+1_1ss21GT	71	-48.8
.:MSTRG.15940.1	cgr-miR-210-3p_R+1_1ss21GT	91	-14.83
.:MSTRG.15970.1	cgr-miR-210-3p_R+1_1ss21GT	66	-50.15
.:MSTRG.1721.1	cgr-miR-210-3p_R+1_1ss21GT	94	-13.05
.:MSTRG.17350.1	cgr-miR-210-3p_R+1_1ss21GT	53	-25.19
.:MSTRG.2539.1	cgr-miR-210-3p_R+1_1ss21GT	83	-14.58
.:MSTRG.3.1	cgr-miR-210-3p_R+1_1ss21GT	56	-21.08
.:MSTRG.4791.1	cgr-miR-210-3p_R+1_1ss21GT	50	-15.73
.:MSTRG.5902.1	cgr-miR-210-3p_R+1_1ss21GT	66	-12.47
.:MSTRG.5903.3	cgr-miR-210-3p_R+1_1ss21GT	59	-31.3
.:MSTRG.6167.1	cgr-miR-210-3p_R+1_1ss21GT	99	-13.26
.:MSTRG.6364.1	cgr-miR-210-3p_R+1_1ss21GT	63	-60.84
.:MSTRG.6394.1	cgr-miR-210-3p_R+1_1ss21GT	51	-22.42
.:MSTRG.7852.1	cgr-miR-210-3p_R+1_1ss21GT	60	-21.76
.:MSTRG.8323.1	cgr-miR-210-3p_R+1_1ss21GT	95	-12.94
.:MSTRG.8482.1	cgr-miR-210-3p_R+1_1ss21GT	78	-20.05
.:MSTRG.8482.4	cgr-miR-210-3p_R+1_1ss21GT	79	-20.05
.:MSTRG.9835.1	cgr-miR-210-3p_R+1_1ss21GT	93	-24.16
ENSAPLG00020000386:ENSAPLT00020000513	cgr-miR-210-3p_R+1_1ss21GT	55	-15.1
ENSAPLG00020000736:MSTRG.13589.1	cgr-miR-210-3p_R+1_1ss21GT	66	-16.64
ENSAPLG00020003398:MSTRG.14387.1	cgr-miR-210-3p_R+1_1ss21GT	82	-42.3
ENSAPLG00020003708:MSTRG.2165.1	cgr-miR-210-3p_R+1_1ss21GT	80	-14.82
ENSAPLG00020004458:ENSAPLT00020006549	cgr-miR-210-3p_R+1_1ss21GT	72	-19.88
ENSAPLG00020005526:MSTRG.14576.1	cgr-miR-210-3p_R+1_1ss21GT	50	-21.08
ENSAPLG00020006359:MSTRG.14190.1	cgr-miR-210-3p_R+1_1ss21GT	90	-11.68
ENSAPLG00020006794:MSTRG.16855.2	cgr-miR-210-3p_R+1_1ss21GT	54	-98.53
ENSAPLG00020007465:MSTRG.10495.1	cgr-miR-210-3p_R+1_1ss21GT	70	-78.3
ENSAPLG00020009299:MSTRG.8989.1	cgr-miR-210-3p_R+1_1ss21GT	84	-19.71
ENSAPLG00020010878:MSTRG.2791.1	cgr-miR-210-3p_R+1_1ss21GT	91	-15.49
ENSAPLG00020011043:MSTRG.14003.1	cgr-miR-210-3p_R+1_1ss21GT	61	-39.31
ENSAPLG00020011348:MSTRG.1699.6	cgr-miR-210-3p_R+1_1ss21GT	58	-14.14
ENSAPLG00020012189:MSTRG.4224.2	cgr-miR-210-3p_R+1_1ss21GT	88	-37.23
ENSAPLG00020012256:MSTRG.3225.1	cgr-miR-210-3p_R+1_1ss21GT	92	-15.66
ENSAPLG00020013079:MSTRG.15823.2	cgr-miR-210-3p_R+1_1ss21GT	57	-65.11
ENSAPLG00020013381:MSTRG.16246.2	cgr-miR-210-3p_R+1_1ss21GT	72	-21.32
ENSAPLG00020014149:MSTRG.4685.1	cgr-miR-210-3p_R+1_1ss21GT	83	-17.54
ENSAPLG00020014155:MSTRG.4109.1	cgr-miR-210-3p_R+1_1ss21GT	75	-70.2
ENSAPLG00020014889:MSTRG.7957.1	cgr-miR-210-3p_R+1_1ss21GT	87	-16.97
ENSAPLG00020015056:MSTRG.1340.1	cgr-miR-210-3p_R+1_1ss21GT	62	-23.6
ENSAPLG00020015508:MSTRG.2634.3	cgr-miR-210-3p_R+1_1ss21GT	96	-16.31
ENSAPLG00020015508:MSTRG.2634.4	cgr-miR-210-3p_R+1_1ss21GT	97	-16.31
ENSAPLG00020017099:MSTRG.10103.1	cgr-miR-210-3p_R+1_1ss21GT	98	-15
ENSAPLG00020017622:MSTRG.15140.1	cgr-miR-210-3p_R+1_1ss21GT	76	-62.57
.:MSTRG.10830.1	cpo-miR-181a-2-3p_2ss5CT6TC	88	-13.44
.:MSTRG.13501.1	cpo-miR-181a-2-3p_2ss5CT6TC	52	-83.32
.:MSTRG.13501.2	cpo-miR-181a-2-3p_2ss5CT6TC	52	-37.86
.:MSTRG.1433.2	cpo-miR-181a-2-3p_2ss5CT6TC	96	-42.72
.:MSTRG.15957.1	cpo-miR-181a-2-3p_2ss5CT6TC	68	-28.62
.:MSTRG.265.1	cpo-miR-181a-2-3p_2ss5CT6TC	94	-17.66
.:MSTRG.3305.1	cpo-miR-181a-2-3p_2ss5CT6TC	84	-15.42
.:MSTRG.3822.1	cpo-miR-181a-2-3p_2ss5CT6TC	60	-20.5
.:MSTRG.4790.1	cpo-miR-181a-2-3p_2ss5CT6TC	90	-20.79
.:MSTRG.5433.1	cpo-miR-181a-2-3p_2ss5CT6TC	86	-15.29
.:MSTRG.6366.1	cpo-miR-181a-2-3p_2ss5CT6TC	58	-34.71
.:MSTRG.829.1	cpo-miR-181a-2-3p_2ss5CT6TC	78	-17.89
.:MSTRG.9835.1	cpo-miR-181a-2-3p_2ss5CT6TC	62	-18.1
ENSAPLG00020000431:MSTRG.3633.1	cpo-miR-181a-2-3p_2ss5CT6TC	80	-15.99
ENSAPLG00020002037:MSTRG.5021.1	cpo-miR-181a-2-3p_2ss5CT6TC	82	-19.29
ENSAPLG00020003708:MSTRG.2165.1	cpo-miR-181a-2-3p_2ss5CT6TC	92	-15.27
ENSAPLG00020006825:ENSAPLT00020009964	cpo-miR-181a-2-3p_2ss5CT6TC	64	-17.04
ENSAPLG00020008451:MSTRG.12496.1	cpo-miR-181a-2-3p_2ss5CT6TC	56	-25.22
ENSAPLG00020013758:ENSAPLT00020020943	cpo-miR-181a-2-3p_2ss5CT6TC	74	-18.4
ENSAPLG00020016626:MSTRG.5083.1	cpo-miR-181a-2-3p_2ss5CT6TC	70	-14.55
ENSAPLG00020018418:MSTRG.3868.3	cpo-miR-181a-2-3p_2ss5CT6TC	98	-35.45
.:MSTRG.10396.6	cpo-miR-223-5p_1ss23GT	88	-11.18
.:MSTRG.1101.1	cpo-miR-223-5p_1ss23GT	97	-10.84
.:MSTRG.1127.1	cpo-miR-223-5p_1ss23GT	91	-26.16
.:MSTRG.1131.1	cpo-miR-223-5p_1ss23GT	88	-11.29
.:MSTRG.11636.1	cpo-miR-223-5p_1ss23GT	98	-38.77
.:MSTRG.11724.1	cpo-miR-223-5p_1ss23GT	95	-12.62
.:MSTRG.11802.1	cpo-miR-223-5p_1ss23GT	93	-10.55
.:MSTRG.12090.1	cpo-miR-223-5p_1ss23GT	61	-13.68
.:MSTRG.12091.1	cpo-miR-223-5p_1ss23GT	62	-30.01
.:MSTRG.12093.1	cpo-miR-223-5p_1ss23GT	97	-21.74
.:MSTRG.12133.2	cpo-miR-223-5p_1ss23GT	58	-12.16
.:MSTRG.12486.1	cpo-miR-223-5p_1ss23GT	89	-25.93
.:MSTRG.13151.1	cpo-miR-223-5p_1ss23GT	82	-21.76
.:MSTRG.13470.1	cpo-miR-223-5p_1ss23GT	79	-10.33
.:MSTRG.13501.1	cpo-miR-223-5p_1ss23GT	51	-60.25
.:MSTRG.13502.1	cpo-miR-223-5p_1ss23GT	80	-114.45
.:MSTRG.13510.1	cpo-miR-223-5p_1ss23GT	94	-12.85
.:MSTRG.1371.7	cpo-miR-223-5p_1ss23GT	64	-77.49
.:MSTRG.13834.1	cpo-miR-223-5p_1ss23GT	85	-21.79
.:MSTRG.13835.1	cpo-miR-223-5p_1ss23GT	67	-59.7
.:MSTRG.14015.3	cpo-miR-223-5p_1ss23GT	56	-15.34
.:MSTRG.14015.4	cpo-miR-223-5p_1ss23GT	78	-46.09
.:MSTRG.14199.1	cpo-miR-223-5p_1ss23GT	50	-12.22
.:MSTRG.14225.3	cpo-miR-223-5p_1ss23GT	91	-15.93
.:MSTRG.15092.1	cpo-miR-223-5p_1ss23GT	68	-14.71
.:MSTRG.15102.1	cpo-miR-223-5p_1ss23GT	63	-40.15
.:MSTRG.15508.2	cpo-miR-223-5p_1ss23GT	83	-11.85
.:MSTRG.15682.1	cpo-miR-223-5p_1ss23GT	84	-23.79
.:MSTRG.15721.1	cpo-miR-223-5p_1ss23GT	54	-31.93
.:MSTRG.15750.1	cpo-miR-223-5p_1ss23GT	68	-10.89
.:MSTRG.15754.1	cpo-miR-223-5p_1ss23GT	72	-78.14
.:MSTRG.15955.1	cpo-miR-223-5p_1ss23GT	57	-41.28
.:MSTRG.15957.1	cpo-miR-223-5p_1ss23GT	60	-132.61
.:MSTRG.16334.1	cpo-miR-223-5p_1ss23GT	92	-27.98
.:MSTRG.16570.2	cpo-miR-223-5p_1ss23GT	86	-12.55
.:MSTRG.17114.1	cpo-miR-223-5p_1ss23GT	77	-17.07
.:MSTRG.1745.1	cpo-miR-223-5p_1ss23GT	66	-66.24
.:MSTRG.1746.1	cpo-miR-223-5p_1ss23GT	63	-46.91
.:MSTRG.1747.1	cpo-miR-223-5p_1ss23GT	92	-22.65
.:MSTRG.17488.1	cpo-miR-223-5p_1ss23GT	91	-23.66
.:MSTRG.1750.1	cpo-miR-223-5p_1ss23GT	52	-60.37
.:MSTRG.1751.1	cpo-miR-223-5p_1ss23GT	70	-26.85
.:MSTRG.1753.1	cpo-miR-223-5p_1ss23GT	74	-17.23
.:MSTRG.1754.1	cpo-miR-223-5p_1ss23GT	71	-48.17
.:MSTRG.1905.1	cpo-miR-223-5p_1ss23GT	77	-53.77
.:MSTRG.2163.1	cpo-miR-223-5p_1ss23GT	66	-10.54
.:MSTRG.2194.1	cpo-miR-223-5p_1ss23GT	69	-12.03
.:MSTRG.2300.1	cpo-miR-223-5p_1ss23GT	99	-25.95
.:MSTRG.2546.1	cpo-miR-223-5p_1ss23GT	52	-48.66
.:MSTRG.2556.1	cpo-miR-223-5p_1ss23GT	72	-10.48
.:MSTRG.265.1	cpo-miR-223-5p_1ss23GT	96	-12.78
.:MSTRG.2673.1	cpo-miR-223-5p_1ss23GT	93	-16.99
.:MSTRG.2822.1	cpo-miR-223-5p_1ss23GT	65	-10.35
.:MSTRG.2974.1	cpo-miR-223-5p_1ss23GT	67	-92.87
.:MSTRG.3367.1	cpo-miR-223-5p_1ss23GT	62	-42.02
.:MSTRG.35.1	cpo-miR-223-5p_1ss23GT	94	-34.62
.:MSTRG.3542.1	cpo-miR-223-5p_1ss23GT	96	-12.6
.:MSTRG.3639.2	cpo-miR-223-5p_1ss23GT	57	-45.18
.:MSTRG.3815.1	cpo-miR-223-5p_1ss23GT	54	-15.34
.:MSTRG.4235.1	cpo-miR-223-5p_1ss23GT	56	-15.36
.:MSTRG.4485.13	cpo-miR-223-5p_1ss23GT	81	-12.55
.:MSTRG.4665.1	cpo-miR-223-5p_1ss23GT	65	-36.88
.:MSTRG.4868.1	cpo-miR-223-5p_1ss23GT	50	-12.26
.:MSTRG.4868.6	cpo-miR-223-5p_1ss23GT	84	-17.46
.:MSTRG.5903.1	cpo-miR-223-5p_1ss23GT	69	-14.15
.:MSTRG.5903.3	cpo-miR-223-5p_1ss23GT	78	-52.02
.:MSTRG.5904.1	cpo-miR-223-5p_1ss23GT	88	-32.6
.:MSTRG.595.1	cpo-miR-223-5p_1ss23GT	81	-15.2
.:MSTRG.6251.2	cpo-miR-223-5p_1ss23GT	67	-11.16
.:MSTRG.6361.1	cpo-miR-223-5p_1ss23GT	64	-149.28
.:MSTRG.6366.1	cpo-miR-223-5p_1ss23GT	90	-480.84
.:MSTRG.6986.1	cpo-miR-223-5p_1ss23GT	98	-13.56
.:MSTRG.6987.1	cpo-miR-223-5p_1ss23GT	54	-12.38
.:MSTRG.6991.1	cpo-miR-223-5p_1ss23GT	89	-14.37
.:MSTRG.7636.2	cpo-miR-223-5p_1ss23GT	88	-26.98
.:MSTRG.7701.1	cpo-miR-223-5p_1ss23GT	90	-11.2
.:MSTRG.7851.1	cpo-miR-223-5p_1ss23GT	76	-11.47
.:MSTRG.7853.1	cpo-miR-223-5p_1ss23GT	63	-12.23
.:MSTRG.797.1	cpo-miR-223-5p_1ss23GT	70	-25.92
.:MSTRG.801.1	cpo-miR-223-5p_1ss23GT	79	-23.13
.:MSTRG.829.1	cpo-miR-223-5p_1ss23GT	61	-37.27
.:MSTRG.831.1	cpo-miR-223-5p_1ss23GT	93	-36.54
.:MSTRG.8323.1	cpo-miR-223-5p_1ss23GT	79	-24.88
.:MSTRG.8351.1	cpo-miR-223-5p_1ss23GT	88	-13.43
.:MSTRG.841.1	cpo-miR-223-5p_1ss23GT	81	-76.41
.:MSTRG.866.2	cpo-miR-223-5p_1ss23GT	56	-26.73
.:MSTRG.8768.1	cpo-miR-223-5p_1ss23GT	71	-14.15
.:MSTRG.8846.1	cpo-miR-223-5p_1ss23GT	75	-23.14
.:MSTRG.900.1	cpo-miR-223-5p_1ss23GT	92	-10.22
.:MSTRG.9014.3	cpo-miR-223-5p_1ss23GT	92	-180.06
ENSAPLG00020000075:MSTRG.8275.1	cpo-miR-223-5p_1ss23GT	55	-13.14
ENSAPLG00020000101:MSTRG.2996.1	cpo-miR-223-5p_1ss23GT	85	-11.75
ENSAPLG00020000246:MSTRG.3623.1	cpo-miR-223-5p_1ss23GT	54	-34.17
ENSAPLG00020000259:MSTRG.8819.1	cpo-miR-223-5p_1ss23GT	99	-26.41
ENSAPLG00020000431:MSTRG.3632.1	cpo-miR-223-5p_1ss23GT	85	-55.1
ENSAPLG00020000481:MSTRG.8901.1	cpo-miR-223-5p_1ss23GT	74	-12.74
ENSAPLG00020000481:MSTRG.8904.1	cpo-miR-223-5p_1ss23GT	72	-53.33
ENSAPLG00020000667:MSTRG.9060.2	cpo-miR-223-5p_1ss23GT	92	-17.74
ENSAPLG00020001182:MSTRG.15005.1	cpo-miR-223-5p_1ss23GT	58	-12.62
ENSAPLG00020001321:MSTRG.8756.7	cpo-miR-223-5p_1ss23GT	62	-59.29
ENSAPLG00020001888:MSTRG.3073.1	cpo-miR-223-5p_1ss23GT	71	-17.35
ENSAPLG00020001888:MSTRG.3074.1	cpo-miR-223-5p_1ss23GT	84	-15.32
ENSAPLG00020002037:MSTRG.5021.1	cpo-miR-223-5p_1ss23GT	59	-47.17
ENSAPLG00020002101:MSTRG.10024.1	cpo-miR-223-5p_1ss23GT	96	-34.09
ENSAPLG00020003398:MSTRG.14394.1	cpo-miR-223-5p_1ss23GT	97	-12.55
ENSAPLG00020003921:MSTRG.3440.1	cpo-miR-223-5p_1ss23GT	76	-11.76
ENSAPLG00020004297:MSTRG.6560.2	cpo-miR-223-5p_1ss23GT	68	-85.58
ENSAPLG00020004417:MSTRG.1067.6	cpo-miR-223-5p_1ss23GT	98	-24.64
ENSAPLG00020004422:MSTRG.3606.1	cpo-miR-223-5p_1ss23GT	95	-27.58
ENSAPLG00020004786:MSTRG.3153.1	cpo-miR-223-5p_1ss23GT	74	-36.78
ENSAPLG00020005019:MSTRG.16073.1	cpo-miR-223-5p_1ss23GT	97	-15.7
ENSAPLG00020005063:MSTRG.7987.1	cpo-miR-223-5p_1ss23GT	89	-28.03
ENSAPLG00020006220:MSTRG.6629.1	cpo-miR-223-5p_1ss23GT	72	-35.68
ENSAPLG00020006364:MSTRG.17180.1	cpo-miR-223-5p_1ss23GT	99	-28.25
ENSAPLG00020006364:MSTRG.17180.2	cpo-miR-223-5p_1ss23GT	99	-28.25
ENSAPLG00020006446:ENSAPLT00020009410	cpo-miR-223-5p_1ss23GT	79	-10.59
ENSAPLG00020006824:MSTRG.16859.3	cpo-miR-223-5p_1ss23GT	50	-84.22
ENSAPLG00020006824:MSTRG.16859.4	cpo-miR-223-5p_1ss23GT	93	-37.78
ENSAPLG00020007253:MSTRG.15285.1	cpo-miR-223-5p_1ss23GT	94	-10.2
ENSAPLG00020007786:MSTRG.2550.1	cpo-miR-223-5p_1ss23GT	98	-14.16
ENSAPLG00020008039:MSTRG.13729.1	cpo-miR-223-5p_1ss23GT	58	-15.88
ENSAPLG00020008082:MSTRG.5151.7	cpo-miR-223-5p_1ss23GT	55	-10.6
ENSAPLG00020009299:MSTRG.8989.1	cpo-miR-223-5p_1ss23GT	69	-160.44
ENSAPLG00020009822:MSTRG.14268.1	cpo-miR-223-5p_1ss23GT	89	-15.16
ENSAPLG00020009944:MSTRG.4208.1	cpo-miR-223-5p_1ss23GT	51	-14.06
ENSAPLG00020009944:MSTRG.4210.1	cpo-miR-223-5p_1ss23GT	95	-41.23
ENSAPLG00020011496:MSTRG.8322.1	cpo-miR-223-5p_1ss23GT	62	-34.41
ENSAPLG00020011775:MSTRG.6509.3	cpo-miR-223-5p_1ss23GT	70	-61.04
ENSAPLG00020012144:MSTRG.9214.2	cpo-miR-223-5p_1ss23GT	89	-13.71
ENSAPLG00020012193:MSTRG.4226.1	cpo-miR-223-5p_1ss23GT	66	-42.24
ENSAPLG00020012256:MSTRG.3222.2	cpo-miR-223-5p_1ss23GT	50	-78.26
ENSAPLG00020013470:MSTRG.4622.3	cpo-miR-223-5p_1ss23GT	80	-21.67
ENSAPLG00020013569:MSTRG.5840.2	cpo-miR-223-5p_1ss23GT	57	-27.03
ENSAPLG00020013973:MSTRG.17336.1	cpo-miR-223-5p_1ss23GT	74	-53.77
ENSAPLG00020014891:MSTRG.7959.3	cpo-miR-223-5p_1ss23GT	61	-41.16
ENSAPLG00020015673:MSTRG.8658.1	cpo-miR-223-5p_1ss23GT	83	-14.07
ENSAPLG00020016186:MSTRG.6375.1	cpo-miR-223-5p_1ss23GT	91	-73.7
ENSAPLG00020016404:MSTRG.5426.1	cpo-miR-223-5p_1ss23GT	73	-10.93
ENSAPLG00020017110:MSTRG.10108.1	cpo-miR-223-5p_1ss23GT	95	-13.53
ENSAPLG00020017622:MSTRG.15140.1	cpo-miR-223-5p_1ss23GT	56	-71.1
ENSAPLG00020018240:MSTRG.514.1	cpo-miR-223-5p_1ss23GT	53	-13.93
.:MSTRG.10053.1	eca-miR-145	68	-29.3
.:MSTRG.1033.1	eca-miR-145	89	-12.97
.:MSTRG.10946.1	eca-miR-145	98	-29.75
.:MSTRG.1121.1	eca-miR-145	91	-44.71
.:MSTRG.1121.2	eca-miR-145	91	-44.71
.:MSTRG.1127.1	eca-miR-145	62	-39.54
.:MSTRG.11519.1	eca-miR-145	82	-72.65
.:MSTRG.11527.1	eca-miR-145	88	-19.62
.:MSTRG.11583.1	eca-miR-145	82	-19.25
.:MSTRG.11650.1	eca-miR-145	89	-14.07
.:MSTRG.11744.1	eca-miR-145	50	-15.73
.:MSTRG.11786.1	eca-miR-145	69	-38.1
.:MSTRG.11809.1	eca-miR-145	98	-14.12
.:MSTRG.11917.1	eca-miR-145	66	-17.7
.:MSTRG.11917.2	eca-miR-145	70	-17.7
.:MSTRG.11960.1	eca-miR-145	54	-64.44
.:MSTRG.11960.4	eca-miR-145	54	-47.28
.:MSTRG.12049.1	eca-miR-145	85	-13.44
.:MSTRG.12090.1	eca-miR-145	80	-33.36
.:MSTRG.12091.1	eca-miR-145	94	-12.32
.:MSTRG.12092.1	eca-miR-145	62	-66.55
.:MSTRG.12130.1	eca-miR-145	59	-32.65
.:MSTRG.12133.7	eca-miR-145	70	-36.27
.:MSTRG.12133.9	eca-miR-145	56	-19.58
.:MSTRG.12190.1	eca-miR-145	84	-15.77
.:MSTRG.12327.1	eca-miR-145	79	-55.26
.:MSTRG.12397.1	eca-miR-145	89	-14.31
.:MSTRG.12486.1	eca-miR-145	86	-29.28
.:MSTRG.12911.1	eca-miR-145	59	-14.27
.:MSTRG.13501.1	eca-miR-145	63	-47.02
.:MSTRG.13501.2	eca-miR-145	63	-29.2
.:MSTRG.13502.1	eca-miR-145	67	-60.67
.:MSTRG.13831.1	eca-miR-145	72	-12.03
.:MSTRG.13834.1	eca-miR-145	89	-69.81
.:MSTRG.13836.1	eca-miR-145	60	-23.57
.:MSTRG.14015.4	eca-miR-145	66	-68.69
.:MSTRG.14199.1	eca-miR-145	97	-14.65
.:MSTRG.14323.1	eca-miR-145	95	-12.92
.:MSTRG.1433.2	eca-miR-145	56	-13.06
.:MSTRG.1433.3	eca-miR-145	77	-34.34
.:MSTRG.14605.1	eca-miR-145	97	-19.23
.:MSTRG.14606.1	eca-miR-145	54	-19.17
.:MSTRG.14886.6	eca-miR-145	89	-22.14
.:MSTRG.15425.1	eca-miR-145	98	-13.46
.:MSTRG.15443.1	eca-miR-145	81	-11.9
.:MSTRG.15508.2	eca-miR-145	92	-16.18
.:MSTRG.15722.1	eca-miR-145	58	-16.11
.:MSTRG.15754.1	eca-miR-145	67	-47.63
.:MSTRG.15957.1	eca-miR-145	66	-169.9
.:MSTRG.15970.1	eca-miR-145	65	-54.22
.:MSTRG.1618.1	eca-miR-145	51	-42.75
.:MSTRG.16239.4	eca-miR-145	95	-48.07
.:MSTRG.16306.1	eca-miR-145	85	-16.62
.:MSTRG.16465.2	eca-miR-145	70	-58.77
.:MSTRG.16465.3	eca-miR-145	70	-58.77
.:MSTRG.1745.1	eca-miR-145	77	-18.31
.:MSTRG.1747.1	eca-miR-145	57	-19.22
.:MSTRG.1750.1	eca-miR-145	82	-27.31
.:MSTRG.1751.1	eca-miR-145	76	-51.39
.:MSTRG.1754.1	eca-miR-145	60	-26.25
.:MSTRG.1905.1	eca-miR-145	70	-95.19
.:MSTRG.1974.1	eca-miR-145	62	-23.29
.:MSTRG.2070.1	eca-miR-145	90	-48.24
.:MSTRG.2140.2	eca-miR-145	91	-16.63
.:MSTRG.2300.1	eca-miR-145	71	-30.99
.:MSTRG.2500.1	eca-miR-145	93	-12.92
.:MSTRG.2546.1	eca-miR-145	58	-160.75
.:MSTRG.2547.1	eca-miR-145	82	-34.44
.:MSTRG.2551.1	eca-miR-145	91	-13.6
.:MSTRG.2972.1	eca-miR-145	83	-34.3
.:MSTRG.2974.1	eca-miR-145	69	-65.23
.:MSTRG.3123.1	eca-miR-145	86	-50.11
.:MSTRG.3254.1	eca-miR-145	78	-14.56
.:MSTRG.3341.1	eca-miR-145	87	-21.33
.:MSTRG.3367.1	eca-miR-145	90	-46.91
.:MSTRG.3594.2	eca-miR-145	61	-24.17
.:MSTRG.4128.1	eca-miR-145	86	-12.66
.:MSTRG.4235.1	eca-miR-145	93	-15.56
.:MSTRG.4265.1	eca-miR-145	96	-12.29
.:MSTRG.4665.1	eca-miR-145	99	-95.9
.:MSTRG.4869.1	eca-miR-145	90	-36.79
.:MSTRG.4888.1	eca-miR-145	65	-35.68
.:MSTRG.5055.1	eca-miR-145	73	-16.11
.:MSTRG.5191.1	eca-miR-145	51	-82.21
.:MSTRG.5452.1	eca-miR-145	59	-25.12
.:MSTRG.5520.1	eca-miR-145	63	-87.6
.:MSTRG.5880.1	eca-miR-145	56	-20
.:MSTRG.5902.1	eca-miR-145	95	-13.48
.:MSTRG.5903.3	eca-miR-145	58	-15.77
.:MSTRG.5904.1	eca-miR-145	53	-120.41
.:MSTRG.5930.2	eca-miR-145	96	-48.39
.:MSTRG.6361.1	eca-miR-145	67	-95.79
.:MSTRG.6364.1	eca-miR-145	89	-32.93
.:MSTRG.6365.1	eca-miR-145	74	-11.81
.:MSTRG.6366.1	eca-miR-145	81	-266.5
.:MSTRG.6986.1	eca-miR-145	55	-11.17
.:MSTRG.7636.2	eca-miR-145	61	-119.3
.:MSTRG.7644.1	eca-miR-145	78	-24.37
.:MSTRG.7701.1	eca-miR-145	97	-19.8
.:MSTRG.7706.1	eca-miR-145	97	-28.45
.:MSTRG.7773.1	eca-miR-145	64	-28.72
.:MSTRG.7776.2	eca-miR-145	68	-12.63
.:MSTRG.7830.1	eca-miR-145	60	-10.85
.:MSTRG.7836.1	eca-miR-145	97	-17.39
.:MSTRG.7837.1	eca-miR-145	96	-12.76
.:MSTRG.7855.1	eca-miR-145	98	-13.69
.:MSTRG.7856.1	eca-miR-145	92	-12.23
.:MSTRG.795.1	eca-miR-145	71	-65.76
.:MSTRG.796.1	eca-miR-145	64	-36.85
.:MSTRG.797.1	eca-miR-145	94	-36.1
.:MSTRG.829.1	eca-miR-145	99	-38.59
.:MSTRG.841.1	eca-miR-145	87	-76.31
.:MSTRG.842.1	eca-miR-145	76	-14.22
.:MSTRG.843.1	eca-miR-145	75	-23.5
.:MSTRG.8482.4	eca-miR-145	78	-34.05
.:MSTRG.866.2	eca-miR-145	78	-54.52
.:MSTRG.8768.1	eca-miR-145	80	-14.56
.:MSTRG.8998.1	eca-miR-145	98	-15.78
.:MSTRG.9014.3	eca-miR-145	83	-104.45
.:MSTRG.9350.1	eca-miR-145	99	-12.27
ENSAPLG00020000075:MSTRG.8275.1	eca-miR-145	87	-34.82
ENSAPLG00020000075:MSTRG.8276.1	eca-miR-145	58	-28.99
ENSAPLG00020000386:ENSAPLT00020000513	eca-miR-145	51	-41.33
ENSAPLG00020000452:MSTRG.11560.1	eca-miR-145	84	-18.63
ENSAPLG00020000481:MSTRG.8901.1	eca-miR-145	60	-58.3
ENSAPLG00020000481:MSTRG.8902.1	eca-miR-145	94	-20.86
ENSAPLG00020000481:MSTRG.8903.1	eca-miR-145	97	-59.87
ENSAPLG00020000481:MSTRG.8904.1	eca-miR-145	50	-28.22
ENSAPLG00020000513:MSTRG.2899.1	eca-miR-145	57	-14.06
ENSAPLG00020000667:MSTRG.9060.2	eca-miR-145	51	-16.28
ENSAPLG00020000906:MSTRG.1382.2	eca-miR-145	73	-20
ENSAPLG00020001182:MSTRG.15005.1	eca-miR-145	96	-16.71
ENSAPLG00020001463:MSTRG.1417.1	eca-miR-145	80	-28.82
ENSAPLG00020001543:MSTRG.1423.1	eca-miR-145	82	-27.16
ENSAPLG00020001724:ENSAPLT00020002534	eca-miR-145	80	-37.87
ENSAPLG00020001888:MSTRG.3073.1	eca-miR-145	81	-42.18
ENSAPLG00020001888:MSTRG.3074.1	eca-miR-145	87	-11.75
ENSAPLG00020002037:MSTRG.5021.1	eca-miR-145	91	-35.35
ENSAPLG00020002101:MSTRG.10024.1	eca-miR-145	79	-10.85
ENSAPLG00020002386:MSTRG.13875.1	eca-miR-145	87	-12.65
ENSAPLG00020002386:MSTRG.13875.2	eca-miR-145	88	-12.65
ENSAPLG00020003133:MSTRG.4567.1	eca-miR-145	58	-15.94
ENSAPLG00020003178:ENSAPLT00020004617	eca-miR-145	75	-67.89
ENSAPLG00020003398:MSTRG.14393.1	eca-miR-145	92	-15.97
ENSAPLG00020003535:MSTRG.13935.1	eca-miR-145	85	-17.05
ENSAPLG00020003921:MSTRG.3440.1	eca-miR-145	78	-14.52
ENSAPLG00020004297:MSTRG.6560.2	eca-miR-145	59	-48.11
ENSAPLG00020004422:MSTRG.3605.1	eca-miR-145	95	-33.39
ENSAPLG00020004429:MSTRG.13456.1	eca-miR-145	94	-15.31
ENSAPLG00020004786:MSTRG.3153.1	eca-miR-145	75	-11.75
ENSAPLG00020006100:MSTRG.12389.1	eca-miR-145	72	-13.51
ENSAPLG00020006327:MSTRG.14704.1	eca-miR-145	99	-17.23
ENSAPLG00020006359:MSTRG.14190.1	eca-miR-145	83	-57.33
ENSAPLG00020006363:MSTRG.2274.2	eca-miR-145	52	-15.61
ENSAPLG00020006363:MSTRG.2274.3	eca-miR-145	52	-15.61
ENSAPLG00020006446:ENSAPLT00020009410	eca-miR-145	77	-13.74
ENSAPLG00020006508:MSTRG.15557.1	eca-miR-145	86	-13.41
ENSAPLG00020006627:MSTRG.16824.2	eca-miR-145	77	-34.1
ENSAPLG00020006757:MSTRG.5592.1	eca-miR-145	93	-41.67
ENSAPLG00020006824:MSTRG.16859.3	eca-miR-145	50	-46.77
ENSAPLG00020006859:MSTRG.16537.1	eca-miR-145	85	-17.52
ENSAPLG00020006888:MSTRG.15242.1	eca-miR-145	83	-34.74
ENSAPLG00020007056:MSTRG.14631.3	eca-miR-145	69	-16.17
ENSAPLG00020007253:MSTRG.15285.1	eca-miR-145	68	-11.42
ENSAPLG00020007630:ENSAPLT00020011160	eca-miR-145	66	-15.05
ENSAPLG00020007771:MSTRG.2540.2	eca-miR-145	87	-29.49
ENSAPLG00020008039:MSTRG.13729.1	eca-miR-145	78	-12.37
ENSAPLG00020008082:MSTRG.5151.7	eca-miR-145	55	-17.42
ENSAPLG00020008653:MSTRG.8157.4	eca-miR-145	92	-15.51
ENSAPLG00020009299:MSTRG.8989.1	eca-miR-145	67	-63.2
ENSAPLG00020009464:MSTRG.14261.1	eca-miR-145	87	-17.42
ENSAPLG00020009822:MSTRG.14268.1	eca-miR-145	64	-44.82
ENSAPLG00020009839:MSTRG.5212.6	eca-miR-145	69	-45.41
ENSAPLG00020009944:MSTRG.4210.1	eca-miR-145	50	-26.59
ENSAPLG00020009995:MSTRG.13994.1	eca-miR-145	98	-14.41
ENSAPLG00020010558:MSTRG.11787.3	eca-miR-145	83	-54.15
ENSAPLG00020010878:MSTRG.2790.6	eca-miR-145	95	-14.76
ENSAPLG00020010878:MSTRG.2792.1	eca-miR-145	86	-16.59
ENSAPLG00020011249:ENSAPLT00020016762	eca-miR-145	93	-15.91
ENSAPLG00020011344:MSTRG.6178.1	eca-miR-145	85	-16.85
ENSAPLG00020011348:MSTRG.1699.6	eca-miR-145	84	-41.44
ENSAPLG00020011496:MSTRG.8322.1	eca-miR-145	82	-28.23
ENSAPLG00020012189:MSTRG.4224.2	eca-miR-145	90	-95.73
ENSAPLG00020012256:MSTRG.3222.2	eca-miR-145	73	-68.89
ENSAPLG00020013079:ENSAPLT00020019869	eca-miR-145	71	-41.91
ENSAPLG00020013079:MSTRG.15823.2	eca-miR-145	64	-46.78
ENSAPLG00020013262:ENSAPLT00020020170	eca-miR-145	85	-110.02
ENSAPLG00020013470:ENSAPLT00020020510	eca-miR-145	59	-18.33
ENSAPLG00020013569:MSTRG.5840.2	eca-miR-145	74	-53.91
ENSAPLG00020013758:ENSAPLT00020020943	eca-miR-145	93	-13.94
ENSAPLG00020013841:MSTRG.2181.1	eca-miR-145	94	-45.97
ENSAPLG00020013973:MSTRG.17336.1	eca-miR-145	69	-110.82
ENSAPLG00020014044:MSTRG.2373.1	eca-miR-145	63	-24.76
ENSAPLG00020014285:MSTRG.16362.1	eca-miR-145	50	-16.01
ENSAPLG00020014646:MSTRG.16686.3	eca-miR-145	57	-24.23
ENSAPLG00020014808:MSTRG.8646.10	eca-miR-145	55	-15.51
ENSAPLG00020014891:MSTRG.7959.3	eca-miR-145	68	-67.92
ENSAPLG00020015616:MSTRG.5709.5	eca-miR-145	64	-16.5
ENSAPLG00020015762:MSTRG.14107.1	eca-miR-145	57	-19.89
ENSAPLG00020015840:MSTRG.8880.1	eca-miR-145	77	-29.18
ENSAPLG00020016186:MSTRG.6375.1	eca-miR-145	65	-53.42
ENSAPLG00020016692:MSTRG.1921.1	eca-miR-145	93	-30.89
ENSAPLG00020017579:MSTRG.13565.4	eca-miR-145	96	-15.14
ENSAPLG00020017860:ENSAPLT00020028154	eca-miR-145	61	-16.35
ENSAPLG00020017994:MSTRG.2043.1	eca-miR-145	94	-30.39
ENSAPLG00020018240:MSTRG.514.1	eca-miR-145	76	-13.47
ENSAPLG00020018413:MSTRG.3865.1	eca-miR-145	53	-28.35
.:MSTRG.10055.1	eca-miR-365	89	-13.63
.:MSTRG.1033.1	eca-miR-365	63	-14.45
.:MSTRG.10496.2	eca-miR-365	95	-15.14
.:MSTRG.11541.1	eca-miR-365	91	-16.42
.:MSTRG.1172.1	eca-miR-365	66	-10.25
.:MSTRG.11960.1	eca-miR-365	74	-66.67
.:MSTRG.11960.4	eca-miR-365	75	-23.24
.:MSTRG.12327.1	eca-miR-365	90	-11.47
.:MSTRG.12960.1	eca-miR-365	53	-10.04
.:MSTRG.13501.1	eca-miR-365	72	-23.17
.:MSTRG.13501.2	eca-miR-365	72	-12.34
.:MSTRG.1371.7	eca-miR-365	64	-26.16
.:MSTRG.15088.1	eca-miR-365	97	-21.31
.:MSTRG.15098.2	eca-miR-365	54	-15.35
.:MSTRG.15425.1	eca-miR-365	94	-11.49
.:MSTRG.15682.1	eca-miR-365	99	-11.76
.:MSTRG.15752.1	eca-miR-365	72	-10.81
.:MSTRG.15754.1	eca-miR-365	84	-23.03
.:MSTRG.15970.1	eca-miR-365	86	-30.39
.:MSTRG.1618.1	eca-miR-365	80	-11.6
.:MSTRG.16341.1	eca-miR-365	85	-12.22
.:MSTRG.1744.1	eca-miR-365	53	-10.93
.:MSTRG.1745.1	eca-miR-365	93	-33.55
.:MSTRG.1747.1	eca-miR-365	56	-15.28
.:MSTRG.1749.1	eca-miR-365	84	-15.6
.:MSTRG.1753.1	eca-miR-365	67	-12.7
.:MSTRG.2539.1	eca-miR-365	54	-18.67
.:MSTRG.2546.1	eca-miR-365	84	-18.15
.:MSTRG.2974.1	eca-miR-365	61	-10.83
.:MSTRG.3241.1	eca-miR-365	98	-13.66
[truncated: 34,251 more rows]

## Sheet: 3_miRNA_circRNA
circRNA	miRNA	TargetScan_score	miranda_Energy
ciRNA222	bta-miR-11980_R-1_1ss4CG	56	-25.57
circRNA1135	bta-miR-11980_R-1_1ss4CG	88	-19.36
circRNA1528	bta-miR-11980_R-1_1ss4CG	64	-39.37
circRNA1551	bta-miR-11980_R-1_1ss4CG	96	-21.62
circRNA1554	bta-miR-11980_R-1_1ss4CG	72	-18.98
circRNA1592	bta-miR-11980_R-1_1ss4CG	80	-21.91
ciRNA222	bta-miR-11987_L-1_1ss8TA	82	-17.62
ciRNA232	bta-miR-11987_L-1_1ss8TA	70	-33.03
circRNA1390	bta-miR-11987_L-1_1ss8TA	94	-16.02
circRNA1474	bta-miR-11987_L-1_1ss8TA	83	-137.85
circRNA1483	bta-miR-11987_L-1_1ss8TA	84	-116.19
circRNA1486	bta-miR-11987_L-1_1ss8TA	75	-98.06
circRNA1526	bta-miR-11987_L-1_1ss8TA	77	-16.65
circRNA1528	bta-miR-11987_L-1_1ss8TA	59	-156.43
circRNA1551	bta-miR-11987_L-1_1ss8TA	65	-23.4
circRNA1562	bta-miR-11987_L-1_1ss8TA	73	-242.39
circRNA1569	bta-miR-11987_L-1_1ss8TA	67	-30.82
circRNA1592	bta-miR-11987_L-1_1ss8TA	96	-28.65
circRNA1615	bta-miR-11987_L-1_1ss8TA	97	-17.13
circRNA3736	bta-miR-11987_L-1_1ss8TA	73	-72.4
circRNA4021	bta-miR-11987_L-1_1ss8TA	89	-42.76
circRNA491	bta-miR-11987_L-1_1ss8TA	91	-17.21
ciRNA222	bta-miR-11987_L-1R-1_1ss8TA	82	-15.84
ciRNA232	bta-miR-11987_L-1R-1_1ss8TA	70	-18.69
circRNA1390	bta-miR-11987_L-1R-1_1ss8TA	94	-16.02
circRNA1474	bta-miR-11987_L-1R-1_1ss8TA	83	-115.66
circRNA1483	bta-miR-11987_L-1R-1_1ss8TA	84	-85.49
circRNA1486	bta-miR-11987_L-1R-1_1ss8TA	75	-96.12
circRNA1526	bta-miR-11987_L-1R-1_1ss8TA	77	-16.65
circRNA1528	bta-miR-11987_L-1R-1_1ss8TA	59	-112.87
circRNA1551	bta-miR-11987_L-1R-1_1ss8TA	65	-22.53
circRNA1562	bta-miR-11987_L-1R-1_1ss8TA	73	-227.75
circRNA1569	bta-miR-11987_L-1R-1_1ss8TA	67	-30.82
circRNA1592	bta-miR-11987_L-1R-1_1ss8TA	96	-11.71
circRNA1615	bta-miR-11987_L-1R-1_1ss8TA	97	-16
circRNA3736	bta-miR-11987_L-1R-1_1ss8TA	73	-53.09
circRNA4021	bta-miR-11987_L-1R-1_1ss8TA	91	-42.76
ciRNA222	bta-miR-1260b_1ss9AG	51	-38.49
circRNA1474	bta-miR-1260b_1ss9AG	65	-41.18
circRNA1483	bta-miR-1260b_1ss9AG	87	-15.36
circRNA1526	bta-miR-1260b_1ss9AG	55	-43.01
circRNA1528	bta-miR-1260b_1ss9AG	74	-39.88
circRNA1554	bta-miR-1260b_1ss9AG	81	-31.71
circRNA1562	bta-miR-1260b_1ss9AG	70	-140.47
circRNA1569	bta-miR-1260b_1ss9AG	68	-96.51
circRNA1582	bta-miR-1260b_1ss9AG	86	-16.31
circRNA1592	bta-miR-1260b_1ss9AG	62	-14.72
circRNA3736	bta-miR-1260b_1ss9AG	63	-89.12
circRNA39	bta-miR-1260b_1ss9AG	91	-17.04
circRNA4454	bta-miR-1260b_1ss9AG	89	-17.04
circRNA860	bta-miR-1260b_1ss9AG	98	-19.75
ciRNA222	bta-miR-150_R-3_1ss12TC	85	-99.3
circRNA1474	bta-miR-150_R-3_1ss12TC	54	-31.21
circRNA1483	bta-miR-150_R-3_1ss12TC	60	-21.12
circRNA1486	bta-miR-150_R-3_1ss12TC	90	-28.17
circRNA1526	bta-miR-150_R-3_1ss12TC	95	-12.97
circRNA1528	bta-miR-150_R-3_1ss12TC	53	-91.98
circRNA1551	bta-miR-150_R-3_1ss12TC	68	-13.37
circRNA1562	bta-miR-150_R-3_1ss12TC	82	-165.24
circRNA3736	bta-miR-150_R-3_1ss12TC	76	-90.84
circRNA4427	bta-miR-150_R-3_1ss12TC	89	-15.29
circRNA1474	bta-miR-193a-5p_R+1	82	-68.22
circRNA1486	bta-miR-193a-5p_R+1	68	-68.49
circRNA1528	bta-miR-193a-5p_R+1	86	-83.9
circRNA1551	bta-miR-193a-5p_R+1	65	-39.2
circRNA1554	bta-miR-193a-5p_R+1	72	-14.96
circRNA1562	bta-miR-193a-5p_R+1	55	-198.45
circRNA4021	bta-miR-193a-5p_R+1	62	-14.25
circRNA1474	bta-miR-193a-5p_R+2	82	-89.93
circRNA1486	bta-miR-193a-5p_R+2	68	-95.58
circRNA1528	bta-miR-193a-5p_R+2	86	-105.52
circRNA1551	bta-miR-193a-5p_R+2	65	-41.68
circRNA1554	bta-miR-193a-5p_R+2	72	-14.96
circRNA1562	bta-miR-193a-5p_R+2	55	-236.52
circRNA4021	bta-miR-193a-5p_R+2	62	-14.25
circRNA1474	bta-miR-2478_L-2_1ss6CA	81	-33.44
circRNA1483	bta-miR-2478_L-2_1ss6CA	72	-12.81
circRNA1486	bta-miR-2478_L-2_1ss6CA	58	-25.11
circRNA1528	bta-miR-2478_L-2_1ss6CA	67	-139.91
circRNA1562	bta-miR-2478_L-2_1ss6CA	50	-75.02
circRNA1592	bta-miR-2478_L-2_1ss6CA	54	-12.36
circRNA3736	bta-miR-2478_L-2_1ss6CA	87	-120.61
ciRNA222	bta-miR-30f	56	-38.03
circRNA1474	bta-miR-30f	80	-85.9
circRNA1483	bta-miR-30f	65	-26.23
circRNA1486	bta-miR-30f	52	-29.46
circRNA1528	bta-miR-30f	58	-140.05
circRNA1562	bta-miR-30f	50	-143.08
circRNA1592	bta-miR-30f	93	-23.15
circRNA167	bta-miR-30f	95	-11.8
circRNA3736	bta-miR-30f	67	-96.74
ciRNA222	cgr-miR-1260	51	-38.49
circRNA1474	cgr-miR-1260	65	-41.18
circRNA1483	cgr-miR-1260	87	-15.36
circRNA1526	cgr-miR-1260	55	-43.01
circRNA1528	cgr-miR-1260	74	-39.88
circRNA1554	cgr-miR-1260	81	-31.71
circRNA1562	cgr-miR-1260	70	-140.47
circRNA1569	cgr-miR-1260	68	-96.51
circRNA1582	cgr-miR-1260	86	-16.31
circRNA1592	cgr-miR-1260	62	-14.72
circRNA3736	cgr-miR-1260	63	-89.12
circRNA39	cgr-miR-1260	91	-17.04
circRNA4454	cgr-miR-1260	89	-17.04
circRNA860	cgr-miR-1260	98	-19.75
ciRNA222	cgr-miR-152-3p_L+1_1ss11GC	64	-73.2
ciRNA232	cgr-miR-152-3p_L+1_1ss11GC	71	-13.18
circRNA1103	cgr-miR-152-3p_L+1_1ss11GC	98	-15.17
circRNA1474	cgr-miR-152-3p_L+1_1ss11GC	65	-131.88
circRNA1486	cgr-miR-152-3p_L+1_1ss11GC	77	-77.32
circRNA1526	cgr-miR-152-3p_L+1_1ss11GC	75	-34.76
circRNA1528	cgr-miR-152-3p_L+1_1ss11GC	52	-152.05
circRNA1562	cgr-miR-152-3p_L+1_1ss11GC	76	-281.19
circRNA1563	cgr-miR-152-3p_L+1_1ss11GC	96	-14.11
circRNA1582	cgr-miR-152-3p_L+1_1ss11GC	94	-18.52
circRNA1592	cgr-miR-152-3p_L+1_1ss11GC	85	-28.89
circRNA3736	cgr-miR-152-3p_L+1_1ss11GC	97	-90.49
circRNA605	cgr-miR-152-3p_L+1_1ss11GC	61	-16.35
circRNA860	cgr-miR-152-3p_L+1_1ss11GC	82	-11.91
ciRNA222	cgr-miR-210-3p_R+1_1ss21GT	50	-18.76
circRNA1483	cgr-miR-210-3p_R+1_1ss21GT	90	-18.78
circRNA1528	cgr-miR-210-3p_R+1_1ss21GT	60	-48.54
circRNA1562	cgr-miR-210-3p_R+1_1ss21GT	80	-158.41
circRNA1569	cpo-miR-181a-2-3p_2ss5CT6TC	66	-44.86
circRNA167	cpo-miR-181a-2-3p_2ss5CT6TC	73	-17.45
circRNA402	cpo-miR-181a-2-3p_2ss5CT6TC	80	-13.09
circRNA4021	cpo-miR-181a-2-3p_2ss5CT6TC	86	-16.76
ciRNA222	cpo-miR-223-5p_1ss23GT	70	-106.47
circRNA1474	cpo-miR-223-5p_1ss23GT	73	-103.59
circRNA1483	cpo-miR-223-5p_1ss23GT	53	-29.45
circRNA1486	cpo-miR-223-5p_1ss23GT	66	-71.09
circRNA1528	cpo-miR-223-5p_1ss23GT	80	-157.62
circRNA1551	cpo-miR-223-5p_1ss23GT	96	-25.93
circRNA1562	cpo-miR-223-5p_1ss23GT	90	-98.4
ciRNA222	eca-miR-145	87	-64.6
ciRNA238	eca-miR-145	84	-94.47
circRNA1300	eca-miR-145	75	-17.28
circRNA1474	eca-miR-145	96	-207
circRNA1483	eca-miR-145	57	-87.74
circRNA1486	eca-miR-145	74	-40.33
circRNA1526	eca-miR-145	98	-46.77
circRNA1528	eca-miR-145	92	-278.41
circRNA1582	eca-miR-145	63	-22.8
circRNA1592	eca-miR-145	71	-25.67
circRNA3736	eca-miR-145	68	-46.6
circRNA605	eca-miR-145	80	-15.97
ciRNA222	eca-miR-365	84	-28.61
circRNA1474	eca-miR-365	75	-93.68
circRNA1486	eca-miR-365	71	-50.56
circRNA1528	eca-miR-365	93	-55.56
circRNA1562	eca-miR-365	50	-41.84
circRNA3736	eca-miR-365	81	-58.54
ciRNA222	efu-miR-9226_1ss22GA	58	-48.77
ciRNA238	efu-miR-9226_1ss22GA	94	-56.12
circRNA1474	efu-miR-9226_1ss22GA	76	-40.33
circRNA1528	efu-miR-9226_1ss22GA	88	-57.99
circRNA1562	efu-miR-9226_1ss22GA	67	-197.66
circRNA1563	efu-miR-9226_1ss22GA	73	-19.58
circRNA39	efu-miR-9226_1ss22GA	79	-21.47
circRNA4454	efu-miR-9226_1ss22GA	79	-21.47
ciRNA222	hsa-let-7a-2-3p_1ss8GA	63	-19.57
circRNA1474	hsa-let-7a-2-3p_1ss8GA	95	-28.61
circRNA1483	hsa-let-7a-2-3p_1ss8GA	69	-13.76
circRNA1528	hsa-let-7a-2-3p_1ss8GA	51	-86.33
circRNA1551	hsa-let-7a-2-3p_1ss8GA	91	-13.25
circRNA1562	hsa-let-7a-2-3p_1ss8GA	77	-93.28
circRNA1582	hsa-let-7a-2-3p_1ss8GA	87	-30.27
circRNA3736	hsa-let-7a-2-3p_1ss8GA	53	-56.41
ciRNA222	hsa-let-7b-5p	75	-13.72
circRNA1103	hsa-let-7b-5p	71	-11.99
circRNA1381	hsa-let-7b-5p	93	-19.35
circRNA1474	hsa-let-7b-5p	62	-66.51
circRNA1486	hsa-let-7b-5p	56	-68.01
circRNA1526	hsa-let-7b-5p	53	-58.62
circRNA1562	hsa-let-7b-5p	81	-268.88
circRNA1569	hsa-let-7b-5p	50	-122.5
circRNA339	hsa-let-7b-5p	96	-18.7
circRNA341	hsa-let-7b-5p	68	-22.16
circRNA4420	hsa-let-7b-5p	90	-22.17
circRNA605	hsa-let-7b-5p	84	-16.12
ciRNA222	hsa-let-7c-5p	75	-13.06
circRNA1103	hsa-let-7c-5p	71	-11.99
circRNA1381	hsa-let-7c-5p	93	-17.98
circRNA1474	hsa-let-7c-5p	59	-62.3
circRNA1486	hsa-let-7c-5p	50	-68.04
circRNA1526	hsa-let-7c-5p	56	-57.77
circRNA1562	hsa-let-7c-5p	81	-222.85
circRNA1569	hsa-let-7c-5p	65	-95.42
circRNA339	hsa-let-7c-5p	96	-18.34
circRNA341	hsa-let-7c-5p	68	-16.76
circRNA4420	hsa-let-7c-5p	90	-25.18
circRNA605	hsa-let-7c-5p	84	-16.3
ciRNA222	hsa-let-7f-5p_R+1	78	-12.53
circRNA1103	hsa-let-7f-5p_R+1	68	-14.37
circRNA1381	hsa-let-7f-5p_R+1	93	-16.01
circRNA1474	hsa-let-7f-5p_R+1	56	-81.35
circRNA1486	hsa-let-7f-5p_R+1	59	-69.32
circRNA1526	hsa-let-7f-5p_R+1	65	-36.6
circRNA1562	hsa-let-7f-5p_R+1	81	-294.56
circRNA339	hsa-let-7f-5p_R+1	96	-18.98
circRNA341	hsa-let-7f-5p_R+1	75	-17.03
circRNA4420	hsa-let-7f-5p_R+1	90	-18.73
circRNA605	hsa-let-7f-5p_R+1	84	-21.66
circRNA667	hsa-let-7f-5p_R+1	71	-19.13
circRNA3736	hsa-miR-100-5p	75	-34.37
ciRNA222	hsa-miR-101-5p_L+1R-1	56	-74.84
ciRNA232	hsa-miR-101-5p_L+1R-1	94	-41.52
circRNA1474	hsa-miR-101-5p_L+1R-1	66	-76.73
circRNA1483	hsa-miR-101-5p_L+1R-1	84	-44.03
circRNA1486	hsa-miR-101-5p_L+1R-1	96	-69.64
circRNA1528	hsa-miR-101-5p_L+1R-1	82	-120.79
circRNA1562	hsa-miR-101-5p_L+1R-1	50	-94.26
circRNA1582	hsa-miR-101-5p_L+1R-1	78	-12.08
circRNA1592	hsa-miR-101-5p_L+1R-1	54	-80.96
ciRNA222	hsa-miR-106a-5p	53	-50.88
circRNA1474	hsa-miR-106a-5p	60	-179.34
circRNA1528	hsa-miR-106a-5p	72	-317.15
circRNA1551	hsa-miR-106a-5p	58	-33.14
circRNA1562	hsa-miR-106a-5p	76	-285.32
circRNA1592	hsa-miR-106a-5p	79	-74.61
circRNA1615	hsa-miR-106a-5p	93	-13.54
circRNA3736	hsa-miR-106a-5p	67	-112.71
circRNA667	hsa-miR-106a-5p	97	-10.53
ciRNA222	hsa-miR-107_R-2	84	-37.71
ciRNA228	hsa-miR-107_R-2	93	-39.82
ciRNA238	hsa-miR-107_R-2	94	-48.04
circRNA1474	hsa-miR-107_R-2	66	-154.25
circRNA1483	hsa-miR-107_R-2	65	-57.3
circRNA1486	hsa-miR-107_R-2	91	-69.18
circRNA1528	hsa-miR-107_R-2	60	-181.04
circRNA1562	hsa-miR-107_R-2	73	-401.9
circRNA1569	hsa-miR-107_R-2	73	-152.24
circRNA1592	hsa-miR-107_R-2	80	-80.35
circRNA339	hsa-miR-107_R-2	50	-20.91
circRNA3736	hsa-miR-107_R-2	53	-221.63
circRNA4427	hsa-miR-107_R-2	95	-26.15
ciRNA222	hsa-miR-10a-3p_R-1_1ss10AC	91	-66.81
ciRNA228	hsa-miR-10a-3p_R-1_1ss10AC	81	-10.16
circRNA1486	hsa-miR-10a-3p_R-1_1ss10AC	86	-14.08
circRNA1528	hsa-miR-10a-3p_R-1_1ss10AC	64	-18.25
circRNA1562	hsa-miR-10a-3p_R-1_1ss10AC	54	-31.96
circRNA3736	hsa-miR-10a-3p_R-1_1ss10AC	75	-52.56
ciRNA238	hsa-miR-10a-5p_R-1	51	-30.69
circRNA1486	hsa-miR-10a-5p_R-1	91	-63.2
circRNA1526	hsa-miR-10a-5p_R-1	54	-17.73
circRNA1528	hsa-miR-10a-5p_R-1	64	-18.66
circRNA1562	hsa-miR-10a-5p_R-1	67	-165.78
circRNA1592	hsa-miR-10a-5p_R-1	62	-15.57
circRNA3736	hsa-miR-10a-5p_R-1	70	-45.7
circRNA1528	hsa-miR-125b-1-3p	66	-41.23
circRNA1551	hsa-miR-125b-1-3p	50	-19.45
circRNA1569	hsa-miR-125b-1-3p	83	-42.74
ciRNA222	hsa-miR-125b-2-3p_L-2R+2	90	-96.61
ciRNA238	hsa-miR-125b-2-3p_L-2R+2	50	-16.97
circRNA1287	hsa-miR-125b-2-3p_L-2R+2	96	-15.55
circRNA1474	hsa-miR-125b-2-3p_L-2R+2	62	-112.06
circRNA1483	hsa-miR-125b-2-3p_L-2R+2	86	-36.22
circRNA1486	hsa-miR-125b-2-3p_L-2R+2	78	-60.53
circRNA1526	hsa-miR-125b-2-3p_L-2R+2	60	-33.57
circRNA1528	hsa-miR-125b-2-3p_L-2R+2	68	-162.46
circRNA1562	hsa-miR-125b-2-3p_L-2R+2	74	-245.71
circRNA3736	hsa-miR-125b-2-3p_L-2R+2	80	-102.02
circRNA402	hsa-miR-125b-2-3p_L-2R+2	72	-24.16
circRNA4427	hsa-miR-125b-2-3p_L-2R+2	98	-10.12
circRNA1103	hsa-miR-128-1-5p_1ss11GA	86	-20.17
circRNA1551	hsa-miR-128-1-5p_1ss11GA	90	-23.23
circRNA1562	hsa-miR-128-1-5p_1ss11GA	63	-52.14
circRNA1569	hsa-miR-128-1-5p_1ss11GA	54	-125.83
circRNA4553	hsa-miR-128-1-5p_1ss11GA	81	-20.33
ciRNA222	hsa-miR-129-5p	77	-51.8
ciRNA228	hsa-miR-129-5p	65	-17
circRNA1300	hsa-miR-129-5p	95	-54.54
circRNA1474	hsa-miR-129-5p	80	-58.46
circRNA1483	hsa-miR-129-5p	93	-17.15
circRNA1486	hsa-miR-129-5p	68	-53.12
circRNA1528	hsa-miR-129-5p	70	-305.84
circRNA1551	hsa-miR-129-5p	87	-42.31
circRNA1554	hsa-miR-129-5p	90	-15.71
circRNA1562	hsa-miR-129-5p	73	-223.53
circRNA1582	hsa-miR-129-5p	85	-31.78
circRNA3736	hsa-miR-129-5p	57	-40.98
circRNA4021	hsa-miR-129-5p	97	-14.46
circRNA1528	hsa-miR-1306-3p_L+1R+2	50	-42.08
ciRNA222	hsa-miR-132-3p	84	-72.59
ciRNA238	hsa-miR-132-3p	93	-35.95
circRNA1474	hsa-miR-132-3p	83	-76.64
circRNA1483	hsa-miR-132-3p	74	-71
circRNA1486	hsa-miR-132-3p	98	-59.01
circRNA1526	hsa-miR-132-3p	77	-14.3
circRNA1528	hsa-miR-132-3p	91	-166.93
circRNA1551	hsa-miR-132-3p	96	-27.8
circRNA1562	hsa-miR-132-3p	64	-171.92
circRNA1592	hsa-miR-132-3p	94	-14.1
circRNA3736	hsa-miR-132-3p	88	-59.4
circRNA491	hsa-miR-132-3p	86	-14.96
circRNA1582	hsa-miR-132-5p_1ss12CA	66	-17.11
ciRNA226	hsa-miR-133a-3p_L-1R+1	55	-19.61
ciRNA238	hsa-miR-133a-3p_L-1R+1	95	-13.83
circRNA1474	hsa-miR-133a-3p_L-1R+1	85	-17.43
circRNA1483	hsa-miR-133a-3p_L-1R+1	50	-15.26
circRNA1551	hsa-miR-133a-3p_L-1R+1	80	-18.69
circRNA1563	hsa-miR-133a-3p_L-1R+1	90	-15.46
circRNA4495	hsa-miR-133a-3p_L-1R+1	60	-21.55
ciRNA228	hsa-miR-133a-5p	52	-57.11
circRNA1474	hsa-miR-133a-5p	56	-43.32
circRNA1483	hsa-miR-133a-5p	76	-63.46
circRNA1486	hsa-miR-133a-5p	74	-81.3
circRNA1528	hsa-miR-133a-5p	86	-77.5
circRNA1551	hsa-miR-133a-5p	72	-38.28
circRNA1562	hsa-miR-133a-5p	62	-48.08
circRNA1569	hsa-miR-133a-5p	60	-80.32
circRNA1592	hsa-miR-133a-5p	96	-16.81
circRNA3736	hsa-miR-133a-5p	82	-45.05
circRNA4021	hsa-miR-133a-5p	88	-15.6
ciRNA222	hsa-miR-135b-3p_1ss10TG	79	-23.16
circRNA1483	hsa-miR-135b-3p_1ss10TG	72	-29.39
circRNA1486	hsa-miR-135b-3p_1ss10TG	55	-20.22
circRNA1528	hsa-miR-135b-3p_1ss10TG	65	-47.5
circRNA1551	hsa-miR-135b-3p_1ss10TG	93	-13.69
circRNA1562	hsa-miR-135b-3p_1ss10TG	89	-109.69
circRNA3736	hsa-miR-135b-3p_1ss10TG	68	-60.12
circRNA491	hsa-miR-135b-3p_1ss10TG	51	-15.79
circRNA1474	hsa-miR-1-3p	86	-90.15
circRNA1483	hsa-miR-1-3p	80	-54.45
circRNA1486	hsa-miR-1-3p	55	-55.6
circRNA1526	hsa-miR-1-3p	94	-13.63
circRNA1528	hsa-miR-1-3p	91	-176.24
circRNA1551	hsa-miR-1-3p	61	-17.52
circRNA1562	hsa-miR-1-3p	63	-162.93
circRNA1563	hsa-miR-1-3p	75	-12.11
circRNA3736	hsa-miR-1-3p	69	-57.74
circRNA1474	hsa-miR-1-3p_R+1	86	-120.14
circRNA1483	hsa-miR-1-3p_R+1	80	-74.83
circRNA1486	hsa-miR-1-3p_R+1	55	-67.78
circRNA1526	hsa-miR-1-3p_R+1	94	-14.26
circRNA1528	hsa-miR-1-3p_R+1	91	-230.49
circRNA1551	hsa-miR-1-3p_R+1	61	-17.61
circRNA1554	hsa-miR-1-3p_R+1	58	-12.69
circRNA1562	hsa-miR-1-3p_R+1	63	-199.38
circRNA1563	hsa-miR-1-3p_R+1	75	-13.99
circRNA3736	hsa-miR-1-3p_R+1	69	-71.83
circRNA1474	hsa-miR-1-3p_R+1_1ss22TC	86	-119.73
circRNA1483	hsa-miR-1-3p_R+1_1ss22TC	80	-75
circRNA1486	hsa-miR-1-3p_R+1_1ss22TC	55	-72.11
circRNA1526	hsa-miR-1-3p_R+1_1ss22TC	94	-16.15
circRNA1528	hsa-miR-1-3p_R+1_1ss22TC	91	-228.59
circRNA1551	hsa-miR-1-3p_R+1_1ss22TC	61	-19.63
circRNA1554	hsa-miR-1-3p_R+1_1ss22TC	58	-12.69
circRNA1562	hsa-miR-1-3p_R+1_1ss22TC	63	-195.14
circRNA1563	hsa-miR-1-3p_R+1_1ss22TC	75	-12.02
circRNA3736	hsa-miR-1-3p_R+1_1ss22TC	69	-74.75
ciRNA222	hsa-miR-146a-5p_R+1	58	-128.38
circRNA1474	hsa-miR-146a-5p_R+1	56	-134.66
circRNA1486	hsa-miR-146a-5p_R+1	86	-50.11
circRNA1526	hsa-miR-146a-5p_R+1	96	-29.37
circRNA1528	hsa-miR-146a-5p_R+1	82	-276.38
circRNA1554	hsa-miR-146a-5p_R+1	98	-57.32
circRNA1562	hsa-miR-146a-5p_R+1	55	-263.38
circRNA1569	hsa-miR-146a-5p_R+1	75	-25.45
circRNA3736	hsa-miR-146a-5p_R+1	89	-127.71
circRNA605	hsa-miR-146a-5p_R+1	91	-11.3
circRNA1474	hsa-miR-146b-3p_L+1R-2_2ss7GA12CT	56	-29.01
circRNA1526	hsa-miR-146b-3p_L+1R-2_2ss7GA12CT	81	-11.29
circRNA1528	hsa-miR-146b-3p_L+1R-2_2ss7GA12CT	87	-37.35
circRNA1562	hsa-miR-146b-3p_L+1R-2_2ss7GA12CT	62	-46.54
ciRNA222	hsa-miR-146b-5p_R-1_1ss22TG	58	-119.98
circRNA1474	hsa-miR-146b-5p_R-1_1ss22TG	50	-100.4
circRNA1486	hsa-miR-146b-5p_R-1_1ss22TG	86	-47.43
circRNA1526	hsa-miR-146b-5p_R-1_1ss22TG	96	-16.2
circRNA1528	hsa-miR-146b-5p_R-1_1ss22TG	82	-256.09
circRNA1554	hsa-miR-146b-5p_R-1_1ss22TG	98	-39.11
circRNA1562	hsa-miR-146b-5p_R-1_1ss22TG	55	-218.66
circRNA1569	hsa-miR-146b-5p_R-1_1ss22TG	75	-28.13
circRNA3736	hsa-miR-146b-5p_R-1_1ss22TG	89	-150.27
circRNA605	hsa-miR-146b-5p_R-1_1ss22TG	93	-11.12
ciRNA222	hsa-miR-148a-5p_1ss10AT	78	-54.67
ciRNA238	hsa-miR-148a-5p_1ss10AT	82	-54.37
circRNA1486	hsa-miR-148a-5p_1ss10AT	66	-24.19
circRNA1528	hsa-miR-148a-5p_1ss10AT	56	-219.19
circRNA1562	hsa-miR-148a-5p_1ss10AT	52	-131.19
circRNA1592	hsa-miR-148a-5p_1ss10AT	92	-25.94
circRNA1615	hsa-miR-148a-5p_1ss10AT	96	-14.12
circRNA3736	hsa-miR-148a-5p_1ss10AT	94	-14.54
circRNA402	hsa-miR-148a-5p_1ss10AT	80	-15.45
circRNA605	hsa-miR-148a-5p_1ss10AT	86	-13.04
ciRNA222	hsa-miR-152-3p_L+1_1ss11GC	64	-73.2
ciRNA232	hsa-miR-152-3p_L+1_1ss11GC	71	-13.18
circRNA1103	hsa-miR-152-3p_L+1_1ss11GC	98	-15.17
circRNA1474	hsa-miR-152-3p_L+1_1ss11GC	65	-131.88
circRNA1486	hsa-miR-152-3p_L+1_1ss11GC	77	-77.32
circRNA1526	hsa-miR-152-3p_L+1_1ss11GC	75	-34.76
circRNA1528	hsa-miR-152-3p_L+1_1ss11GC	52	-152.05
circRNA1562	hsa-miR-152-3p_L+1_1ss11GC	76	-281.19
circRNA1563	hsa-miR-152-3p_L+1_1ss11GC	96	-14.11
circRNA1582	hsa-miR-152-3p_L+1_1ss11GC	94	-18.52
circRNA1592	hsa-miR-152-3p_L+1_1ss11GC	85	-28.89
circRNA3736	hsa-miR-152-3p_L+1_1ss11GC	97	-90.49
circRNA605	hsa-miR-152-3p_L+1_1ss11GC	61	-16.35
circRNA860	hsa-miR-152-3p_L+1_1ss11GC	82	-11.91
ciRNA222	hsa-miR-152-3p_R+1_1ss10GC	73	-135.38
ciRNA238	hsa-miR-152-3p_R+1_1ss10GC	50	-12.87
circRNA1474	hsa-miR-152-3p_R+1_1ss10GC	91	-116.81
circRNA1486	hsa-miR-152-3p_R+1_1ss10GC	66	-71.32
circRNA1526	hsa-miR-152-3p_R+1_1ss10GC	56	-22.64
circRNA1528	hsa-miR-152-3p_R+1_1ss10GC	67	-131.5
circRNA1551	hsa-miR-152-3p_R+1_1ss10GC	63	-34.35
circRNA1554	hsa-miR-152-3p_R+1_1ss10GC	57	-31.61
circRNA1562	hsa-miR-152-3p_R+1_1ss10GC	85	-338.81
circRNA1563	hsa-miR-152-3p_R+1_1ss10GC	95	-37.48
circRNA3736	hsa-miR-152-3p_R+1_1ss10GC	98	-91.94
circRNA39	hsa-miR-152-3p_R+1_1ss10GC	92	-13.99
circRNA4454	hsa-miR-152-3p_R+1_1ss10GC	92	-13.99
ciRNA238	hsa-miR-153-3p_R+2	93	-70.77
circRNA1103	hsa-miR-153-3p_R+2	59	-12.22
circRNA1474	hsa-miR-153-3p_R+2	63	-66.52
circRNA1483	hsa-miR-153-3p_R+2	79	-34.27
circRNA1486	hsa-miR-153-3p_R+2	81	-93.01
circRNA1526	hsa-miR-153-3p_R+2	97	-66.06
circRNA1528	hsa-miR-153-3p_R+2	90	-187.08
circRNA1562	hsa-miR-153-3p_R+2	72	-100.17
circRNA1582	hsa-miR-153-3p_R+2	95	-27.65
circRNA3736	hsa-miR-153-3p_R+2	54	-53.72
circRNA4021	hsa-miR-153-3p_R+2	52	-15.67
ciRNA222	hsa-miR-15a-5p	78	-129.18
ciRNA228	hsa-miR-15a-5p	94	-17.76
ciRNA238	hsa-miR-15a-5p	69	-34.15
circRNA1135	hsa-miR-15a-5p	98	-13.34
circRNA1474	hsa-miR-15a-5p	60	-230.16
circRNA1483	hsa-miR-15a-5p	82	-31.16
circRNA1486	hsa-miR-15a-5p	97	-135.69
circRNA1526	hsa-miR-15a-5p	99	-33.86
circRNA1528	hsa-miR-15a-5p	64	-383.98
circRNA1551	hsa-miR-15a-5p	70	-47.11
circRNA1554	hsa-miR-15a-5p	52	-16.66
circRNA1562	hsa-miR-15a-5p	51	-582.07
circRNA1569	hsa-miR-15a-5p	75	-269.48
circRNA1582	hsa-miR-15a-5p	95	-66.84
circRNA1592	hsa-miR-15a-5p	63	-47.42
circRNA3736	hsa-miR-15a-5p	94	-270.81
circRNA4420	hsa-miR-15a-5p	59	-16.91
ciRNA222	hsa-miR-15b-3p_1ss20CT	72	-27.59
ciRNA232	hsa-miR-15b-3p_1ss20CT	80	-11.99
ciRNA238	hsa-miR-15b-3p_1ss20CT	54	-25.99
circRNA1183	hsa-miR-15b-3p_1ss20CT	92	-10.05
circRNA1300	hsa-miR-15b-3p_1ss20CT	86	-13.34
circRNA1474	hsa-miR-15b-3p_1ss20CT	50	-59.67
circRNA1483	hsa-miR-15b-3p_1ss20CT	96	-14.61
circRNA1526	hsa-miR-15b-3p_1ss20CT	66	-21.33
circRNA1528	hsa-miR-15b-3p_1ss20CT	88	-59.58
circRNA1551	hsa-miR-15b-3p_1ss20CT	90	-22.82
circRNA1562	hsa-miR-15b-3p_1ss20CT	78	-197.87
circRNA3736	hsa-miR-15b-3p_1ss20CT	70	-11.32
circRNA4021	hsa-miR-15b-3p_1ss20CT	94	-11.78
ciRNA148	hsa-miR-17-3p_L-1R+1	77	-28.94
ciRNA222	hsa-miR-17-3p_L-1R+1	50	-74.03
ciRNA228	hsa-miR-17-3p_L-1R+1	97	-45.39
ciRNA82	hsa-miR-17-3p_L-1R+1	64	-43.27
circRNA1300	hsa-miR-17-3p_L-1R+1	74	-15.44
circRNA1390	hsa-miR-17-3p_L-1R+1	92	-20.54
circRNA1474	hsa-miR-17-3p_L-1R+1	64	-80.45
circRNA1483	hsa-miR-17-3p_L-1R+1	70	-74.88
circRNA1486	hsa-miR-17-3p_L-1R+1	88	-61.27
circRNA1528	hsa-miR-17-3p_L-1R+1	95	-200.54
circRNA1551	hsa-miR-17-3p_L-1R+1	87	-76.91
circRNA1562	hsa-miR-17-3p_L-1R+1	54	-372.7
circRNA1569	hsa-miR-17-3p_L-1R+1	80	-81.36
circRNA3736	hsa-miR-17-3p_L-1R+1	57	-55.9
circRNA4420	hsa-miR-17-3p_L-1R+1	78	-16.35
ciRNA222	hsa-miR-17-5p	53	-48.63
circRNA1474	hsa-miR-17-5p	60	-173.88
circRNA1528	hsa-miR-17-5p	72	-313.09
circRNA1551	hsa-miR-17-5p	58	-32.04
circRNA1562	hsa-miR-17-5p	76	-273.73
circRNA1592	hsa-miR-17-5p	79	-70.49
circRNA1615	hsa-miR-17-5p	93	-13.16
circRNA3736	hsa-miR-17-5p	67	-128.01
circRNA667	hsa-miR-17-5p	97	-10.29
ciRNA222	hsa-miR-181b-2-3p_R+2	73	-113.38
ciRNA238	hsa-miR-181b-2-3p_R+2	94	-10.66
circRNA1326	hsa-miR-181b-2-3p_R+2	67	-18.37
circRNA1474	hsa-miR-181b-2-3p_R+2	97	-116.24
circRNA1483	hsa-miR-181b-2-3p_R+2	98	-44.68
circRNA1486	hsa-miR-181b-2-3p_R+2	60	-58.52
circRNA1528	hsa-miR-181b-2-3p_R+2	78	-154.23
circRNA1551	hsa-miR-181b-2-3p_R+2	72	-30.84
circRNA1562	hsa-miR-181b-2-3p_R+2	59	-169.76
circRNA1582	hsa-miR-181b-2-3p_R+2	88	-16.64
circRNA1592	hsa-miR-181b-2-3p_R+2	51	-27.13
circRNA3736	hsa-miR-181b-2-3p_R+2	75	-135.48
circRNA4021	hsa-miR-181b-2-3p_R+2	80	-12.13
ciRNA238	hsa-miR-184_R+2	60	-43.04
circRNA1562	hsa-miR-184_R+2	80	-37.13
ciRNA222	hsa-miR-18a-3p	94	-37.12
ciRNA228	hsa-miR-18a-3p	87	-19.17
ciRNA238	hsa-miR-18a-3p	75	-63.79
circRNA1474	hsa-miR-18a-3p	98	-111.75
circRNA1483	hsa-miR-18a-3p	69	-35.85
circRNA1486	hsa-miR-18a-3p	96	-42.82
circRNA1528	hsa-miR-18a-3p	91	-266.13
circRNA1551	hsa-miR-18a-3p	71	-52.63
circRNA1554	hsa-miR-18a-3p	82	-60.09
circRNA1562	hsa-miR-18a-3p	76	-360.57
circRNA3736	hsa-miR-18a-3p	92	-130.76
ciRNA232	hsa-miR-18a-5p	55	-19.14
circRNA1287	hsa-miR-18a-5p	97	-12.62
circRNA1474	hsa-miR-18a-5p	79	-191.84
circRNA1486	hsa-miR-18a-5p	50	-84.72
circRNA1526	hsa-miR-18a-5p	67	-15.27
circRNA1528	hsa-miR-18a-5p	64	-178.02
circRNA1562	hsa-miR-18a-5p	67	-69.44
circRNA1563	hsa-miR-18a-5p	88	-17.12
circRNA605	hsa-miR-18a-5p	85	-15.07
ciRNA222	hsa-miR-18b-3p_L+3R-3_1ss16CT	85	-49.2
ciRNA228	hsa-miR-18b-3p_L+3R-3_1ss16CT	90	-15.39
circRNA1103	hsa-miR-18b-3p_L+3R-3_1ss16CT	98	-16.29
circRNA1474	hsa-miR-18b-3p_L+3R-3_1ss16CT	72	-84.61
circRNA1483	hsa-miR-18b-3p_L+3R-3_1ss16CT	55	-16.53
circRNA1528	hsa-miR-18b-3p_L+3R-3_1ss16CT	53	-140
circRNA1554	hsa-miR-18b-3p_L+3R-3_1ss16CT	50	-46.18
circRNA1562	hsa-miR-18b-3p_L+3R-3_1ss16CT	51	-178.92
circRNA1592	hsa-miR-18b-3p_L+3R-3_1ss16CT	66	-17.31
circRNA3736	hsa-miR-18b-3p_L+3R-3_1ss16CT	62	-117.51
circRNA4553	hsa-miR-18b-3p_L+3R-3_1ss16CT	79	-15.31
ciRNA232	hsa-miR-18b-5p	55	-19.14
circRNA1287	hsa-miR-18b-5p	97	-13.28
circRNA1474	hsa-miR-18b-5p	79	-192.32
circRNA1486	hsa-miR-18b-5p	50	-51.44
circRNA1526	hsa-miR-18b-5p	67	-36.82
circRNA1528	hsa-miR-18b-5p	64	-274.52
circRNA1562	hsa-miR-18b-5p	67	-101.57
circRNA1563	hsa-miR-18b-5p	88	-18.89
circRNA605	hsa-miR-18b-5p	85	-15.57
ciRNA222	hsa-miR-191-5p_R-1	50	-22.79
circRNA1562	hsa-miR-191-5p_R-1	62	-19.75
circRNA1592	hsa-miR-191-5p_R-1	87	-25.66
circRNA3736	hsa-miR-191-5p_R-1	62	-48.6
ciRNA222	hsa-miR-199a-5p	56	-18.83
ciRNA232	hsa-miR-199a-5p	85	-18.82
circRNA1474	hsa-miR-199a-5p	61	-177.06
circRNA1486	hsa-miR-199a-5p	91	-27.14
circRNA1528	hsa-miR-199a-5p	64	-132.05
circRNA1554	hsa-miR-199a-5p	77	-30.71
circRNA1562	hsa-miR-199a-5p	80	-142.19
circRNA1569	hsa-miR-199a-5p	57	-89.51
circRNA1582	hsa-miR-199a-5p	94	-14.37
circRNA1592	hsa-miR-199a-5p	84	-20.36
circRNA3736	hsa-miR-199a-5p	89	-113.59
ciRNA222	hsa-miR-203a-3p_1ss21AT	88	-57.82
ciRNA238	hsa-miR-203a-3p_1ss21AT	51	-44.65
circRNA1183	hsa-miR-203a-3p_1ss21AT	96	-11.02
circRNA1474	hsa-miR-203a-3p_1ss21AT	65	-134.58
circRNA1486	hsa-miR-203a-3p_1ss21AT	93	-95.9
circRNA1526	hsa-miR-203a-3p_1ss21AT	63	-27.95
circRNA1528	hsa-miR-203a-3p_1ss21AT	91	-131.82
circRNA1551	hsa-miR-203a-3p_1ss21AT	55	-14.42
circRNA1562	hsa-miR-203a-3p_1ss21AT	50	-144.79
circRNA1582	hsa-miR-203a-3p_1ss21AT	95	-12.46
circRNA1592	hsa-miR-203a-3p_1ss21AT	52	-57.12
circRNA339	hsa-miR-203a-3p_1ss21AT	78	-10.86
circRNA3736	hsa-miR-203a-3p_1ss21AT	54	-108.59
ciRNA222	hsa-miR-205-5p	70	-38.73
ciRNA232	hsa-miR-205-5p	83	-20.6
ciRNA238	hsa-miR-205-5p	53	-20.23
circRNA1300	hsa-miR-205-5p	94	-36.31
circRNA1474	hsa-miR-205-5p	87	-166.74
circRNA1483	hsa-miR-205-5p	93	-81.77
circRNA1486	hsa-miR-205-5p	61	-62.61
circRNA1526	hsa-miR-205-5p	58	-12.24
circRNA1528	hsa-miR-205-5p	66	-101.99
circRNA1551	hsa-miR-205-5p	97	-17.52
circRNA1562	hsa-miR-205-5p	62	-197.58
circRNA1569	hsa-miR-205-5p	98	-56.12
circRNA1592	hsa-miR-205-5p	50	-14.92
circRNA3736	hsa-miR-205-5p	68	-98.23
circRNA402	hsa-miR-205-5p	90	-12.37
circRNA605	hsa-miR-205-5p	74	-18.76
ciRNA222	hsa-miR-20a-5p	53	-34.84
circRNA1474	hsa-miR-20a-5p	60	-185.33
circRNA1528	hsa-miR-20a-5p	72	-326.08
circRNA1551	hsa-miR-20a-5p	58	-30.49
circRNA1562	hsa-miR-20a-5p	81	-266.07
circRNA1592	hsa-miR-20a-5p	74	-70.96
circRNA1615	hsa-miR-20a-5p	93	-11.69
circRNA3736	hsa-miR-20a-5p	67	-173.96
circRNA667	hsa-miR-20a-5p	97	-12.79
ciRNA222	hsa-miR-20b-5p	53	-50.91
circRNA1474	hsa-miR-20b-5p	65	-187.64
circRNA1528	hsa-miR-20b-5p	72	-326.61
circRNA1551	hsa-miR-20b-5p	58	-16.53
circRNA1562	hsa-miR-20b-5p	81	-255.61
circRNA1592	hsa-miR-20b-5p	74	-37.24
circRNA1615	hsa-miR-20b-5p	93	-11.47
circRNA3736	hsa-miR-20b-5p	67	-135.16
circRNA667	hsa-miR-20b-5p	97	-10.29
ciRNA222	hsa-miR-212-5p	82	-70.35
circRNA1300	hsa-miR-212-5p	96	-22.81
circRNA1326	hsa-miR-212-5p	84	-29.56
circRNA1381	hsa-miR-212-5p	90	-18.64
circRNA1390	hsa-miR-212-5p	92	-23.06
circRNA1474	hsa-miR-212-5p	71	-65.35
circRNA1483	hsa-miR-212-5p	76	-32
circRNA1526	hsa-miR-212-5p	94	-38.6
circRNA1528	hsa-miR-212-5p	67	-92.32
circRNA1554	hsa-miR-212-5p	78	-34.3
circRNA1562	hsa-miR-212-5p	80	-273.6
circRNA1592	hsa-miR-212-5p	75	-23.74
circRNA3736	hsa-miR-212-5p	59	-63.74
circRNA860	hsa-miR-212-5p	98	-18.2
ciRNA148	hsa-miR-214-3p	78	-29.36
ciRNA222	hsa-miR-214-3p	78	-175.1
ciRNA232	hsa-miR-214-3p	80	-40.53
ciRNA238	hsa-miR-214-3p	96	-67.69
circRNA1300	hsa-miR-214-3p	91	-33.2
circRNA1381	hsa-miR-214-3p	94	-15.72
circRNA1474	hsa-miR-214-3p	85	-107.92
circRNA1483	hsa-miR-214-3p	65	-71.45
circRNA1486	hsa-miR-214-3p	60	-175.38
circRNA1526	hsa-miR-214-3p	97	-14.62
circRNA1528	hsa-miR-214-3p	73	-381.23
circRNA1551	hsa-miR-214-3p	75	-38.24
circRNA1554	hsa-miR-214-3p	99	-109.28
circRNA1562	hsa-miR-214-3p	73	-523.32
circRNA1563	hsa-miR-214-3p	67	-21.28
circRNA1569	hsa-miR-214-3p	95	-93.98
circRNA1582	hsa-miR-214-3p	69	-67.58
circRNA1592	hsa-miR-214-3p	86	-14.38
circRNA1615	hsa-miR-214-3p	98	-15.17
circRNA3736	hsa-miR-214-3p	63	-252.28
circRNA39	hsa-miR-214-3p	82	-21.04
circRNA4021	hsa-miR-214-3p	58	-19.07
circRNA4454	hsa-miR-214-3p	82	-21.04
ciRNA222	hsa-miR-214-5p	95	-42.73
ciRNA238	hsa-miR-214-5p	88	-18.64
circRNA1474	hsa-miR-214-5p	84	-92.67
circRNA1486	hsa-miR-214-5p	62	-63.62
circRNA1526	hsa-miR-214-5p	97	-16.91
circRNA1528	hsa-miR-214-5p	55	-120.92
circRNA1562	hsa-miR-214-5p	91	-235.67
ciRNA222	hsa-miR-217-5p	67	-10.75
circRNA1300	hsa-miR-217-5p	85	-12.93
circRNA1474	hsa-miR-217-5p	60	-155.21
circRNA1483	hsa-miR-217-5p	92	-60.65
circRNA1528	hsa-miR-217-5p	87	-141.62
circRNA1562	hsa-miR-217-5p	50	-323.24
circRNA1569	hsa-miR-217-5p	56	-16.54
circRNA1592	hsa-miR-217-5p	82	-62.6
circRNA2761	hsa-miR-217-5p	98	-22.57
circRNA3736	hsa-miR-217-5p	70	-63.09
circRNA667	hsa-miR-217-5p	97	-16.23
circRNA880	hsa-miR-217-5p	91	-13.25
ciRNA222	hsa-miR-218-5p_R+1	58	-14.41
circRNA1474	hsa-miR-218-5p_R+1	74	-138.34
circRNA1483	hsa-miR-218-5p_R+1	95	-43.47
circRNA1486	hsa-miR-218-5p_R+1	93	-66.57
circRNA1526	hsa-miR-218-5p_R+1	87	-53.94
circRNA1528	hsa-miR-218-5p_R+1	60	-109.5
circRNA1551	hsa-miR-218-5p_R+1	68	-50.98
circRNA1562	hsa-miR-218-5p_R+1	73	-232
circRNA1569	hsa-miR-218-5p_R+1	52	-28.21
circRNA1582	hsa-miR-218-5p_R+1	85	-14.71
circRNA1592	hsa-miR-218-5p_R+1	96	-47.37
circRNA4021	hsa-miR-218-5p_R+1	98	-25.1
circRNA4427	hsa-miR-218-5p_R+1	88	-17.22
ciRNA222	hsa-miR-221-3p	56	-106.42
ciRNA228	hsa-miR-221-3p	97	-21.54
circRNA1474	hsa-miR-221-3p	75	-114.8
circRNA1486	hsa-miR-221-3p	65	-102.39
circRNA1528	hsa-miR-221-3p	53	-129.98
circRNA1551	hsa-miR-221-3p	68	-53.04
circRNA1569	hsa-miR-221-3p	58	-43.58
circRNA1592	hsa-miR-221-3p	87	-80.75
ciRNA222	hsa-miR-221-5p_R+1	60	-33
ciRNA232	hsa-miR-221-5p_R+1	57	-17.96
circRNA1474	hsa-miR-221-5p_R+1	71	-76.59
circRNA1486	hsa-miR-221-5p_R+1	68	-98.07
circRNA1526	hsa-miR-221-5p_R+1	65	-60.97
circRNA1528	hsa-miR-221-5p_R+1	90	-197.42
circRNA1551	hsa-miR-221-5p_R+1	50	-58.96
circRNA1562	hsa-miR-221-5p_R+1	84	-358.69
circRNA1569	hsa-miR-221-5p_R+1	56	-94.98
circRNA3736	hsa-miR-221-5p_R+1	82	-221.74
circRNA4021	hsa-miR-221-5p_R+1	73	-20.62
ciRNA222	hsa-miR-22-3p	83	-37.96
ciRNA228	hsa-miR-22-3p	73	-19.18
ciRNA238	hsa-miR-22-3p	87	-35.93
circRNA1300	hsa-miR-22-3p	76	-16.5
circRNA1483	hsa-miR-22-3p	70	-102.54
circRNA1486	hsa-miR-22-3p	52	-80.95
circRNA1526	hsa-miR-22-3p	84	-35.27
circRNA1528	hsa-miR-22-3p	69	-180.45
circRNA1551	hsa-miR-22-3p	90	-115.87
circRNA1562	hsa-miR-22-3p	75	-329.3
circRNA1563	hsa-miR-22-3p	95	-14.98
circRNA1569	hsa-miR-22-3p	66	-99.34
circRNA1582	hsa-miR-22-3p	92	-19.09
circRNA1592	hsa-miR-22-3p	89	-38.17
circRNA167	hsa-miR-22-3p	67	-17.58
circRNA3736	hsa-miR-22-3p	78	-39.91
circRNA4427	hsa-miR-22-3p	98	-12.24
ciRNA222	hsa-miR-22-5p	68	-172.11
ciRNA228	hsa-miR-22-5p	93	-20.75
circRNA1300	hsa-miR-22-5p	77	-18.59
circRNA1474	hsa-miR-22-5p	59	-82.35
circRNA1483	hsa-miR-22-5p	60	-30.8
circRNA1486	hsa-miR-22-5p	94	-87.4
circRNA1528	hsa-miR-22-5p	71	-166.27
circRNA1551	hsa-miR-22-5p	75	-28.52
circRNA1554	hsa-miR-22-5p	85	-64.08
circRNA1562	hsa-miR-22-5p	66	-253.06
circRNA1582	hsa-miR-22-5p	86	-31.3
circRNA1592	hsa-miR-22-5p	79	-61.72
circRNA3736	hsa-miR-22-5p	81	-44.07
circRNA402	hsa-miR-22-5p	83	-20.56
circRNA605	hsa-miR-22-5p	97	-15.07
circRNA860	hsa-miR-22-5p	95	-11.8
circRNA880	hsa-miR-22-5p	98	-13.41
ciRNA222	hsa-miR-23a-5p_2ss12GC17GC	90	-16.14
circRNA1528	hsa-miR-23a-5p_2ss12GC17GC	95	-100.22
circRNA1551	hsa-miR-23a-5p_2ss12GC17GC	75	-49.85
circRNA605	hsa-miR-23a-5p_2ss12GC17GC	85	-23.64
circRNA1474	hsa-miR-26a-5p_1ss22TG	85	-73.25
circRNA1483	hsa-miR-26a-5p_1ss22TG	92	-35.92
circRNA1486	hsa-miR-26a-5p_1ss22TG	69	-76.04
circRNA1526	hsa-miR-26a-5p_1ss22TG	82	-32.16
circRNA1528	hsa-miR-26a-5p_1ss22TG	60	-292.09
circRNA1562	hsa-miR-26a-5p_1ss22TG	87	-39.26
circRNA1563	hsa-miR-26a-5p_1ss22TG	96	-16.7
circRNA1582	hsa-miR-26a-5p_1ss22TG	98	-12.12
circRNA1592	hsa-miR-26a-5p_1ss22TG	88	-44.84
circRNA3736	hsa-miR-26a-5p_1ss22TG	66	-75.3
ciRNA222	hsa-miR-27b-3p	50	-62.35
ciRNA228	hsa-miR-27b-3p	89	-17.38
ciRNA232	hsa-miR-27b-3p	52	-18.27
ciRNA238	hsa-miR-27b-3p	65	-49.15
circRNA1183	hsa-miR-27b-3p	97	-13.35
circRNA1287	hsa-miR-27b-3p	98	-16.52
circRNA1358	hsa-miR-27b-3p	94	-20.23
circRNA1381	hsa-miR-27b-3p	84	-16.39
circRNA1474	hsa-miR-27b-3p	67	-105.41
circRNA1483	hsa-miR-27b-3p	92	-14.62
circRNA1526	hsa-miR-27b-3p	85	-37.3
circRNA1528	hsa-miR-27b-3p	88	-225.35
circRNA1554	hsa-miR-27b-3p	85	-18.61
circRNA1562	hsa-miR-27b-3p	74	-278.26
circRNA1563	hsa-miR-27b-3p	71	-16.34
circRNA1569	hsa-miR-27b-3p	77	-50.77
circRNA1592	hsa-miR-27b-3p	91	-30.85
circRNA3736	hsa-miR-27b-3p	55	-74.16
circRNA4021	hsa-miR-27b-3p	80	-16.99
circRNA605	hsa-miR-27b-3p	83	-33.2
ciRNA222	hsa-miR-29a-3p_1ss10CT	69	-59.59
ciRNA232	hsa-miR-29a-3p_1ss10CT	91	-70.53
circRNA1300	hsa-miR-29a-3p_1ss10CT	70	-15.49
circRNA1474	hsa-miR-29a-3p_1ss10CT	62	-29.85
circRNA1483	hsa-miR-29a-3p_1ss10CT	83	-16.99
circRNA1526	hsa-miR-29a-3p_1ss10CT	95	-35.18
circRNA1528	hsa-miR-29a-3p_1ss10CT	80	-59.73
circRNA1551	hsa-miR-29a-3p_1ss10CT	87	-48.53
circRNA1562	hsa-miR-29a-3p_1ss10CT	77	-258.22
circRNA1563	hsa-miR-29a-3p_1ss10CT	53	-11.94
circRNA1592	hsa-miR-29a-3p_1ss10CT	74	-49.16
circRNA341	hsa-miR-29a-3p_1ss10CT	75	-19.17
circRNA3736	hsa-miR-29a-3p_1ss10CT	88	-191.3
circRNA4442	hsa-miR-29a-3p_1ss10CT	59	-17.31
circRNA818	hsa-miR-29a-3p_1ss10CT	59	-17.31
ciRNA222	hsa-miR-29a-5p_R+1	53	-91.83
circRNA1287	hsa-miR-29a-5p_R+1	80	-10.6
circRNA1300	hsa-miR-29a-5p_R+1	97	-35.35
circRNA1474	hsa-miR-29a-5p_R+1	51	-226.73
circRNA1486	hsa-miR-29a-5p_R+1	55	-93.04
circRNA1526	hsa-miR-29a-5p_R+1	60	-41.89
circRNA1528	hsa-miR-29a-5p_R+1	52	-316.06
circRNA1551	hsa-miR-29a-5p_R+1	98	-51.41
circRNA1554	hsa-miR-29a-5p_R+1	96	-12.93
circRNA1562	hsa-miR-29a-5p_R+1	66	-445.73
circRNA1563	hsa-miR-29a-5p_R+1	79	-55.33
circRNA1569	hsa-miR-29a-5p_R+1	82	-28.28
circRNA1582	hsa-miR-29a-5p_R+1	74	-25.39
circRNA1592	hsa-miR-29a-5p_R+1	89	-109.76
circRNA3736	hsa-miR-29a-5p_R+1	56	-130.19
circRNA605	hsa-miR-29a-5p_R+1	92	-12.92
ciRNA222	hsa-miR-29b-3p_R-1	70	-59.91
ciRNA232	hsa-miR-29b-3p_R-1	91	-74.18
circRNA1300	hsa-miR-29b-3p_R-1	72	-15.55
circRNA1474	hsa-miR-29b-3p_R-1	62	-46.83
circRNA1483	hsa-miR-29b-3p_R-1	83	-16.63
circRNA1526	hsa-miR-29b-3p_R-1	95	-35.92
circRNA1528	hsa-miR-29b-3p_R-1	80	-62.02
circRNA1551	hsa-miR-29b-3p_R-1	87	-51.82
circRNA1562	hsa-miR-29b-3p_R-1	77	-278.29
circRNA1563	hsa-miR-29b-3p_R-1	53	-10.76
circRNA1592	hsa-miR-29b-3p_R-1	75	-64.37
circRNA341	hsa-miR-29b-3p_R-1	69	-12.65
circRNA3736	hsa-miR-29b-3p_R-1	51	-209.41
circRNA4442	hsa-miR-29b-3p_R-1	59	-16.83
circRNA818	hsa-miR-29b-3p_R-1	59	-16.83
ciRNA222	hsa-miR-29c-3p	69	-59.59
ciRNA232	hsa-miR-29c-3p	91	-70.53
circRNA1300	hsa-miR-29c-3p	70	-15.49
circRNA1474	hsa-miR-29c-3p	62	-29.85
circRNA1483	hsa-miR-29c-3p	83	-16.99
circRNA1526	hsa-miR-29c-3p	95	-35.18
circRNA1528	hsa-miR-29c-3p	80	-59.73
circRNA1551	hsa-miR-29c-3p	87	-48.53
circRNA1562	hsa-miR-29c-3p	77	-258.22
circRNA1563	hsa-miR-29c-3p	53	-11.94
circRNA1592	hsa-miR-29c-3p	74	-49.16
circRNA341	hsa-miR-29c-3p	75	-19.17
circRNA3736	hsa-miR-29c-3p	88	-191.3
circRNA4442	hsa-miR-29c-3p	59	-17.31
circRNA818	hsa-miR-29c-3p	59	-17.31
ciRNA222	hsa-miR-301a-3p_1ss11GA	65	-97.79
ciRNA232	hsa-miR-301a-3p_1ss11GA	95	-12.86
circRNA1474	hsa-miR-301a-3p_1ss11GA	55	-190.63
circRNA1483	hsa-miR-301a-3p_1ss11GA	53	-22.65
circRNA1486	hsa-miR-301a-3p_1ss11GA	71	-90.52
circRNA1528	hsa-miR-301a-3p_1ss11GA	93	-196.23
circRNA1562	hsa-miR-301a-3p_1ss11GA	69	-108.93
circRNA1592	hsa-miR-301a-3p_1ss11GA	63	-51.1
circRNA1615	hsa-miR-301a-3p_1ss11GA	97	-17.12
circRNA39	hsa-miR-301a-3p_1ss11GA	85	-14.37
circRNA4454	hsa-miR-301a-3p_1ss11GA	85	-14.37
circRNA605	hsa-miR-301a-3p_1ss11GA	91	-10.66
ciRNA222	hsa-miR-30a-3p	81	-96.83
circRNA1287	hsa-miR-30a-3p	96	-11.22
circRNA1300	hsa-miR-30a-3p	65	-33.98
circRNA1474	hsa-miR-30a-3p	97	-238.94
circRNA1483	hsa-miR-30a-3p	72	-130.44
circRNA1486	hsa-miR-30a-3p	78	-81.61
circRNA1526	hsa-miR-30a-3p	91	-24.49
circRNA1528	hsa-miR-30a-3p	50	-200.42
circRNA1551	hsa-miR-30a-3p	90	-35.38
circRNA1554	hsa-miR-30a-3p	99	-10.05
circRNA1562	hsa-miR-30a-3p	61	-380.17
circRNA1569	hsa-miR-30a-3p	84	-37.63
circRNA1582	hsa-miR-30a-3p	57	-50.56
circRNA1592	hsa-miR-30a-3p	60	-62.82
circRNA3736	hsa-miR-30a-3p	50	-106
circRNA4021	hsa-miR-30a-3p	66	-29.79
ciRNA148	hsa-miR-3120-3p	98	-18.72
ciRNA222	hsa-miR-3120-3p	79	-214.04
ciRNA238	hsa-miR-3120-3p	79	-20.04
circRNA1474	hsa-miR-3120-3p	51	-298.34
circRNA1486	hsa-miR-3120-3p	99	-143.6
circRNA1526	hsa-miR-3120-3p	55	-18.57
circRNA1528	hsa-miR-3120-3p	62	-355.87
circRNA1562	hsa-miR-3120-3p	81	-460.18
circRNA1563	hsa-miR-3120-3p	50	-11.93
circRNA1569	hsa-miR-3120-3p	61	-145.89
circRNA1582	hsa-miR-3120-3p	89	-13.16
circRNA1592	hsa-miR-3120-3p	66	-64.9
circRNA3736	hsa-miR-3120-3p	56	-119.93
circRNA4427	hsa-miR-3120-3p	58	-16.8
ciRNA222	hsa-miR-32-3p_R-1_2ss15TC20TC	91	-40.68
circRNA1474	hsa-miR-32-3p_R-1_2ss15TC20TC	75	-57.33
circRNA1483	hsa-miR-32-3p_R-1_2ss15TC20TC	84	-16.62
circRNA1486	hsa-miR-32-3p_R-1_2ss15TC20TC	82	-76.83
circRNA1526	hsa-miR-32-3p_R-1_2ss15TC20TC	53	-25.94
circRNA1528	hsa-miR-32-3p_R-1_2ss15TC20TC	75	-131.24
circRNA1562	hsa-miR-32-3p_R-1_2ss15TC20TC	93	-110.85
circRNA1563	hsa-miR-32-3p_R-1_2ss15TC20TC	67	-24.43
circRNA1569	hsa-miR-32-3p_R-1_2ss15TC20TC	69	-14.24
circRNA1592	hsa-miR-32-3p_R-1_2ss15TC20TC	63	-27.59
circRNA3736	hsa-miR-32-3p_R-1_2ss15TC20TC	62	-74.45
ciRNA222	hsa-miR-338-3p_R+1	85	-99.89
ciRNA228	hsa-miR-338-3p_R+1	67	-14.42
ciRNA238	hsa-miR-338-3p_R+1	89	-65.81
circRNA1103	hsa-miR-338-3p_R+1	98	-17.1
circRNA1326	hsa-miR-338-3p_R+1	70	-40.01
circRNA1474	hsa-miR-338-3p_R+1	78	-128.5
circRNA1483	hsa-miR-338-3p_R+1	62	-16.1
circRNA1486	hsa-miR-338-3p_R+1	50	-64.41
circRNA1526	hsa-miR-338-3p_R+1	96	-34.19
circRNA1528	hsa-miR-338-3p_R+1	66	-311.62
circRNA1554	hsa-miR-338-3p_R+1	53	-23.67
circRNA1562	hsa-miR-338-3p_R+1	90	-375.76
circRNA1592	hsa-miR-338-3p_R+1	87	-38.02
circRNA341	hsa-miR-338-3p_R+1	95	-17.03
circRNA3736	hsa-miR-338-3p_R+1	86	-200.86
circRNA4442	hsa-miR-338-3p_R+1	64	-21.65
circRNA445	hsa-miR-338-3p_R+1	88	-15.34
circRNA818	hsa-miR-338-3p_R+1	64	-21.65
ciRNA232	hsa-miR-338-5p_R-1	77	-11.51
circRNA1474	hsa-miR-338-5p_R-1	59	-87.56
circRNA1483	hsa-miR-338-5p_R-1	81	-31.23
circRNA1486	hsa-miR-338-5p_R-1	52	-32.13
circRNA1526	hsa-miR-338-5p_R-1	67	-10.06
circRNA1528	hsa-miR-338-5p_R-1	94	-87.47
circRNA1562	hsa-miR-338-5p_R-1	66	-48.28
circRNA1592	hsa-miR-338-5p_R-1	71	-70.03
circRNA1615	hsa-miR-338-5p_R-1	72	-15.11
circRNA3736	hsa-miR-338-5p_R-1	83	-17.59
ciRNA222	hsa-miR-34a-3p	62	-85.47
circRNA1300	hsa-miR-34a-3p	86	-14.97
circRNA1474	hsa-miR-34a-3p	56	-68.75
circRNA1486	hsa-miR-34a-3p	94	-112.91
circRNA1526	hsa-miR-34a-3p	96	-58.27
circRNA1528	hsa-miR-34a-3p	60	-73.74
circRNA1562	hsa-miR-34a-3p	54	-153.3
circRNA167	hsa-miR-34a-3p	92	-23.75
circRNA3736	hsa-miR-34a-3p	84	-74.06
ciRNA154	hsa-miR-34a-5p	73	-19.27
ciRNA222	hsa-miR-34a-5p	71	-99.14
ciRNA232	hsa-miR-34a-5p	59	-52.95
circRNA1474	hsa-miR-34a-5p	55	-89.53
circRNA1526	hsa-miR-34a-5p	61	-91.04
circRNA1528	hsa-miR-34a-5p	76	-285.17
circRNA1562	hsa-miR-34a-5p	51	-445.69
circRNA1563	hsa-miR-34a-5p	98	-19.55
circRNA1592	hsa-miR-34a-5p	63	-22.13
circRNA3736	hsa-miR-34a-5p	63	-90.49
circRNA4021	hsa-miR-34a-5p	94	-15.25
circRNA605	hsa-miR-34a-5p	96	-41.58
ciRNA154	hsa-miR-34c-3p_1ss16GA	89	-11.58
ciRNA222	hsa-miR-34c-3p_1ss16GA	81	-11.34
circRNA1326	hsa-miR-34c-3p_1ss16GA	50	-14.99
circRNA1474	hsa-miR-34c-3p_1ss16GA	90	-29.35
circRNA1483	hsa-miR-34c-3p_1ss16GA	96	-12.28
circRNA1526	hsa-miR-34c-3p_1ss16GA	65	-22.85
circRNA1528	hsa-miR-34c-3p_1ss16GA	63	-68.44
circRNA1562	hsa-miR-34c-3p_1ss16GA	56	-171
circRNA3736	hsa-miR-34c-3p_1ss16GA	58	-16.67
circRNA4021	hsa-miR-34c-3p_1ss16GA	92	-19.13
circRNA667	hsa-miR-34c-3p_1ss16GA	61	-13.41
ciRNA154	hsa-miR-34c-5p	73	-16.59
ciRNA222	hsa-miR-34c-5p	71	-104
ciRNA232	hsa-miR-34c-5p	57	-26.86
circRNA1474	hsa-miR-34c-5p	51	-145.49
circRNA1526	hsa-miR-34c-5p	63	-35.09
circRNA1528	hsa-miR-34c-5p	75	-265.38
circRNA1562	hsa-miR-34c-5p	53	-427.1
circRNA1563	hsa-miR-34c-5p	98	-46.09
circRNA1592	hsa-miR-34c-5p	59	-54.91
circRNA3736	hsa-miR-34c-5p	65	-103.71
circRNA4021	hsa-miR-34c-5p	94	-12.19
circRNA605	hsa-miR-34c-5p	96	-38.17
ciRNA232	hsa-miR-363-3p	92	-18.58
circRNA1474	hsa-miR-363-3p	80	-44.78
circRNA1486	hsa-miR-363-3p	50	-17.72
circRNA1528	hsa-miR-363-3p	76	-102.85
circRNA1551	hsa-miR-363-3p	83	-48.83
circRNA1562	hsa-miR-363-3p	66	-41.33
circRNA1563	hsa-miR-363-3p	95	-23.98
circRNA1592	hsa-miR-363-3p	57	-83.08
circRNA1615	hsa-miR-363-3p	97	-15.98
circRNA3736	hsa-miR-363-3p	54	-49.78
ciRNA222	hsa-miR-363-5p_L-3R+3	53	-72.97
ciRNA238	hsa-miR-363-5p_L-3R+3	96	-10.73
circRNA1528	hsa-miR-363-5p_L-3R+3	78	-97.54
circRNA1551	hsa-miR-363-5p_L-3R+3	68	-13.91
circRNA1562	hsa-miR-363-5p_L-3R+3	93	-174.36
circRNA1582	hsa-miR-363-5p_L-3R+3	59	-18.03
circRNA3736	hsa-miR-363-5p_L-3R+3	81	-16.88
circRNA4021	hsa-miR-363-5p_L-3R+3	87	-13.16
ciRNA222	hsa-miR-365a-3p	84	-28.61
circRNA1474	hsa-miR-365a-3p	75	-93.68
circRNA1486	hsa-miR-365a-3p	71	-50.56
circRNA1528	hsa-miR-365a-3p	93	-55.56
circRNA1562	hsa-miR-365a-3p	50	-41.84
circRNA3736	hsa-miR-365a-3p	81	-58.54
circRNA1135	hsa-miR-365a-5p	92	-27.76
circRNA1528	hsa-miR-365a-5p	84	-112.33
circRNA1562	hsa-miR-365a-5p	96	-300.03
circRNA1592	hsa-miR-365a-5p	60	-46.86
circRNA605	hsa-miR-365a-5p	68	-38.39
circRNA1474	hsa-miR-383-5p	51	-97.32
circRNA1483	hsa-miR-383-5p	58	-11.72
circRNA1486	hsa-miR-383-5p	97	-120.71
circRNA1528	hsa-miR-383-5p	80	-290.52
circRNA1554	hsa-miR-383-5p	56	-40.24
circRNA1562	hsa-miR-383-5p	92	-225.77
circRNA1569	hsa-miR-383-5p	82	-42.84
circRNA339	hsa-miR-383-5p	70	-23.57
circRNA3736	hsa-miR-383-5p	68	-92.28
ciRNA222	hsa-miR-4286_R+1	52	-17.37
ciRNA238	hsa-miR-4286_R+1	98	-34.9
circRNA1474	hsa-miR-4286_R+1	62	-41.31
circRNA1483	hsa-miR-4286_R+1	95	-42.03
circRNA1486	hsa-miR-4286_R+1	68	-75.65
circRNA1528	hsa-miR-4286_R+1	59	-67.28
circRNA1562	hsa-miR-4286_R+1	86	-110.07
circRNA1569	hsa-miR-4286_R+1	78	-275.66
circRNA1582	hsa-miR-4286_R+1	65	-37.45
circRNA3736	hsa-miR-4286_R+1	70	-60.02
circRNA4021	hsa-miR-4286_R+1	90	-18.41
circRNA4442	hsa-miR-4286_R+1	80	-15.89
circRNA818	hsa-miR-4286_R+1	80	-15.89
ciRNA222	hsa-miR-4286_R+1_1ss9CT	52	-42.25
ciRNA238	hsa-miR-4286_R+1_1ss9CT	98	-34.83
circRNA1474	hsa-miR-4286_R+1_1ss9CT	62	-61.05
circRNA1483	hsa-miR-4286_R+1_1ss9CT	95	-40.33
circRNA1486	hsa-miR-4286_R+1_1ss9CT	68	-77.52
circRNA1528	hsa-miR-4286_R+1_1ss9CT	59	-107.05
circRNA1562	hsa-miR-4286_R+1_1ss9CT	88	-109.75
circRNA1569	hsa-miR-4286_R+1_1ss9CT	78	-236.08
circRNA1582	hsa-miR-4286_R+1_1ss9CT	65	-35.77
circRNA3736	hsa-miR-4286_R+1_1ss9CT	70	-64.95
circRNA4021	hsa-miR-4286_R+1_1ss9CT	90	-19.43
circRNA4442	hsa-miR-4286_R+1_1ss9CT	80	-16.16
circRNA818	hsa-miR-4286_R+1_1ss9CT	80	-16.16
circRNA1528	hsa-miR-4454_L-2	50	-23.98
circRNA445	hsa-miR-4454_L-2	75	-14.82
circRNA1528	hsa-mir-4454-p3_1ss19AG	66	-24.78
circRNA1528	hsa-mir-4454-p3_3	66	-24.78
circRNA1528	hsa-mir-4454-p5	66	-24.78
ciRNA228	hsa-miR-4492_R+1	83	-26.07
ciRNA82	hsa-miR-4492_R+1	89	-17.35
circRNA1300	hsa-miR-4492_R+1	91	-50.56
circRNA1483	hsa-miR-4492_R+1	87	-45.11
circRNA1486	hsa-miR-4492_R+1	65	-19.43
circRNA1526	hsa-miR-4492_R+1	50	-29.21
circRNA1528	hsa-miR-4492_R+1	60	-134.37
circRNA1562	hsa-miR-4492_R+1	68	-323.44
circRNA1563	hsa-miR-4492_R+1	97	-19.54
circRNA1569	hsa-miR-4492_R+1	69	-323.5
circRNA3736	hsa-miR-4492_R+1	61	-25.31
circRNA4021	hsa-miR-4492_R+1	95	-36.05
circRNA605	hsa-miR-4492_R+1	98	-50.21
ciRNA222	hsa-miR-455-5p_1ss9TC	57	-71.72
ciRNA82	hsa-miR-455-5p_1ss9TC	80	-14.48
circRNA1474	hsa-miR-455-5p_1ss9TC	87	-134.82
circRNA1486	hsa-miR-455-5p_1ss9TC	65	-73.75
circRNA1528	hsa-miR-455-5p_1ss9TC	50	-30.3
circRNA1562	hsa-miR-455-5p_1ss9TC	75	-125.36
circRNA1592	hsa-miR-455-5p_1ss9TC	62	-18.79
circRNA3736	hsa-miR-455-5p_1ss9TC	55	-57.21
circRNA445	hsa-miR-455-5p_1ss9TC	77	-18.23
ciRNA222	hsa-miR-499a-5p_R+1_1ss11CT	65	-47.38
circRNA1474	hsa-miR-499a-5p_R+1_1ss11CT	63	-220.74
circRNA1528	hsa-miR-499a-5p_R+1_1ss11CT	84	-122.67
circRNA1551	hsa-miR-499a-5p_R+1_1ss11CT	73	-31.46
circRNA1562	hsa-miR-499a-5p_R+1_1ss11CT	94	-215.43
circRNA1592	hsa-miR-499a-5p_R+1_1ss11CT	86	-57.55
circRNA3736	hsa-miR-499a-5p_R+1_1ss11CT	89	-62.66
ciRNA222	hsa-mir-5100-p3_1ss17TC	55	-83.07
ciRNA232	hsa-mir-5100-p3_1ss17TC	92	-19.49
ciRNA238	hsa-mir-5100-p3_1ss17TC	74	-53.12
circRNA1474	hsa-mir-5100-p3_1ss17TC	75	-27.18
circRNA1483	hsa-mir-5100-p3_1ss17TC	98	-15.72
circRNA1526	hsa-mir-5100-p3_1ss17TC	72	-30.22
circRNA1528	hsa-mir-5100-p3_1ss17TC	97	-123.76
circRNA1554	hsa-mir-5100-p3_1ss17TC	64	-39.17
circRNA1562	hsa-mir-5100-p3_1ss17TC	54	-283.95
circRNA1569	hsa-mir-5100-p3_1ss17TC	61	-126.25
circRNA1582	hsa-mir-5100-p3_1ss17TC	96	-18.21
circRNA3736	hsa-mir-5100-p3_1ss17TC	53	-131.17
circRNA4021	hsa-mir-5100-p3_1ss17TC	90	-19.66
ciRNA222	hsa-mir-5100-p5_1ss17TC	55	-83.07
ciRNA232	hsa-mir-5100-p5_1ss17TC	92	-19.49
ciRNA238	hsa-mir-5100-p5_1ss17TC	74	-53.12
circRNA1474	hsa-mir-5100-p5_1ss17TC	75	-27.18
circRNA1483	hsa-mir-5100-p5_1ss17TC	98	-15.72
circRNA1526	hsa-mir-5100-p5_1ss17TC	72	-30.22
circRNA1528	hsa-mir-5100-p5_1ss17TC	97	-123.76
circRNA1554	hsa-mir-5100-p5_1ss17TC	64	-39.17
circRNA1562	hsa-mir-5100-p5_1ss17TC	54	-283.95
circRNA1569	hsa-mir-5100-p5_1ss17TC	61	-126.25
circRNA1582	hsa-mir-5100-p5_1ss17TC	96	-18.21
circRNA3736	hsa-mir-5100-p5_1ss17TC	53	-131.17
circRNA4021	hsa-mir-5100-p5_1ss17TC	90	-19.66
ciRNA148	hsa-miR-7-5p	57	-14.33
ciRNA222	hsa-miR-7-5p	78	-116.68
circRNA1474	hsa-miR-7-5p	84	-116.49
circRNA1483	hsa-miR-7-5p	70	-63.15
circRNA1486	hsa-miR-7-5p	91	-101.17
circRNA1526	hsa-miR-7-5p	87	-16.43
circRNA1528	hsa-miR-7-5p	64	-212.26
circRNA1562	hsa-miR-7-5p	80	-395.6
circRNA1563	hsa-miR-7-5p	73	-15.32
circRNA1592	hsa-miR-7-5p	84	-84.04
circRNA3736	hsa-miR-7-5p	92	-102.97
circRNA4557	hsa-miR-7-5p	96	-31.32
circRNA605	hsa-miR-7-5p	98	-19.32
ciRNA228	hsa-miR-7704_R-1_1ss8GC	90	-18.72
circRNA1474	hsa-miR-7704_R-1_1ss8GC	85	-17.96
circRNA1528	hsa-miR-7704_R-1_1ss8GC	66	-15.83
circRNA1562	hsa-miR-7704_R-1_1ss8GC	52	-36.44
circRNA1582	hsa-miR-7704_R-1_1ss8GC	80	-17.07
circRNA3736	hsa-miR-7704_R-1_1ss8GC	76	-18.2
circRNA445	hsa-miR-7704_R-1_1ss8GC	71	-23.67
circRNA4557	hsa-miR-7704_R-1_1ss8GC	95	-24.61
ciRNA238	hsa-miR-7977_1ss6AG	57	-21.78
circRNA1528	hsa-miR-7977_1ss6AG	71	-20.12
circRNA341	hsa-miR-7977_1ss6AG	85	-20.58
circRNA1474	hsa-miR-92a-1-5p_1ss12GA	50	-14
circRNA1483	hsa-miR-92a-1-5p_1ss12GA	60	-42.9
circRNA1562	hsa-miR-92a-1-5p_1ss12GA	65	-312.84
circRNA1592	hsa-miR-92a-1-5p_1ss12GA	90	-77.3
circRNA3736	hsa-miR-92a-1-5p_1ss12GA	95	-13.3
circRNA4442	hsa-miR-92a-1-5p_1ss12GA	80	-19.95
circRNA818	hsa-miR-92a-1-5p_1ss12GA	80	-19.95
ciRNA232	hsa-miR-92a-2-5p_L-2R+2	93	-14.22
ciRNA238	hsa-miR-92a-2-5p_L-2R+2	54	-16.58
circRNA1183	hsa-miR-92a-2-5p_L-2R+2	81	-14.25
circRNA1326	hsa-miR-92a-2-5p_L-2R+2	84	-24.46
circRNA1486	hsa-miR-92a-2-5p_L-2R+2	75	-14.1
circRNA1526	hsa-miR-92a-2-5p_L-2R+2	96	-37.25
circRNA1528	hsa-miR-92a-2-5p_L-2R+2	57	-126.08
circRNA1554	hsa-miR-92a-2-5p_L-2R+2	69	-46.08
circRNA1563	hsa-miR-92a-2-5p_L-2R+2	90	-28.38
circRNA1569	hsa-miR-92a-2-5p_L-2R+2	51	-186.89
circRNA3736	hsa-miR-92a-2-5p_L-2R+2	72	-138.21
circRNA605	hsa-miR-92a-2-5p_L-2R+2	78	-14.95
ciRNA232	hsa-miR-92a-3p	92	-23.38
circRNA1474	hsa-miR-92a-3p	73	-79.58
circRNA1483	hsa-miR-92a-3p	90	-66.39
circRNA1486	hsa-miR-92a-3p	50	-41
circRNA1528	hsa-miR-92a-3p	64	-122.39
circRNA1551	hsa-miR-92a-3p	52	-63.79
circRNA1562	hsa-miR-92a-3p	78	-106.99
circRNA1563	hsa-miR-92a-3p	97	-16.81
circRNA1569	hsa-miR-92a-3p	54	-25.72
circRNA1615	hsa-miR-92a-3p	95	-11.18
circRNA3736	hsa-miR-92a-3p	88	-103
circRNA3736	hsa-miR-99a-5p	50	-17.47
ciRNA222	mdo-miR-130c-1-5p_1ss10AC	98	-128.35
ciRNA238	mdo-miR-130c-1-5p_1ss10AC	87	-12.47
ciRNA82	mdo-miR-130c-1-5p_1ss10AC	88	-16.97
circRNA1103	mdo-miR-130c-1-5p_1ss10AC	97	-15.72
circRNA1474	mdo-miR-130c-1-5p_1ss10AC	93	-241.2
circRNA1483	mdo-miR-130c-1-5p_1ss10AC	62	-51.34
circRNA1486	mdo-miR-130c-1-5p_1ss10AC	72	-159.7
circRNA1526	mdo-miR-130c-1-5p_1ss10AC	70	-53.22
circRNA1528	mdo-miR-130c-1-5p_1ss10AC	76	-242.44
circRNA1551	mdo-miR-130c-1-5p_1ss10AC	61	-76.19
circRNA1554	mdo-miR-130c-1-5p_1ss10AC	56	-79.72
circRNA1562	mdo-miR-130c-1-5p_1ss10AC	63	-279.65
circRNA1592	mdo-miR-130c-1-5p_1ss10AC	79	-130.55
circRNA3736	mdo-miR-130c-1-5p_1ss10AC	50	-26.58
ciRNA222	mdo-miR-1329-5p_1ss17TC	55	-45.41
ciRNA238	mdo-miR-1329-5p_1ss17TC	76	-14.13
circRNA1474	mdo-miR-1329-5p_1ss17TC	91	-108.76
circRNA1483	mdo-miR-1329-5p_1ss17TC	50	-63.83
circRNA1486	mdo-miR-1329-5p_1ss17TC	67	-14.28
circRNA1528	mdo-miR-1329-5p_1ss17TC	94	-193.92
circRNA1551	mdo-miR-1329-5p_1ss17TC	96	-22.33
circRNA1562	mdo-miR-1329-5p_1ss17TC	89	-283.55
circRNA1582	mdo-miR-1329-5p_1ss17TC	88	-11.5
circRNA1592	mdo-miR-1329-5p_1ss17TC	71	-51.21
circRNA3736	mdo-miR-1329-5p_1ss17TC	66	-142.54
ciRNA232	mdo-miR-139-3p_1ss8AG	82	-19.62
circRNA1474	mdo-miR-139-3p_1ss8AG	64	-17.68
circRNA1486	mdo-miR-139-3p_1ss8AG	80	-93.43
circRNA1526	mdo-miR-139-3p_1ss8AG	97	-34.37
circRNA1528	mdo-miR-139-3p_1ss8AG	62	-135.16
circRNA1551	mdo-miR-139-3p_1ss8AG	75	-36.15
circRNA1562	mdo-miR-139-3p_1ss8AG	68	-211.07
circRNA1569	mdo-miR-139-3p_1ss8AG	86	-174.71
circRNA1592	mdo-miR-139-3p_1ss8AG	84	-26.9
circRNA3736	mdo-miR-139-3p_1ss8AG	95	-59.82
circRNA4420	mdo-miR-139-3p_1ss8AG	77	-12.93
circRNA880	mdo-miR-139-3p_1ss8AG	88	-17.57
ciRNA222	mdo-miR-139-5p_R+5	94	-148.12
ciRNA232	mdo-miR-139-5p_R+5	96	-20.43
circRNA1474	mdo-miR-139-5p_R+5	98	-108.47
circRNA1483	mdo-miR-139-5p_R+5	71	-105.53
circRNA1528	mdo-miR-139-5p_R+5	66	-91.2
circRNA1562	mdo-miR-139-5p_R+5	50	-155.58
circRNA1563	mdo-miR-139-5p_R+5	87	-12.1
circRNA1592	mdo-miR-139-5p_R+5	73	-55.3
circRNA3736	mdo-miR-139-5p_R+5	62	-45.36
ciRNA148	mdo-miR-145-3p_L+2	92	-15.47
ciRNA222	mdo-miR-145-3p_L+2	58	-29.84
ciRNA232	mdo-miR-145-3p_L+2	82	-16.6
circRNA1326	mdo-miR-145-3p_L+2	97	-12.77
circRNA1474	mdo-miR-145-3p_L+2	95	-88.17
circRNA1483	mdo-miR-145-3p_L+2	80	-59.9
circRNA1486	mdo-miR-145-3p_L+2	68	-81.33
circRNA1526	mdo-miR-145-3p_L+2	87	-45.03
circRNA1528	mdo-miR-145-3p_L+2	65	-170.48
circRNA1551	mdo-miR-145-3p_L+2	60	-61.52
circRNA1563	mdo-miR-145-3p_L+2	63	-27.34
circRNA3736	mdo-miR-145-3p_L+2	78	-96.21
ciRNA222	mdo-miR-146a-5p_R+4	58	-178.74
circRNA1474	mdo-miR-146a-5p_R+4	56	-230.57
circRNA1483	mdo-miR-146a-5p_R+4	63	-47.06
circRNA1486	mdo-miR-146a-5p_R+4	86	-111.4
circRNA1526	mdo-miR-146a-5p_R+4	96	-31.74
circRNA1528	mdo-miR-146a-5p_R+4	82	-432.8
circRNA1554	mdo-miR-146a-5p_R+4	98	-63.42
circRNA1562	mdo-miR-146a-5p_R+4	55	-417.94
circRNA1569	mdo-miR-146a-5p_R+4	75	-28.58
circRNA3736	mdo-miR-146a-5p_R+4	89	-214.42
circRNA605	mdo-miR-146a-5p_R+4	91	-12.47
ciRNA222	mdo-miR-16b-5p_2ss12CA15AT	88	-224.44
ciRNA228	mdo-miR-16b-5p_2ss12CA15AT	86	-15.87
ciRNA238	mdo-miR-16b-5p_2ss12CA15AT	63	-13.62
circRNA1135	mdo-miR-16b-5p_2ss12CA15AT	98	-15.72
circRNA1474	mdo-miR-16b-5p_2ss12CA15AT	61	-226.15
circRNA1483	mdo-miR-16b-5p_2ss12CA15AT	92	-54.36
circRNA1486	mdo-miR-16b-5p_2ss12CA15AT	96	-140.97
circRNA1526	mdo-miR-16b-5p_2ss12CA15AT	99	-31.98
circRNA1528	mdo-miR-16b-5p_2ss12CA15AT	64	-403.77
circRNA1551	mdo-miR-16b-5p_2ss12CA15AT	53	-66.18
circRNA1562	mdo-miR-16b-5p_2ss12CA15AT	55	-640.83
circRNA1569	mdo-miR-16b-5p_2ss12CA15AT	71	-173.07
circRNA1582	mdo-miR-16b-5p_2ss12CA15AT	73	-65.49
circRNA1592	mdo-miR-16b-5p_2ss12CA15AT	69	-77.25
circRNA3736	mdo-miR-16b-5p_2ss12CA15AT	94	-281.81
ciRNA238	mdo-miR-1805-3p_R-1	94	-11.56
circRNA1474	mdo-miR-1805-3p_R-1	80	-56.04
circRNA1483	mdo-miR-1805-3p_R-1	57	-30.33
circRNA1528	mdo-miR-1805-3p_R-1	88	-34.95
circRNA1569	mdo-miR-1805-3p_R-1	71	-44.32
circRNA1592	mdo-miR-1805-3p_R-1	60	-10.57
circRNA3736	mdo-miR-1805-3p_R-1	91	-31.92
circRNA4021	mdo-miR-1805-3p_R-1	97	-15.66
ciRNA238	mdo-miR-181a-2-3p_L+1R+1_1ss20GA	73	-22.64
circRNA1569	mdo-miR-181a-2-3p_L+1R+1_1ss20GA	60	-44.95
circRNA167	mdo-miR-181a-2-3p_L+1R+1_1ss20GA	66	-17.45
circRNA402	mdo-miR-181a-2-3p_L+1R+1_1ss20GA	80	-13.09
circRNA4021	mdo-miR-181a-2-3p_L+1R+1_1ss20GA	86	-18.53
ciRNA238	mdo-miR-184-3p	60	-22.91
circRNA1562	mdo-miR-184-3p	80	-36.96
ciRNA232	mdo-miR-187-3p_R+3	90	-19.74
circRNA1300	mdo-miR-187-3p_R+3	80	-34.66
circRNA1551	mdo-miR-187-3p_R+3	60	-86.79
circRNA3736	mdo-miR-187-3p_R+3	50	-104.04
circRNA667	mdo-miR-187-3p_R+3	70	-17
circRNA1474	mdo-miR-196a-5p_R+1_1ss12CA	77	-65.97
circRNA1526	mdo-miR-196a-5p_R+1_1ss12CA	72	-38.12
circRNA1528	mdo-miR-196a-5p_R+1_1ss12CA	50	-113.49
circRNA1554	mdo-miR-196a-5p_R+1_1ss12CA	68	-59.05
circRNA1562	mdo-miR-196a-5p_R+1_1ss12CA	95	-380.65
circRNA1569	mdo-miR-196a-5p_R+1_1ss12CA	90	-60.04
circRNA1592	mdo-miR-196a-5p_R+1_1ss12CA	81	-82.61
circRNA4420	mdo-miR-196a-5p_R+1_1ss12CA	54	-17.05
ciRNA232	mdo-mir-196a-p3_1ss16CT	82	-24.53
circRNA1474	mdo-mir-196a-p3_1ss16CT	56	-46.34
circRNA1483	mdo-mir-196a-p3_1ss16CT	87	-45.78
circRNA1486	mdo-mir-196a-p3_1ss16CT	53	-26.33
circRNA1526	mdo-mir-196a-p3_1ss16CT	92	-38.04
circRNA1528	mdo-mir-196a-p3_1ss16CT	55	-155.52
circRNA1562	mdo-mir-196a-p3_1ss16CT	98	-227.84
circRNA1582	mdo-mir-196a-p3_1ss16CT	79	-21.91
circRNA1592	mdo-mir-196a-p3_1ss16CT	91	-74.35
circRNA3736	mdo-mir-196a-p3_1ss16CT	59	-97.79
ciRNA222	mdo-miR-210-3p_L-1R+3	60	-21.51
circRNA1483	mdo-miR-210-3p_L-1R+3	90	-19.95
circRNA1528	mdo-miR-210-3p_L-1R+3	50	-61.24
circRNA1562	mdo-miR-210-3p_L-1R+3	80	-155.86
ciRNA222	mdo-miR-210-5p	62	-72.82
ciRNA238	mdo-miR-210-5p	90	-17.14
circRNA1300	mdo-miR-210-5p	80	-14.5
circRNA1474	mdo-miR-210-5p	74	-92.67
circRNA1483	mdo-miR-210-5p	96	-14.91
circRNA1486	mdo-miR-210-5p	60	-36.23
circRNA1526	mdo-miR-210-5p	64	-16.45
circRNA1528	mdo-miR-210-5p	98	-65.78
circRNA1554	mdo-miR-210-5p	50	-17.58
circRNA1562	mdo-miR-210-5p	54	-184.04
circRNA1563	mdo-miR-210-5p	84	-17.05
circRNA1569	mdo-miR-210-5p	88	-18.39
circRNA1582	mdo-miR-210-5p	76	-14.2
circRNA1592	mdo-miR-210-5p	94	-46.31
ciRNA222	mdo-miR-22-3p_R+1	83	-59.25
ciRNA228	mdo-miR-22-3p_R+1	70	-21.59
ciRNA238	mdo-miR-22-3p_R+1	87	-37.81
circRNA1300	mdo-miR-22-3p_R+1	73	-16.77
circRNA1483	mdo-miR-22-3p_R+1	80	-107.95
circRNA1486	mdo-miR-22-3p_R+1	52	-103.9
circRNA1526	mdo-miR-22-3p_R+1	84	-35.95
circRNA1528	mdo-miR-22-3p_R+1	67	-190.05
circRNA1551	mdo-miR-22-3p_R+1	90	-168.89
circRNA1562	mdo-miR-22-3p_R+1	72	-366.89
circRNA1563	mdo-miR-22-3p_R+1	95	-15.25
circRNA1569	mdo-miR-22-3p_R+1	64	-103.38
circRNA1582	mdo-miR-22-3p_R+1	92	-20.59
circRNA1592	mdo-miR-22-3p_R+1	89	-41.63
circRNA167	mdo-miR-22-3p_R+1	66	-12.92
circRNA3736	mdo-miR-22-3p_R+1	75	-59.87
circRNA4427	mdo-miR-22-3p_R+1	98	-12.24
ciRNA222	mdo-miR-30e-3p	83	-148.68
ciRNA238	mdo-miR-30e-3p	60	-16.37
circRNA1287	mdo-miR-30e-3p	96	-11.2
circRNA1300	mdo-miR-30e-3p	65	-19.92
circRNA1474	mdo-miR-30e-3p	97	-313.04
circRNA1483	mdo-miR-30e-3p	72	-129.13
circRNA1486	mdo-miR-30e-3p	78	-103.08
circRNA1526	mdo-miR-30e-3p	91	-45.73
circRNA1528	mdo-miR-30e-3p	50	-242.79
circRNA1562	mdo-miR-30e-3p	62	-428.65
circRNA1569	mdo-miR-30e-3p	86	-32.55
circRNA1582	mdo-miR-30e-3p	58	-81.56
circRNA1592	mdo-miR-30e-3p	61	-80.18
circRNA3736	mdo-miR-30e-3p	56	-45.44
circRNA4021	mdo-miR-30e-3p	66	-11.57
circRNA1474	mdo-miR-31-5p_L-2	92	-18.15
circRNA1483	mdo-miR-31-5p_L-2	88	-53.72
circRNA1486	mdo-miR-31-5p_L-2	82	-52.96
circRNA1528	mdo-miR-31-5p_L-2	78	-210.23
circRNA1562	mdo-miR-31-5p_L-2	50	-251.46
circRNA1569	mdo-miR-31-5p_L-2	58	-81.08
circRNA1582	mdo-miR-31-5p_L-2	98	-61.61
circRNA3736	mdo-miR-31-5p_L-2	80	-145.94
ciRNA154	mdo-miR-34b-5p	73	-15
ciRNA222	mdo-miR-34b-5p	71	-103.63
ciRNA232	mdo-miR-34b-5p	57	-25.84
circRNA1474	mdo-miR-34b-5p	51	-144.73
circRNA1526	mdo-miR-34b-5p	63	-33.43
circRNA1528	mdo-miR-34b-5p	75	-262.07
circRNA1562	mdo-miR-34b-5p	53	-425.41
circRNA1563	mdo-miR-34b-5p	98	-46.76
circRNA1592	mdo-miR-34b-5p	59	-54.18
circRNA3736	mdo-miR-34b-5p	65	-103.01
circRNA4021	mdo-miR-34b-5p	94	-12.23
circRNA605	mdo-miR-34b-5p	96	-37.17
ciRNA222	mdo-miR-352-5p	70	-43.19
ciRNA238	mdo-miR-352-5p	65	-46.15
circRNA1474	mdo-miR-352-5p	97	-14.51
circRNA1483	mdo-miR-352-5p	51	-52.21
circRNA1486	mdo-miR-352-5p	85	-73.87
circRNA1528	mdo-miR-352-5p	68	-76.99
circRNA1562	mdo-miR-352-5p	53	-103.82
circRNA1569	mdo-miR-352-5p	75	-111.69
circRNA1592	mdo-miR-352-5p	60	-48.41
circRNA3736	mdo-miR-352-5p	87	-71.57
ciRNA222	mdo-miR-460-5p_R+2	95	-66.65
circRNA1135	mdo-miR-460-5p_R+2	98	-11.24
circRNA1300	mdo-miR-460-5p_R+2	90	-13.76
circRNA1326	mdo-miR-460-5p_R+2	94	-29.14
circRNA1474	mdo-miR-460-5p_R+2	54	-226.8
circRNA1483	mdo-miR-460-5p_R+2	52	-40.88
circRNA1526	mdo-miR-460-5p_R+2	81	-124.26
circRNA1528	mdo-miR-460-5p_R+2	97	-351.34
circRNA1551	mdo-miR-460-5p_R+2	78	-48.73
circRNA1562	mdo-miR-460-5p_R+2	60	-444.13
circRNA1563	mdo-miR-460-5p_R+2	74	-22.43
circRNA1582	mdo-miR-460-5p_R+2	58	-34.18
circRNA1592	mdo-miR-460-5p_R+2	70	-136.68
circRNA3736	mdo-miR-460-5p_R+2	87	-141.52
circRNA1528	mdo-miR-551b-3p	80	-79.13
circRNA3736	mdo-miR-551b-3p	60	-38.57
ciRNA222	mdo-miR-551b-5p_1ss17GA	57	-86.54
ciRNA232	mdo-miR-551b-5p_1ss17GA	94	-34.86
ciRNA238	mdo-miR-551b-5p_1ss17GA	75	-75.93
circRNA1474	mdo-miR-551b-5p_1ss17GA	57	-142.44
circRNA1483	mdo-miR-551b-5p_1ss17GA	98	-52.61
circRNA1486	mdo-miR-551b-5p_1ss17GA	88	-128.61
circRNA1526	mdo-miR-551b-5p_1ss17GA	78	-47.79
circRNA1528	mdo-miR-551b-5p_1ss17GA	71	-368.92
circRNA1551	mdo-miR-551b-5p_1ss17GA	80	-62.85
circRNA1562	mdo-miR-551b-5p_1ss17GA	61	-185.16
circRNA1569	mdo-miR-551b-5p_1ss17GA	72	-53.62
circRNA1582	mdo-miR-551b-5p_1ss17GA	96	-52.35
circRNA1592	mdo-miR-551b-5p_1ss17GA	89	-54.49
circRNA491	mdo-miR-551b-5p_1ss17GA	66	-12.63
ciRNA222	mmu-let-7j_1ss8TG	75	-68.8
circRNA1103	mmu-let-7j_1ss8TG	65	-13.72
circRNA1381	mmu-let-7j_1ss8TG	93	-21.26
circRNA1474	mmu-let-7j_1ss8TG	59	-62.53
circRNA1486	mmu-let-7j_1ss8TG	56	-20.44
circRNA1526	mmu-let-7j_1ss8TG	53	-64.67
circRNA1562	mmu-let-7j_1ss8TG	78	-331.08
circRNA1592	mmu-let-7j_1ss8TG	50	-98
circRNA339	mmu-let-7j_1ss8TG	96	-23.03
circRNA341	mmu-let-7j_1ss8TG	84	-22.59
circRNA4420	mmu-let-7j_1ss8TG	90	-21.32
circRNA605	mmu-let-7j_1ss8TG	81	-18.11
ciRNA222	mmu-miR-129-1-3p_1ss20TG	96	-49.57
circRNA1390	mmu-miR-129-1-3p_1ss20TG	57	-13.18
circRNA1474	mmu-miR-129-1-3p_1ss20TG	53	-43.75
circRNA1526	mmu-miR-129-1-3p_1ss20TG	73	-34.79
circRNA1562	mmu-miR-129-1-3p_1ss20TG	80	-73.17
circRNA1569	mmu-miR-129-1-3p_1ss20TG	76	-40.5
circRNA1592	mmu-miR-129-1-3p_1ss20TG	65	-15.8
circRNA491	mmu-miR-129-1-3p_1ss20TG	84	-13.42
ciRNA222	mmu-miR-129-5p	77	-51.8
ciRNA228	mmu-miR-129-5p	65	-17
circRNA1300	mmu-miR-129-5p	95	-54.54
circRNA1474	mmu-miR-129-5p	80	-58.46
circRNA1483	mmu-miR-129-5p	93	-17.15
circRNA1486	mmu-miR-129-5p	68	-53.12
circRNA1528	mmu-miR-129-5p	70	-305.84
circRNA1551	mmu-miR-129-5p	87	-42.31
circRNA1554	mmu-miR-129-5p	90	-15.71
circRNA1562	mmu-miR-129-5p	73	-223.53
circRNA1582	mmu-miR-129-5p	85	-31.78
circRNA3736	mmu-miR-129-5p	57	-40.98
circRNA4021	mmu-miR-129-5p	97	-14.46
ciRNA222	mmu-miR-155-3p_R+1_1ss8CA	96	-93.99
ciRNA238	mmu-miR-155-3p_R+1_1ss8CA	55	-25.12
circRNA1103	mmu-miR-155-3p_R+1_1ss8CA	92	-21.03
circRNA1483	mmu-miR-155-3p_R+1_1ss8CA	51	-13.4
circRNA1528	mmu-miR-155-3p_R+1_1ss8CA	84	-149.8
circRNA1551	mmu-miR-155-3p_R+1_1ss8CA	61	-16
circRNA1562	mmu-miR-155-3p_R+1_1ss8CA	78	-196.2
circRNA1592	mmu-miR-155-3p_R+1_1ss8CA	69	-11.25
circRNA3736	mmu-miR-155-3p_R+1_1ss8CA	88	-190.52
circRNA402	mmu-miR-155-3p_R+1_1ss8CA	86	-16.19
ciRNA222	mmu-miR-155-5p	56	-58.76
circRNA1474	mmu-miR-155-5p	96	-56.32
circRNA1483	mmu-miR-155-5p	77	-23.72
circRNA1486	mmu-miR-155-5p	92	-64.02
circRNA1526	mmu-miR-155-5p	67	-12.64
circRNA1528	mmu-miR-155-5p	86	-203.25
circRNA1562	mmu-miR-155-5p	94	-277.38
circRNA1563	mmu-miR-155-5p	98	-10.86
circRNA1582	mmu-miR-155-5p	81	-19.81
circRNA1592	mmu-miR-155-5p	71	-42.93
circRNA3736	mmu-miR-155-5p	66	-48.17
circRNA4021	mmu-miR-155-5p	88	-17.61
circRNA1569	mmu-miR-181a-1-3p	60	-39.51
circRNA167	mmu-miR-181a-1-3p	66	-19.25
circRNA402	mmu-miR-181a-1-3p	80	-13.87
circRNA4021	mmu-miR-181a-1-3p	86	-14.54
circRNA1474	mmu-miR-196a-5p	77	-65.23
circRNA1526	mmu-miR-196a-5p	72	-37.62
circRNA1528	mmu-miR-196a-5p	50	-112.44
circRNA1554	mmu-miR-196a-5p	68	-36.83
circRNA1562	mmu-miR-196a-5p	95	-314.96
circRNA1569	mmu-miR-196a-5p	90	-53.52
circRNA1592	mmu-miR-196a-5p	81	-58.13
circRNA4420	mmu-miR-196a-5p	54	-17.04
circRNA1486	mmu-mir-1983-p5_1ss2TC	75	-17.18
circRNA1526	mmu-mir-1983-p5_1ss2TC	50	-17.89
circRNA1562	mmu-mir-1983-p5_1ss2TC	58	-22.19
ciRNA222	mmu-miR-199a-5p	56	-18.83
ciRNA232	mmu-miR-199a-5p	85	-18.82
circRNA1474	mmu-miR-199a-5p	61	-177.06
circRNA1486	mmu-miR-199a-5p	91	-27.14
circRNA1528	mmu-miR-199a-5p	64	-132.05
circRNA1554	mmu-miR-199a-5p	77	-30.71
circRNA1562	mmu-miR-199a-5p	80	-142.19
circRNA1569	mmu-miR-199a-5p	57	-89.51
circRNA1582	mmu-miR-199a-5p	94	-14.37
circRNA1592	mmu-miR-199a-5p	84	-20.36
circRNA3736	mmu-miR-199a-5p	89	-113.59
ciRNA238	mmu-miR-199a-5p_L+2R+1	95	-93.82
circRNA1358	mmu-miR-199a-5p_L+2R+1	73	-24.89
circRNA1474	mmu-miR-199a-5p_L+2R+1	96	-119.2
circRNA1483	mmu-miR-199a-5p_L+2R+1	89	-84.22
circRNA1486	mmu-miR-199a-5p_L+2R+1	53	-40.26
circRNA1526	mmu-miR-199a-5p_L+2R+1	51	-20.2
circRNA1528	mmu-miR-199a-5p_L+2R+1	62	-200.68
circRNA1551	mmu-miR-199a-5p_L+2R+1	57	-66.22
circRNA1554	mmu-miR-199a-5p_L+2R+1	54	-63.33
circRNA1562	mmu-miR-199a-5p_L+2R+1	78	-311.57
circRNA1569	mmu-miR-199a-5p_L+2R+1	87	-200.05
circRNA1592	mmu-miR-199a-5p_L+2R+1	90	-37.15
circRNA249	mmu-miR-199a-5p_L+2R+1	76	-20.81
circRNA250	mmu-miR-199a-5p_L+2R+1	81	-20.81
circRNA3736	mmu-miR-199a-5p_L+2R+1	70	-211.27
circRNA605	mmu-miR-199a-5p_L+2R+1	82	-20.4
circRNA667	mmu-miR-199a-5p_L+2R+1	98	-16.59
ciRNA222	mmu-miR-1a-1-5p	75	-54.21
ciRNA232	mmu-miR-1a-1-5p	68	-16.1
ciRNA238	mmu-miR-1a-1-5p	60	-24.7
circRNA1474	mmu-miR-1a-1-5p	88	-52.89
circRNA1483	mmu-miR-1a-1-5p	71	-50.88
circRNA1528	mmu-miR-1a-1-5p	62	-84.9
circRNA1562	mmu-miR-1a-1-5p	55	-120.3
circRNA1563	mmu-miR-1a-1-5p	86	-11.8
circRNA1592	mmu-miR-1a-1-5p	91	-11.08
circRNA402	mmu-miR-1a-1-5p	95	-18.53
circRNA4021	mmu-miR-1a-1-5p	51	-16.12
ciRNA222	mmu-miR-1a-2-5p_R-1	80	-59.08
ciRNA232	mmu-miR-1a-2-5p_R-1	66	-17.18
ciRNA238	mmu-miR-1a-2-5p_R-1	60	-37.18
circRNA1474	mmu-miR-1a-2-5p_R-1	88	-80.06
circRNA1483	mmu-miR-1a-2-5p_R-1	68	-55.7
circRNA1528	mmu-miR-1a-2-5p_R-1	62	-74.95
circRNA1562	mmu-miR-1a-2-5p_R-1	55	-96.78
circRNA1563	mmu-miR-1a-2-5p_R-1	95	-14.44
circRNA402	mmu-miR-1a-2-5p_R-1	93	-15.34
circRNA1474	mmu-miR-1a-3p	86	-90.15
circRNA1483	mmu-miR-1a-3p	80	-54.45
circRNA1486	mmu-miR-1a-3p	55	-55.6
circRNA1526	mmu-miR-1a-3p	94	-13.63
circRNA1528	mmu-miR-1a-3p	91	-176.24
circRNA1551	mmu-miR-1a-3p	61	-17.52
circRNA1562	mmu-miR-1a-3p	63	-162.93
circRNA1563	mmu-miR-1a-3p	75	-12.11
circRNA3736	mmu-miR-1a-3p	69	-57.74
circRNA1474	mmu-miR-206-3p_1ss22GA	86	-68.83
circRNA1483	mmu-miR-206-3p_1ss22GA	80	-45.17
circRNA1486	mmu-miR-206-3p_1ss22GA	61	-94.22
circRNA1528	mmu-miR-206-3p_1ss22GA	94	-159.6
circRNA1562	mmu-miR-206-3p_1ss22GA	58	-207.17
circRNA1563	mmu-miR-206-3p_1ss22GA	77	-11.53
circRNA3736	mmu-miR-206-3p_1ss22GA	69	-82.29
circRNA4021	mmu-miR-2137_1ss16AG	66	-26.82
circRNA4021	mmu-miR-2137_L-2R-1_1ss16AG	66	-23.2
ciRNA222	mmu-miR-2137_L-3_1ss16AG	71	-37.25
circRNA3736	mmu-miR-2137_L-3_1ss16AG	57	-47.35
ciRNA222	mmu-miR-23b-3p_R+2	62	-57.05
ciRNA238	mmu-miR-23b-3p_R+2	81	-36.53
circRNA1300	mmu-miR-23b-3p_R+2	51	-11.53
circRNA1474	mmu-miR-23b-3p_R+2	82	-71.74
circRNA1483	mmu-miR-23b-3p_R+2	79	-31.43
circRNA1486	mmu-miR-23b-3p_R+2	73	-68.57
circRNA1526	mmu-miR-23b-3p_R+2	96	-34.7
circRNA1528	mmu-miR-23b-3p_R+2	86	-320.73
circRNA1551	mmu-miR-23b-3p_R+2	97	-48.67
circRNA1562	mmu-miR-23b-3p_R+2	87	-138.14
circRNA1592	mmu-miR-23b-3p_R+2	91	-14.47
circRNA3736	mmu-miR-23b-3p_R+2	65	-190.83
ciRNA222	mmu-miR-23b-5p_L+1_1ss16CA	90	-18.97
circRNA1528	mmu-miR-23b-5p_L+1_1ss16CA	95	-115.75
circRNA1551	mmu-miR-23b-5p_L+1_1ss16CA	65	-17.15
circRNA4021	mmu-miR-23b-5p_L+1_1ss16CA	70	-19.81
circRNA605	mmu-miR-23b-5p_L+1_1ss16CA	80	-24.17
ciRNA238	mmu-mir-3535-p3_1ss14TG	85	-25.6
circRNA1326	mmu-mir-3535-p3_1ss14TG	88	-28.52
circRNA1474	mmu-mir-3535-p3_1ss14TG	70	-35.92
circRNA1486	mmu-mir-3535-p3_1ss14TG	62	-12.59
circRNA1526	mmu-mir-3535-p3_1ss14TG	81	-18.48
circRNA1528	mmu-mir-3535-p3_1ss14TG	74	-66.97
circRNA1562	mmu-mir-3535-p3_1ss14TG	92	-112.62
circRNA1592	mmu-mir-3535-p3_1ss14TG	96	-40.75
circRNA3736	mmu-mir-3535-p3_1ss14TG	66	-28.3
ciRNA222	mmu-miR-3968_L-3_1ss14AT	77	-31.55
ciRNA238	mmu-miR-3968_L-3_1ss14AT	83	-18.48
circRNA1474	mmu-miR-3968_L-3_1ss14AT	93	-144.13
circRNA1486	mmu-miR-3968_L-3_1ss14AT	52	-30.15
circRNA1528	mmu-miR-3968_L-3_1ss14AT	76	-96.23
circRNA1551	mmu-miR-3968_L-3_1ss14AT	61	-24.75
circRNA1562	mmu-miR-3968_L-3_1ss14AT	64	-105.92
circRNA1569	mmu-miR-3968_L-3_1ss14AT	74	-149.8
circRNA1592	mmu-miR-3968_L-3_1ss14AT	81	-28.9
circRNA3736	mmu-miR-3968_L-3_1ss14AT	91	-63.94
circRNA4021	mmu-miR-3968_L-3_1ss14AT	98	-22.84
ciRNA222	mmu-miR-490-3p_R+1	61	-39.77
circRNA1300	mmu-miR-490-3p_R+1	88	-15.89
circRNA1474	mmu-miR-490-3p_R+1	73	-97.37
circRNA1526	mmu-miR-490-3p_R+1	80	-13.2
circRNA1528	mmu-miR-490-3p_R+1	80	-69.34
circRNA1562	mmu-miR-490-3p_R+1	69	-164.6
circRNA3736	mmu-miR-490-3p_R+1	65	-149.57
circRNA880	mmu-miR-490-3p_R+1	92	-16.59
ciRNA238	mmu-miR-490-5p	65	-26.87
circRNA1326	mmu-miR-490-5p	70	-10.31
circRNA1474	mmu-miR-490-5p	54	-99.41
circRNA1486	mmu-miR-490-5p	59	-18.67
circRNA1526	mmu-miR-490-5p	63	-36
circRNA1528	mmu-miR-490-5p	52	-80.43
circRNA1554	mmu-miR-490-5p	81	-40.29
circRNA1562	mmu-miR-490-5p	77	-74.78
circRNA1569	mmu-miR-490-5p	90	-63.04
circRNA1582	mmu-miR-490-5p	97	-13.06
circRNA3736	mmu-miR-490-5p	68	-16.38
circRNA4442	mmu-miR-490-5p	86	-16.16
circRNA605	mmu-miR-490-5p	95	-11.23
circRNA818	mmu-miR-490-5p	88	-16.16
ciRNA222	mmu-miR-5100_L-1_1ss21TC	90	-11.59
ciRNA226	mmu-miR-5100_L-1_1ss21TC	87	-19.47
ciRNA238	mmu-miR-5100_L-1_1ss21TC	96	-14.74
circRNA1474	mmu-miR-5100_L-1_1ss21TC	93	-31.7
circRNA1483	mmu-miR-5100_L-1_1ss21TC	84	-18.43
circRNA1486	mmu-miR-5100_L-1_1ss21TC	75	-17.02
circRNA1551	mmu-miR-5100_L-1_1ss21TC	65	-17.24
circRNA1562	mmu-miR-5100_L-1_1ss21TC	59	-88.99
circRNA1569	mmu-miR-5100_L-1_1ss21TC	56	-64.56
circRNA3736	mmu-miR-5100_L-1_1ss21TC	71	-59.45
circRNA1528	mmu-miR-551b-3p_R+1	80	-80.47
circRNA3736	mmu-miR-551b-3p_R+1	60	-39.39
ciRNA222	mmu-mir-6236-p3_1	68	-134.08
ciRNA238	mmu-mir-6236-p3_1	64	-10.05
circRNA1474	mmu-mir-6236-p3_1	65	-243.96
circRNA1483	mmu-mir-6236-p3_1	57	-50.84
circRNA1486	mmu-mir-6236-p3_1	93	-173.65
circRNA1526	mmu-mir-6236-p3_1	53	-53.19
circRNA1528	mmu-mir-6236-p3_1	75	-296.87
circRNA1551	mmu-mir-6236-p3_1	62	-33.84
circRNA1562	mmu-mir-6236-p3_1	74	-332.8
circRNA1582	mmu-mir-6236-p3_1	90	-12.32
circRNA1592	mmu-mir-6236-p3_1	84	-68.54
circRNA3736	mmu-mir-6236-p3_1	91	-206.03
circRNA445	mmu-mir-6236-p3_1	97	-13.04
circRNA491	mmu-mir-6236-p3_1	98	-13.68
ciRNA222	mmu-mir-6236-p3_2	68	-171.56
ciRNA232	mmu-mir-6236-p3_2	99	-12.46
ciRNA238	mmu-mir-6236-p3_2	64	-10.05
circRNA1474	mmu-mir-6236-p3_2	65	-280.26
circRNA1483	mmu-mir-6236-p3_2	57	-64.22
circRNA1486	mmu-mir-6236-p3_2	93	-226.88
circRNA1526	mmu-mir-6236-p3_2	53	-59.77
circRNA1528	mmu-mir-6236-p3_2	75	-417.22
circRNA1551	mmu-mir-6236-p3_2	62	-33.84
circRNA1562	mmu-mir-6236-p3_2	74	-421.76
circRNA1582	mmu-mir-6236-p3_2	90	-27.81
circRNA1592	mmu-mir-6236-p3_2	84	-99.58
circRNA3736	mmu-mir-6236-p3_2	91	-302.43
circRNA445	mmu-mir-6236-p3_2	97	-16.44
circRNA491	mmu-mir-6236-p3_2	98	-14.94
ciRNA222	mmu-mir-6236-p3_3	55	-64.28
ciRNA232	mmu-mir-6236-p3_3	98	-10.79
circRNA1474	mmu-mir-6236-p3_3	80	-203.59
circRNA1483	mmu-mir-6236-p3_3	62	-24.03
circRNA1486	mmu-mir-6236-p3_3	51	-106.13
circRNA1526	mmu-mir-6236-p3_3	97	-26.01
circRNA1528	mmu-mir-6236-p3_3	66	-257.62
circRNA1562	mmu-mir-6236-p3_3	95	-233.24
circRNA1592	mmu-mir-6236-p3_3	52	-92.69
circRNA3736	mmu-mir-6236-p3_3	76	-188.24
circRNA491	mmu-mir-6236-p3_3	99	-14.76
ciRNA222	mmu-mir-6236-p5_1	55	-64.28
ciRNA232	mmu-mir-6236-p5_1	98	-10.79
circRNA1474	mmu-mir-6236-p5_1	80	-203.59
circRNA1483	mmu-mir-6236-p5_1	62	-24.03
circRNA1486	mmu-mir-6236-p5_1	51	-106.13
circRNA1526	mmu-mir-6236-p5_1	97	-26.01
circRNA1528	mmu-mir-6236-p5_1	66	-257.62
circRNA1562	mmu-mir-6236-p5_1	95	-233.24
circRNA1592	mmu-mir-6236-p5_1	52	-92.69
circRNA3736	mmu-mir-6236-p5_1	76	-188.24
circRNA491	mmu-mir-6236-p5_1	99	-14.76
ciRNA222	mmu-mir-6236-p5_2	55	-66.67
ciRNA232	mmu-mir-6236-p5_2	98	-13.54
circRNA1474	mmu-mir-6236-p5_2	80	-247.81
circRNA1483	mmu-mir-6236-p5_2	62	-26.77
circRNA1486	mmu-mir-6236-p5_2	51	-162.32
circRNA1526	mmu-mir-6236-p5_2	97	-29.99
circRNA1528	mmu-mir-6236-p5_2	66	-413.04
circRNA1562	mmu-mir-6236-p5_2	95	-271.02
circRNA1592	mmu-mir-6236-p5_2	52	-98.71
circRNA3736	mmu-mir-6236-p5_2	76	-204.54
circRNA491	mmu-mir-6236-p5_2	99	-16.02
ciRNA222	mmu-mir-6236-p5_3	50	-20.76
circRNA1562	mmu-mir-6236-p5_3	83	-16.9
ciRNA222	mmu-miR-6240_L-2R-5_1ss21AG	90	-39.68
ciRNA238	mmu-miR-6240_L-2R-5_1ss21AG	98	-12.79
circRNA1474	mmu-miR-6240_L-2R-5_1ss21AG	96	-41.25
circRNA1486	mmu-miR-6240_L-2R-5_1ss21AG	76	-11.65
circRNA1528	mmu-miR-6240_L-2R-5_1ss21AG	81	-184.96
circRNA1551	mmu-miR-6240_L-2R-5_1ss21AG	63	-28.17
circRNA1554	mmu-miR-6240_L-2R-5_1ss21AG	84	-38.85
circRNA1562	mmu-miR-6240_L-2R-5_1ss21AG	80	-129.71
circRNA1563	mmu-miR-6240_L-2R-5_1ss21AG	97	-32.03
circRNA1569	mmu-miR-6240_L-2R-5_1ss21AG	74	-70.46
circRNA1592	mmu-miR-6240_L-2R-5_1ss21AG	92	-49.8
circRNA3736	mmu-miR-6240_L-2R-5_1ss21AG	88	-60.19
circRNA491	mmu-miR-6240_L-2R-5_1ss21AG	84	-15.48
ciRNA222	mmu-mir-6240-p3_1ss19GT	70	-33.13
ciRNA232	mmu-mir-6240-p3_1ss19GT	94	-17.13
circRNA1474	mmu-mir-6240-p3_1ss19GT	90	-78.66
circRNA1486	mmu-mir-6240-p3_1ss19GT	68	-65.57
circRNA1526	mmu-mir-6240-p3_1ss19GT	51	-35.88
circRNA1528	mmu-mir-6240-p3_1ss19GT	85	-290.62
circRNA1562	mmu-mir-6240-p3_1ss19GT	55	-267.63
circRNA167	mmu-mir-6240-p3_1ss19GT	98	-22.09
circRNA3736	mmu-mir-6240-p3_1ss19GT	59	-58.53
circRNA4553	mmu-mir-6240-p3_1ss19GT	61	-22.47
circRNA3736	mmu-mir-6240-p3_1ss6AG	71	-45.12
circRNA1300	oan-miR-1329-3p_R+1_2ss11CT13GA	90	-11.08
circRNA1381	oan-miR-1329-3p_R+1_2ss11CT13GA	72	-21.1
circRNA1474	oan-miR-1329-3p_R+1_2ss11CT13GA	81	-35.18
circRNA1554	oan-miR-1329-3p_R+1_2ss11CT13GA	63	-49.45
circRNA1562	oan-miR-1329-3p_R+1_2ss11CT13GA	54	-16.46
circRNA1474	oan-miR-137b-3p	85	-135.94
circRNA1483	oan-miR-137b-3p	79	-11.45
circRNA1486	oan-miR-137b-3p	56	-36.41
circRNA1526	oan-miR-137b-3p	83	-11.78
circRNA1528	oan-miR-137b-3p	50	-142.85
circRNA1562	oan-miR-137b-3p	95	-125.92
circRNA1563	oan-miR-137b-3p	93	-15.5
circRNA1569	oan-miR-137b-3p	60	-54.15
circRNA605	oan-miR-137b-3p	54	-10.48
ciRNA222	oan-miR-1397-5p_R-1	80	-15.12
circRNA1474	oan-miR-1397-5p_R-1	73	-72.84
circRNA1486	oan-miR-1397-5p_R-1	63	-29.49
circRNA1528	oan-miR-1397-5p_R-1	95	-18.38
circRNA1562	oan-miR-1397-5p_R-1	92	-117.5
circRNA1569	oan-miR-1397-5p_R-1	56	-19.07
circRNA1582	oan-miR-1397-5p_R-1	75	-18.37
circRNA1592	oan-miR-1397-5p_R-1	87	-48.33
circRNA3736	oan-miR-1397-5p_R-1	85	-37.19
ciRNA222	oan-miR-1416	58	-11.16
ciRNA232	oan-miR-1416	96	-27.67
circRNA1474	oan-miR-1416	50	-57
circRNA1483	oan-miR-1416	84	-25.22
circRNA1486	oan-miR-1416	78	-63.03
circRNA1526	oan-miR-1416	80	-14.05
circRNA1528	oan-miR-1416	64	-32.58
circRNA1562	oan-miR-1416	66	-130.96
circRNA1563	oan-miR-1416	98	-18.72
circRNA3736	oan-miR-1416	72	-54.47
circRNA491	oan-miR-1416	88	-10.26
ciRNA222	oan-miR-1416_R+1_1ss22CA	58	-11.16
ciRNA232	oan-miR-1416_R+1_1ss22CA	96	-27.63
circRNA1474	oan-miR-1416_R+1_1ss22CA	50	-57.21
circRNA1483	oan-miR-1416_R+1_1ss22CA	84	-25.18
circRNA1486	oan-miR-1416_R+1_1ss22CA	78	-79.43
circRNA1526	oan-miR-1416_R+1_1ss22CA	80	-15.27
circRNA1528	oan-miR-1416_R+1_1ss22CA	64	-31.19
circRNA1562	oan-miR-1416_R+1_1ss22CA	66	-150.66
circRNA1563	oan-miR-1416_R+1_1ss22CA	98	-18.72
circRNA3736	oan-miR-1416_R+1_1ss22CA	72	-55.12
circRNA491	oan-miR-1416_R+1_1ss22CA	88	-10.65
ciRNA222	oan-miR-1416_R-3	60	-11.16
ciRNA232	oan-miR-1416_R-3	96	-12.17
circRNA1474	oan-miR-1416_R-3	50	-40.79
circRNA1483	oan-miR-1416_R-3	84	-24.34
circRNA1486	oan-miR-1416_R-3	78	-58.25
circRNA1526	oan-miR-1416_R-3	80	-14.05
circRNA1528	oan-miR-1416_R-3	70	-12.26
circRNA1562	oan-miR-1416_R-3	58	-87.83
circRNA1563	oan-miR-1416_R-3	98	-18.72
circRNA3736	oan-miR-1416_R-3	68	-32.64
circRNA491	oan-miR-1416_R-3	88	-10.26
ciRNA222	oan-miR-15a-5p_R+2	78	-135.01
ciRNA228	oan-miR-15a-5p_R+2	94	-17.99
ciRNA238	oan-miR-15a-5p_R+2	69	-53.88
circRNA1135	oan-miR-15a-5p_R+2	98	-14.02
circRNA1474	oan-miR-15a-5p_R+2	59	-237.68
circRNA1483	oan-miR-15a-5p_R+2	82	-53.46
circRNA1486	oan-miR-15a-5p_R+2	97	-140.85
circRNA1526	oan-miR-15a-5p_R+2	99	-34.09
circRNA1528	oan-miR-15a-5p_R+2	63	-433.87
circRNA1551	oan-miR-15a-5p_R+2	70	-48.53
circRNA1554	oan-miR-15a-5p_R+2	52	-16.89
circRNA1562	oan-miR-15a-5p_R+2	51	-716.88
circRNA1569	oan-miR-15a-5p_R+2	75	-283.21
circRNA1582	oan-miR-15a-5p_R+2	95	-90.91
circRNA1592	oan-miR-15a-5p_R+2	62	-66.33
circRNA3736	oan-miR-15a-5p_R+2	94	-336.68
circRNA4420	oan-miR-15a-5p_R+2	58	-17.14
ciRNA222	oan-miR-15c-3p	89	-101.98
circRNA1326	oan-miR-15c-3p	65	-32.76
circRNA1486	oan-miR-15c-3p	58	-45.09
circRNA1526	oan-miR-15c-3p	68	-30.42
circRNA1528	oan-miR-15c-3p	62	-146.38
circRNA1562	oan-miR-15c-3p	82	-114.96
circRNA1582	oan-miR-15c-3p	75	-17.2
ciRNA222	oan-miR-16b-3p_R+1	53	-29.46
circRNA1287	oan-miR-16b-3p_R+1	83	-10.7
circRNA1474	oan-miR-16b-3p_R+1	93	-38.81
circRNA1486	oan-miR-16b-3p_R+1	86	-61.48
circRNA1528	oan-miR-16b-3p_R+1	80	-98.01
circRNA1562	oan-miR-16b-3p_R+1	50	-106.84
circRNA402	oan-miR-16b-3p_R+1	96	-11.15
circRNA4021	oan-miR-16b-3p_R+1	70	-12.94
ciRNA222	oan-miR-16b-5p_R+2	88	-237.38
ciRNA228	oan-miR-16b-5p_R+2	86	-20.76
ciRNA238	oan-miR-16b-5p_R+2	63	-14.75
circRNA1135	oan-miR-16b-5p_R+2	98	-15.76
circRNA1474	oan-miR-16b-5p_R+2	57	-209.72
circRNA1483	oan-miR-16b-5p_R+2	92	-58.62
circRNA1486	oan-miR-16b-5p_R+2	96	-122.81
circRNA1526	oan-miR-16b-5p_R+2	99	-33.96
circRNA1528	oan-miR-16b-5p_R+2	64	-416.88
circRNA1551	oan-miR-16b-5p_R+2	57	-66.79
circRNA1562	oan-miR-16b-5p_R+2	54	-675.58
circRNA1569	oan-miR-16b-5p_R+2	75	-209.89
circRNA1582	oan-miR-16b-5p_R+2	70	-45.88
circRNA1592	oan-miR-16b-5p_R+2	68	-81.91
circRNA3736	oan-miR-16b-5p_R+2	94	-283.75
ciRNA222	oan-miR-19b-1-5p_R+4	82	-54.54
ciRNA238	oan-miR-19b-1-5p_R+4	64	-12.31
circRNA1300	oan-miR-19b-1-5p_R+4	75	-45.2
circRNA1326	oan-miR-19b-1-5p_R+4	96	-30.05
circRNA1474	oan-miR-19b-1-5p_R+4	73	-247.5
circRNA1483	oan-miR-19b-1-5p_R+4	54	-76.62
circRNA1486	oan-miR-19b-1-5p_R+4	66	-68.3
circRNA1528	oan-miR-19b-1-5p_R+4	76	-384.1
circRNA1551	oan-miR-19b-1-5p_R+4	92	-41.6
circRNA1554	oan-miR-19b-1-5p_R+4	85	-27.19
circRNA1562	oan-miR-19b-1-5p_R+4	53	-340.37
circRNA1592	oan-miR-19b-1-5p_R+4	83	-50.05
circRNA3736	oan-miR-19b-1-5p_R+4	56	-130.79
circRNA4021	oan-miR-19b-1-5p_R+4	55	-22.6
ciRNA222	oan-mir-20b-p3	56	-58.62
ciRNA226	oan-mir-20b-p3	66	-14.04
ciRNA238	oan-mir-20b-p3	86	-34.66
circRNA1474	oan-mir-20b-p3	80	-63.47
circRNA1483	oan-mir-20b-p3	81	-68.53
circRNA1486	oan-mir-20b-p3	93	-32.22
circRNA1528	oan-mir-20b-p3	60	-102.1
circRNA1562	oan-mir-20b-p3	84	-120.15
circRNA1592	oan-mir-20b-p3	75	-41.21
circRNA3736	oan-mir-20b-p3	90	-68.41
circRNA445	oan-mir-20b-p3	58	-17.57
ciRNA222	oan-miR-218-5p_R+1	58	-14.41
circRNA1474	oan-miR-218-5p_R+1	74	-138.34
circRNA1483	oan-miR-218-5p_R+1	95	-43.47
circRNA1486	oan-miR-218-5p_R+1	93	-66.57
circRNA1526	oan-miR-218-5p_R+1	87	-53.94
circRNA1528	oan-miR-218-5p_R+1	60	-109.5
circRNA1551	oan-miR-218-5p_R+1	68	-50.98
circRNA1562	oan-miR-218-5p_R+1	73	-232
circRNA1569	oan-miR-218-5p_R+1	52	-28.21
circRNA1582	oan-miR-218-5p_R+1	85	-14.71
circRNA1592	oan-miR-218-5p_R+1	96	-47.37
circRNA4021	oan-miR-218-5p_R+1	98	-25.1
circRNA4427	oan-miR-218-5p_R+1	88	-17.22
ciRNA222	oan-miR-222a-5p_R+1_1ss22CT	85	-44.7
ciRNA228	oan-miR-222a-5p_R+1_1ss22CT	69	-19.32
ciRNA232	oan-miR-222a-5p_R+1_1ss22CT	95	-36.94
circRNA1300	oan-miR-222a-5p_R+1_1ss22CT	68	-30.77
circRNA1474	oan-miR-222a-5p_R+1_1ss22CT	86	-95.27
circRNA1483	oan-miR-222a-5p_R+1_1ss22CT	56	-45.3
circRNA1486	oan-miR-222a-5p_R+1_1ss22CT	72	-35.08
circRNA1526	oan-miR-222a-5p_R+1_1ss22CT	98	-13.26
circRNA1528	oan-miR-222a-5p_R+1_1ss22CT	81	-234.23
circRNA1551	oan-miR-222a-5p_R+1_1ss22CT	89	-51.11
circRNA1562	oan-miR-222a-5p_R+1_1ss22CT	52	-337.55
circRNA1563	oan-miR-222a-5p_R+1_1ss22CT	71	-21.87
circRNA1569	oan-miR-222a-5p_R+1_1ss22CT	97	-152.66
circRNA1592	oan-miR-222a-5p_R+1_1ss22CT	75	-56.2
circRNA3736	oan-miR-222a-5p_R+1_1ss22CT	94	-126.01
ciRNA222	oan-miR-222b-3p_R+3	58	-92.08
ciRNA228	oan-miR-222b-3p_R+3	97	-19.22
circRNA1474	oan-miR-222b-3p_R+3	80	-141.81
circRNA1486	oan-miR-222b-3p_R+3	73	-100.21
circRNA1528	oan-miR-222b-3p_R+3	68	-144.66
circRNA1551	oan-miR-222b-3p_R+3	53	-42.59
circRNA1592	oan-miR-222b-3p_R+3	92	-55.84
circRNA3736	oan-miR-222b-3p_R+3	51	-79.46
ciRNA222	oan-miR-29a-3p_R+3_1	69	-60.57
ciRNA232	oan-miR-29a-3p_R+3_1	91	-72.62
circRNA1300	oan-miR-29a-3p_R+3_1	70	-15.49
circRNA1474	oan-miR-29a-3p_R+3_1	62	-30.07
circRNA1483	oan-miR-29a-3p_R+3_1	83	-16.99
circRNA1526	oan-miR-29a-3p_R+3_1	95	-36.59
circRNA1528	oan-miR-29a-3p_R+3_1	80	-94.96
circRNA1551	oan-miR-29a-3p_R+3_1	87	-51.42
circRNA1562	oan-miR-29a-3p_R+3_1	77	-299.91
circRNA1563	oan-miR-29a-3p_R+3_1	53	-11.94
circRNA1592	oan-miR-29a-3p_R+3_1	74	-68.04
circRNA341	oan-miR-29a-3p_R+3_1	75	-19.17
circRNA3736	oan-miR-29a-3p_R+3_1	88	-202.1
circRNA4442	oan-miR-29a-3p_R+3_1	59	-17.31
circRNA818	oan-miR-29a-3p_R+3_1	59	-17.31
ciRNA222	oan-miR-29a-3p_R+3_2	69	-60.57
ciRNA232	oan-miR-29a-3p_R+3_2	91	-71.21
circRNA1300	oan-miR-29a-3p_R+3_2	70	-15.49
circRNA1474	oan-miR-29a-3p_R+3_2	62	-31.41
circRNA1483	oan-miR-29a-3p_R+3_2	83	-16.99
circRNA1526	oan-miR-29a-3p_R+3_2	95	-36.59
circRNA1528	oan-miR-29a-3p_R+3_2	80	-97.4
circRNA1551	oan-miR-29a-3p_R+3_2	87	-51.28
circRNA1562	oan-miR-29a-3p_R+3_2	77	-297.89
circRNA1563	oan-miR-29a-3p_R+3_2	53	-11.94
circRNA1592	oan-miR-29a-3p_R+3_2	74	-66.91
circRNA341	oan-miR-29a-3p_R+3_2	75	-19.17
circRNA3736	oan-miR-29a-3p_R+3_2	88	-200.11
circRNA4442	oan-miR-29a-3p_R+3_2	59	-17.31
circRNA818	oan-miR-29a-3p_R+3_2	59	-17.31
ciRNA222	oan-miR-429-3p	74	-48.16
ciRNA228	oan-miR-429-3p	91	-31.87
ciRNA238	oan-miR-429-3p	74	-11.58
circRNA1474	oan-miR-429-3p	56	-119.09
circRNA1483	oan-miR-429-3p	90	-49.26
circRNA1486	oan-miR-429-3p	62	-120.35
circRNA1526	oan-miR-429-3p	93	-54.01
circRNA1528	oan-miR-429-3p	64	-142.64
circRNA1562	oan-miR-429-3p	72	-184.82
circRNA1569	oan-miR-429-3p	67	-14.67
circRNA1592	oan-miR-429-3p	54	-43.91
circRNA3736	oan-miR-429-3p	70	-84.46
circRNA402	oan-miR-429-3p	98	-15.49
circRNA667	oan-miR-429-3p	95	-11.97
ciRNA222	oan-miR-458-3p	68	-98.23
circRNA1390	oan-miR-458-3p	78	-20.48
circRNA1474	oan-miR-458-3p	84	-86.03
circRNA1526	oan-miR-458-3p	87	-45.07
circRNA1528	oan-miR-458-3p	50	-160.26
circRNA1562	oan-miR-458-3p	75	-225.92
circRNA1563	oan-miR-458-3p	96	-11.99
circRNA3736	oan-miR-458-3p	81	-126.17
circRNA4420	oan-miR-458-3p	71	-17.15
circRNA1474	oan-miR-92a-2-5p_R+1	50	-14
circRNA1483	oan-miR-92a-2-5p_R+1	60	-43.63
circRNA1562	oan-miR-92a-2-5p_R+1	65	-341.72
circRNA1592	oan-miR-92a-2-5p_R+1	90	-77.3
circRNA3736	oan-miR-92a-2-5p_R+1	95	-13.48
circRNA4442	oan-miR-92a-2-5p_R+1	80	-19.95
circRNA818	oan-miR-92a-2-5p_R+1	80	-19.95
ciRNA222	pal-miR-216b-5p	78	-84.41
circRNA1326	pal-miR-216b-5p	52	-10.15
circRNA1474	pal-miR-216b-5p	92	-72.11
circRNA1483	pal-miR-216b-5p	95	-74.55
circRNA1486	pal-miR-216b-5p	66	-65.14
circRNA1526	pal-miR-216b-5p	86	-37.18
circRNA1528	pal-miR-216b-5p	70	-252.02
circRNA1554	pal-miR-216b-5p	55	-22.74
circRNA1562	pal-miR-216b-5p	75	-232.17
circRNA1582	pal-miR-216b-5p	96	-35.72
circRNA1592	pal-miR-216b-5p	72	-39.65
circRNA3736	pal-miR-216b-5p	63	-153.16
circRNA4427	pal-miR-216b-5p	93	-20.02
circRNA4557	pal-miR-216b-5p	73	-11.4
circRNA491	pal-miR-216b-5p	58	-20.67
circRNA605	pal-miR-216b-5p	98	-13.37
ciRNA222	pal-miR-9226-5p	58	-48.77
ciRNA238	pal-miR-9226-5p	94	-56.12
circRNA1474	pal-miR-9226-5p	76	-40.33
circRNA1528	pal-miR-9226-5p	88	-57.99
circRNA1562	pal-miR-9226-5p	67	-197.66
circRNA1563	pal-miR-9226-5p	73	-19.58
circRNA39	pal-miR-9226-5p	79	-21.47
circRNA4454	pal-miR-9226-5p	79	-21.47
ciRNA222	pal-miR-9226-5p_1ss12TC	64	-74.4
ciRNA238	pal-miR-9226-5p_1ss12TC	94	-35.46
circRNA1474	pal-miR-9226-5p_1ss12TC	82	-26.83
circRNA1528	pal-miR-9226-5p_1ss12TC	88	-62.03
circRNA1562	pal-miR-9226-5p_1ss12TC	61	-178.48
circRNA1563	pal-miR-9226-5p_1ss12TC	73	-18.33
circRNA39	pal-miR-9226-5p_1ss12TC	76	-18.14
circRNA4454	pal-miR-9226-5p_1ss12TC	76	-18.14
circRNA1474	pal-miR-9226-5p_L-1	73	-16.44
circRNA1528	pal-miR-9226-5p_L-1	63	-56.63
circRNA1562	pal-miR-9226-5p_L-1	53	-179.9
circRNA1569	pal-miR-9226-5p_L-1	93	-20.19
circRNA1582	pal-miR-9226-5p_L-1	80	-13.82
circRNA3736	pal-miR-9226-5p_L-1	76	-82.41
circRNA39	pal-miR-9226-5p_L-1	86	-22.2
circRNA402	pal-miR-9226-5p_L-1	96	-21.98
circRNA4454	pal-miR-9226-5p_L-1	86	-22.2
circRNA1474	pal-miR-9226-5p_L-2	69	-50.63
circRNA1528	pal-miR-9226-5p_L-2	73	-73.98
circRNA1554	pal-miR-9226-5p_L-2	56	-18.52
circRNA1562	pal-miR-9226-5p_L-2	78	-114.34
circRNA1569	pal-miR-9226-5p_L-2	86	-43.68
circRNA1582	pal-miR-9226-5p_L-2	95	-36.2
circRNA249	pal-miR-9226-5p_L-2	52	-17.07
circRNA250	pal-miR-9226-5p_L-2	60	-17.07
circRNA402	pal-miR-9226-5p_L-2	91	-22.58
circRNA4420	pal-miR-9226-5p_L-2	82	-18.1
circRNA1474	pal-miR-9226-5p_L-3	67	-18.86
circRNA1526	pal-miR-9226-5p_L-3	55	-17.52
circRNA1528	pal-miR-9226-5p_L-3	53	-132.91
circRNA1562	pal-miR-9226-5p_L-3	58	-172.59
circRNA1569	pal-miR-9226-5p_L-3	93	-138.37
circRNA1582	pal-miR-9226-5p_L-3	88	-37.07
circRNA1592	pal-miR-9226-5p_L-3	90	-13.41
circRNA3736	pal-miR-9226-5p_L-3	79	-87.85
circRNA402	pal-miR-9226-5p_L-3	95	-21.55
circRNA860	pal-miR-9226-5p_L-3	97	-17.53
ciRNA222	pal-miR-9226-5p_L-5R+1	71	-17.76
ciRNA232	pal-miR-9226-5p_L-5R+1	91	-18.71
ciRNA238	pal-miR-9226-5p_L-5R+1	65	-47.03
circRNA1474	pal-miR-9226-5p_L-5R+1	52	-38.35
circRNA1486	pal-miR-9226-5p_L-5R+1	76	-41.5
circRNA1528	pal-miR-9226-5p_L-5R+1	85	-104.86
circRNA1551	pal-miR-9226-5p_L-5R+1	98	-18.2
circRNA1562	pal-miR-9226-5p_L-5R+1	94	-145.42
circRNA1569	pal-miR-9226-5p_L-5R+1	86	-84.84
circRNA3736	pal-miR-9226-5p_L-5R+1	62	-24.49
ciRNA222	pal-mir-9226-p3_1ss18CT_1	68	-18.88
ciRNA232	pal-mir-9226-p3_1ss18CT_1	91	-18.71
ciRNA238	pal-mir-9226-p3_1ss18CT_1	64	-47.73
circRNA1474	pal-mir-9226-p3_1ss18CT_1	56	-38.72
circRNA1486	pal-mir-9226-p3_1ss18CT_1	76	-41.5
circRNA1528	pal-mir-9226-p3_1ss18CT_1	85	-152.55
circRNA1551	pal-mir-9226-p3_1ss18CT_1	98	-18.4
circRNA1562	pal-mir-9226-p3_1ss18CT_1	94	-167.11
circRNA1569	pal-mir-9226-p3_1ss18CT_1	86	-88.8
circRNA3736	pal-mir-9226-p3_1ss18CT_1	61	-24.49
ciRNA222	pal-mir-9226-p5_1ss18CT	68	-18.88
ciRNA232	pal-mir-9226-p5_1ss18CT	91	-18.71
ciRNA238	pal-mir-9226-p5_1ss18CT	64	-47.73
circRNA1474	pal-mir-9226-p5_1ss18CT	56	-38.72
circRNA1486	pal-mir-9226-p5_1ss18CT	76	-41.5
circRNA1528	pal-mir-9226-p5_1ss18CT	85	-152.55
circRNA1551	pal-mir-9226-p5_1ss18CT	98	-18.4
circRNA1562	pal-mir-9226-p5_1ss18CT	94	-167.11
circRNA1569	pal-mir-9226-p5_1ss18CT	86	-88.8
circRNA3736	pal-mir-9226-p5_1ss18CT	61	-24.49
circRNA1483	pal-miR-9993a-3p	64	-13.39
circRNA1486	pal-miR-9993a-3p	85	-33.89
circRNA1562	pal-miR-9993a-3p	92	-33.99
circRNA1582	pal-miR-9993a-3p	71	-17.6
circRNA1592	pal-miR-9993a-3p	50	-18.68
circRNA605	pal-miR-9993a-3p	78	-21.11
circRNA1474	pal-miR-9993b-3p	62	-24.11
circRNA1562	pal-miR-9993b-3p	87	-61.4
circRNA1483	pal-miR-9995-3p	64	-13.63
circRNA1486	pal-miR-9995-3p	85	-33.89
circRNA1562	pal-miR-9995-3p	92	-32.14
circRNA1582	pal-miR-9995-3p	71	-17.6
circRNA1592	pal-miR-9995-3p	50	-18.81
circRNA605	pal-miR-9995-3p	78	-17.96
ciRNA238	PC-3p-12385_80	98	-42.06
circRNA1300	PC-3p-12385_80	91	-78.91
circRNA1474	PC-3p-12385_80	93	-260.2
circRNA1483	PC-3p-12385_80	51	-96.79
circRNA1486	PC-3p-12385_80	62	-133.52
circRNA1528	PC-3p-12385_80	75	-429.02
circRNA1554	PC-3p-12385_80	80	-19.36
circRNA1562	PC-3p-12385_80	82	-308.73
circRNA1569	PC-3p-12385_80	61	-90.31
circRNA1592	PC-3p-12385_80	85	-130.02
circRNA3736	PC-3p-12385_80	90	-216.47
ciRNA222	PC-3p-1313_1329	50	-81.7
ciRNA238	PC-3p-1313_1329	78	-31.05
circRNA1300	PC-3p-1313_1329	98	-31
circRNA1326	PC-3p-1313_1329	87	-12.1
circRNA1474	PC-3p-1313_1329	63	-152.33
circRNA1483	PC-3p-1313_1329	71	-85.04
circRNA1486	PC-3p-1313_1329	84	-38.11
circRNA1528	PC-3p-1313_1329	55	-162.47
circRNA1551	PC-3p-1313_1329	96	-46.61
circRNA1554	PC-3p-1313_1329	76	-10.38
circRNA1562	PC-3p-1313_1329	57	-215.59
circRNA1592	PC-3p-1313_1329	90	-94.93
circRNA4021	PC-3p-1313_1329	71	-13.76
circRNA4427	PC-3p-1313_1329	95	-34.98
circRNA1474	PC-3p-13954_68	80	-49.25
[truncated: 577 more rows]
